# Supplementary material for: A new workflow for the effective curation of membrane permeability data from open ADME information
Source: J Cheminform. 2024 Mar 14;16:30. doi: 10.1186/s13321-024-00826-z (PMC10938840; doi:10.1186/s13321-024-00826-z)
Supplement: Supplementary file 2 — Additional file 2. KNIME workflow. [file 13321_2024_826_MOESM2_ESM.knwf]

Archive with 79 entries (78 files):
- Permeability_20240310_revise4/.artifacts/workflow-configuration-representation.json
- Permeability_20240310_revise4/.artifacts/workflow-configuration.json
- Permeability_20240310_revise4/Column Filter (#214)/settings.xml
- Permeability_20240310_revise4/Column Filter (#215)/settings.xml
- Permeability_20240310_revise4/Column Filter (#244)/settings.xml
- Permeability_20240310_revise4/Column Filter (#91)/settings.xml
- Permeability_20240310_revise4/Column Resorter (#193)/settings.xml
- Permeability_20240310_revise4/Concatenate (#222)/settings.xml
- Permeability_20240310_revise4/Concatenate (#262)/settings.xml
- Permeability_20240310_revise4/Concatenate (#263)/settings.xml
- Permeability_20240310_revise4/Concatenate (#265)/settings.xml
- Permeability_20240310_revise4/CSV Reader (#239)/settings.xml
- Permeability_20240310_revise4/CSV Writer (#240)/settings.xml
- Permeability_20240310_revise4/CSV Writer (#241)/settings.xml
- Permeability_20240310_revise4/data/
- Permeability_20240310_revise4/Date_Time Configuration (#110)/settings.xml
- Permeability_20240310_revise4/DB Column Filter (#140)/settings.xml
- Permeability_20240310_revise4/DB Column Filter (#143)/settings.xml
- Permeability_20240310_revise4/DB Column Filter (#145)/settings.xml
- Permeability_20240310_revise4/DB Column Filter (#146)/settings.xml
- Permeability_20240310_revise4/DB Column Filter (#147)/settings.xml
- Permeability_20240310_revise4/DB Column Filter (#184)/settings.xml
- Permeability_20240310_revise4/DB Column Filter (#189)/settings.xml
- Permeability_20240310_revise4/DB GroupBy (#183)/settings.xml
- Permeability_20240310_revise4/DB Reader (#154)/settings.xml
- Permeability_20240310_revise4/DB Reader (#156)/settings.xml
- Permeability_20240310_revise4/DB Reader (#158)/settings.xml
- Permeability_20240310_revise4/DB Reader (#159)/settings.xml
- Permeability_20240310_revise4/DB Reader (#161)/settings.xml
- Permeability_20240310_revise4/DB Reader (#185)/settings.xml
- Permeability_20240310_revise4/DB Reader (#190)/settings.xml
- Permeability_20240310_revise4/DB Row Filter (#168)/settings.xml
- Permeability_20240310_revise4/DB Row Filter (#180)/settings.xml
- Permeability_20240310_revise4/DB Table Selector (#118)/settings.xml
- Permeability_20240310_revise4/DB Table Selector (#119)/settings.xml
- Permeability_20240310_revise4/DB Table Selector (#120)/settings.xml
- Permeability_20240310_revise4/DB Table Selector (#123)/settings.xml
- Permeability_20240310_revise4/DB Table Selector (#124)/settings.xml
- Permeability_20240310_revise4/DB Table Selector (#125)/settings.xml
- Permeability_20240310_revise4/DB Table Selector (#130)/settings.xml
- Permeability_20240310_revise4/Joiner (#233)/settings.xml
- Permeability_20240310_revise4/Joiner (#234)/settings.xml
- Permeability_20240310_revise4/Joiner (#235)/settings.xml
- Permeability_20240310_revise4/Joiner (#236)/settings.xml
- Permeability_20240310_revise4/Joiner (#237)/settings.xml
- Permeability_20240310_revise4/Joiner (#238)/settings.xml
- Permeability_20240310_revise4/Joiner (#246)/settings.xml
- Permeability_20240310_revise4/Math Formula (#270)/settings.xml
- Permeability_20240310_revise4/Molecule Type Cast (#89)/settings.xml
- Permeability_20240310_revise4/Rule_based Row Filter (#209)/settings.xml
- Permeability_20240310_revise4/Rule_based Row Filter (#212)/settings.xml
- Permeability_20240310_revise4/Rule_based Row Filter (#245)/settings.xml
- Permeability_20240310_revise4/Rule_based Row Filter (#254)/settings.xml
- Permeability_20240310_revise4/Rule_based Row Filter (#258)/settings.xml
- Permeability_20240310_revise4/Rule_based Row Filter (#261)/settings.xml
- Permeability_20240310_revise4/Rule_based Row Filter (#264)/settings.xml
- Permeability_20240310_revise4/Rule_based Row Filter (#90)/settings.xml
- Permeability_20240310_revise4/Rule_based Row Filter (#99)/settings.xml
- Permeability_20240310_revise4/SDF Writer (#15)/settings.xml
- Permeability_20240310_revise4/Sorter (#117)/settings.xml
- Permeability_20240310_revise4/SQLite Connector (#84)/settings.xml
- Permeability_20240310_revise4/String Manipulation (#228)/settings.xml
- Permeability_20240310_revise4/String Manipulation (#229)/settings.xml
- Permeability_20240310_revise4/String Manipulation (#230)/settings.xml
- Permeability_20240310_revise4/String Manipulation (#266)/settings.xml
- Permeability_20240310_revise4/String Manipulation (#267)/settings.xml
- Permeability_20240310_revise4/String Manipulation (#268)/settings.xml
- Permeability_20240310_revise4/String Manipulation (#272)/settings.xml
- Permeability_20240310_revise4/String Manipulation (#273)/settings.xml
- Permeability_20240310_revise4/String Manipulation (#40)/settings.xml
- Permeability_20240310_revise4/String Manipulation (#97)/settings.xml
- Permeability_20240310_revise4/String Manipulation _Variable_ (#111)/settings.xml
- Permeability_20240310_revise4/String Manipulation _Variable_ (#115)/settings.xml
- Permeability_20240310_revise4/String Manipulation _Variable_ (#242)/settings.xml
- Permeability_20240310_revise4/String to Path _Variable_ (#243)/settings.xml
- Permeability_20240310_revise4/workflow-metadata.xml
- Permeability_20240310_revise4/workflow.knime
- Permeability_20240310_revise4/workflow.svg
- Permeability_20240310_revise4/workflowset.meta
