# Supplementary material for: A new workflow for the effective curation of membrane permeability data from open ADME information
Source: J Cheminform. 2024 Mar 14;16:30. doi: 10.1186/s13321-024-00826-z (PMC10938840; doi:10.1186/s13321-024-00826-z)
Supplement: Supplementary file 2 — Additional file 2. KNIME workflow. [file 13321_2024_826_MOESM2_ESM.knwf › Permeability_20240310_revise4/Joiner (#236)/settings.xml]

<?xml version="1.0" encoding="UTF-8"?>
<config xmlns="http://www.knime.org/2008/09/XMLConfig" xmlns:xsi="http://www.w3.org/2001/XMLSchema-instance" xsi:schemaLocation="http://www.knime.org/2008/09/XMLConfig http://www.knime.org/XMLConfig_2008_09.xsd" key="settings.xml">
    <entry key="node_file" type="xstring" value="settings.xml"/>
    <config key="flow_stack"/>
    <config key="internal_node_subsettings">
        <entry key="memory_policy" type="xstring" value="CacheSmallInMemory"/>
    </config>
    <config key="model">
        <config key="includeMatchesInOutput_Internals">
            <entry key="SettingsModelID" type="xstring" value="SMID_boolean"/>
            <entry key="EnabledStatus" type="xboolean" value="true"/>
        </config>
        <entry key="includeMatchesInOutput" type="xboolean" value="true"/>
        <config key="includeLeftUnmatchedInOutput_Internals">
            <entry key="SettingsModelID" type="xstring" value="SMID_boolean"/>
            <entry key="EnabledStatus" type="xboolean" value="true"/>
        </config>
        <entry key="includeLeftUnmatchedInOutput" type="xboolean" value="false"/>
        <config key="includeRightUnmatchedInOutput_Internals">
            <entry key="SettingsModelID" type="xstring" value="SMID_boolean"/>
            <entry key="EnabledStatus" type="xboolean" value="true"/>
        </config>
        <entry key="includeRightUnmatchedInOutput" type="xboolean" value="false"/>
        <config key="leftTableJoinPredicate_Internals">
            <entry key="SettingsModelID" type="xstring" value="SMID_stringarray"/>
            <entry key="EnabledStatus" type="xboolean" value="true"/>
        </config>
        <config key="leftTableJoinPredicate">
            <entry key="array-size" type="xint" value="1"/>
            <entry key="0" type="xstring" value="molregno"/>
        </config>
        <config key="rightTableJoinPredicate_Internals">
            <entry key="SettingsModelID" type="xstring" value="SMID_stringarray"/>
            <entry key="EnabledStatus" type="xboolean" value="true"/>
        </config>
        <config key="rightTableJoinPredicate">
            <entry key="array-size" type="xint" value="1"/>
            <entry key="0" type="xstring" value="molregno"/>
        </config>
        <config key="compositionMode_Internals">
            <entry key="SettingsModelID" type="xstring" value="SMID_string"/>
            <entry key="EnabledStatus" type="xboolean" value="true"/>
        </config>
        <entry key="compositionMode" type="xstring" value="MATCH_ALL"/>
        <config key="mergeJoinColumns_Internals">
            <entry key="SettingsModelID" type="xstring" value="SMID_boolean"/>
            <entry key="EnabledStatus" type="xboolean" value="true"/>
        </config>
        <entry key="mergeJoinColumns" type="xboolean" value="false"/>
        <config key="dataCellComparisonMode_Internals">
            <entry key="SettingsModelID" type="xstring" value="SMID_string"/>
            <entry key="EnabledStatus" type="xboolean" value="true"/>
        </config>
        <entry key="dataCellComparisonMode" type="xstring" value="STRICT"/>
        <config key="outputUnmatchedRowsToSeparatePorts_Internals">
            <entry key="SettingsModelID" type="xstring" value="SMID_boolean"/>
            <entry key="EnabledStatus" type="xboolean" value="true"/>
        </config>
        <entry key="outputUnmatchedRowsToSeparatePorts" type="xboolean" value="false"/>
        <config key="rowKeyFactory_Internals">
            <entry key="SettingsModelID" type="xstring" value="SMID_string"/>
            <entry key="EnabledStatus" type="xboolean" value="true"/>
        </config>
        <entry key="rowKeyFactory" type="xstring" value="CONCATENATE"/>
        <config key="rowKeySeparator_Internals">
            <entry key="SettingsModelID" type="xstring" value="SMID_string"/>
            <entry key="EnabledStatus" type="xboolean" value="true"/>
        </config>
        <entry key="rowKeySeparator" type="xstring" value="_"/>
        <config key="duplicateHandling_Internals">
            <entry key="SettingsModelID" type="xstring" value="SMID_string"/>
            <entry key="EnabledStatus" type="xboolean" value="true"/>
        </config>
        <entry key="duplicateHandling" type="xstring" value="APPEND_SUFFIX"/>
        <config key="suffix_Internals">
            <entry key="SettingsModelID" type="xstring" value="SMID_string"/>
            <entry key="EnabledStatus" type="xboolean" value="true"/>
        </config>
        <entry key="suffix" type="xstring" value=" (right)"/>
        <config key="outputRowOrder_Internals">
            <entry key="SettingsModelID" type="xstring" value="SMID_string"/>
            <entry key="EnabledStatus" type="xboolean" value="true"/>
        </config>
        <entry key="outputRowOrder" type="xstring" value="ARBITRARY"/>
        <config key="maxOpenFiles_Internals">
            <entry key="SettingsModelID" type="xstring" value="SMID_integer"/>
            <entry key="EnabledStatus" type="xboolean" value="true"/>
        </config>
        <entry key="maxOpenFiles" type="xint" value="200"/>
        <config key="enableHiliting_Internals">
            <entry key="SettingsModelID" type="xstring" value="SMID_boolean"/>
            <entry key="EnabledStatus" type="xboolean" value="true"/>
        </config>
        <entry key="enableHiliting" type="xboolean" value="false"/>
        <config key="leftColumnSelectionConfig">
            <entry key="filter-type" type="xstring" value="STANDARD"/>
            <config key="included_names">
                <entry key="array-size" type="xint" value="25"/>
                <entry key="0" type="xstring" value="activity_id"/>
                <entry key="1" type="xstring" value="assay_id"/>
                <entry key="2" type="xstring" value="molregno"/>
                <entry key="3" type="xstring" value="standard_relation"/>
                <entry key="4" type="xstring" value="standard_value"/>
                <entry key="5" type="xstring" value="standard_units"/>
                <entry key="6" type="xstring" value="standard_type"/>
                <entry key="7" type="xstring" value="action_type"/>
                <entry key="8" type="xstring" value="doc_id"/>
                <entry key="9" type="xstring" value="description"/>
                <entry key="10" type="xstring" value="assay_type"/>
                <entry key="11" type="xstring" value="assay_organism"/>
                <entry key="12" type="xstring" value="assay_tissue"/>
                <entry key="13" type="xstring" value="assay_cell_type"/>
                <entry key="14" type="xstring" value="curated_by"/>
                <entry key="15" type="xstring" value="journal"/>
                <entry key="16" type="xstring" value="year"/>
                <entry key="17" type="xstring" value="volume"/>
                <entry key="18" type="xstring" value="issue"/>
                <entry key="19" type="xstring" value="first_page"/>
                <entry key="20" type="xstring" value="last_page"/>
                <entry key="21" type="xstring" value="pubmed_id"/>
                <entry key="22" type="xstring" value="chembl_release_id"/>
                <entry key="23" type="xstring" value="chembl_id"/>
                <entry key="24" type="xstring" value="chemical_probe"/>
            </config>
            <config key="excluded_names">
                <entry key="array-size" type="xint" value="0"/>
            </config>
            <entry key="enforce_option" type="xstring" value="EnforceExclusion"/>
            <config key="name_pattern">
                <entry key="pattern" type="xstring" value=""/>
                <entry key="type" type="xstring" value="Wildcard"/>
                <entry key="caseSensitive" type="xboolean" value="true"/>
                <entry key="excludeMatching" type="xboolean" value="false"/>
            </config>
            <config key="datatype">
                <config key="typelist">
                    <entry key="org.knime.core.data.LongValue" type="xboolean" value="false"/>
                    <entry key="org.knime.core.data.StringValue" type="xboolean" value="false"/>
                    <entry key="org.knime.core.data.DoubleValue" type="xboolean" value="false"/>
                    <entry key="org.knime.core.data.IntValue" type="xboolean" value="false"/>
                    <entry key="org.knime.core.data.BooleanValue" type="xboolean" value="false"/>
                    <entry key="org.knime.core.data.date.DateAndTimeValue" type="xboolean" value="false"/>
                </config>
            </config>
        </config>
        <config key="rightColumnSelectionConfig">
            <entry key="filter-type" type="xstring" value="STANDARD"/>
            <config key="included_names">
                <entry key="array-size" type="xint" value="3"/>
                <entry key="0" type="xstring" value="full_mwt"/>
                <entry key="1" type="xstring" value="full_molformula"/>
                <entry key="2" type="xstring" value="np_likeness_score"/>
            </config>
            <config key="excluded_names">
                <entry key="array-size" type="xint" value="1"/>
                <entry key="0" type="xstring" value="molregno"/>
            </config>
            <entry key="enforce_option" type="xstring" value="EnforceExclusion"/>
            <config key="name_pattern">
                <entry key="pattern" type="xstring" value=""/>
                <entry key="type" type="xstring" value="Wildcard"/>
                <entry key="caseSensitive" type="xboolean" value="true"/>
                <entry key="excludeMatching" type="xboolean" value="false"/>
            </config>
            <config key="datatype">
                <config key="typelist">
                    <entry key="org.knime.core.data.LongValue" type="xboolean" value="false"/>
                    <entry key="org.knime.core.data.DoubleValue" type="xboolean" value="false"/>
                    <entry key="org.knime.core.data.StringValue" type="xboolean" value="false"/>
                    <entry key="org.knime.core.data.BooleanValue" type="xboolean" value="false"/>
                    <entry key="org.knime.core.data.IntValue" type="xboolean" value="false"/>
                    <entry key="org.knime.core.data.date.DateAndTimeValue" type="xboolean" value="false"/>
                </config>
            </config>
        </config>
    </config>
    <config key="nodeAnnotation">
        <entry key="text" type="xstring" value=""/>
        <entry key="contentType" type="xstring" value="text/plain"/>
        <entry key="bgcolor" type="xint" value="16777215"/>
        <entry key="x-coordinate" type="xint" value="747"/>
        <entry key="y-coordinate" type="xint" value="697"/>
        <entry key="width" type="xint" value="106"/>
        <entry key="height" type="xint" value="15"/>
        <entry key="alignment" type="xstring" value="CENTER"/>
        <entry key="borderSize" type="xint" value="0"/>
        <entry key="borderColor" type="xint" value="16777215"/>
        <entry key="defFontSize" type="xint" value="9"/>
        <entry key="annotation-version" type="xint" value="20230412"/>
        <config key="styles"/>
    </config>
    <entry key="customDescription" type="xstring" isnull="true" value=""/>
    <entry key="state" type="xstring" value="IDLE"/>
    <entry key="factory" type="xstring" value="org.knime.base.node.preproc.joiner3.Joiner3NodeFactory"/>
    <entry key="node-name" type="xstring" value="Joiner"/>
    <entry key="node-bundle-name" type="xstring" value="KNIME Base Nodes"/>
    <entry key="node-bundle-symbolic-name" type="xstring" value="org.knime.base"/>
    <entry key="node-bundle-vendor" type="xstring" value="KNIME AG, Zurich, Switzerland"/>
    <entry key="node-bundle-version" type="xstring" value="5.2.0.v202311271613"/>
    <entry key="node-feature-name" type="xstring" value="KNIME Base nodes"/>
    <entry key="node-feature-symbolic-name" type="xstring" value="org.knime.features.base.feature.group"/>
    <entry key="node-feature-vendor" type="xstring" value="KNIME AG, Zurich, Switzerland"/>
    <entry key="node-feature-version" type="xstring" value="5.2.0.v202311291511"/>
    <config key="factory_settings"/>
    <entry key="name" type="xstring" value="Joiner"/>
    <entry key="hasContent" type="xboolean" value="false"/>
    <entry key="isInactive" type="xboolean" value="false"/>
    <config key="ports">
        <config key="port_1">
            <entry key="index" type="xint" value="1"/>
            <entry key="port_dir_location" type="xstring" isnull="true" value=""/>
        </config>
        <config key="port_2">
            <entry key="index" type="xint" value="2"/>
            <entry key="port_dir_location" type="xstring" isnull="true" value=""/>
        </config>
        <config key="port_3">
            <entry key="index" type="xint" value="3"/>
            <entry key="port_dir_location" type="xstring" isnull="true" value=""/>
        </config>
    </config>
    <config key="filestores">
        <entry key="file_store_location" type="xstring" isnull="true" value=""/>
        <entry key="file_store_id" type="xstring" isnull="true" value=""/>
    </config>
</config>
