# Supplementary material for: A new workflow for the effective curation of membrane permeability data from open ADME information
Source: J Cheminform. 2024 Mar 14;16:30. doi: 10.1186/s13321-024-00826-z (PMC10938840; doi:10.1186/s13321-024-00826-z)
Supplement: Supplementary file 2 — Additional file 2. KNIME workflow. [file 13321_2024_826_MOESM2_ESM.knwf › Permeability_20240310_revise4/SQLite Connector (#84)/settings.xml]

<?xml version="1.0" encoding="UTF-8"?>
<config xmlns="http://www.knime.org/2008/09/XMLConfig" xmlns:xsi="http://www.w3.org/2001/XMLSchema-instance" xsi:schemaLocation="http://www.knime.org/2008/09/XMLConfig http://www.knime.org/XMLConfig_2008_09.xsd" key="settings.xml">
    <entry key="node_file" type="xstring" value="settings.xml"/>
    <config key="flow_stack"/>
    <config key="internal_node_subsettings">
        <entry key="memory_policy" type="xstring" value="CacheSmallInMemory"/>
    </config>
    <config key="model">
        <config key="session_info">
            <entry key="version" type="xint" value="5"/>
            <entry key="db_type" type="xstring" value="sqlite"/>
            <entry key="db_dialect" type="xstring" value="sqlite"/>
            <entry key="db_driver" type="xstring" value="SQLite"/>
            <config key="attributes">
                <config key="java.lang.Integer">
                    <entry key="knime.db.connection.jdbc.fetch_size" type="xint" value="1000000000"/>
                </config>
                <config key="java.lang.Boolean">
                    <entry key="knime.db.dialect.sql.identifier.delimiting.onlyspaces" type="xboolean" value="true"/>
                    <entry key="knime.db.agent.writer.fail_on_missing_in_where_clause" type="xboolean" value="false"/>
                </config>
            </config>
        </config>
        <config key="sqlite-connection">
            <entry key="location" type="xstring" value="FILE"/>
            <entry key="path" type="xstring" value="C:\Users\Curation_KNIME\chembl_33.db"/>
            <entry key="in_memory_database_name" type="xstring" value="temporary"/>
        </config>
        <config key="external_to_knime_mapping_Internals">
            <entry key="SettingsModelID" type="xstring" value="SMID_dataTypeMapping"/>
            <entry key="EnabledStatus" type="xboolean" value="true"/>
        </config>
        <config key="external_to_knime_mapping">
            <config key="type_to_type_mapping_rules">
                <config key="type_to_type_mapping_rule_0">
                    <entry key="external_type" type="xstring" value="BOOLEAN"/>
                    <entry key="intermediate_type" type="xstring" value="java.lang.Boolean"/>
                    <config key="type">
                        <entry key="cell_class" type="xstring" value="org.knime.core.data.def.BooleanCell"/>
                    </config>
                    <entry key="production_path_converter" type="xstring" value="org.knime.core.data.def.BooleanCell$BooleanCellFactory.create(class java.lang.Boolean)"/>
                    <entry key="production_path_converter_src" type="xstring" value="java.lang.Boolean"/>
                    <entry key="production_path_converter_dst" type="xstring" value="Boolean value"/>
                    <entry key="production_path_converter_name" type="xstring" value="Boolean"/>
                    <config key="production_path_converter_config"/>
                    <entry key="production_path_producer" type="xstring" value="BOOLEAN-&gt;java.lang.Boolean"/>
                    <entry key="production_path_producer_src" type="xstring" value="BOOLEAN"/>
                    <entry key="production_path_producer_dst" type="xstring" value="java.lang.Boolean"/>
                    <entry key="production_path_producer_name" type="xstring" value="java.lang.Boolean"/>
                    <config key="production_path_producer_config"/>
                </config>
                <config key="type_to_type_mapping_rule_1">
                    <entry key="external_type" type="xstring" value="BIT"/>
                    <entry key="intermediate_type" type="xstring" value="java.lang.Boolean"/>
                    <config key="type">
                        <entry key="cell_class" type="xstring" value="org.knime.core.data.def.BooleanCell"/>
                    </config>
                    <entry key="production_path_converter" type="xstring" value="org.knime.core.data.def.BooleanCell$BooleanCellFactory.create(class java.lang.Boolean)"/>
                    <entry key="production_path_converter_src" type="xstring" value="java.lang.Boolean"/>
                    <entry key="production_path_converter_dst" type="xstring" value="Boolean value"/>
                    <entry key="production_path_converter_name" type="xstring" value="Boolean"/>
                    <config key="production_path_converter_config"/>
                    <entry key="production_path_producer" type="xstring" value="BIT-&gt;java.lang.Boolean"/>
                    <entry key="production_path_producer_src" type="xstring" value="BIT"/>
                    <entry key="production_path_producer_dst" type="xstring" value="java.lang.Boolean"/>
                    <entry key="production_path_producer_name" type="xstring" value="java.lang.Boolean"/>
                    <config key="production_path_producer_config"/>
                </config>
                <config key="type_to_type_mapping_rule_2">
                    <entry key="external_type" type="xstring" value="TINYINT"/>
                    <entry key="intermediate_type" type="xstring" value="java.lang.Integer"/>
                    <config key="type">
                        <entry key="cell_class" type="xstring" value="org.knime.core.data.def.IntCell"/>
                    </config>
                    <entry key="production_path_converter" type="xstring" value="org.knime.core.data.def.IntCell$IntCellFactory.create(class java.lang.Integer)"/>
                    <entry key="production_path_converter_src" type="xstring" value="java.lang.Integer"/>
                    <entry key="production_path_converter_dst" type="xstring" value="Number (integer)"/>
                    <entry key="production_path_converter_name" type="xstring" value="Integer"/>
                    <config key="production_path_converter_config"/>
                    <entry key="production_path_producer" type="xstring" value="TINYINT-&gt;java.lang.Integer"/>
                    <entry key="production_path_producer_src" type="xstring" value="TINYINT"/>
                    <entry key="production_path_producer_dst" type="xstring" value="java.lang.Integer"/>
                    <entry key="production_path_producer_name" type="xstring" value="java.lang.Integer"/>
                    <config key="production_path_producer_config"/>
                </config>
                <config key="type_to_type_mapping_rule_3">
                    <entry key="external_type" type="xstring" value="SMALLINT"/>
                    <entry key="intermediate_type" type="xstring" value="java.lang.Integer"/>
                    <config key="type">
                        <entry key="cell_class" type="xstring" value="org.knime.core.data.def.IntCell"/>
                    </config>
                    <entry key="production_path_converter" type="xstring" value="org.knime.core.data.def.IntCell$IntCellFactory.create(class java.lang.Integer)"/>
                    <entry key="production_path_converter_src" type="xstring" value="java.lang.Integer"/>
                    <entry key="production_path_converter_dst" type="xstring" value="Number (integer)"/>
                    <entry key="production_path_converter_name" type="xstring" value="Integer"/>
                    <config key="production_path_converter_config"/>
                    <entry key="production_path_producer" type="xstring" value="SMALLINT-&gt;java.lang.Integer"/>
                    <entry key="production_path_producer_src" type="xstring" value="SMALLINT"/>
                    <entry key="production_path_producer_dst" type="xstring" value="java.lang.Integer"/>
                    <entry key="production_path_producer_name" type="xstring" value="java.lang.Integer"/>
                    <config key="production_path_producer_config"/>
                </config>
                <config key="type_to_type_mapping_rule_4">
                    <entry key="external_type" type="xstring" value="INTEGER"/>
                    <entry key="intermediate_type" type="xstring" value="java.lang.Integer"/>
                    <config key="type">
                        <entry key="cell_class" type="xstring" value="org.knime.core.data.def.IntCell"/>
                    </config>
                    <entry key="production_path_converter" type="xstring" value="org.knime.core.data.def.IntCell$IntCellFactory.create(class java.lang.Integer)"/>
                    <entry key="production_path_converter_src" type="xstring" value="java.lang.Integer"/>
                    <entry key="production_path_converter_dst" type="xstring" value="Number (integer)"/>
                    <entry key="production_path_converter_name" type="xstring" value="Integer"/>
                    <config key="production_path_converter_config"/>
                    <entry key="production_path_producer" type="xstring" value="INTEGER-&gt;java.lang.Integer"/>
                    <entry key="production_path_producer_src" type="xstring" value="INTEGER"/>
                    <entry key="production_path_producer_dst" type="xstring" value="java.lang.Integer"/>
                    <entry key="production_path_producer_name" type="xstring" value="java.lang.Integer"/>
                    <config key="production_path_producer_config"/>
                </config>
                <config key="type_to_type_mapping_rule_5">
                    <entry key="external_type" type="xstring" value="BIGINT"/>
                    <entry key="intermediate_type" type="xstring" value="java.lang.Long"/>
                    <config key="type">
                        <entry key="cell_class" type="xstring" value="org.knime.core.data.def.LongCell"/>
                    </config>
                    <entry key="production_path_converter" type="xstring" value="org.knime.core.data.def.LongCell$LongCellFactory.create(class java.lang.Long)"/>
                    <entry key="production_path_converter_src" type="xstring" value="java.lang.Long"/>
                    <entry key="production_path_converter_dst" type="xstring" value="Number (long)"/>
                    <entry key="production_path_converter_name" type="xstring" value="Long"/>
                    <config key="production_path_converter_config"/>
                    <entry key="production_path_producer" type="xstring" value="BIGINT-&gt;java.lang.Long"/>
                    <entry key="production_path_producer_src" type="xstring" value="BIGINT"/>
                    <entry key="production_path_producer_dst" type="xstring" value="java.lang.Long"/>
                    <entry key="production_path_producer_name" type="xstring" value="java.lang.Long"/>
                    <config key="production_path_producer_config"/>
                </config>
                <config key="type_to_type_mapping_rule_6">
                    <entry key="external_type" type="xstring" value="FLOAT"/>
                    <entry key="intermediate_type" type="xstring" value="java.lang.Double"/>
                    <config key="type">
                        <entry key="cell_class" type="xstring" value="org.knime.core.data.def.DoubleCell"/>
                    </config>
                    <entry key="production_path_converter" type="xstring" value="org.knime.core.data.def.DoubleCell$DoubleCellFactory.create(class java.lang.Double)"/>
                    <entry key="production_path_converter_src" type="xstring" value="java.lang.Double"/>
                    <entry key="production_path_converter_dst" type="xstring" value="Number (double)"/>
                    <entry key="production_path_converter_name" type="xstring" value="Double"/>
                    <config key="production_path_converter_config"/>
                    <entry key="production_path_producer" type="xstring" value="FLOAT-&gt;java.lang.Double"/>
                    <entry key="production_path_producer_src" type="xstring" value="FLOAT"/>
                    <entry key="production_path_producer_dst" type="xstring" value="java.lang.Double"/>
                    <entry key="production_path_producer_name" type="xstring" value="java.lang.Double"/>
                    <config key="production_path_producer_config"/>
                </config>
                <config key="type_to_type_mapping_rule_7">
                    <entry key="external_type" type="xstring" value="REAL"/>
                    <entry key="intermediate_type" type="xstring" value="java.lang.Double"/>
                    <config key="type">
                        <entry key="cell_class" type="xstring" value="org.knime.core.data.def.DoubleCell"/>
                    </config>
                    <entry key="production_path_converter" type="xstring" value="org.knime.core.data.def.DoubleCell$DoubleCellFactory.create(class java.lang.Double)"/>
                    <entry key="production_path_converter_src" type="xstring" value="java.lang.Double"/>
                    <entry key="production_path_converter_dst" type="xstring" value="Number (double)"/>
                    <entry key="production_path_converter_name" type="xstring" value="Double"/>
                    <config key="production_path_converter_config"/>
                    <entry key="production_path_producer" type="xstring" value="REAL-&gt;java.lang.Double"/>
                    <entry key="production_path_producer_src" type="xstring" value="REAL"/>
                    <entry key="production_path_producer_dst" type="xstring" value="java.lang.Double"/>
                    <entry key="production_path_producer_name" type="xstring" value="java.lang.Double"/>
                    <config key="production_path_producer_config"/>
                </config>
                <config key="type_to_type_mapping_rule_8">
                    <entry key="external_type" type="xstring" value="DOUBLE"/>
                    <entry key="intermediate_type" type="xstring" value="java.lang.Double"/>
                    <config key="type">
                        <entry key="cell_class" type="xstring" value="org.knime.core.data.def.DoubleCell"/>
                    </config>
                    <entry key="production_path_converter" type="xstring" value="org.knime.core.data.def.DoubleCell$DoubleCellFactory.create(class java.lang.Double)"/>
                    <entry key="production_path_converter_src" type="xstring" value="java.lang.Double"/>
                    <entry key="production_path_converter_dst" type="xstring" value="Number (double)"/>
                    <entry key="production_path_converter_name" type="xstring" value="Double"/>
                    <config key="production_path_converter_config"/>
                    <entry key="production_path_producer" type="xstring" value="DOUBLE-&gt;java.lang.Double"/>
                    <entry key="production_path_producer_src" type="xstring" value="DOUBLE"/>
                    <entry key="production_path_producer_dst" type="xstring" value="java.lang.Double"/>
                    <entry key="production_path_producer_name" type="xstring" value="java.lang.Double"/>
                    <config key="production_path_producer_config"/>
                </config>
                <config key="type_to_type_mapping_rule_9">
                    <entry key="external_type" type="xstring" value="NUMERIC"/>
                    <entry key="intermediate_type" type="xstring" value="java.lang.Double"/>
                    <config key="type">
                        <entry key="cell_class" type="xstring" value="org.knime.core.data.def.DoubleCell"/>
                    </config>
                    <entry key="production_path_converter" type="xstring" value="org.knime.core.data.def.DoubleCell$DoubleCellFactory.create(class java.lang.Double)"/>
                    <entry key="production_path_converter_src" type="xstring" value="java.lang.Double"/>
                    <entry key="production_path_converter_dst" type="xstring" value="Number (double)"/>
                    <entry key="production_path_converter_name" type="xstring" value="Double"/>
                    <config key="production_path_converter_config"/>
                    <entry key="production_path_producer" type="xstring" value="NUMERIC-&gt;java.lang.Double"/>
                    <entry key="production_path_producer_src" type="xstring" value="NUMERIC"/>
                    <entry key="production_path_producer_dst" type="xstring" value="java.lang.Double"/>
                    <entry key="production_path_producer_name" type="xstring" value="java.lang.Double"/>
                    <config key="production_path_producer_config"/>
                </config>
                <config key="type_to_type_mapping_rule_10">
                    <entry key="external_type" type="xstring" value="DECIMAL"/>
                    <entry key="intermediate_type" type="xstring" value="java.lang.Double"/>
                    <config key="type">
                        <entry key="cell_class" type="xstring" value="org.knime.core.data.def.DoubleCell"/>
                    </config>
                    <entry key="production_path_converter" type="xstring" value="org.knime.core.data.def.DoubleCell$DoubleCellFactory.create(class java.lang.Double)"/>
                    <entry key="production_path_converter_src" type="xstring" value="java.lang.Double"/>
                    <entry key="production_path_converter_dst" type="xstring" value="Number (double)"/>
                    <entry key="production_path_converter_name" type="xstring" value="Double"/>
                    <config key="production_path_converter_config"/>
                    <entry key="production_path_producer" type="xstring" value="DECIMAL-&gt;java.lang.Double"/>
                    <entry key="production_path_producer_src" type="xstring" value="DECIMAL"/>
                    <entry key="production_path_producer_dst" type="xstring" value="java.lang.Double"/>
                    <entry key="production_path_producer_name" type="xstring" value="java.lang.Double"/>
                    <config key="production_path_producer_config"/>
                </config>
                <config key="type_to_type_mapping_rule_11">
                    <entry key="external_type" type="xstring" value="DATE"/>
                    <entry key="intermediate_type" type="xstring" value="java.time.LocalDate"/>
                    <config key="type">
                        <entry key="cell_class" type="xstring" value="org.knime.core.data.time.localdate.LocalDateCell"/>
                    </config>
                    <entry key="production_path_converter" type="xstring" value="org.knime.core.data.time.localdate.LocalDateCellFactory.create(class java.time.LocalDate)"/>
                    <entry key="production_path_converter_src" type="xstring" value="java.time.LocalDate"/>
                    <entry key="production_path_converter_dst" type="xstring" value="Local Date"/>
                    <entry key="production_path_converter_name" type="xstring" value="LocalDate"/>
                    <config key="production_path_converter_config"/>
                    <entry key="production_path_producer" type="xstring" value="DATE-&gt;java.time.LocalDate"/>
                    <entry key="production_path_producer_src" type="xstring" value="DATE"/>
                    <entry key="production_path_producer_dst" type="xstring" value="java.time.LocalDate"/>
                    <entry key="production_path_producer_name" type="xstring" value="java.time.LocalDate"/>
                    <config key="production_path_producer_config"/>
                </config>
                <config key="type_to_type_mapping_rule_12">
                    <entry key="external_type" type="xstring" value="TIME"/>
                    <entry key="intermediate_type" type="xstring" value="java.time.LocalTime"/>
                    <config key="type">
                        <entry key="cell_class" type="xstring" value="org.knime.core.data.time.localtime.LocalTimeCell"/>
                    </config>
                    <entry key="production_path_converter" type="xstring" value="org.knime.core.data.time.localtime.LocalTimeCellFactory.create(class java.time.LocalTime)"/>
                    <entry key="production_path_converter_src" type="xstring" value="java.time.LocalTime"/>
                    <entry key="production_path_converter_dst" type="xstring" value="Local Time"/>
                    <entry key="production_path_converter_name" type="xstring" value="LocalTime"/>
                    <config key="production_path_converter_config"/>
                    <entry key="production_path_producer" type="xstring" value="TIME-&gt;java.time.LocalTime"/>
                    <entry key="production_path_producer_src" type="xstring" value="TIME"/>
                    <entry key="production_path_producer_dst" type="xstring" value="java.time.LocalTime"/>
                    <entry key="production_path_producer_name" type="xstring" value="java.time.LocalTime"/>
                    <config key="production_path_producer_config"/>
                </config>
                <config key="type_to_type_mapping_rule_13">
                    <entry key="external_type" type="xstring" value="TIMESTAMP"/>
                    <entry key="intermediate_type" type="xstring" value="java.time.LocalDateTime"/>
                    <config key="type">
                        <entry key="cell_class" type="xstring" value="org.knime.core.data.time.localdatetime.LocalDateTimeCell"/>
                    </config>
                    <entry key="production_path_converter" type="xstring" value="org.knime.core.data.time.localdatetime.LocalDateTimeCellFactory.create(class java.time.LocalDateTime)"/>
                    <entry key="production_path_converter_src" type="xstring" value="java.time.LocalDateTime"/>
                    <entry key="production_path_converter_dst" type="xstring" value="Local Date Time"/>
                    <entry key="production_path_converter_name" type="xstring" value="LocalDateTime"/>
                    <config key="production_path_converter_config"/>
                    <entry key="production_path_producer" type="xstring" value="TIMESTAMP-&gt;java.time.LocalDateTime"/>
                    <entry key="production_path_producer_src" type="xstring" value="TIMESTAMP"/>
                    <entry key="production_path_producer_dst" type="xstring" value="java.time.LocalDateTime"/>
                    <entry key="production_path_producer_name" type="xstring" value="java.time.LocalDateTime"/>
                    <config key="production_path_producer_config"/>
                </config>
                <config key="type_to_type_mapping_rule_14">
                    <entry key="external_type" type="xstring" value="TIME_WITH_TIMEZONE"/>
                    <entry key="intermediate_type" type="xstring" value="java.lang.String"/>
                    <config key="type">
                        <entry key="cell_class" type="xstring" value="org.knime.core.data.def.StringCell"/>
                    </config>
                    <entry key="production_path_converter" type="xstring" value="org.knime.core.data.def.StringCell$StringCellFactory.createCell(class java.lang.String)"/>
                    <entry key="production_path_converter_src" type="xstring" value="java.lang.String"/>
                    <entry key="production_path_converter_dst" type="xstring" value="String"/>
                    <entry key="production_path_converter_name" type="xstring" value="String"/>
                    <config key="production_path_converter_config"/>
                    <entry key="production_path_producer" type="xstring" value="TIME_WITH_TIMEZONE-&gt;java.lang.String"/>
                    <entry key="production_path_producer_src" type="xstring" value="TIME_WITH_TIMEZONE"/>
                    <entry key="production_path_producer_dst" type="xstring" value="java.lang.String"/>
                    <entry key="production_path_producer_name" type="xstring" value="java.lang.String"/>
                    <config key="production_path_producer_config"/>
                </config>
                <config key="type_to_type_mapping_rule_15">
                    <entry key="external_type" type="xstring" value="TIMESTAMP_WITH_TIMEZONE"/>
                    <entry key="intermediate_type" type="xstring" value="java.time.ZonedDateTime"/>
                    <config key="type">
                        <entry key="cell_class" type="xstring" value="org.knime.core.data.time.zoneddatetime.ZonedDateTimeCell"/>
                    </config>
                    <entry key="production_path_converter" type="xstring" value="org.knime.core.data.time.zoneddatetime.ZonedDateTimeCellFactory.create(class java.time.ZonedDateTime)"/>
                    <entry key="production_path_converter_src" type="xstring" value="java.time.ZonedDateTime"/>
                    <entry key="production_path_converter_dst" type="xstring" value="Zoned Date Time"/>
                    <entry key="production_path_converter_name" type="xstring" value="ZonedDateTime"/>
                    <config key="production_path_converter_config"/>
                    <entry key="production_path_producer" type="xstring" value="TIMESTAMP_WITH_TIMEZONE-&gt;java.time.ZonedDateTime"/>
                    <entry key="production_path_producer_src" type="xstring" value="TIMESTAMP_WITH_TIMEZONE"/>
                    <entry key="production_path_producer_dst" type="xstring" value="java.time.ZonedDateTime"/>
                    <entry key="production_path_producer_name" type="xstring" value="java.time.ZonedDateTime"/>
                    <config key="production_path_producer_config"/>
                </config>
                <config key="type_to_type_mapping_rule_16">
                    <entry key="external_type" type="xstring" value="CHAR"/>
                    <entry key="intermediate_type" type="xstring" value="java.lang.String"/>
                    <config key="type">
                        <entry key="cell_class" type="xstring" value="org.knime.core.data.def.StringCell"/>
                    </config>
                    <entry key="production_path_converter" type="xstring" value="org.knime.core.data.def.StringCell$StringCellFactory.createCell(class java.lang.String)"/>
                    <entry key="production_path_converter_src" type="xstring" value="java.lang.String"/>
                    <entry key="production_path_converter_dst" type="xstring" value="String"/>
                    <entry key="production_path_converter_name" type="xstring" value="String"/>
                    <config key="production_path_converter_config"/>
                    <entry key="production_path_producer" type="xstring" value="CHAR-&gt;java.lang.String"/>
                    <entry key="production_path_producer_src" type="xstring" value="CHAR"/>
                    <entry key="production_path_producer_dst" type="xstring" value="java.lang.String"/>
                    <entry key="production_path_producer_name" type="xstring" value="java.lang.String"/>
                    <config key="production_path_producer_config"/>
                </config>
                <config key="type_to_type_mapping_rule_17">
                    <entry key="external_type" type="xstring" value="VARCHAR"/>
                    <entry key="intermediate_type" type="xstring" value="java.lang.String"/>
                    <config key="type">
                        <entry key="cell_class" type="xstring" value="org.knime.core.data.def.StringCell"/>
                    </config>
                    <entry key="production_path_converter" type="xstring" value="org.knime.core.data.def.StringCell$StringCellFactory.createCell(class java.lang.String)"/>
                    <entry key="production_path_converter_src" type="xstring" value="java.lang.String"/>
                    <entry key="production_path_converter_dst" type="xstring" value="String"/>
                    <entry key="production_path_converter_name" type="xstring" value="String"/>
                    <config key="production_path_converter_config"/>
                    <entry key="production_path_producer" type="xstring" value="VARCHAR-&gt;java.lang.String"/>
                    <entry key="production_path_producer_src" type="xstring" value="VARCHAR"/>
                    <entry key="production_path_producer_dst" type="xstring" value="java.lang.String"/>
                    <entry key="production_path_producer_name" type="xstring" value="java.lang.String"/>
                    <config key="production_path_producer_config"/>
                </config>
                <config key="type_to_type_mapping_rule_18">
                    <entry key="external_type" type="xstring" value="LONGVARCHAR"/>
                    <entry key="intermediate_type" type="xstring" value="java.lang.String"/>
                    <config key="type">
                        <entry key="cell_class" type="xstring" value="org.knime.core.data.def.StringCell"/>
                    </config>
                    <entry key="production_path_converter" type="xstring" value="org.knime.core.data.def.StringCell$StringCellFactory.createCell(class java.lang.String)"/>
                    <entry key="production_path_converter_src" type="xstring" value="java.lang.String"/>
                    <entry key="production_path_converter_dst" type="xstring" value="String"/>
                    <entry key="production_path_converter_name" type="xstring" value="String"/>
                    <config key="production_path_converter_config"/>
                    <entry key="production_path_producer" type="xstring" value="LONGVARCHAR-&gt;java.lang.String"/>
                    <entry key="production_path_producer_src" type="xstring" value="LONGVARCHAR"/>
                    <entry key="production_path_producer_dst" type="xstring" value="java.lang.String"/>
                    <entry key="production_path_producer_name" type="xstring" value="java.lang.String"/>
                    <config key="production_path_producer_config"/>
                </config>
                <config key="type_to_type_mapping_rule_19">
                    <entry key="external_type" type="xstring" value="CLOB"/>
                    <entry key="intermediate_type" type="xstring" value="java.lang.String"/>
                    <config key="type">
                        <entry key="cell_class" type="xstring" value="org.knime.core.data.def.StringCell"/>
                    </config>
                    <entry key="production_path_converter" type="xstring" value="org.knime.core.data.def.StringCell$StringCellFactory.createCell(class java.lang.String)"/>
                    <entry key="production_path_converter_src" type="xstring" value="java.lang.String"/>
                    <entry key="production_path_converter_dst" type="xstring" value="String"/>
                    <entry key="production_path_converter_name" type="xstring" value="String"/>
                    <config key="production_path_converter_config"/>
                    <entry key="production_path_producer" type="xstring" value="CLOB-&gt;java.lang.String"/>
                    <entry key="production_path_producer_src" type="xstring" value="CLOB"/>
                    <entry key="production_path_producer_dst" type="xstring" value="java.lang.String"/>
                    <entry key="production_path_producer_name" type="xstring" value="java.lang.String"/>
                    <config key="production_path_producer_config"/>
                </config>
                <config key="type_to_type_mapping_rule_20">
                    <entry key="external_type" type="xstring" value="NCHAR"/>
                    <entry key="intermediate_type" type="xstring" value="java.lang.String"/>
                    <config key="type">
                        <entry key="cell_class" type="xstring" value="org.knime.core.data.def.StringCell"/>
                    </config>
                    <entry key="production_path_converter" type="xstring" value="org.knime.core.data.def.StringCell$StringCellFactory.createCell(class java.lang.String)"/>
                    <entry key="production_path_converter_src" type="xstring" value="java.lang.String"/>
                    <entry key="production_path_converter_dst" type="xstring" value="String"/>
                    <entry key="production_path_converter_name" type="xstring" value="String"/>
                    <config key="production_path_converter_config"/>
                    <entry key="production_path_producer" type="xstring" value="NCHAR-&gt;java.lang.String"/>
                    <entry key="production_path_producer_src" type="xstring" value="NCHAR"/>
                    <entry key="production_path_producer_dst" type="xstring" value="java.lang.String"/>
                    <entry key="production_path_producer_name" type="xstring" value="java.lang.String"/>
                    <config key="production_path_producer_config"/>
                </config>
                <config key="type_to_type_mapping_rule_21">
                    <entry key="external_type" type="xstring" value="NVARCHAR"/>
                    <entry key="intermediate_type" type="xstring" value="java.lang.String"/>
                    <config key="type">
                        <entry key="cell_class" type="xstring" value="org.knime.core.data.def.StringCell"/>
                    </config>
                    <entry key="production_path_converter" type="xstring" value="org.knime.core.data.def.StringCell$StringCellFactory.createCell(class java.lang.String)"/>
                    <entry key="production_path_converter_src" type="xstring" value="java.lang.String"/>
                    <entry key="production_path_converter_dst" type="xstring" value="String"/>
                    <entry key="production_path_converter_name" type="xstring" value="String"/>
                    <config key="production_path_converter_config"/>
                    <entry key="production_path_producer" type="xstring" value="NVARCHAR-&gt;java.lang.String"/>
                    <entry key="production_path_producer_src" type="xstring" value="NVARCHAR"/>
                    <entry key="production_path_producer_dst" type="xstring" value="java.lang.String"/>
                    <entry key="production_path_producer_name" type="xstring" value="java.lang.String"/>
                    <config key="production_path_producer_config"/>
                </config>
                <config key="type_to_type_mapping_rule_22">
                    <entry key="external_type" type="xstring" value="LONGNVARCHAR"/>
                    <entry key="intermediate_type" type="xstring" value="java.lang.String"/>
                    <config key="type">
                        <entry key="cell_class" type="xstring" value="org.knime.core.data.def.StringCell"/>
                    </config>
                    <entry key="production_path_converter" type="xstring" value="org.knime.core.data.def.StringCell$StringCellFactory.createCell(class java.lang.String)"/>
                    <entry key="production_path_converter_src" type="xstring" value="java.lang.String"/>
                    <entry key="production_path_converter_dst" type="xstring" value="String"/>
                    <entry key="production_path_converter_name" type="xstring" value="String"/>
                    <config key="production_path_converter_config"/>
                    <entry key="production_path_producer" type="xstring" value="LONGNVARCHAR-&gt;java.lang.String"/>
                    <entry key="production_path_producer_src" type="xstring" value="LONGNVARCHAR"/>
                    <entry key="production_path_producer_dst" type="xstring" value="java.lang.String"/>
                    <entry key="production_path_producer_name" type="xstring" value="java.lang.String"/>
                    <config key="production_path_producer_config"/>
                </config>
                <config key="type_to_type_mapping_rule_23">
                    <entry key="external_type" type="xstring" value="NCLOB"/>
                    <entry key="intermediate_type" type="xstring" value="java.lang.String"/>
                    <config key="type">
                        <entry key="cell_class" type="xstring" value="org.knime.core.data.def.StringCell"/>
                    </config>
                    <entry key="production_path_converter" type="xstring" value="org.knime.core.data.def.StringCell$StringCellFactory.createCell(class java.lang.String)"/>
                    <entry key="production_path_converter_src" type="xstring" value="java.lang.String"/>
                    <entry key="production_path_converter_dst" type="xstring" value="String"/>
                    <entry key="production_path_converter_name" type="xstring" value="String"/>
                    <config key="production_path_converter_config"/>
                    <entry key="production_path_producer" type="xstring" value="NCLOB-&gt;java.lang.String"/>
                    <entry key="production_path_producer_src" type="xstring" value="NCLOB"/>
                    <entry key="production_path_producer_dst" type="xstring" value="java.lang.String"/>
                    <entry key="production_path_producer_name" type="xstring" value="java.lang.String"/>
                    <config key="production_path_producer_config"/>
                </config>
                <config key="type_to_type_mapping_rule_24">
                    <entry key="external_type" type="xstring" value="BLOB"/>
                    <entry key="intermediate_type" type="xstring" value="java.io.InputStream"/>
                    <config key="type">
                        <entry key="cell_class" type="xstring" value="org.knime.core.data.blob.BinaryObjectDataCell"/>
                    </config>
                    <entry key="production_path_converter" type="xstring" value="org.knime.core.data.blob.BinaryObjectCellFactory.create(class java.io.InputStream)"/>
                    <entry key="production_path_converter_src" type="xstring" value="java.io.InputStream"/>
                    <entry key="production_path_converter_dst" type="xstring" value="Binary object"/>
                    <entry key="production_path_converter_name" type="xstring" value="InputStream"/>
                    <config key="production_path_converter_config"/>
                    <entry key="production_path_producer" type="xstring" value="BLOB-&gt;java.io.InputStream"/>
                    <entry key="production_path_producer_src" type="xstring" value="BLOB"/>
                    <entry key="production_path_producer_dst" type="xstring" value="java.io.InputStream"/>
                    <entry key="production_path_producer_name" type="xstring" value="java.io.InputStream"/>
                    <config key="production_path_producer_config"/>
                </config>
                <config key="type_to_type_mapping_rule_25">
                    <entry key="external_type" type="xstring" value="BINARY"/>
                    <entry key="intermediate_type" type="xstring" value="java.io.InputStream"/>
                    <config key="type">
                        <entry key="cell_class" type="xstring" value="org.knime.core.data.blob.BinaryObjectDataCell"/>
                    </config>
                    <entry key="production_path_converter" type="xstring" value="org.knime.core.data.blob.BinaryObjectCellFactory.create(class java.io.InputStream)"/>
                    <entry key="production_path_converter_src" type="xstring" value="java.io.InputStream"/>
                    <entry key="production_path_converter_dst" type="xstring" value="Binary object"/>
                    <entry key="production_path_converter_name" type="xstring" value="InputStream"/>
                    <config key="production_path_converter_config"/>
                    <entry key="production_path_producer" type="xstring" value="BINARY-&gt;java.io.InputStream"/>
                    <entry key="production_path_producer_src" type="xstring" value="BINARY"/>
                    <entry key="production_path_producer_dst" type="xstring" value="java.io.InputStream"/>
                    <entry key="production_path_producer_name" type="xstring" value="java.io.InputStream"/>
                    <config key="production_path_producer_config"/>
                </config>
                <config key="type_to_type_mapping_rule_26">
                    <entry key="external_type" type="xstring" value="VARBINARY"/>
                    <entry key="intermediate_type" type="xstring" value="java.io.InputStream"/>
                    <config key="type">
                        <entry key="cell_class" type="xstring" value="org.knime.core.data.blob.BinaryObjectDataCell"/>
                    </config>
                    <entry key="production_path_converter" type="xstring" value="org.knime.core.data.blob.BinaryObjectCellFactory.create(class java.io.InputStream)"/>
                    <entry key="production_path_converter_src" type="xstring" value="java.io.InputStream"/>
                    <entry key="production_path_converter_dst" type="xstring" value="Binary object"/>
                    <entry key="production_path_converter_name" type="xstring" value="InputStream"/>
                    <config key="production_path_converter_config"/>
                    <entry key="production_path_producer" type="xstring" value="VARBINARY-&gt;java.io.InputStream"/>
                    <entry key="production_path_producer_src" type="xstring" value="VARBINARY"/>
                    <entry key="production_path_producer_dst" type="xstring" value="java.io.InputStream"/>
                    <entry key="production_path_producer_name" type="xstring" value="java.io.InputStream"/>
                    <config key="production_path_producer_config"/>
                </config>
                <config key="type_to_type_mapping_rule_27">
                    <entry key="external_type" type="xstring" value="LONGVARBINARY"/>
                    <entry key="intermediate_type" type="xstring" value="java.io.InputStream"/>
                    <config key="type">
                        <entry key="cell_class" type="xstring" value="org.knime.core.data.blob.BinaryObjectDataCell"/>
                    </config>
                    <entry key="production_path_converter" type="xstring" value="org.knime.core.data.blob.BinaryObjectCellFactory.create(class java.io.InputStream)"/>
                    <entry key="production_path_converter_src" type="xstring" value="java.io.InputStream"/>
                    <entry key="production_path_converter_dst" type="xstring" value="Binary object"/>
                    <entry key="production_path_converter_name" type="xstring" value="InputStream"/>
                    <config key="production_path_converter_config"/>
                    <entry key="production_path_producer" type="xstring" value="LONGVARBINARY-&gt;java.io.InputStream"/>
                    <entry key="production_path_producer_src" type="xstring" value="LONGVARBINARY"/>
                    <entry key="production_path_producer_dst" type="xstring" value="java.io.InputStream"/>
                    <entry key="production_path_producer_name" type="xstring" value="java.io.InputStream"/>
                    <config key="production_path_producer_config"/>
                </config>
                <config key="type_to_type_mapping_rule_28">
                    <entry key="external_type" type="xstring" value="SQLXML"/>
                    <entry key="intermediate_type" type="xstring" value="org.w3c.dom.Document"/>
                    <config key="type">
                        <entry key="cell_class" type="xstring" value="org.knime.core.data.xml.XMLCell"/>
                    </config>
                    <entry key="production_path_converter" type="xstring" value="org.knime.core.data.xml.XMLCellFactory.create(interface org.w3c.dom.Document)"/>
                    <entry key="production_path_converter_src" type="xstring" value="org.w3c.dom.Document"/>
                    <entry key="production_path_converter_dst" type="xstring" value="XML"/>
                    <entry key="production_path_converter_name" type="xstring" value="Document (XML)"/>
                    <config key="production_path_converter_config"/>
                    <entry key="production_path_producer" type="xstring" value="SQLXML-&gt;org.w3c.dom.Document"/>
                    <entry key="production_path_producer_src" type="xstring" value="SQLXML"/>
                    <entry key="production_path_producer_dst" type="xstring" value="org.w3c.dom.Document"/>
                    <entry key="production_path_producer_name" type="xstring" value="org.w3c.dom.Document"/>
                    <config key="production_path_producer_config"/>
                </config>
                <config key="type_to_type_mapping_rule_29">
                    <entry key="external_type" type="xstring" value="ARRAY"/>
                    <entry key="intermediate_type" type="xstring" value="java.lang.String"/>
                    <config key="type">
                        <entry key="cell_class" type="xstring" value="org.knime.core.data.def.StringCell"/>
                    </config>
                    <entry key="production_path_converter" type="xstring" value="org.knime.core.data.def.StringCell$StringCellFactory.createCell(class java.lang.String)"/>
                    <entry key="production_path_converter_src" type="xstring" value="java.lang.String"/>
                    <entry key="production_path_converter_dst" type="xstring" value="String"/>
                    <entry key="production_path_converter_name" type="xstring" value="String"/>
                    <config key="production_path_converter_config"/>
                    <entry key="production_path_producer" type="xstring" value="ARRAY-&gt;java.lang.String"/>
                    <entry key="production_path_producer_src" type="xstring" value="ARRAY"/>
                    <entry key="production_path_producer_dst" type="xstring" value="java.lang.String"/>
                    <entry key="production_path_producer_name" type="xstring" value="java.lang.String"/>
                    <config key="production_path_producer_config"/>
                </config>
                <config key="type_to_type_mapping_rule_30">
                    <entry key="external_type" type="xstring" value="NULL"/>
                    <entry key="intermediate_type" type="xstring" value="java.lang.String"/>
                    <config key="type">
                        <entry key="cell_class" type="xstring" value="org.knime.core.data.def.StringCell"/>
                    </config>
                    <entry key="production_path_converter" type="xstring" value="org.knime.core.data.def.StringCell$StringCellFactory.createCell(class java.lang.String)"/>
                    <entry key="production_path_converter_src" type="xstring" value="java.lang.String"/>
                    <entry key="production_path_converter_dst" type="xstring" value="String"/>
                    <entry key="production_path_converter_name" type="xstring" value="String"/>
                    <config key="production_path_converter_config"/>
                    <entry key="production_path_producer" type="xstring" value="NULL-&gt;java.lang.String"/>
                    <entry key="production_path_producer_src" type="xstring" value="NULL"/>
                    <entry key="production_path_producer_dst" type="xstring" value="java.lang.String"/>
                    <entry key="production_path_producer_name" type="xstring" value="java.lang.String"/>
                    <config key="production_path_producer_config"/>
                </config>
                <config key="type_to_type_mapping_rule_31">
                    <entry key="external_type" type="xstring" value="OTHER"/>
                    <entry key="intermediate_type" type="xstring" value="java.lang.String"/>
                    <config key="type">
                        <entry key="cell_class" type="xstring" value="org.knime.core.data.def.StringCell"/>
                    </config>
                    <entry key="production_path_converter" type="xstring" value="org.knime.core.data.def.StringCell$StringCellFactory.createCell(class java.lang.String)"/>
                    <entry key="production_path_converter_src" type="xstring" value="java.lang.String"/>
                    <entry key="production_path_converter_dst" type="xstring" value="String"/>
                    <entry key="production_path_converter_name" type="xstring" value="String"/>
                    <config key="production_path_converter_config"/>
                    <entry key="production_path_producer" type="xstring" value="OTHER-&gt;java.lang.String"/>
                    <entry key="production_path_producer_src" type="xstring" value="OTHER"/>
                    <entry key="production_path_producer_dst" type="xstring" value="java.lang.String"/>
                    <entry key="production_path_producer_name" type="xstring" value="java.lang.String"/>
                    <config key="production_path_producer_config"/>
                </config>
                <config key="type_to_type_mapping_rule_32">
                    <entry key="external_type" type="xstring" value="ROWID"/>
                    <entry key="intermediate_type" type="xstring" value="java.lang.String"/>
                    <config key="type">
                        <entry key="cell_class" type="xstring" value="org.knime.core.data.def.StringCell"/>
                    </config>
                    <entry key="production_path_converter" type="xstring" value="org.knime.core.data.def.StringCell$StringCellFactory.createCell(class java.lang.String)"/>
                    <entry key="production_path_converter_src" type="xstring" value="java.lang.String"/>
                    <entry key="production_path_converter_dst" type="xstring" value="String"/>
                    <entry key="production_path_converter_name" type="xstring" value="String"/>
                    <config key="production_path_converter_config"/>
                    <entry key="production_path_producer" type="xstring" value="ROWID-&gt;java.lang.String"/>
                    <entry key="production_path_producer_src" type="xstring" value="ROWID"/>
                    <entry key="production_path_producer_dst" type="xstring" value="java.lang.String"/>
                    <entry key="production_path_producer_name" type="xstring" value="java.lang.String"/>
                    <config key="production_path_producer_config"/>
                </config>
                <config key="type_to_type_mapping_rule_33">
                    <entry key="external_type" type="xstring" value="DISTINCT"/>
                    <entry key="intermediate_type" type="xstring" value="java.lang.String"/>
                    <config key="type">
                        <entry key="cell_class" type="xstring" value="org.knime.core.data.def.StringCell"/>
                    </config>
                    <entry key="production_path_converter" type="xstring" value="org.knime.core.data.def.StringCell$StringCellFactory.createCell(class java.lang.String)"/>
                    <entry key="production_path_converter_src" type="xstring" value="java.lang.String"/>
                    <entry key="production_path_converter_dst" type="xstring" value="String"/>
                    <entry key="production_path_converter_name" type="xstring" value="String"/>
                    <config key="production_path_converter_config"/>
                    <entry key="production_path_producer" type="xstring" value="DISTINCT-&gt;java.lang.String"/>
                    <entry key="production_path_producer_src" type="xstring" value="DISTINCT"/>
                    <entry key="production_path_producer_dst" type="xstring" value="java.lang.String"/>
                    <entry key="production_path_producer_name" type="xstring" value="java.lang.String"/>
                    <config key="production_path_producer_config"/>
                </config>
                <config key="type_to_type_mapping_rule_34">
                    <entry key="external_type" type="xstring" value="STRUCT"/>
                    <entry key="intermediate_type" type="xstring" value="java.lang.String"/>
                    <config key="type">
                        <entry key="cell_class" type="xstring" value="org.knime.core.data.def.StringCell"/>
                    </config>
                    <entry key="production_path_converter" type="xstring" value="org.knime.core.data.def.StringCell$StringCellFactory.createCell(class java.lang.String)"/>
                    <entry key="production_path_converter_src" type="xstring" value="java.lang.String"/>
                    <entry key="production_path_converter_dst" type="xstring" value="String"/>
                    <entry key="production_path_converter_name" type="xstring" value="String"/>
                    <config key="production_path_converter_config"/>
                    <entry key="production_path_producer" type="xstring" value="STRUCT-&gt;java.lang.String"/>
                    <entry key="production_path_producer_src" type="xstring" value="STRUCT"/>
                    <entry key="production_path_producer_dst" type="xstring" value="java.lang.String"/>
                    <entry key="production_path_producer_name" type="xstring" value="java.lang.String"/>
                    <config key="production_path_producer_config"/>
                </config>
                <config key="type_to_type_mapping_rule_35">
                    <entry key="external_type" type="xstring" value="REF"/>
                    <entry key="intermediate_type" type="xstring" value="java.lang.String"/>
                    <config key="type">
                        <entry key="cell_class" type="xstring" value="org.knime.core.data.def.StringCell"/>
                    </config>
                    <entry key="production_path_converter" type="xstring" value="org.knime.core.data.def.StringCell$StringCellFactory.createCell(class java.lang.String)"/>
                    <entry key="production_path_converter_src" type="xstring" value="java.lang.String"/>
                    <entry key="production_path_converter_dst" type="xstring" value="String"/>
                    <entry key="production_path_converter_name" type="xstring" value="String"/>
                    <config key="production_path_converter_config"/>
                    <entry key="production_path_producer" type="xstring" value="REF-&gt;java.lang.String"/>
                    <entry key="production_path_producer_src" type="xstring" value="REF"/>
                    <entry key="production_path_producer_dst" type="xstring" value="java.lang.String"/>
                    <entry key="production_path_producer_name" type="xstring" value="java.lang.String"/>
                    <config key="production_path_producer_config"/>
                </config>
                <config key="type_to_type_mapping_rule_36">
                    <entry key="external_type" type="xstring" value="DATALINK"/>
                    <entry key="intermediate_type" type="xstring" value="java.lang.String"/>
                    <config key="type">
                        <entry key="cell_class" type="xstring" value="org.knime.core.data.def.StringCell"/>
                    </config>
                    <entry key="production_path_converter" type="xstring" value="org.knime.core.data.def.StringCell$StringCellFactory.createCell(class java.lang.String)"/>
                    <entry key="production_path_converter_src" type="xstring" value="java.lang.String"/>
                    <entry key="production_path_converter_dst" type="xstring" value="String"/>
                    <entry key="production_path_converter_name" type="xstring" value="String"/>
                    <config key="production_path_converter_config"/>
                    <entry key="production_path_producer" type="xstring" value="DATALINK-&gt;java.lang.String"/>
                    <entry key="production_path_producer_src" type="xstring" value="DATALINK"/>
                    <entry key="production_path_producer_dst" type="xstring" value="java.lang.String"/>
                    <entry key="production_path_producer_name" type="xstring" value="java.lang.String"/>
                    <config key="production_path_producer_config"/>
                </config>
                <config key="type_to_type_mapping_rule_37">
                    <entry key="external_type" type="xstring" value="REF_CURSOR"/>
                    <entry key="intermediate_type" type="xstring" value="java.lang.String"/>
                    <config key="type">
                        <entry key="cell_class" type="xstring" value="org.knime.core.data.def.StringCell"/>
                    </config>
                    <entry key="production_path_converter" type="xstring" value="org.knime.core.data.def.StringCell$StringCellFactory.createCell(class java.lang.String)"/>
                    <entry key="production_path_converter_src" type="xstring" value="java.lang.String"/>
                    <entry key="production_path_converter_dst" type="xstring" value="String"/>
                    <entry key="production_path_converter_name" type="xstring" value="String"/>
                    <config key="production_path_converter_config"/>
                    <entry key="production_path_producer" type="xstring" value="REF_CURSOR-&gt;java.lang.String"/>
                    <entry key="production_path_producer_src" type="xstring" value="REF_CURSOR"/>
                    <entry key="production_path_producer_dst" type="xstring" value="java.lang.String"/>
                    <entry key="production_path_producer_name" type="xstring" value="java.lang.String"/>
                    <config key="production_path_producer_config"/>
                </config>
                <config key="type_to_type_mapping_rule_38">
                    <entry key="external_type" type="xstring" value="JAVA_OBJECT"/>
                    <entry key="intermediate_type" type="xstring" value="java.lang.String"/>
                    <config key="type">
                        <entry key="cell_class" type="xstring" value="org.knime.core.data.def.StringCell"/>
                    </config>
                    <entry key="production_path_converter" type="xstring" value="org.knime.core.data.def.StringCell$StringCellFactory.createCell(class java.lang.String)"/>
                    <entry key="production_path_converter_src" type="xstring" value="java.lang.String"/>
                    <entry key="production_path_converter_dst" type="xstring" value="String"/>
                    <entry key="production_path_converter_name" type="xstring" value="String"/>
                    <config key="production_path_converter_config"/>
                    <entry key="production_path_producer" type="xstring" value="JAVA_OBJECT-&gt;java.lang.String"/>
                    <entry key="production_path_producer_src" type="xstring" value="JAVA_OBJECT"/>
                    <entry key="production_path_producer_dst" type="xstring" value="java.lang.String"/>
                    <entry key="production_path_producer_name" type="xstring" value="java.lang.String"/>
                    <config key="production_path_producer_config"/>
                </config>
            </config>
        </config>
        <config key="knime_to_external_mapping_Internals">
            <entry key="SettingsModelID" type="xstring" value="SMID_dataTypeMapping"/>
            <entry key="EnabledStatus" type="xboolean" value="true"/>
        </config>
        <config key="knime_to_external_mapping">
            <config key="type_to_type_mapping_rules">
                <config key="type_to_type_mapping_rule_0">
                    <config key="type">
                        <entry key="cell_class" type="xstring" value="org.knime.core.data.def.StringCell"/>
                    </config>
                    <entry key="intermediate_type" type="xstring" value="java.lang.String"/>
                    <entry key="external_type" type="xstring" value="VARCHAR"/>
                    <entry key="consumption_path_converter" type="xstring" value="org.knime.core.data.convert.java.SimpleDataCellToJavaConverterFactory(StringValue,class java.lang.String,String)"/>
                    <entry key="consumption_path_converter_src" type="xstring" value="org.knime.core.data.StringValue"/>
                    <entry key="consumption_path_converter_dst" type="xstring" value="java.lang.String"/>
                    <entry key="consumption_path_converter_name" type="xstring" value="String"/>
                    <config key="consumption_path_converter_config"/>
                    <entry key="consumption_path_consumer" type="xstring" value="java.lang.String-&gt;VARCHAR"/>
                    <entry key="consumption_path_consumer_src" type="xstring" value="java.lang.String"/>
                    <entry key="consumption_path_consumer_dst" type="xstring" value="VARCHAR"/>
                    <entry key="consumption_path_consumer_name" type="xstring" value="VARCHAR"/>
                    <config key="consumption_path_consumer_config"/>
                </config>
                <config key="type_to_type_mapping_rule_1">
                    <config key="type">
                        <entry key="cell_class" type="xstring" value="org.knime.core.data.def.BooleanCell"/>
                    </config>
                    <entry key="intermediate_type" type="xstring" value="java.lang.Boolean"/>
                    <entry key="external_type" type="xstring" value="BOOLEAN"/>
                    <entry key="consumption_path_converter" type="xstring" value="org.knime.core.data.convert.java.SimpleDataCellToJavaConverterFactory(BooleanValue,class java.lang.Boolean,Boolean)"/>
                    <entry key="consumption_path_converter_src" type="xstring" value="org.knime.core.data.BooleanValue"/>
                    <entry key="consumption_path_converter_dst" type="xstring" value="java.lang.Boolean"/>
                    <entry key="consumption_path_converter_name" type="xstring" value="Boolean"/>
                    <config key="consumption_path_converter_config"/>
                    <entry key="consumption_path_consumer" type="xstring" value="java.lang.Boolean-&gt;BOOLEAN"/>
                    <entry key="consumption_path_consumer_src" type="xstring" value="java.lang.Boolean"/>
                    <entry key="consumption_path_consumer_dst" type="xstring" value="BOOLEAN"/>
                    <entry key="consumption_path_consumer_name" type="xstring" value="BOOLEAN"/>
                    <config key="consumption_path_consumer_config"/>
                </config>
                <config key="type_to_type_mapping_rule_2">
                    <config key="type">
                        <entry key="cell_class" type="xstring" value="org.knime.core.data.def.IntCell"/>
                    </config>
                    <entry key="intermediate_type" type="xstring" value="java.lang.Integer"/>
                    <entry key="external_type" type="xstring" value="INTEGER"/>
                    <entry key="consumption_path_converter" type="xstring" value="org.knime.core.data.convert.java.SimpleDataCellToJavaConverterFactory(IntValue,class java.lang.Integer,Integer)"/>
                    <entry key="consumption_path_converter_src" type="xstring" value="org.knime.core.data.IntValue"/>
                    <entry key="consumption_path_converter_dst" type="xstring" value="java.lang.Integer"/>
                    <entry key="consumption_path_converter_name" type="xstring" value="Integer"/>
                    <config key="consumption_path_converter_config"/>
                    <entry key="consumption_path_consumer" type="xstring" value="java.lang.Integer-&gt;INTEGER"/>
                    <entry key="consumption_path_consumer_src" type="xstring" value="java.lang.Integer"/>
                    <entry key="consumption_path_consumer_dst" type="xstring" value="INTEGER"/>
                    <entry key="consumption_path_consumer_name" type="xstring" value="INTEGER"/>
                    <config key="consumption_path_consumer_config"/>
                </config>
                <config key="type_to_type_mapping_rule_3">
                    <config key="type">
                        <entry key="cell_class" type="xstring" value="org.knime.core.data.def.LongCell"/>
                    </config>
                    <entry key="intermediate_type" type="xstring" value="java.lang.Long"/>
                    <entry key="external_type" type="xstring" value="BIGINT"/>
                    <entry key="consumption_path_converter" type="xstring" value="org.knime.core.data.convert.java.SimpleDataCellToJavaConverterFactory(LongValue,class java.lang.Long,Long)"/>
                    <entry key="consumption_path_converter_src" type="xstring" value="org.knime.core.data.LongValue"/>
                    <entry key="consumption_path_converter_dst" type="xstring" value="java.lang.Long"/>
                    <entry key="consumption_path_converter_name" type="xstring" value="Long"/>
                    <config key="consumption_path_converter_config"/>
                    <entry key="consumption_path_consumer" type="xstring" value="java.lang.Long-&gt;BIGINT"/>
                    <entry key="consumption_path_consumer_src" type="xstring" value="java.lang.Long"/>
                    <entry key="consumption_path_consumer_dst" type="xstring" value="BIGINT"/>
                    <entry key="consumption_path_consumer_name" type="xstring" value="BIGINT"/>
                    <config key="consumption_path_consumer_config"/>
                </config>
                <config key="type_to_type_mapping_rule_4">
                    <config key="type">
                        <entry key="cell_class" type="xstring" value="org.knime.core.data.def.DoubleCell"/>
                    </config>
                    <entry key="intermediate_type" type="xstring" value="java.lang.Double"/>
                    <entry key="external_type" type="xstring" value="DOUBLE"/>
                    <entry key="consumption_path_converter" type="xstring" value="org.knime.core.data.convert.java.SimpleDataCellToJavaConverterFactory(DoubleValue,class java.lang.Double,Double)"/>
                    <entry key="consumption_path_converter_src" type="xstring" value="org.knime.core.data.DoubleValue"/>
                    <entry key="consumption_path_converter_dst" type="xstring" value="java.lang.Double"/>
                    <entry key="consumption_path_converter_name" type="xstring" value="Double"/>
                    <config key="consumption_path_converter_config"/>
                    <entry key="consumption_path_consumer" type="xstring" value="java.lang.Double-&gt;DOUBLE"/>
                    <entry key="consumption_path_consumer_src" type="xstring" value="java.lang.Double"/>
                    <entry key="consumption_path_consumer_dst" type="xstring" value="DOUBLE"/>
                    <entry key="consumption_path_consumer_name" type="xstring" value="DOUBLE"/>
                    <config key="consumption_path_consumer_config"/>
                </config>
                <config key="type_to_type_mapping_rule_5">
                    <config key="type">
                        <entry key="cell_class" type="xstring" value="org.knime.core.data.time.localdate.LocalDateCell"/>
                    </config>
                    <entry key="intermediate_type" type="xstring" value="java.time.LocalDate"/>
                    <entry key="external_type" type="xstring" value="DATE"/>
                    <entry key="consumption_path_converter" type="xstring" value="org.knime.core.data.convert.java.SimpleDataCellToJavaConverterFactory(LocalDateValue,class java.time.LocalDate,LocalDate)"/>
                    <entry key="consumption_path_converter_src" type="xstring" value="org.knime.core.data.time.localdate.LocalDateValue"/>
                    <entry key="consumption_path_converter_dst" type="xstring" value="java.time.LocalDate"/>
                    <entry key="consumption_path_converter_name" type="xstring" value="LocalDate"/>
                    <config key="consumption_path_converter_config"/>
                    <entry key="consumption_path_consumer" type="xstring" value="java.time.LocalDate-&gt;DATE"/>
                    <entry key="consumption_path_consumer_src" type="xstring" value="java.time.LocalDate"/>
                    <entry key="consumption_path_consumer_dst" type="xstring" value="DATE"/>
                    <entry key="consumption_path_consumer_name" type="xstring" value="DATE"/>
                    <config key="consumption_path_consumer_config"/>
                </config>
                <config key="type_to_type_mapping_rule_6">
                    <config key="type">
                        <entry key="cell_class" type="xstring" value="org.knime.core.data.time.localtime.LocalTimeCell"/>
                    </config>
                    <entry key="intermediate_type" type="xstring" value="java.time.LocalTime"/>
                    <entry key="external_type" type="xstring" value="TIME"/>
                    <entry key="consumption_path_converter" type="xstring" value="org.knime.core.data.convert.java.SimpleDataCellToJavaConverterFactory(LocalTimeValue,class java.time.LocalTime,LocalTime)"/>
                    <entry key="consumption_path_converter_src" type="xstring" value="org.knime.core.data.time.localtime.LocalTimeValue"/>
                    <entry key="consumption_path_converter_dst" type="xstring" value="java.time.LocalTime"/>
                    <entry key="consumption_path_converter_name" type="xstring" value="LocalTime"/>
                    <config key="consumption_path_converter_config"/>
                    <entry key="consumption_path_consumer" type="xstring" value="java.time.LocalTime-&gt;TIME"/>
                    <entry key="consumption_path_consumer_src" type="xstring" value="java.time.LocalTime"/>
                    <entry key="consumption_path_consumer_dst" type="xstring" value="TIME"/>
                    <entry key="consumption_path_consumer_name" type="xstring" value="TIME"/>
                    <config key="consumption_path_consumer_config"/>
                </config>
                <config key="type_to_type_mapping_rule_7">
                    <config key="type">
                        <entry key="cell_class" type="xstring" value="org.knime.core.data.time.localdatetime.LocalDateTimeCell"/>
                    </config>
                    <entry key="intermediate_type" type="xstring" value="java.time.LocalDateTime"/>
                    <entry key="external_type" type="xstring" value="TIMESTAMP"/>
                    <entry key="consumption_path_converter" type="xstring" value="org.knime.core.data.convert.java.SimpleDataCellToJavaConverterFactory(LocalDateTimeValue,class java.time.LocalDateTime,LocalDateTime)"/>
                    <entry key="consumption_path_converter_src" type="xstring" value="org.knime.core.data.time.localdatetime.LocalDateTimeValue"/>
                    <entry key="consumption_path_converter_dst" type="xstring" value="java.time.LocalDateTime"/>
                    <entry key="consumption_path_converter_name" type="xstring" value="LocalDateTime"/>
                    <config key="consumption_path_converter_config"/>
                    <entry key="consumption_path_consumer" type="xstring" value="java.time.LocalDateTime-&gt;TIMESTAMP"/>
                    <entry key="consumption_path_consumer_src" type="xstring" value="java.time.LocalDateTime"/>
                    <entry key="consumption_path_consumer_dst" type="xstring" value="TIMESTAMP"/>
                    <entry key="consumption_path_consumer_name" type="xstring" value="TIMESTAMP"/>
                    <config key="consumption_path_consumer_config"/>
                </config>
                <config key="type_to_type_mapping_rule_8">
                    <config key="type">
                        <entry key="cell_class" type="xstring" value="org.knime.core.data.time.zoneddatetime.ZonedDateTimeCell"/>
                    </config>
                    <entry key="intermediate_type" type="xstring" value="java.time.ZonedDateTime"/>
                    <entry key="external_type" type="xstring" value="TIMESTAMP_WITH_TIMEZONE"/>
                    <entry key="consumption_path_converter" type="xstring" value="org.knime.core.data.convert.java.SimpleDataCellToJavaConverterFactory(ZonedDateTimeValue,class java.time.ZonedDateTime,ZonedDateTime)"/>
                    <entry key="consumption_path_converter_src" type="xstring" value="org.knime.core.data.time.zoneddatetime.ZonedDateTimeValue"/>
                    <entry key="consumption_path_converter_dst" type="xstring" value="java.time.ZonedDateTime"/>
                    <entry key="consumption_path_converter_name" type="xstring" value="ZonedDateTime"/>
                    <config key="consumption_path_converter_config"/>
                    <entry key="consumption_path_consumer" type="xstring" value="java.time.ZonedDateTime-&gt;TIMESTAMP_WITH_TIMEZONE"/>
                    <entry key="consumption_path_consumer_src" type="xstring" value="java.time.ZonedDateTime"/>
                    <entry key="consumption_path_consumer_dst" type="xstring" value="TIMESTAMP_WITH_TIMEZONE"/>
                    <entry key="consumption_path_consumer_name" type="xstring" value="TIMESTAMP_WITH_TIMEZONE"/>
                    <config key="consumption_path_consumer_config"/>
                </config>
                <config key="type_to_type_mapping_rule_9">
                    <config key="type">
                        <entry key="cell_class" type="xstring" value="org.knime.core.data.time.duration.DurationCell"/>
                    </config>
                    <entry key="intermediate_type" type="xstring" value="java.lang.String"/>
                    <entry key="external_type" type="xstring" value="VARCHAR"/>
                    <entry key="consumption_path_converter" type="xstring" value="org.knime.core.data.convert.java.SimpleDataCellToJavaConverterFactory(DataValue,class java.lang.String,String (toString()))"/>
                    <entry key="consumption_path_converter_src" type="xstring" value="org.knime.core.data.DataValue"/>
                    <entry key="consumption_path_converter_dst" type="xstring" value="java.lang.String"/>
                    <entry key="consumption_path_converter_name" type="xstring" value="String (toString())"/>
                    <config key="consumption_path_converter_config"/>
                    <entry key="consumption_path_consumer" type="xstring" value="java.lang.String-&gt;VARCHAR"/>
                    <entry key="consumption_path_consumer_src" type="xstring" value="java.lang.String"/>
                    <entry key="consumption_path_consumer_dst" type="xstring" value="VARCHAR"/>
                    <entry key="consumption_path_consumer_name" type="xstring" value="VARCHAR"/>
                    <config key="consumption_path_consumer_config"/>
                </config>
                <config key="type_to_type_mapping_rule_10">
                    <config key="type">
                        <entry key="cell_class" type="xstring" value="org.knime.core.data.time.period.PeriodCell"/>
                    </config>
                    <entry key="intermediate_type" type="xstring" value="java.lang.String"/>
                    <entry key="external_type" type="xstring" value="VARCHAR"/>
                    <entry key="consumption_path_converter" type="xstring" value="org.knime.core.data.convert.java.SimpleDataCellToJavaConverterFactory(DataValue,class java.lang.String,String (toString()))"/>
                    <entry key="consumption_path_converter_src" type="xstring" value="org.knime.core.data.DataValue"/>
                    <entry key="consumption_path_converter_dst" type="xstring" value="java.lang.String"/>
                    <entry key="consumption_path_converter_name" type="xstring" value="String (toString())"/>
                    <config key="consumption_path_converter_config"/>
                    <entry key="consumption_path_consumer" type="xstring" value="java.lang.String-&gt;VARCHAR"/>
                    <entry key="consumption_path_consumer_src" type="xstring" value="java.lang.String"/>
                    <entry key="consumption_path_consumer_dst" type="xstring" value="VARCHAR"/>
                    <entry key="consumption_path_consumer_name" type="xstring" value="VARCHAR"/>
                    <config key="consumption_path_consumer_config"/>
                </config>
                <config key="type_to_type_mapping_rule_11">
                    <config key="type">
                        <entry key="cell_class" type="xstring" value="org.knime.core.data.blob.BinaryObjectDataCell"/>
                    </config>
                    <entry key="intermediate_type" type="xstring" value="java.io.InputStream"/>
                    <entry key="external_type" type="xstring" value="BINARY"/>
                    <entry key="consumption_path_converter" type="xstring" value="org.knime.core.data.convert.java.SimpleDataCellToJavaConverterFactory(BinaryObjectDataValue,class java.io.InputStream,InputStream)"/>
                    <entry key="consumption_path_converter_src" type="xstring" value="org.knime.core.data.blob.BinaryObjectDataValue"/>
                    <entry key="consumption_path_converter_dst" type="xstring" value="java.io.InputStream"/>
                    <entry key="consumption_path_converter_name" type="xstring" value="InputStream"/>
                    <config key="consumption_path_converter_config"/>
                    <entry key="consumption_path_consumer" type="xstring" value="java.io.InputStream-&gt;BINARY"/>
                    <entry key="consumption_path_consumer_src" type="xstring" value="java.io.InputStream"/>
                    <entry key="consumption_path_consumer_dst" type="xstring" value="BINARY"/>
                    <entry key="consumption_path_consumer_name" type="xstring" value="BINARY"/>
                    <config key="consumption_path_consumer_config"/>
                </config>
            </config>
        </config>
    </config>
    <config key="nodeAnnotation">
        <entry key="text" type="xstring" value="Connect ChEMBL.db"/>
        <entry key="contentType" type="xstring" value="text/plain"/>
        <entry key="bgcolor" type="xint" value="16777215"/>
        <entry key="x-coordinate" type="xint" value="225"/>
        <entry key="y-coordinate" type="xint" value="400"/>
        <entry key="width" type="xint" value="114"/>
        <entry key="height" type="xint" value="15"/>
        <entry key="alignment" type="xstring" value="CENTER"/>
        <entry key="borderSize" type="xint" value="0"/>
        <entry key="borderColor" type="xint" value="16777215"/>
        <entry key="defFontSize" type="xint" value="9"/>
        <entry key="annotation-version" type="xint" value="20151123"/>
        <config key="styles"/>
    </config>
    <entry key="customDescription" type="xstring" isnull="true" value=""/>
    <entry key="state" type="xstring" value="CONFIGURED"/>
    <entry key="factory" type="xstring" value="org.knime.database.extension.sqlite.node.connector.SQLiteDBConnectorNodeFactory"/>
    <entry key="node-name" type="xstring" value="SQLite Connector"/>
    <entry key="node-bundle-name" type="xstring" value="KNIME database extensions"/>
    <entry key="node-bundle-symbolic-name" type="xstring" value="org.knime.database.extensions"/>
    <entry key="node-bundle-vendor" type="xstring" value="KNIME AG, Zurich, Switzerland"/>
    <entry key="node-bundle-version" type="xstring" value="5.2.0.v202311151338"/>
    <entry key="node-feature-name" type="xstring" value="KNIME Database"/>
    <entry key="node-feature-symbolic-name" type="xstring" value="org.knime.features.database.feature.group"/>
    <entry key="node-feature-vendor" type="xstring" value="KNIME AG, Zurich, Switzerland"/>
    <entry key="node-feature-version" type="xstring" value="5.2.0.v202311272057"/>
    <config key="factory_settings"/>
    <entry key="name" type="xstring" value="SQLite Connector"/>
    <entry key="hasContent" type="xboolean" value="false"/>
    <entry key="isInactive" type="xboolean" value="false"/>
    <config key="ports">
        <config key="port_1">
            <entry key="index" type="xint" value="1"/>
            <entry key="port_dir_location" type="xstring" isnull="true" value=""/>
        </config>
    </config>
    <config key="filestores">
        <entry key="file_store_location" type="xstring" isnull="true" value=""/>
        <entry key="file_store_id" type="xstring" isnull="true" value=""/>
    </config>
</config>
