# Supplementary material for: A new workflow for the effective curation of membrane permeability data from open ADME information
Source: J Cheminform. 2024 Mar 14;16:30. doi: 10.1186/s13321-024-00826-z (PMC10938840; doi:10.1186/s13321-024-00826-z)
Supplement: Supplementary file 2 — Additional file 2. KNIME workflow. [file 13321_2024_826_MOESM2_ESM.knwf › Permeability_20240310_revise4/String Manipulation (#272)/settings.xml]

<?xml version="1.0" encoding="UTF-8"?>
<config xmlns="http://www.knime.org/2008/09/XMLConfig" xmlns:xsi="http://www.w3.org/2001/XMLSchema-instance" xsi:schemaLocation="http://www.knime.org/2008/09/XMLConfig http://www.knime.org/XMLConfig_2008_09.xsd" key="settings.xml">
    <entry key="node_file" type="xstring" value="settings.xml"/>
    <config key="flow_stack"/>
    <config key="internal_node_subsettings">
        <entry key="memory_policy" type="xstring" value="CacheSmallInMemory"/>
    </config>
    <config key="model">
        <entry key="expression" type="xstring" value="capitalize(&quot;manually curated&quot;)"/>
        <entry key="replaced_column" type="xstring" value="manually_curated"/>
        <entry key="append_column" type="xboolean" value="false"/>
        <entry key="test_compilation_on_dialog_close" type="xboolean" value="true"/>
        <entry key="insert_missing_as_null" type="xboolean" value="false"/>
        <entry key="return_type" type="xstring" value="java.lang.String"/>
    </config>
    <config key="nodeAnnotation">
        <entry key="text" type="xstring" value="manually curated"/>
        <entry key="contentType" type="xstring" value="text/plain"/>
        <entry key="bgcolor" type="xint" value="16777215"/>
        <entry key="x-coordinate" type="xint" value="1847"/>
        <entry key="y-coordinate" type="xint" value="939"/>
        <entry key="width" type="xint" value="106"/>
        <entry key="height" type="xint" value="15"/>
        <entry key="alignment" type="xstring" value="CENTER"/>
        <entry key="borderSize" type="xint" value="0"/>
        <entry key="borderColor" type="xint" value="16777215"/>
        <entry key="defFontSize" type="xint" value="9"/>
        <entry key="annotation-version" type="xint" value="20230412"/>
        <config key="styles"/>
    </config>
    <entry key="customDescription" type="xstring" isnull="true" value=""/>
    <entry key="state" type="xstring" value="IDLE"/>
    <entry key="factory" type="xstring" value="org.knime.base.node.preproc.stringmanipulation.StringManipulationNodeFactory"/>
    <entry key="node-name" type="xstring" value="String Manipulation"/>
    <entry key="node-bundle-name" type="xstring" value="KNIME Java Snippet Nodes"/>
    <entry key="node-bundle-symbolic-name" type="xstring" value="org.knime.jsnippets"/>
    <entry key="node-bundle-vendor" type="xstring" value="KNIME AG, Zurich, Switzerland"/>
    <entry key="node-bundle-version" type="xstring" value="5.2.0.v202310301555"/>
    <entry key="node-feature-name" type="xstring" value="KNIME Javasnippet"/>
    <entry key="node-feature-symbolic-name" type="xstring" value="org.knime.features.javasnippet.feature.group"/>
    <entry key="node-feature-vendor" type="xstring" value="KNIME AG, Zurich, Switzerland"/>
    <entry key="node-feature-version" type="xstring" value="5.2.0.v202310301555"/>
    <config key="factory_settings"/>
    <entry key="name" type="xstring" value="String Manipulation"/>
    <entry key="hasContent" type="xboolean" value="false"/>
    <entry key="isInactive" type="xboolean" value="false"/>
    <config key="ports">
        <config key="port_1">
            <entry key="index" type="xint" value="1"/>
            <entry key="port_dir_location" type="xstring" isnull="true" value=""/>
        </config>
    </config>
    <config key="filestores">
        <entry key="file_store_location" type="xstring" isnull="true" value=""/>
        <entry key="file_store_id" type="xstring" isnull="true" value=""/>
    </config>
</config>
