# Supplementary material for: A new workflow for the effective curation of membrane permeability data from open ADME information
Source: J Cheminform. 2024 Mar 14;16:30. doi: 10.1186/s13321-024-00826-z (PMC10938840; doi:10.1186/s13321-024-00826-z)
Supplement: Supplementary file 2 — Additional file 2. KNIME workflow. [file 13321_2024_826_MOESM2_ESM.knwf › Permeability_20240310_revise4/workflow-metadata.xml]

<?xml version="1.0" encoding="UTF-8"?>
<workflow-metadata content-type="text/plain" xmlns="http://www.knime.org/core/node/workflow/metadata/v1.0">
    <created>2024-01-05T21:21:40.669+09:00</created>
    <last-modified>2024-01-05T21:21:40.669+09:00</last-modified>
    <description/>
</workflow-metadata>
