# Supplementary material for: A new workflow for the effective curation of membrane permeability data from open ADME information
Source: J Cheminform. 2024 Mar 14;16:30. doi: 10.1186/s13321-024-00826-z (PMC10938840; doi:10.1186/s13321-024-00826-z)
Supplement: Supplementary file 2 — Additional file 2. KNIME workflow. [file 13321_2024_826_MOESM2_ESM.knwf › Permeability_20240310_revise4/workflowset.meta]

<?xml version="1.0" encoding="UTF-8"?>
<!--This file is auto-generated and is overwritten each time the workflow is saved.
    The metadata have moved to the `workflow-metadata.xml` file.-->
<KNIMEMetaInfo nrOfElements="3" xmlns="http://www.knime.org/2.9/metainfo">
    <element form="date" name="Creation Date" read-only="false">5/0/2024/21:21:40 +09:00</element>
    <element form="multiline" name="Comments" read-only="false">There has been no title set for this workflow's metadata.

There has been no description set for this workflow's metadata.</element>
    <element form="text" name="Last Edited" read-only="true">2024-01-05 21:21:40 +0900</element>
</KNIMEMetaInfo>
