# Supplementary material for: A new workflow for the effective curation of membrane permeability data from open ADME information
Source: J Cheminform. 2024 Mar 14;16:30. doi: 10.1186/s13321-024-00826-z (PMC10938840; doi:10.1186/s13321-024-00826-z)
Supplement: Supplementary file 3 — Additional file 3. Output SDF. [file 13321_2024_826_MOESM3_ESM.sdf]

     RDKit          2D

 28 31  0  0  0  0  0  0  0  0999 V2000
    0.9375   -1.9792    0.0000 C   0  0  0  0  0  0  0  0  0  0  0  0
    0.9292   -2.6917    0.0000 N   0  0  0  0  0  0  0  0  0  0  0  0
   -0.3208   -2.6750    0.0000 C   0  0  0  0  0  0  0  0  0  0  0  0
    0.2875   -3.0417    0.0000 C   0  0  0  0  0  0  0  0  0  0  0  0
    0.3042   -1.6167    0.0000 N   0  0  0  0  0  0  0  0  0  0  0  0
   -0.3208   -1.9625    0.0000 C   0  0  0  0  0  0  0  0  0  0  0  0
    3.3917   -0.5917    0.0000 C   0  0  0  0  0  0  0  0  0  0  0  0
    1.5542   -1.6417    0.0000 N   0  0  0  0  0  0  0  0  0  0  0  0
    2.7792   -0.9542    0.0000 N   0  0  0  0  0  0  0  0  0  0  0  0
   -0.9500   -3.0167    0.0000 C   0  0  0  0  0  0  0  0  0  0  0  0
    4.0125   -0.9292    0.0000 C   0  0  0  0  0  0  0  0  0  0  0  0
   -0.9250   -1.5917    0.0000 C   0  0  0  0  0  0  0  0  0  0  0  0
   -1.5833   -2.6542    0.0000 C   0  0  0  0  0  0  0  0  0  0  0  0
   -1.5708   -1.9417    0.0000 C   0  0  0  0  0  0  0  0  0  0  0  0
    4.2417   -1.5917    0.0000 O   0  0  0  0  0  0  0  0  0  0  0  0
    1.5417   -0.9500    0.0000 C   0  0  0  0  0  0  0  0  0  0  0  0
    2.1667   -2.0000    0.0000 C   0  0  0  0  0  0  0  0  0  0  0  0
    2.1667   -0.5792    0.0000 C   0  0  0  0  0  0  0  0  0  0  0  0
    2.7792   -1.6375    0.0000 C   0  0  0  0  0  0  0  0  0  0  0  0
    3.4042    0.0875    0.0000 O   0  0  0  0  0  0  0  0  0  0  0  0
    4.5792   -0.5125    0.0000 C   0  0  0  0  0  0  0  0  0  0  0  0
    4.9417   -1.5917    0.0000 C   0  0  0  0  0  0  0  0  0  0  0  0
    5.1542   -0.9292    0.0000 C   0  0  0  0  0  0  0  0  0  0  0  0
    0.2667   -3.7542    0.0000 N   0  0  0  0  0  0  0  0  0  0  0  0
   -2.2000   -2.9917    0.0000 O   0  0  0  0  0  0  0  0  0  0  0  0
   -2.1833   -1.5792    0.0000 O   0  0  0  0  0  0  0  0  0  0  0  0
   -2.7958   -1.9125    0.0000 C   0  0  0  0  0  0  0  0  0  0  0  0
   -2.7958   -2.6542    0.0000 C   0  0  0  0  0  0  0  0  0  0  0  0
  2  1  2  0
  3  6  1  0
  4  2  1  0
  5  1  1  0
  6  5  2  0
  7  9  1  0
  8  1  1  0
  9 19  1  0
 10  3  1  0
 11  7  1  0
 12  6  1  0
 13 14  1  0
 14 12  2  0
 15 11  1  0
 16  8  1  0
 17  8  1  0
 18 16  1  0
 19 17  1  0
 20  7  2  0
 21 11  2  0
 22 15  1  0
 23 21  1  0
 24  4  1  0
 25 13  1  0
 26 14  1  0
 27 26  1  0
 28 25  1  0
  3  4  2  0
  9 18  1  0
 10 13  2  0
 22 23  2  0
M  END
> <activity_id>
15456529

> <molregno>
97

> <standard_relation>
=

> <pubmed_id>
22855735

> <chembl_id>
CHEMBL2

> <full_mwt>
383.41

> <full_molformula>
C19H21N5O4

> <canonical_smiles>
COc1cc2nc(N3CCN(C(=O)c4ccco4)CC3)nc(N)c2cc1OC

> <curated_values>
4.32

> <curated_units>
10^-6cm/s

> <curated_cell_line>
MDCK

> <manually_curated>
Manually Curated

$$$$

     RDKit          2D

 28 31  0  0  0  0  0  0  0  0999 V2000
    0.9375   -1.9792    0.0000 C   0  0  0  0  0  0  0  0  0  0  0  0
    0.9292   -2.6917    0.0000 N   0  0  0  0  0  0  0  0  0  0  0  0
   -0.3208   -2.6750    0.0000 C   0  0  0  0  0  0  0  0  0  0  0  0
    0.2875   -3.0417    0.0000 C   0  0  0  0  0  0  0  0  0  0  0  0
    0.3042   -1.6167    0.0000 N   0  0  0  0  0  0  0  0  0  0  0  0
   -0.3208   -1.9625    0.0000 C   0  0  0  0  0  0  0  0  0  0  0  0
    3.3917   -0.5917    0.0000 C   0  0  0  0  0  0  0  0  0  0  0  0
    1.5542   -1.6417    0.0000 N   0  0  0  0  0  0  0  0  0  0  0  0
    2.7792   -0.9542    0.0000 N   0  0  0  0  0  0  0  0  0  0  0  0
   -0.9500   -3.0167    0.0000 C   0  0  0  0  0  0  0  0  0  0  0  0
    4.0125   -0.9292    0.0000 C   0  0  0  0  0  0  0  0  0  0  0  0
   -0.9250   -1.5917    0.0000 C   0  0  0  0  0  0  0  0  0  0  0  0
   -1.5833   -2.6542    0.0000 C   0  0  0  0  0  0  0  0  0  0  0  0
   -1.5708   -1.9417    0.0000 C   0  0  0  0  0  0  0  0  0  0  0  0
    4.2417   -1.5917    0.0000 O   0  0  0  0  0  0  0  0  0  0  0  0
    1.5417   -0.9500    0.0000 C   0  0  0  0  0  0  0  0  0  0  0  0
    2.1667   -2.0000    0.0000 C   0  0  0  0  0  0  0  0  0  0  0  0
    2.1667   -0.5792    0.0000 C   0  0  0  0  0  0  0  0  0  0  0  0
    2.7792   -1.6375    0.0000 C   0  0  0  0  0  0  0  0  0  0  0  0
    3.4042    0.0875    0.0000 O   0  0  0  0  0  0  0  0  0  0  0  0
    4.5792   -0.5125    0.0000 C   0  0  0  0  0  0  0  0  0  0  0  0
    4.9417   -1.5917    0.0000 C   0  0  0  0  0  0  0  0  0  0  0  0
    5.1542   -0.9292    0.0000 C   0  0  0  0  0  0  0  0  0  0  0  0
    0.2667   -3.7542    0.0000 N   0  0  0  0  0  0  0  0  0  0  0  0
   -2.2000   -2.9917    0.0000 O   0  0  0  0  0  0  0  0  0  0  0  0
   -2.1833   -1.5792    0.0000 O   0  0  0  0  0  0  0  0  0  0  0  0
   -2.7958   -1.9125    0.0000 C   0  0  0  0  0  0  0  0  0  0  0  0
   -2.7958   -2.6542    0.0000 C   0  0  0  0  0  0  0  0  0  0  0  0
  2  1  2  0
  3  6  1  0
  4  2  1  0
  5  1  1  0
  6  5  2  0
  7  9  1  0
  8  1  1  0
  9 19  1  0
 10  3  1  0
 11  7  1  0
 12  6  1  0
 13 14  1  0
 14 12  2  0
 15 11  1  0
 16  8  1  0
 17  8  1  0
 18 16  1  0
 19 17  1  0
 20  7  2  0
 21 11  2  0
 22 15  1  0
 23 21  1  0
 24  4  1  0
 25 13  1  0
 26 14  1  0
 27 26  1  0
 28 25  1  0
  3  4  2  0
  9 18  1  0
 10 13  2  0
 22 23  2  0
M  END
> <activity_id>
15456529

> <molregno>
97

> <standard_relation>
=

> <pubmed_id>
22855735

> <chembl_id>
CHEMBL2

> <full_mwt>
383.41

> <full_molformula>
C19H21N5O4

> <canonical_smiles>
COc1cc2nc(N3CCN(C(=O)c4ccco4)CC3)nc(N)c2cc1OC

> <curated_values>
4.32

> <curated_units>
Ucm/s

> <curated_cell_line>
MDCK

> <manually_curated>


$$$$

     RDKit          2D

 28 31  0  0  0  0  0  0  0  0999 V2000
    0.9375   -1.9792    0.0000 C   0  0  0  0  0  0  0  0  0  0  0  0
    0.9292   -2.6917    0.0000 N   0  0  0  0  0  0  0  0  0  0  0  0
   -0.3208   -2.6750    0.0000 C   0  0  0  0  0  0  0  0  0  0  0  0
    0.2875   -3.0417    0.0000 C   0  0  0  0  0  0  0  0  0  0  0  0
    0.3042   -1.6167    0.0000 N   0  0  0  0  0  0  0  0  0  0  0  0
   -0.3208   -1.9625    0.0000 C   0  0  0  0  0  0  0  0  0  0  0  0
    3.3917   -0.5917    0.0000 C   0  0  0  0  0  0  0  0  0  0  0  0
    1.5542   -1.6417    0.0000 N   0  0  0  0  0  0  0  0  0  0  0  0
    2.7792   -0.9542    0.0000 N   0  0  0  0  0  0  0  0  0  0  0  0
   -0.9500   -3.0167    0.0000 C   0  0  0  0  0  0  0  0  0  0  0  0
    4.0125   -0.9292    0.0000 C   0  0  0  0  0  0  0  0  0  0  0  0
   -0.9250   -1.5917    0.0000 C   0  0  0  0  0  0  0  0  0  0  0  0
   -1.5833   -2.6542    0.0000 C   0  0  0  0  0  0  0  0  0  0  0  0
   -1.5708   -1.9417    0.0000 C   0  0  0  0  0  0  0  0  0  0  0  0
    4.2417   -1.5917    0.0000 O   0  0  0  0  0  0  0  0  0  0  0  0
    1.5417   -0.9500    0.0000 C   0  0  0  0  0  0  0  0  0  0  0  0
    2.1667   -2.0000    0.0000 C   0  0  0  0  0  0  0  0  0  0  0  0
    2.1667   -0.5792    0.0000 C   0  0  0  0  0  0  0  0  0  0  0  0
    2.7792   -1.6375    0.0000 C   0  0  0  0  0  0  0  0  0  0  0  0
    3.4042    0.0875    0.0000 O   0  0  0  0  0  0  0  0  0  0  0  0
    4.5792   -0.5125    0.0000 C   0  0  0  0  0  0  0  0  0  0  0  0
    4.9417   -1.5917    0.0000 C   0  0  0  0  0  0  0  0  0  0  0  0
    5.1542   -0.9292    0.0000 C   0  0  0  0  0  0  0  0  0  0  0  0
    0.2667   -3.7542    0.0000 N   0  0  0  0  0  0  0  0  0  0  0  0
   -2.2000   -2.9917    0.0000 O   0  0  0  0  0  0  0  0  0  0  0  0
   -2.1833   -1.5792    0.0000 O   0  0  0  0  0  0  0  0  0  0  0  0
   -2.7958   -1.9125    0.0000 C   0  0  0  0  0  0  0  0  0  0  0  0
   -2.7958   -2.6542    0.0000 C   0  0  0  0  0  0  0  0  0  0  0  0
  2  1  2  0
  3  6  1  0
  4  2  1  0
  5  1  1  0
  6  5  2  0
  7  9  1  0
  8  1  1  0
  9 19  1  0
 10  3  1  0
 11  7  1  0
 12  6  1  0
 13 14  1  0
 14 12  2  0
 15 11  1  0
 16  8  1  0
 17  8  1  0
 18 16  1  0
 19 17  1  0
 20  7  2  0
 21 11  2  0
 22 15  1  0
 23 21  1  0
 24  4  1  0
 25 13  1  0
 26 14  1  0
 27 26  1  0
 28 25  1  0
  3  4  2  0
  9 18  1  0
 10 13  2  0
 22 23  2  0
M  END
> <activity_id>
18947687

> <molregno>
97

> <standard_relation>
=

> <pubmed_id>
30408747

> <chembl_id>
CHEMBL2

> <full_mwt>
383.41

> <full_molformula>
C19H21N5O4

> <canonical_smiles>
COc1cc2nc(N3CCN(C(=O)c4ccco4)CC3)nc(N)c2cc1OC

> <curated_values>
27.62

> <curated_units>
Ucm/s

> <curated_cell_line>
MDCK

> <manually_curated>


$$$$

     RDKit          2D

 28 31  0  0  0  0  0  0  0  0999 V2000
    0.9375   -1.9792    0.0000 C   0  0  0  0  0  0  0  0  0  0  0  0
    0.9292   -2.6917    0.0000 N   0  0  0  0  0  0  0  0  0  0  0  0
   -0.3208   -2.6750    0.0000 C   0  0  0  0  0  0  0  0  0  0  0  0
    0.2875   -3.0417    0.0000 C   0  0  0  0  0  0  0  0  0  0  0  0
    0.3042   -1.6167    0.0000 N   0  0  0  0  0  0  0  0  0  0  0  0
   -0.3208   -1.9625    0.0000 C   0  0  0  0  0  0  0  0  0  0  0  0
    3.3917   -0.5917    0.0000 C   0  0  0  0  0  0  0  0  0  0  0  0
    1.5542   -1.6417    0.0000 N   0  0  0  0  0  0  0  0  0  0  0  0
    2.7792   -0.9542    0.0000 N   0  0  0  0  0  0  0  0  0  0  0  0
   -0.9500   -3.0167    0.0000 C   0  0  0  0  0  0  0  0  0  0  0  0
    4.0125   -0.9292    0.0000 C   0  0  0  0  0  0  0  0  0  0  0  0
   -0.9250   -1.5917    0.0000 C   0  0  0  0  0  0  0  0  0  0  0  0
   -1.5833   -2.6542    0.0000 C   0  0  0  0  0  0  0  0  0  0  0  0
   -1.5708   -1.9417    0.0000 C   0  0  0  0  0  0  0  0  0  0  0  0
    4.2417   -1.5917    0.0000 O   0  0  0  0  0  0  0  0  0  0  0  0
    1.5417   -0.9500    0.0000 C   0  0  0  0  0  0  0  0  0  0  0  0
    2.1667   -2.0000    0.0000 C   0  0  0  0  0  0  0  0  0  0  0  0
    2.1667   -0.5792    0.0000 C   0  0  0  0  0  0  0  0  0  0  0  0
    2.7792   -1.6375    0.0000 C   0  0  0  0  0  0  0  0  0  0  0  0
    3.4042    0.0875    0.0000 O   0  0  0  0  0  0  0  0  0  0  0  0
    4.5792   -0.5125    0.0000 C   0  0  0  0  0  0  0  0  0  0  0  0
    4.9417   -1.5917    0.0000 C   0  0  0  0  0  0  0  0  0  0  0  0
    5.1542   -0.9292    0.0000 C   0  0  0  0  0  0  0  0  0  0  0  0
    0.2667   -3.7542    0.0000 N   0  0  0  0  0  0  0  0  0  0  0  0
   -2.2000   -2.9917    0.0000 O   0  0  0  0  0  0  0  0  0  0  0  0
   -2.1833   -1.5792    0.0000 O   0  0  0  0  0  0  0  0  0  0  0  0
   -2.7958   -1.9125    0.0000 C   0  0  0  0  0  0  0  0  0  0  0  0
   -2.7958   -2.6542    0.0000 C   0  0  0  0  0  0  0  0  0  0  0  0
  2  1  2  0
  3  6  1  0
  4  2  1  0
  5  1  1  0
  6  5  2  0
  7  9  1  0
  8  1  1  0
  9 19  1  0
 10  3  1  0
 11  7  1  0
 12  6  1  0
 13 14  1  0
 14 12  2  0
 15 11  1  0
 16  8  1  0
 17  8  1  0
 18 16  1  0
 19 17  1  0
 20  7  2  0
 21 11  2  0
 22 15  1  0
 23 21  1  0
 24  4  1  0
 25 13  1  0
 26 14  1  0
 27 26  1  0
 28 25  1  0
  3  4  2  0
  9 18  1  0
 10 13  2  0
 22 23  2  0
M  END
> <activity_id>
19142627

> <molregno>
97

> <standard_relation>
=

> <pubmed_id>
31732255

> <chembl_id>
CHEMBL2

> <full_mwt>
383.41

> <full_molformula>
C19H21N5O4

> <canonical_smiles>
COc1cc2nc(N3CCN(C(=O)c4ccco4)CC3)nc(N)c2cc1OC

> <curated_values>
26.0

> <curated_units>
10^-6cm/s

> <curated_cell_line>
LE-MDCK2

> <manually_curated>
Manually Curated

$$$$

     RDKit          2D

 19 19  0  0  1  0  0  0  0  0999 V2000
   -1.6688   -6.1708    0.0000 O   0  0  0  0  0  0  0  0  0  0  0  0
   -3.0978   -5.3458    0.0000 O   0  0  0  0  0  0  0  0  0  0  0  0
    2.6180   -7.8208    0.0000 O   0  0  0  0  0  0  0  0  0  0  0  0
   -4.5267   -6.1708    0.0000 N   0  0  0  0  0  0  0  0  0  0  0  0
   -0.9544   -6.5833    0.0000 C   0  0  0  0  0  0  0  0  0  0  0  0
    0.4746   -7.4083    0.0000 C   0  0  0  0  0  0  0  0  0  0  0  0
   -0.9544   -7.4083    0.0000 C   0  0  0  0  0  0  0  0  0  0  0  0
   -0.2399   -6.1708    0.0000 C   0  0  0  0  0  0  0  0  0  0  0  0
   -0.2399   -7.8208    0.0000 C   0  0  0  0  0  0  0  0  0  0  0  0
    0.4746   -6.5833    0.0000 C   0  0  0  0  0  0  0  0  0  0  0  0
    1.1891   -7.8208    0.0000 C   0  0  0  0  0  0  0  0  0  0  0  0
   -2.3833   -6.5833    0.0000 C   0  0  0  0  0  0  0  0  0  0  0  0
   -3.0978   -6.1708    0.0000 C   0  0  0  0  0  0  0  0  0  0  0  0
    1.9035   -7.4083    0.0000 C   0  0  0  0  0  0  0  0  0  0  0  0
   -3.8122   -6.5833    0.0000 C   0  0  0  0  0  0  0  0  0  0  0  0
   -5.2412   -6.5833    0.0000 C   0  0  0  0  0  0  0  0  0  0  0  0
    3.3325   -7.4083    0.0000 C   0  0  0  0  0  0  0  0  0  0  0  0
   -5.9557   -6.1708    0.0000 C   0  0  0  0  0  0  0  0  0  0  0  0
   -5.2412   -7.4083    0.0000 C   0  0  0  0  0  0  0  0  0  0  0  0
  1  5  1  0
  1 12  1  0
  2 13  1  0
  3 14  1  0
  3 17  1  0
  4 15  1  0
  4 16  1  0
  5  7  2  0
  5  8  1  0
  6  9  2  0
  6 10  1  0
  6 11  1  0
  7  9  1  0
  8 10  2  0
 11 14  1  0
 12 13  1  0
 13 15  1  0
 16 18  1  0
 16 19  1  0
M  END
> <activity_id>
7927644

> <molregno>
789

> <standard_relation>
=

> <pubmed_id>
21669526

> <chembl_id>
CHEMBL13

> <full_mwt>
267.37

> <full_molformula>
C15H25NO3

> <canonical_smiles>
COCCc1ccc(OCC(O)CNC(C)C)cc1

> <curated_values>
15.6

> <curated_units>
10^-6cm/s

> <curated_cell_line>
MDCK

> <manually_curated>
Manually Curated

$$$$

     RDKit          2D

 19 19  0  0  1  0  0  0  0  0999 V2000
   -1.6688   -6.1708    0.0000 O   0  0  0  0  0  0  0  0  0  0  0  0
   -3.0978   -5.3458    0.0000 O   0  0  0  0  0  0  0  0  0  0  0  0
    2.6180   -7.8208    0.0000 O   0  0  0  0  0  0  0  0  0  0  0  0
   -4.5267   -6.1708    0.0000 N   0  0  0  0  0  0  0  0  0  0  0  0
   -0.9544   -6.5833    0.0000 C   0  0  0  0  0  0  0  0  0  0  0  0
    0.4746   -7.4083    0.0000 C   0  0  0  0  0  0  0  0  0  0  0  0
   -0.9544   -7.4083    0.0000 C   0  0  0  0  0  0  0  0  0  0  0  0
   -0.2399   -6.1708    0.0000 C   0  0  0  0  0  0  0  0  0  0  0  0
   -0.2399   -7.8208    0.0000 C   0  0  0  0  0  0  0  0  0  0  0  0
    0.4746   -6.5833    0.0000 C   0  0  0  0  0  0  0  0  0  0  0  0
    1.1891   -7.8208    0.0000 C   0  0  0  0  0  0  0  0  0  0  0  0
   -2.3833   -6.5833    0.0000 C   0  0  0  0  0  0  0  0  0  0  0  0
   -3.0978   -6.1708    0.0000 C   0  0  0  0  0  0  0  0  0  0  0  0
    1.9035   -7.4083    0.0000 C   0  0  0  0  0  0  0  0  0  0  0  0
   -3.8122   -6.5833    0.0000 C   0  0  0  0  0  0  0  0  0  0  0  0
   -5.2412   -6.5833    0.0000 C   0  0  0  0  0  0  0  0  0  0  0  0
    3.3325   -7.4083    0.0000 C   0  0  0  0  0  0  0  0  0  0  0  0
   -5.9557   -6.1708    0.0000 C   0  0  0  0  0  0  0  0  0  0  0  0
   -5.2412   -7.4083    0.0000 C   0  0  0  0  0  0  0  0  0  0  0  0
  1  5  1  0
  1 12  1  0
  2 13  1  0
  3 14  1  0
  3 17  1  0
  4 15  1  0
  4 16  1  0
  5  7  2  0
  5  8  1  0
  6  9  2  0
  6 10  1  0
  6 11  1  0
  7  9  1  0
  8 10  2  0
 11 14  1  0
 12 13  1  0
 13 15  1  0
 16 18  1  0
 16 19  1  0
M  END
> <activity_id>
16447268

> <molregno>
789

> <standard_relation>
=

> <pubmed_id>
26741854

> <chembl_id>
CHEMBL13

> <full_mwt>
267.37

> <full_molformula>
C15H25NO3

> <canonical_smiles>
COCCc1ccc(OCC(O)CNC(C)C)cc1

> <curated_values>
24.3

> <curated_units>
10^-6cm/s

> <curated_cell_line>
MDCK

> <manually_curated>
Manually Curated

$$$$

     RDKit          2D

 19 19  0  0  1  0  0  0  0  0999 V2000
   -1.6688   -6.1708    0.0000 O   0  0  0  0  0  0  0  0  0  0  0  0
   -3.0978   -5.3458    0.0000 O   0  0  0  0  0  0  0  0  0  0  0  0
    2.6180   -7.8208    0.0000 O   0  0  0  0  0  0  0  0  0  0  0  0
   -4.5267   -6.1708    0.0000 N   0  0  0  0  0  0  0  0  0  0  0  0
   -0.9544   -6.5833    0.0000 C   0  0  0  0  0  0  0  0  0  0  0  0
    0.4746   -7.4083    0.0000 C   0  0  0  0  0  0  0  0  0  0  0  0
   -0.9544   -7.4083    0.0000 C   0  0  0  0  0  0  0  0  0  0  0  0
   -0.2399   -6.1708    0.0000 C   0  0  0  0  0  0  0  0  0  0  0  0
   -0.2399   -7.8208    0.0000 C   0  0  0  0  0  0  0  0  0  0  0  0
    0.4746   -6.5833    0.0000 C   0  0  0  0  0  0  0  0  0  0  0  0
    1.1891   -7.8208    0.0000 C   0  0  0  0  0  0  0  0  0  0  0  0
   -2.3833   -6.5833    0.0000 C   0  0  0  0  0  0  0  0  0  0  0  0
   -3.0978   -6.1708    0.0000 C   0  0  0  0  0  0  0  0  0  0  0  0
    1.9035   -7.4083    0.0000 C   0  0  0  0  0  0  0  0  0  0  0  0
   -3.8122   -6.5833    0.0000 C   0  0  0  0  0  0  0  0  0  0  0  0
   -5.2412   -6.5833    0.0000 C   0  0  0  0  0  0  0  0  0  0  0  0
    3.3325   -7.4083    0.0000 C   0  0  0  0  0  0  0  0  0  0  0  0
   -5.9557   -6.1708    0.0000 C   0  0  0  0  0  0  0  0  0  0  0  0
   -5.2412   -7.4083    0.0000 C   0  0  0  0  0  0  0  0  0  0  0  0
  1  5  1  0
  1 12  1  0
  2 13  1  0
  3 14  1  0
  3 17  1  0
  4 15  1  0
  4 16  1  0
  5  7  2  0
  5  8  1  0
  6  9  2  0
  6 10  1  0
  6 11  1  0
  7  9  1  0
  8 10  2  0
 11 14  1  0
 12 13  1  0
 13 15  1  0
 16 18  1  0
 16 19  1  0
M  END
> <activity_id>
18534223

> <molregno>
789

> <standard_relation>
=

> <pubmed_id>
29944372

> <chembl_id>
CHEMBL13

> <full_mwt>
267.37

> <full_molformula>
C15H25NO3

> <canonical_smiles>
COCCc1ccc(OCC(O)CNC(C)C)cc1

> <curated_values>
55.0

> <curated_units>
10^-6cm/s

> <curated_cell_line>
MDCK

> <manually_curated>
Manually Curated

$$$$

     RDKit          2D

 19 19  0  0  1  0  0  0  0  0999 V2000
   -1.6688   -6.1708    0.0000 O   0  0  0  0  0  0  0  0  0  0  0  0
   -3.0978   -5.3458    0.0000 O   0  0  0  0  0  0  0  0  0  0  0  0
    2.6180   -7.8208    0.0000 O   0  0  0  0  0  0  0  0  0  0  0  0
   -4.5267   -6.1708    0.0000 N   0  0  0  0  0  0  0  0  0  0  0  0
   -0.9544   -6.5833    0.0000 C   0  0  0  0  0  0  0  0  0  0  0  0
    0.4746   -7.4083    0.0000 C   0  0  0  0  0  0  0  0  0  0  0  0
   -0.9544   -7.4083    0.0000 C   0  0  0  0  0  0  0  0  0  0  0  0
   -0.2399   -6.1708    0.0000 C   0  0  0  0  0  0  0  0  0  0  0  0
   -0.2399   -7.8208    0.0000 C   0  0  0  0  0  0  0  0  0  0  0  0
    0.4746   -6.5833    0.0000 C   0  0  0  0  0  0  0  0  0  0  0  0
    1.1891   -7.8208    0.0000 C   0  0  0  0  0  0  0  0  0  0  0  0
   -2.3833   -6.5833    0.0000 C   0  0  0  0  0  0  0  0  0  0  0  0
   -3.0978   -6.1708    0.0000 C   0  0  0  0  0  0  0  0  0  0  0  0
    1.9035   -7.4083    0.0000 C   0  0  0  0  0  0  0  0  0  0  0  0
   -3.8122   -6.5833    0.0000 C   0  0  0  0  0  0  0  0  0  0  0  0
   -5.2412   -6.5833    0.0000 C   0  0  0  0  0  0  0  0  0  0  0  0
    3.3325   -7.4083    0.0000 C   0  0  0  0  0  0  0  0  0  0  0  0
   -5.9557   -6.1708    0.0000 C   0  0  0  0  0  0  0  0  0  0  0  0
   -5.2412   -7.4083    0.0000 C   0  0  0  0  0  0  0  0  0  0  0  0
  1  5  1  0
  1 12  1  0
  2 13  1  0
  3 14  1  0
  3 17  1  0
  4 15  1  0
  4 16  1  0
  5  7  2  0
  5  8  1  0
  6  9  2  0
  6 10  1  0
  6 11  1  0
  7  9  1  0
  8 10  2  0
 11 14  1  0
 12 13  1  0
 13 15  1  0
 16 18  1  0
 16 19  1  0
M  END
> <activity_id>
18534223

> <molregno>
789

> <standard_relation>
=

> <pubmed_id>
29944372

> <chembl_id>
CHEMBL13

> <full_mwt>
267.37

> <full_molformula>
C15H25NO3

> <canonical_smiles>
COCCc1ccc(OCC(O)CNC(C)C)cc1

> <curated_values>
55.0

> <curated_units>
10'-6 Cm/s

> <curated_cell_line>
MDCK

> <manually_curated>


$$$$

     RDKit          2D

 33 34  0  0  0  0  0  0  0  0999 V2000
   -1.6250   -0.1875    0.0000 C   0  0  0  0  0  0  0  0  0  0  0  0
   -2.1875    0.1375    0.0000 C   0  0  0  0  0  0  0  0  0  0  0  0
   -2.0875   -0.6417    0.0000 C   0  0  0  0  0  0  0  0  0  0  0  0
   -2.5500   -1.1042    0.0000 N   0  0  0  0  0  0  0  0  0  0  0  0
   -2.7125   -0.1792    0.0000 C   0  0  0  0  0  0  0  0  0  0  0  0
   -3.2583    0.1208    0.0000 C   0  0  0  0  0  0  0  0  0  0  0  0
    3.2542    0.2458    0.0000 C   0  0  0  0  0  0  0  0  0  0  0  0
   -3.2708    0.7458    0.0000 C   0  0  0  0  0  0  0  0  0  0  0  0
    3.2417    0.8583    0.0000 C   0  0  0  0  0  0  0  0  0  0  0  0
   -2.1833    0.7500    0.0000 C   0  0  0  0  0  0  0  0  0  0  0  0
    2.7167   -0.0875    0.0000 C   0  0  0  0  0  0  0  0  0  0  0  0
   -2.7208    1.0625    0.0000 C   0  0  0  0  0  0  0  0  0  0  0  0
    2.7042    1.1583    0.0000 C   0  0  0  0  0  0  0  0  0  0  0  0
   -1.1708   -0.6417    0.0000 C   0  0  0  0  0  0  0  0  0  0  0  0
    2.1750    0.2083    0.0000 C   0  0  0  0  0  0  0  0  0  0  0  0
    0.5417   -0.1292    0.0000 N   0  0  0  0  0  0  0  0  0  0  0  0
    2.1750    0.8375    0.0000 C   0  0  0  0  0  0  0  0  0  0  0  0
   -3.7875   -0.2042    0.0000 O   0  0  0  0  0  0  0  0  0  0  0  0
    1.0792    0.1875    0.0000 C   0  0  0  0  0  0  0  0  0  0  0  0
    3.8125   -0.0542    0.0000 O   0  0  0  0  0  0  0  0  0  0  0  0
    1.6292   -0.1250    0.0000 C   0  0  0  0  0  0  0  0  0  0  0  0
   -1.0875    0.1333    0.0000 C   0  0  0  0  0  0  0  0  0  0  0  0
   -3.8083    1.0583    0.0000 O   0  0  0  0  0  0  0  0  0  0  0  0
    3.7792    1.2000    0.0000 O   0  0  0  0  0  0  0  0  0  0  0  0
   -0.4833   -0.2000    0.0000 C   0  0  0  0  0  0  0  0  0  0  0  0
    0.0000    0.1583    0.0000 C   0  0  0  0  0  0  0  0  0  0  0  0
    0.5417   -0.7792    0.0000 C   0  0  0  0  0  0  0  0  0  0  0  0
   -0.5458   -0.4792    0.0000 C   0  0  0  0  0  0  0  0  0  0  0  0
   -1.3333   -1.2667    0.0000 C   0  0  0  0  0  0  0  0  0  0  0  0
   -4.3458    0.0958    0.0000 C   0  0  0  0  0  0  0  0  0  0  0  0
    4.3417    0.2833    0.0000 C   0  0  0  0  0  0  0  0  0  0  0  0
   -4.3458    0.7458    0.0000 C   0  0  0  0  0  0  0  0  0  0  0  0
    4.3167    0.9208    0.0000 C   0  0  0  0  0  0  0  0  0  0  0  0
  2  1  1  0
  3  1  1  0
  4  3  3  0
  5  2  2  0
  6  5  1  0
  7 11  2  0
  8 12  1  0
  9 13  2  0
 10  2  1  0
 11 15  1  0
 12 10  2  0
 13 17  1  0
 14  1  1  0
 15 21  1  0
 16 26  1  0
 17 15  2  0
 18  6  1  0
 19 16  1  0
 20  7  1  0
 21 19  1  0
 22  1  1  0
 23  8  1  0
 24  9  1  0
 25 22  1  0
 26 25  1  0
 27 16  1  0
 28 14  1  0
 29 14  1  0
 30 18  1  0
 31 20  1  0
 32 23  1  0
 33 24  1  0
  6  8  2  0
  7  9  1  0
M  END
> <activity_id>
16465564

> <molregno>
1219

> <standard_relation>
=

> <pubmed_id>
26709102

> <chembl_id>
CHEMBL6966

> <full_mwt>
454.61

> <full_molformula>
C27H38N2O4

> <canonical_smiles>
COc1ccc(CCN(C)CCCC(C#N)(c2ccc(OC)c(OC)c2)C(C)C)cc1OC

> <curated_values>
39.0

> <curated_units>
10^-6cm/s

> <curated_cell_line>
LLC-PK1

> <manually_curated>
Manually Curated

$$$$

     RDKit          2D

 33 34  0  0  0  0  0  0  0  0999 V2000
   -1.6250   -0.1875    0.0000 C   0  0  0  0  0  0  0  0  0  0  0  0
   -2.1875    0.1375    0.0000 C   0  0  0  0  0  0  0  0  0  0  0  0
   -2.0875   -0.6417    0.0000 C   0  0  0  0  0  0  0  0  0  0  0  0
   -2.5500   -1.1042    0.0000 N   0  0  0  0  0  0  0  0  0  0  0  0
   -2.7125   -0.1792    0.0000 C   0  0  0  0  0  0  0  0  0  0  0  0
   -3.2583    0.1208    0.0000 C   0  0  0  0  0  0  0  0  0  0  0  0
    3.2542    0.2458    0.0000 C   0  0  0  0  0  0  0  0  0  0  0  0
   -3.2708    0.7458    0.0000 C   0  0  0  0  0  0  0  0  0  0  0  0
    3.2417    0.8583    0.0000 C   0  0  0  0  0  0  0  0  0  0  0  0
   -2.1833    0.7500    0.0000 C   0  0  0  0  0  0  0  0  0  0  0  0
    2.7167   -0.0875    0.0000 C   0  0  0  0  0  0  0  0  0  0  0  0
   -2.7208    1.0625    0.0000 C   0  0  0  0  0  0  0  0  0  0  0  0
    2.7042    1.1583    0.0000 C   0  0  0  0  0  0  0  0  0  0  0  0
   -1.1708   -0.6417    0.0000 C   0  0  0  0  0  0  0  0  0  0  0  0
    2.1750    0.2083    0.0000 C   0  0  0  0  0  0  0  0  0  0  0  0
    0.5417   -0.1292    0.0000 N   0  0  0  0  0  0  0  0  0  0  0  0
    2.1750    0.8375    0.0000 C   0  0  0  0  0  0  0  0  0  0  0  0
   -3.7875   -0.2042    0.0000 O   0  0  0  0  0  0  0  0  0  0  0  0
    1.0792    0.1875    0.0000 C   0  0  0  0  0  0  0  0  0  0  0  0
    3.8125   -0.0542    0.0000 O   0  0  0  0  0  0  0  0  0  0  0  0
    1.6292   -0.1250    0.0000 C   0  0  0  0  0  0  0  0  0  0  0  0
   -1.0875    0.1333    0.0000 C   0  0  0  0  0  0  0  0  0  0  0  0
   -3.8083    1.0583    0.0000 O   0  0  0  0  0  0  0  0  0  0  0  0
    3.7792    1.2000    0.0000 O   0  0  0  0  0  0  0  0  0  0  0  0
   -0.4833   -0.2000    0.0000 C   0  0  0  0  0  0  0  0  0  0  0  0
    0.0000    0.1583    0.0000 C   0  0  0  0  0  0  0  0  0  0  0  0
    0.5417   -0.7792    0.0000 C   0  0  0  0  0  0  0  0  0  0  0  0
   -0.5458   -0.4792    0.0000 C   0  0  0  0  0  0  0  0  0  0  0  0
   -1.3333   -1.2667    0.0000 C   0  0  0  0  0  0  0  0  0  0  0  0
   -4.3458    0.0958    0.0000 C   0  0  0  0  0  0  0  0  0  0  0  0
    4.3417    0.2833    0.0000 C   0  0  0  0  0  0  0  0  0  0  0  0
   -4.3458    0.7458    0.0000 C   0  0  0  0  0  0  0  0  0  0  0  0
    4.3167    0.9208    0.0000 C   0  0  0  0  0  0  0  0  0  0  0  0
  2  1  1  0
  3  1  1  0
  4  3  3  0
  5  2  2  0
  6  5  1  0
  7 11  2  0
  8 12  1  0
  9 13  2  0
 10  2  1  0
 11 15  1  0
 12 10  2  0
 13 17  1  0
 14  1  1  0
 15 21  1  0
 16 26  1  0
 17 15  2  0
 18  6  1  0
 19 16  1  0
 20  7  1  0
 21 19  1  0
 22  1  1  0
 23  8  1  0
 24  9  1  0
 25 22  1  0
 26 25  1  0
 27 16  1  0
 28 14  1  0
 29 14  1  0
 30 18  1  0
 31 20  1  0
 32 23  1  0
 33 24  1  0
  6  8  2  0
  7  9  1  0
M  END
> <activity_id>
18534221

> <molregno>
1219

> <standard_relation>
=

> <pubmed_id>
29944372

> <chembl_id>
CHEMBL6966

> <full_mwt>
454.61

> <full_molformula>
C27H38N2O4

> <canonical_smiles>
COc1ccc(CCN(C)CCCC(C#N)(c2ccc(OC)c(OC)c2)C(C)C)cc1OC

> <curated_values>
14.0

> <curated_units>
10^-6cm/s

> <curated_cell_line>
MDCK

> <manually_curated>
Manually Curated

$$$$

     RDKit          2D

 33 34  0  0  0  0  0  0  0  0999 V2000
   -1.6250   -0.1875    0.0000 C   0  0  0  0  0  0  0  0  0  0  0  0
   -2.1875    0.1375    0.0000 C   0  0  0  0  0  0  0  0  0  0  0  0
   -2.0875   -0.6417    0.0000 C   0  0  0  0  0  0  0  0  0  0  0  0
   -2.5500   -1.1042    0.0000 N   0  0  0  0  0  0  0  0  0  0  0  0
   -2.7125   -0.1792    0.0000 C   0  0  0  0  0  0  0  0  0  0  0  0
   -3.2583    0.1208    0.0000 C   0  0  0  0  0  0  0  0  0  0  0  0
    3.2542    0.2458    0.0000 C   0  0  0  0  0  0  0  0  0  0  0  0
   -3.2708    0.7458    0.0000 C   0  0  0  0  0  0  0  0  0  0  0  0
    3.2417    0.8583    0.0000 C   0  0  0  0  0  0  0  0  0  0  0  0
   -2.1833    0.7500    0.0000 C   0  0  0  0  0  0  0  0  0  0  0  0
    2.7167   -0.0875    0.0000 C   0  0  0  0  0  0  0  0  0  0  0  0
   -2.7208    1.0625    0.0000 C   0  0  0  0  0  0  0  0  0  0  0  0
    2.7042    1.1583    0.0000 C   0  0  0  0  0  0  0  0  0  0  0  0
   -1.1708   -0.6417    0.0000 C   0  0  0  0  0  0  0  0  0  0  0  0
    2.1750    0.2083    0.0000 C   0  0  0  0  0  0  0  0  0  0  0  0
    0.5417   -0.1292    0.0000 N   0  0  0  0  0  0  0  0  0  0  0  0
    2.1750    0.8375    0.0000 C   0  0  0  0  0  0  0  0  0  0  0  0
   -3.7875   -0.2042    0.0000 O   0  0  0  0  0  0  0  0  0  0  0  0
    1.0792    0.1875    0.0000 C   0  0  0  0  0  0  0  0  0  0  0  0
    3.8125   -0.0542    0.0000 O   0  0  0  0  0  0  0  0  0  0  0  0
    1.6292   -0.1250    0.0000 C   0  0  0  0  0  0  0  0  0  0  0  0
   -1.0875    0.1333    0.0000 C   0  0  0  0  0  0  0  0  0  0  0  0
   -3.8083    1.0583    0.0000 O   0  0  0  0  0  0  0  0  0  0  0  0
    3.7792    1.2000    0.0000 O   0  0  0  0  0  0  0  0  0  0  0  0
   -0.4833   -0.2000    0.0000 C   0  0  0  0  0  0  0  0  0  0  0  0
    0.0000    0.1583    0.0000 C   0  0  0  0  0  0  0  0  0  0  0  0
    0.5417   -0.7792    0.0000 C   0  0  0  0  0  0  0  0  0  0  0  0
   -0.5458   -0.4792    0.0000 C   0  0  0  0  0  0  0  0  0  0  0  0
   -1.3333   -1.2667    0.0000 C   0  0  0  0  0  0  0  0  0  0  0  0
   -4.3458    0.0958    0.0000 C   0  0  0  0  0  0  0  0  0  0  0  0
    4.3417    0.2833    0.0000 C   0  0  0  0  0  0  0  0  0  0  0  0
   -4.3458    0.7458    0.0000 C   0  0  0  0  0  0  0  0  0  0  0  0
    4.3167    0.9208    0.0000 C   0  0  0  0  0  0  0  0  0  0  0  0
  2  1  1  0
  3  1  1  0
  4  3  3  0
  5  2  2  0
  6  5  1  0
  7 11  2  0
  8 12  1  0
  9 13  2  0
 10  2  1  0
 11 15  1  0
 12 10  2  0
 13 17  1  0
 14  1  1  0
 15 21  1  0
 16 26  1  0
 17 15  2  0
 18  6  1  0
 19 16  1  0
 20  7  1  0
 21 19  1  0
 22  1  1  0
 23  8  1  0
 24  9  1  0
 25 22  1  0
 26 25  1  0
 27 16  1  0
 28 14  1  0
 29 14  1  0
 30 18  1  0
 31 20  1  0
 32 23  1  0
 33 24  1  0
  6  8  2  0
  7  9  1  0
M  END
> <activity_id>
18534221

> <molregno>
1219

> <standard_relation>
=

> <pubmed_id>
29944372

> <chembl_id>
CHEMBL6966

> <full_mwt>
454.61

> <full_molformula>
C27H38N2O4

> <canonical_smiles>
COc1ccc(CCN(C)CCCC(C#N)(c2ccc(OC)c(OC)c2)C(C)C)cc1OC

> <curated_values>
14.0

> <curated_units>
10'-6 Cm/s

> <curated_cell_line>
MDCK

> <manually_curated>


$$$$

     RDKit          2D

 28 30  0  0  0  0  0  0  0  0999 V2000
    6.4542   -4.4375    0.0000 S   0  0  0  0  0  0  0  0  0  0  0  0
    7.0667   -4.0833    0.0000 N   0  0  0  0  0  0  0  0  0  0  0  0
    1.5542   -3.0333    0.0000 C   0  0  0  0  0  0  0  0  0  0  0  0
    0.9417   -3.3875    0.0000 C   0  0  0  0  0  0  0  0  0  0  0  0
    5.8375   -4.0833    0.0000 C   0  0  0  0  0  0  0  0  0  0  0  0
    3.3875   -3.3792    0.0000 N   0  0  0  0  0  0  0  0  0  0  0  0
    4.0000   -3.0250    0.0000 N   0  0  0  0  0  0  0  0  0  0  0  0
    7.6792   -4.4375    0.0000 C   0  0  0  0  0  0  0  0  0  0  0  0
    6.8042   -5.0500    0.0000 O   0  0  0  0  0  0  0  0  0  0  0  0
    6.0917   -5.0500    0.0000 O   0  0  0  0  0  0  0  0  0  0  0  0
    1.5500   -2.3208    0.0000 C   0  0  0  0  0  0  0  0  0  0  0  0
    2.1667   -3.3833    0.0000 C   0  0  0  0  0  0  0  0  0  0  0  0
    8.2917   -4.0833    0.0000 N   0  0  0  0  0  0  0  0  0  0  0  0
    0.9458   -4.0958    0.0000 O   0  0  0  0  0  0  0  0  0  0  0  0
    2.7750   -3.0292    0.0000 C   0  0  0  0  0  0  0  0  0  0  0  0
    5.8417   -3.3792    0.0000 C   0  0  0  0  0  0  0  0  0  0  0  0
    5.2292   -4.4417    0.0000 C   0  0  0  0  0  0  0  0  0  0  0  0
    2.1625   -1.9667    0.0000 C   0  0  0  0  0  0  0  0  0  0  0  0
    4.6167   -3.3792    0.0000 C   0  0  0  0  0  0  0  0  0  0  0  0
    0.3250   -3.0375    0.0000 O   0  0  0  0  0  0  0  0  0  0  0  0
    2.7750   -2.3167    0.0000 C   0  0  0  0  0  0  0  0  0  0  0  0
    5.2292   -3.0250    0.0000 C   0  0  0  0  0  0  0  0  0  0  0  0
    4.6167   -4.0917    0.0000 C   0  0  0  0  0  0  0  0  0  0  0  0
    0.9375   -1.9667    0.0000 O   0  0  0  0  0  0  0  0  0  0  0  0
    8.9042   -4.4375    0.0000 C   0  0  0  0  0  0  0  0  0  0  0  0
    7.6792   -5.1500    0.0000 C   0  0  0  0  0  0  0  0  0  0  0  0
    8.9042   -5.1500    0.0000 C   0  0  0  0  0  0  0  0  0  0  0  0
    8.2917   -5.5042    0.0000 C   0  0  0  0  0  0  0  0  0  0  0  0
  2  1  1  0
  3 12  2  0
  4  3  1  0
  5  1  1  0
  6  7  2  0
  7 19  1  0
  8  2  1  0
  9  1  2  0
 10  1  2  0
 11  3  1  0
 12 15  1  0
 13  8  1  0
 14  4  2  0
 15  6  1  0
 16  5  2  0
 17  5  1  0
 18 21  1  0
 19 22  2  0
 20  4  1  0
 21 15  2  0
 22 16  1  0
 23 17  2  0
 24 11  1  0
 25 13  2  0
 26  8  2  0
 27 28  2  0
 28 26  1  0
 23 19  1  0
 25 27  1  0
 11 18  2  0
M  END
> <activity_id>
13948438

> <molregno>
1223

> <standard_relation>
=

> <pubmed_id>
24397738

> <chembl_id>
CHEMBL421

> <full_mwt>
398.4

> <full_molformula>
C18H14N4O5S

> <canonical_smiles>
O=C(O)c1cc(/N=N/c2ccc(S(=O)(=O)Nc3ccccn3)cc2)ccc1O

> <curated_values>
2.0

> <curated_units>
10^-6cm/s

> <curated_cell_line>
LLC-PK1

> <manually_curated>
Manually Curated

$$$$

     RDKit          2D

 19 19  0  0  0  0  0  0  0  0999 V2000
    7.3792   -3.1542    0.0000 C   0  0  0  0  0  0  0  0  0  0  0  0
    7.3792   -3.8625    0.0000 O   0  0  0  0  0  0  0  0  0  0  0  0
    1.8417   -4.2417    0.0000 N   0  0  0  0  0  0  0  0  0  0  0  0
    6.7667   -2.8042    0.0000 C   0  0  0  0  0  0  0  0  0  0  0  0
    4.3000   -4.2250    0.0000 O   0  0  0  0  0  0  0  0  0  0  0  0
    8.0000   -2.8000    0.0000 N   0  0  0  0  0  0  0  0  0  0  0  0
    3.0667   -4.2292    0.0000 C   0  0  0  0  0  0  0  0  0  0  0  0
    4.9167   -3.8750    0.0000 C   0  0  0  0  0  0  0  0  0  0  0  0
    2.4542   -3.8875    0.0000 C   0  0  0  0  0  0  0  0  0  0  0  0
    6.1542   -3.1542    0.0000 C   0  0  0  0  0  0  0  0  0  0  0  0
    3.6917   -3.8667    0.0000 C   0  0  0  0  0  0  0  0  0  0  0  0
    5.5292   -4.2292    0.0000 C   0  0  0  0  0  0  0  0  0  0  0  0
    4.9167   -3.1667    0.0000 C   0  0  0  0  0  0  0  0  0  0  0  0
    5.5375   -2.8042    0.0000 C   0  0  0  0  0  0  0  0  0  0  0  0
    6.1500   -3.8667    0.0000 C   0  0  0  0  0  0  0  0  0  0  0  0
    3.0750   -4.9417    0.0000 O   0  0  0  0  0  0  0  0  0  0  0  0
    1.2250   -3.9000    0.0000 C   0  0  0  0  0  0  0  0  0  0  0  0
    0.6125   -4.2542    0.0000 C   0  0  0  0  0  0  0  0  0  0  0  0
    1.2292   -3.1917    0.0000 C   0  0  0  0  0  0  0  0  0  0  0  0
  2  1  2  0
  3  9  1  0
  4  1  1  0
  5  8  1  0
  6  1  1  0
  7 11  1  0
  8 12  1  0
  9  7  1  0
 10  4  1  0
 11  5  1  0
 12 15  2  0
 13 14  1  0
 14 10  2  0
 15 10  1  0
 16  7  1  0
 17  3  1  0
 18 17  1  0
 19 17  1  0
  8 13  2  0
M  END
> <activity_id>
7927643

> <molregno>
1279

> <standard_relation>
=

> <pubmed_id>
21669526

> <chembl_id>
CHEMBL24

> <full_mwt>
266.34

> <full_molformula>
C14H22N2O3

> <canonical_smiles>
CC(C)NCC(O)COc1ccc(CC(N)=O)cc1

> <curated_values>
0.25

> <curated_units>
10^-6cm/s

> <curated_cell_line>
MDCK

> <manually_curated>
Manually Curated

$$$$

     RDKit          2D

 19 19  0  0  0  0  0  0  0  0999 V2000
    7.3792   -3.1542    0.0000 C   0  0  0  0  0  0  0  0  0  0  0  0
    7.3792   -3.8625    0.0000 O   0  0  0  0  0  0  0  0  0  0  0  0
    1.8417   -4.2417    0.0000 N   0  0  0  0  0  0  0  0  0  0  0  0
    6.7667   -2.8042    0.0000 C   0  0  0  0  0  0  0  0  0  0  0  0
    4.3000   -4.2250    0.0000 O   0  0  0  0  0  0  0  0  0  0  0  0
    8.0000   -2.8000    0.0000 N   0  0  0  0  0  0  0  0  0  0  0  0
    3.0667   -4.2292    0.0000 C   0  0  0  0  0  0  0  0  0  0  0  0
    4.9167   -3.8750    0.0000 C   0  0  0  0  0  0  0  0  0  0  0  0
    2.4542   -3.8875    0.0000 C   0  0  0  0  0  0  0  0  0  0  0  0
    6.1542   -3.1542    0.0000 C   0  0  0  0  0  0  0  0  0  0  0  0
    3.6917   -3.8667    0.0000 C   0  0  0  0  0  0  0  0  0  0  0  0
    5.5292   -4.2292    0.0000 C   0  0  0  0  0  0  0  0  0  0  0  0
    4.9167   -3.1667    0.0000 C   0  0  0  0  0  0  0  0  0  0  0  0
    5.5375   -2.8042    0.0000 C   0  0  0  0  0  0  0  0  0  0  0  0
    6.1500   -3.8667    0.0000 C   0  0  0  0  0  0  0  0  0  0  0  0
    3.0750   -4.9417    0.0000 O   0  0  0  0  0  0  0  0  0  0  0  0
    1.2250   -3.9000    0.0000 C   0  0  0  0  0  0  0  0  0  0  0  0
    0.6125   -4.2542    0.0000 C   0  0  0  0  0  0  0  0  0  0  0  0
    1.2292   -3.1917    0.0000 C   0  0  0  0  0  0  0  0  0  0  0  0
  2  1  2  0
  3  9  1  0
  4  1  1  0
  5  8  1  0
  6  1  1  0
  7 11  1  0
  8 12  1  0
  9  7  1  0
 10  4  1  0
 11  5  1  0
 12 15  2  0
 13 14  1  0
 14 10  2  0
 15 10  1  0
 16  7  1  0
 17  3  1  0
 18 17  1  0
 19 17  1  0
  8 13  2  0
M  END
> <activity_id>
16447269

> <molregno>
1279

> <standard_relation>
<

> <pubmed_id>
26741854

> <chembl_id>
CHEMBL24

> <full_mwt>
266.34

> <full_molformula>
C14H22N2O3

> <canonical_smiles>
CC(C)NCC(O)COc1ccc(CC(N)=O)cc1

> <curated_values>
0.23

> <curated_units>
10^-6cm/s

> <curated_cell_line>
MDCK

> <manually_curated>
Manually Curated

$$$$

     RDKit          2D

 19 19  0  0  0  0  0  0  0  0999 V2000
    7.3792   -3.1542    0.0000 C   0  0  0  0  0  0  0  0  0  0  0  0
    7.3792   -3.8625    0.0000 O   0  0  0  0  0  0  0  0  0  0  0  0
    1.8417   -4.2417    0.0000 N   0  0  0  0  0  0  0  0  0  0  0  0
    6.7667   -2.8042    0.0000 C   0  0  0  0  0  0  0  0  0  0  0  0
    4.3000   -4.2250    0.0000 O   0  0  0  0  0  0  0  0  0  0  0  0
    8.0000   -2.8000    0.0000 N   0  0  0  0  0  0  0  0  0  0  0  0
    3.0667   -4.2292    0.0000 C   0  0  0  0  0  0  0  0  0  0  0  0
    4.9167   -3.8750    0.0000 C   0  0  0  0  0  0  0  0  0  0  0  0
    2.4542   -3.8875    0.0000 C   0  0  0  0  0  0  0  0  0  0  0  0
    6.1542   -3.1542    0.0000 C   0  0  0  0  0  0  0  0  0  0  0  0
    3.6917   -3.8667    0.0000 C   0  0  0  0  0  0  0  0  0  0  0  0
    5.5292   -4.2292    0.0000 C   0  0  0  0  0  0  0  0  0  0  0  0
    4.9167   -3.1667    0.0000 C   0  0  0  0  0  0  0  0  0  0  0  0
    5.5375   -2.8042    0.0000 C   0  0  0  0  0  0  0  0  0  0  0  0
    6.1500   -3.8667    0.0000 C   0  0  0  0  0  0  0  0  0  0  0  0
    3.0750   -4.9417    0.0000 O   0  0  0  0  0  0  0  0  0  0  0  0
    1.2250   -3.9000    0.0000 C   0  0  0  0  0  0  0  0  0  0  0  0
    0.6125   -4.2542    0.0000 C   0  0  0  0  0  0  0  0  0  0  0  0
    1.2292   -3.1917    0.0000 C   0  0  0  0  0  0  0  0  0  0  0  0
  2  1  2  0
  3  9  1  0
  4  1  1  0
  5  8  1  0
  6  1  1  0
  7 11  1  0
  8 12  1  0
  9  7  1  0
 10  4  1  0
 11  5  1  0
 12 15  2  0
 13 14  1  0
 14 10  2  0
 15 10  1  0
 16  7  1  0
 17  3  1  0
 18 17  1  0
 19 17  1  0
  8 13  2  0
M  END
> <activity_id>
18534222

> <molregno>
1279

> <standard_relation>
=

> <pubmed_id>
29944372

> <chembl_id>
CHEMBL24

> <full_mwt>
266.34

> <full_molformula>
C14H22N2O3

> <canonical_smiles>
CC(C)NCC(O)COc1ccc(CC(N)=O)cc1

> <curated_values>
1.0

> <curated_units>
10^-6cm/s

> <curated_cell_line>
MDCK

> <manually_curated>
Manually Curated

$$$$

     RDKit          2D

 19 19  0  0  0  0  0  0  0  0999 V2000
    7.3792   -3.1542    0.0000 C   0  0  0  0  0  0  0  0  0  0  0  0
    7.3792   -3.8625    0.0000 O   0  0  0  0  0  0  0  0  0  0  0  0
    1.8417   -4.2417    0.0000 N   0  0  0  0  0  0  0  0  0  0  0  0
    6.7667   -2.8042    0.0000 C   0  0  0  0  0  0  0  0  0  0  0  0
    4.3000   -4.2250    0.0000 O   0  0  0  0  0  0  0  0  0  0  0  0
    8.0000   -2.8000    0.0000 N   0  0  0  0  0  0  0  0  0  0  0  0
    3.0667   -4.2292    0.0000 C   0  0  0  0  0  0  0  0  0  0  0  0
    4.9167   -3.8750    0.0000 C   0  0  0  0  0  0  0  0  0  0  0  0
    2.4542   -3.8875    0.0000 C   0  0  0  0  0  0  0  0  0  0  0  0
    6.1542   -3.1542    0.0000 C   0  0  0  0  0  0  0  0  0  0  0  0
    3.6917   -3.8667    0.0000 C   0  0  0  0  0  0  0  0  0  0  0  0
    5.5292   -4.2292    0.0000 C   0  0  0  0  0  0  0  0  0  0  0  0
    4.9167   -3.1667    0.0000 C   0  0  0  0  0  0  0  0  0  0  0  0
    5.5375   -2.8042    0.0000 C   0  0  0  0  0  0  0  0  0  0  0  0
    6.1500   -3.8667    0.0000 C   0  0  0  0  0  0  0  0  0  0  0  0
    3.0750   -4.9417    0.0000 O   0  0  0  0  0  0  0  0  0  0  0  0
    1.2250   -3.9000    0.0000 C   0  0  0  0  0  0  0  0  0  0  0  0
    0.6125   -4.2542    0.0000 C   0  0  0  0  0  0  0  0  0  0  0  0
    1.2292   -3.1917    0.0000 C   0  0  0  0  0  0  0  0  0  0  0  0
  2  1  2  0
  3  9  1  0
  4  1  1  0
  5  8  1  0
  6  1  1  0
  7 11  1  0
  8 12  1  0
  9  7  1  0
 10  4  1  0
 11  5  1  0
 12 15  2  0
 13 14  1  0
 14 10  2  0
 15 10  1  0
 16  7  1  0
 17  3  1  0
 18 17  1  0
 19 17  1  0
  8 13  2  0
M  END
> <activity_id>
18534222

> <molregno>
1279

> <standard_relation>
=

> <pubmed_id>
29944372

> <chembl_id>
CHEMBL24

> <full_mwt>
266.34

> <full_molformula>
C14H22N2O3

> <canonical_smiles>
CC(C)NCC(O)COc1ccc(CC(N)=O)cc1

> <curated_values>
1.0

> <curated_units>
10'-6 Cm/s

> <curated_cell_line>
MDCK

> <manually_curated>


$$$$

     RDKit          2D

 19 19  0  0  0  0  0  0  0  0999 V2000
    7.3792   -3.1542    0.0000 C   0  0  0  0  0  0  0  0  0  0  0  0
    7.3792   -3.8625    0.0000 O   0  0  0  0  0  0  0  0  0  0  0  0
    1.8417   -4.2417    0.0000 N   0  0  0  0  0  0  0  0  0  0  0  0
    6.7667   -2.8042    0.0000 C   0  0  0  0  0  0  0  0  0  0  0  0
    4.3000   -4.2250    0.0000 O   0  0  0  0  0  0  0  0  0  0  0  0
    8.0000   -2.8000    0.0000 N   0  0  0  0  0  0  0  0  0  0  0  0
    3.0667   -4.2292    0.0000 C   0  0  0  0  0  0  0  0  0  0  0  0
    4.9167   -3.8750    0.0000 C   0  0  0  0  0  0  0  0  0  0  0  0
    2.4542   -3.8875    0.0000 C   0  0  0  0  0  0  0  0  0  0  0  0
    6.1542   -3.1542    0.0000 C   0  0  0  0  0  0  0  0  0  0  0  0
    3.6917   -3.8667    0.0000 C   0  0  0  0  0  0  0  0  0  0  0  0
    5.5292   -4.2292    0.0000 C   0  0  0  0  0  0  0  0  0  0  0  0
    4.9167   -3.1667    0.0000 C   0  0  0  0  0  0  0  0  0  0  0  0
    5.5375   -2.8042    0.0000 C   0  0  0  0  0  0  0  0  0  0  0  0
    6.1500   -3.8667    0.0000 C   0  0  0  0  0  0  0  0  0  0  0  0
    3.0750   -4.9417    0.0000 O   0  0  0  0  0  0  0  0  0  0  0  0
    1.2250   -3.9000    0.0000 C   0  0  0  0  0  0  0  0  0  0  0  0
    0.6125   -4.2542    0.0000 C   0  0  0  0  0  0  0  0  0  0  0  0
    1.2292   -3.1917    0.0000 C   0  0  0  0  0  0  0  0  0  0  0  0
  2  1  2  0
  3  9  1  0
  4  1  1  0
  5  8  1  0
  6  1  1  0
  7 11  1  0
  8 12  1  0
  9  7  1  0
 10  4  1  0
 11  5  1  0
 12 15  2  0
 13 14  1  0
 14 10  2  0
 15 10  1  0
 16  7  1  0
 17  3  1  0
 18 17  1  0
 19 17  1  0
  8 13  2  0
M  END
> <activity_id>
18947686

> <molregno>
1279

> <standard_relation>
=

> <pubmed_id>
30408747

> <chembl_id>
CHEMBL24

> <full_mwt>
266.34

> <full_molformula>
C14H22N2O3

> <canonical_smiles>
CC(C)NCC(O)COc1ccc(CC(N)=O)cc1

> <curated_values>
0.15

> <curated_units>
Ucm/s

> <curated_cell_line>
MDCK

> <manually_curated>


$$$$

     RDKit          2D

 19 20  0  0  0  0  0  0  0  0999 V2000
    0.9000   -3.2917    0.0000 C   0  0  0  0  0  0  0  0  0  0  0  0
    1.5167   -2.9375    0.0000 C   0  0  0  0  0  0  0  0  0  0  0  0
    1.5167   -2.2292    0.0000 O   0  0  0  0  0  0  0  0  0  0  0  0
    3.9708   -2.2292    0.0000 N   0  0  0  0  0  0  0  0  0  0  0  0
    0.9000   -4.0000    0.0000 C   0  0  0  0  0  0  0  0  0  0  0  0
    2.7458   -2.2292    0.0000 C   0  0  0  0  0  0  0  0  0  0  0  0
    2.1292   -1.8750    0.0000 C   0  0  0  0  0  0  0  0  0  0  0  0
    3.3583   -1.8750    0.0000 C   0  0  0  0  0  0  0  0  0  0  0  0
    2.7417   -2.9375    0.0000 O   0  0  0  0  0  0  0  0  0  0  0  0
    4.5833   -1.8750    0.0000 C   0  0  0  0  0  0  0  0  0  0  0  0
    2.1292   -4.0000    0.0000 C   0  0  0  0  0  0  0  0  0  0  0  0
    2.1292   -3.2917    0.0000 C   0  0  0  0  0  0  0  0  0  0  0  0
    0.2792   -2.9375    0.0000 C   0  0  0  0  0  0  0  0  0  0  0  0
    1.5167   -4.3542    0.0000 C   0  0  0  0  0  0  0  0  0  0  0  0
    0.2792   -4.3542    0.0000 C   0  0  0  0  0  0  0  0  0  0  0  0
    4.5875   -1.1667    0.0000 C   0  0  0  0  0  0  0  0  0  0  0  0
    5.2000   -2.2292    0.0000 C   0  0  0  0  0  0  0  0  0  0  0  0
   -0.3333   -3.2917    0.0000 C   0  0  0  0  0  0  0  0  0  0  0  0
   -0.3333   -4.0000    0.0000 C   0  0  0  0  0  0  0  0  0  0  0  0
  2  1  1  0
  3  2  1  0
  4  8  1  0
  5  1  2  0
  6  7  1  0
  7  3  1  0
  8  6  1  0
  9  6  1  0
 10  4  1  0
 11 14  2  0
 12  2  2  0
 13  1  1  0
 14  5  1  0
 15  5  1  0
 16 10  1  0
 17 10  1  0
 18 13  2  0
 19 15  2  0
 11 12  1  0
 18 19  1  0
M  END
> <activity_id>
13948440

> <molregno>
1370

> <standard_relation>
>

> <pubmed_id>
24397738

> <chembl_id>
CHEMBL27

> <full_mwt>
259.35

> <full_molformula>
C16H21NO2

> <canonical_smiles>
CC(C)NCC(O)COc1cccc2ccccc12

> <curated_values>
8.0

> <curated_units>
10^-6cm/s

> <curated_cell_line>
LLC-PK1

> <manually_curated>
Manually Curated

$$$$

     RDKit          2D

 19 20  0  0  0  0  0  0  0  0999 V2000
    0.9000   -3.2917    0.0000 C   0  0  0  0  0  0  0  0  0  0  0  0
    1.5167   -2.9375    0.0000 C   0  0  0  0  0  0  0  0  0  0  0  0
    1.5167   -2.2292    0.0000 O   0  0  0  0  0  0  0  0  0  0  0  0
    3.9708   -2.2292    0.0000 N   0  0  0  0  0  0  0  0  0  0  0  0
    0.9000   -4.0000    0.0000 C   0  0  0  0  0  0  0  0  0  0  0  0
    2.7458   -2.2292    0.0000 C   0  0  0  0  0  0  0  0  0  0  0  0
    2.1292   -1.8750    0.0000 C   0  0  0  0  0  0  0  0  0  0  0  0
    3.3583   -1.8750    0.0000 C   0  0  0  0  0  0  0  0  0  0  0  0
    2.7417   -2.9375    0.0000 O   0  0  0  0  0  0  0  0  0  0  0  0
    4.5833   -1.8750    0.0000 C   0  0  0  0  0  0  0  0  0  0  0  0
    2.1292   -4.0000    0.0000 C   0  0  0  0  0  0  0  0  0  0  0  0
    2.1292   -3.2917    0.0000 C   0  0  0  0  0  0  0  0  0  0  0  0
    0.2792   -2.9375    0.0000 C   0  0  0  0  0  0  0  0  0  0  0  0
    1.5167   -4.3542    0.0000 C   0  0  0  0  0  0  0  0  0  0  0  0
    0.2792   -4.3542    0.0000 C   0  0  0  0  0  0  0  0  0  0  0  0
    4.5875   -1.1667    0.0000 C   0  0  0  0  0  0  0  0  0  0  0  0
    5.2000   -2.2292    0.0000 C   0  0  0  0  0  0  0  0  0  0  0  0
   -0.3333   -3.2917    0.0000 C   0  0  0  0  0  0  0  0  0  0  0  0
   -0.3333   -4.0000    0.0000 C   0  0  0  0  0  0  0  0  0  0  0  0
  2  1  1  0
  3  2  1  0
  4  8  1  0
  5  1  2  0
  6  7  1  0
  7  3  1  0
  8  6  1  0
  9  6  1  0
 10  4  1  0
 11 14  2  0
 12  2  2  0
 13  1  1  0
 14  5  1  0
 15  5  1  0
 16 10  1  0
 17 10  1  0
 18 13  2  0
 19 15  2  0
 11 12  1  0
 18 19  1  0
M  END
> <activity_id>
13948440

> <molregno>
1370

> <standard_relation>
>

> <pubmed_id>
24397738

> <chembl_id>
CHEMBL27

> <full_mwt>
259.35

> <full_molformula>
C16H21NO2

> <canonical_smiles>
CC(C)NCC(O)COc1cccc2ccccc12

> <curated_values>
8.0

> <curated_units>
Ucm/s

> <curated_cell_line>
LLC-PK1

> <manually_curated>


$$$$

     RDKit          2D

 19 20  0  0  0  0  0  0  0  0999 V2000
    0.9000   -3.2917    0.0000 C   0  0  0  0  0  0  0  0  0  0  0  0
    1.5167   -2.9375    0.0000 C   0  0  0  0  0  0  0  0  0  0  0  0
    1.5167   -2.2292    0.0000 O   0  0  0  0  0  0  0  0  0  0  0  0
    3.9708   -2.2292    0.0000 N   0  0  0  0  0  0  0  0  0  0  0  0
    0.9000   -4.0000    0.0000 C   0  0  0  0  0  0  0  0  0  0  0  0
    2.7458   -2.2292    0.0000 C   0  0  0  0  0  0  0  0  0  0  0  0
    2.1292   -1.8750    0.0000 C   0  0  0  0  0  0  0  0  0  0  0  0
    3.3583   -1.8750    0.0000 C   0  0  0  0  0  0  0  0  0  0  0  0
    2.7417   -2.9375    0.0000 O   0  0  0  0  0  0  0  0  0  0  0  0
    4.5833   -1.8750    0.0000 C   0  0  0  0  0  0  0  0  0  0  0  0
    2.1292   -4.0000    0.0000 C   0  0  0  0  0  0  0  0  0  0  0  0
    2.1292   -3.2917    0.0000 C   0  0  0  0  0  0  0  0  0  0  0  0
    0.2792   -2.9375    0.0000 C   0  0  0  0  0  0  0  0  0  0  0  0
    1.5167   -4.3542    0.0000 C   0  0  0  0  0  0  0  0  0  0  0  0
    0.2792   -4.3542    0.0000 C   0  0  0  0  0  0  0  0  0  0  0  0
    4.5875   -1.1667    0.0000 C   0  0  0  0  0  0  0  0  0  0  0  0
    5.2000   -2.2292    0.0000 C   0  0  0  0  0  0  0  0  0  0  0  0
   -0.3333   -3.2917    0.0000 C   0  0  0  0  0  0  0  0  0  0  0  0
   -0.3333   -4.0000    0.0000 C   0  0  0  0  0  0  0  0  0  0  0  0
  2  1  1  0
  3  2  1  0
  4  8  1  0
  5  1  2  0
  6  7  1  0
  7  3  1  0
  8  6  1  0
  9  6  1  0
 10  4  1  0
 11 14  2  0
 12  2  2  0
 13  1  1  0
 14  5  1  0
 15  5  1  0
 16 10  1  0
 17 10  1  0
 18 13  2  0
 19 15  2  0
 11 12  1  0
 18 19  1  0
M  END
> <activity_id>
18947688

> <molregno>
1370

> <standard_relation>
=

> <pubmed_id>
30408747

> <chembl_id>
CHEMBL27

> <full_mwt>
259.35

> <full_molformula>
C16H21NO2

> <canonical_smiles>
CC(C)NCC(O)COc1cccc2ccccc12

> <curated_values>
37.74

> <curated_units>
Ucm/s

> <curated_cell_line>
MDCK

> <manually_curated>


$$$$

     RDKit          2D

 28 30  0  0  0  0  0  0  0  0999 V2000
   -1.2458   -0.0417    0.0000 C   0  0  0  0  0  0  0  0  0  0  0  0
   -1.1375   -0.8500    0.0000 C   0  0  0  0  0  0  0  0  0  0  0  0
   -1.9875    0.2583    0.0000 C   0  0  0  0  0  0  0  0  0  0  0  0
   -2.5333   -1.0292    0.0000 N   0  0  0  0  0  0  0  0  0  0  0  0
   -2.6333   -0.2167    0.0000 C   0  0  0  0  0  0  0  0  0  0  0  0
   -1.7833   -1.3417    0.0000 C   0  0  0  0  0  0  0  0  0  0  0  0
   -0.5958    0.4333    0.0000 N   0  0  0  0  0  0  0  0  0  0  0  0
   -3.3833    0.0708    0.0000 C   0  0  0  0  0  0  0  0  0  0  0  0
   -2.0958    1.0625    0.0000 C   0  0  0  0  0  0  0  0  0  0  0  0
   -0.3833   -1.1625    0.0000 C   0  0  0  0  0  0  0  0  0  0  0  0
   -1.6833   -2.1417    0.0000 C   0  0  0  0  0  0  0  0  0  0  0  0
   -3.4875    0.8833    0.0000 C   0  0  0  0  0  0  0  0  0  0  0  0
   -0.2833   -1.9667    0.0000 C   0  0  0  0  0  0  0  0  0  0  0  0
   -2.8458    1.3708    0.0000 C   0  0  0  0  0  0  0  0  0  0  0  0
    2.9375    0.4833    0.0000 N   0  0  0  0  0  0  0  0  0  0  0  0
   -0.9333   -2.4667    0.0000 C   0  0  0  0  0  0  0  0  0  0  0  0
   -4.2458    1.1958    0.0000 Cl  0  0  0  0  0  0  0  0  0  0  0  0
    0.1417    0.1208    0.0000 C   0  0  0  0  0  0  0  0  0  0  0  0
    0.4542   -2.2792    0.0000 O   0  0  0  0  0  0  0  0  0  0  0  0
    1.5375    0.3000    0.0000 C   0  0  0  0  0  0  0  0  0  0  0  0
    2.1875    0.8000    0.0000 C   0  0  0  0  0  0  0  0  0  0  0  0
    3.5875    0.9750    0.0000 C   0  0  0  0  0  0  0  0  0  0  0  0
    3.0417   -0.3125    0.0000 C   0  0  0  0  0  0  0  0  0  0  0  0
    0.7875    0.6083    0.0000 C   0  0  0  0  0  0  0  0  0  0  0  0
    0.5542   -3.0917    0.0000 C   0  0  0  0  0  0  0  0  0  0  0  0
    0.2500   -0.6667    0.0000 C   0  0  0  0  0  0  0  0  0  0  0  0
    4.3417    0.6583    0.0000 C   0  0  0  0  0  0  0  0  0  0  0  0
    3.7917   -0.6250    0.0000 C   0  0  0  0  0  0  0  0  0  0  0  0
  2  1  2  0
  3  1  1  0
  4  5  1  0
  5  3  1  0
  6  2  1  0
  7  1  1  0
  8  5  2  0
  9  3  2  0
 10  2  1  0
 11  6  1  0
 12 14  2  0
 13 10  2  0
 14  9  1  0
 15 21  1  0
 16 13  1  0
 17 12  1  0
 18  7  1  0
 19 13  1  0
 20 24  1  0
 21 20  1  0
 22 15  1  0
 23 15  1  0
 24 18  1  0
 25 19  1  0
 26 18  1  0
 27 22  1  0
 28 23  1  0
  6  4  2  0
  8 12  1  0
 11 16  2  0
M  END
> <activity_id>
12062872

> <molregno>
2355

> <standard_relation>
=

> <pubmed_id>
21531054

> <chembl_id>
CHEMBL7568

> <full_mwt>
399.97

> <full_molformula>
C23H30ClN3O

> <canonical_smiles>
CCN(CC)CCCC(C)Nc1c2ccc(Cl)cc2nc2ccc(OC)cc12

> <curated_values>
2.89

> <curated_units>
10^-6cm/s

> <curated_cell_line>
MDCK

> <manually_curated>
Manually Curated

$$$$

     RDKit          2D

 28 30  0  0  0  0  0  0  0  0999 V2000
   -1.2458   -0.0417    0.0000 C   0  0  0  0  0  0  0  0  0  0  0  0
   -1.1375   -0.8500    0.0000 C   0  0  0  0  0  0  0  0  0  0  0  0
   -1.9875    0.2583    0.0000 C   0  0  0  0  0  0  0  0  0  0  0  0
   -2.5333   -1.0292    0.0000 N   0  0  0  0  0  0  0  0  0  0  0  0
   -2.6333   -0.2167    0.0000 C   0  0  0  0  0  0  0  0  0  0  0  0
   -1.7833   -1.3417    0.0000 C   0  0  0  0  0  0  0  0  0  0  0  0
   -0.5958    0.4333    0.0000 N   0  0  0  0  0  0  0  0  0  0  0  0
   -3.3833    0.0708    0.0000 C   0  0  0  0  0  0  0  0  0  0  0  0
   -2.0958    1.0625    0.0000 C   0  0  0  0  0  0  0  0  0  0  0  0
   -0.3833   -1.1625    0.0000 C   0  0  0  0  0  0  0  0  0  0  0  0
   -1.6833   -2.1417    0.0000 C   0  0  0  0  0  0  0  0  0  0  0  0
   -3.4875    0.8833    0.0000 C   0  0  0  0  0  0  0  0  0  0  0  0
   -0.2833   -1.9667    0.0000 C   0  0  0  0  0  0  0  0  0  0  0  0
   -2.8458    1.3708    0.0000 C   0  0  0  0  0  0  0  0  0  0  0  0
    2.9375    0.4833    0.0000 N   0  0  0  0  0  0  0  0  0  0  0  0
   -0.9333   -2.4667    0.0000 C   0  0  0  0  0  0  0  0  0  0  0  0
   -4.2458    1.1958    0.0000 Cl  0  0  0  0  0  0  0  0  0  0  0  0
    0.1417    0.1208    0.0000 C   0  0  0  0  0  0  0  0  0  0  0  0
    0.4542   -2.2792    0.0000 O   0  0  0  0  0  0  0  0  0  0  0  0
    1.5375    0.3000    0.0000 C   0  0  0  0  0  0  0  0  0  0  0  0
    2.1875    0.8000    0.0000 C   0  0  0  0  0  0  0  0  0  0  0  0
    3.5875    0.9750    0.0000 C   0  0  0  0  0  0  0  0  0  0  0  0
    3.0417   -0.3125    0.0000 C   0  0  0  0  0  0  0  0  0  0  0  0
    0.7875    0.6083    0.0000 C   0  0  0  0  0  0  0  0  0  0  0  0
    0.5542   -3.0917    0.0000 C   0  0  0  0  0  0  0  0  0  0  0  0
    0.2500   -0.6667    0.0000 C   0  0  0  0  0  0  0  0  0  0  0  0
    4.3417    0.6583    0.0000 C   0  0  0  0  0  0  0  0  0  0  0  0
    3.7917   -0.6250    0.0000 C   0  0  0  0  0  0  0  0  0  0  0  0
  2  1  2  0
  3  1  1  0
  4  5  1  0
  5  3  1  0
  6  2  1  0
  7  1  1  0
  8  5  2  0
  9  3  2  0
 10  2  1  0
 11  6  1  0
 12 14  2  0
 13 10  2  0
 14  9  1  0
 15 21  1  0
 16 13  1  0
 17 12  1  0
 18  7  1  0
 19 13  1  0
 20 24  1  0
 21 20  1  0
 22 15  1  0
 23 15  1  0
 24 18  1  0
 25 19  1  0
 26 18  1  0
 27 22  1  0
 28 23  1  0
  6  4  2  0
  8 12  1  0
 11 16  2  0
M  END
> <activity_id>
12062872

> <molregno>
2355

> <standard_relation>
=

> <pubmed_id>
21531054

> <chembl_id>
CHEMBL7568

> <full_mwt>
399.97

> <full_molformula>
C23H30ClN3O

> <canonical_smiles>
CCN(CC)CCCC(C)Nc1c2ccc(Cl)cc2nc2ccc(OC)cc12

> <curated_values>
2.89

> <curated_units>
Ucm/s

> <curated_cell_line>
MDCK

> <manually_curated>


$$$$

     RDKit          2D

 16 17  0  0  0  0  0  0  0  0999 V2000
   -5.1931  -19.7208    0.0000 C   0  0  0  0  0  0  0  0  0  0  0  0
   -5.1943  -20.5482    0.0000 C   0  0  0  0  0  0  0  0  0  0  0  0
   -4.4794  -20.9610    0.0000 C   0  0  0  0  0  0  0  0  0  0  0  0
   -3.7630  -20.5477    0.0000 C   0  0  0  0  0  0  0  0  0  0  0  0
   -3.7659  -19.7172    0.0000 C   0  0  0  0  0  0  0  0  0  0  0  0
   -4.4812  -19.3080    0.0000 C   0  0  0  0  0  0  0  0  0  0  0  0
   -3.0529  -19.3020    0.0000 C   0  0  0  0  0  0  0  0  0  0  0  0
   -2.3369  -19.7118    0.0000 C   0  0  0  0  0  0  0  0  0  0  0  0
   -1.6240  -19.2966    0.0000 C   0  0  0  0  0  0  0  0  0  0  0  0
   -0.9080  -19.7064    0.0000 C   0  0  0  0  0  0  0  0  0  0  0  0
   -1.6271  -18.4716    0.0000 O   0  0  0  0  0  0  0  0  0  0  0  0
   -0.9080  -20.5303    0.0000 C   0  0  0  0  0  0  0  0  0  0  0  0
   -0.1928  -20.9400    0.0000 C   0  0  0  0  0  0  0  0  0  0  0  0
    0.5211  -20.5247    0.0000 C   0  0  0  0  0  0  0  0  0  0  0  0
    0.5153  -19.6955    0.0000 C   0  0  0  0  0  0  0  0  0  0  0  0
   -0.2005  -19.2895    0.0000 C   0  0  0  0  0  0  0  0  0  0  0  0
  7  8  2  0
  8  9  1  0
  4  5  1  0
  9 10  1  0
  2  3  1  0
  9 11  2  0
  5  6  2  0
 10 12  2  0
  6  1  1  0
 12 13  1  0
  1  2  2  0
 13 14  2  0
  5  7  1  0
 14 15  1  0
  3  4  2  0
 15 16  2  0
 16 10  1  0
M  END
> <activity_id>
15075045

> <molregno>
2689

> <standard_relation>
=

> <pubmed_id>
25442312

> <chembl_id>
CHEMBL7976

> <full_mwt>
208.26

> <full_molformula>
C15H12O

> <canonical_smiles>
O=C(/C=C/c1ccccc1)c1ccccc1

> <curated_values>
3.84

> <curated_units>
10^-6cm/s

> <curated_cell_line>
MDCK

> <manually_curated>
Manually Curated

$$$$

     RDKit          2D

 16 17  0  0  0  0  0  0  0  0999 V2000
   -5.1931  -19.7208    0.0000 C   0  0  0  0  0  0  0  0  0  0  0  0
   -5.1943  -20.5482    0.0000 C   0  0  0  0  0  0  0  0  0  0  0  0
   -4.4794  -20.9610    0.0000 C   0  0  0  0  0  0  0  0  0  0  0  0
   -3.7630  -20.5477    0.0000 C   0  0  0  0  0  0  0  0  0  0  0  0
   -3.7659  -19.7172    0.0000 C   0  0  0  0  0  0  0  0  0  0  0  0
   -4.4812  -19.3080    0.0000 C   0  0  0  0  0  0  0  0  0  0  0  0
   -3.0529  -19.3020    0.0000 C   0  0  0  0  0  0  0  0  0  0  0  0
   -2.3369  -19.7118    0.0000 C   0  0  0  0  0  0  0  0  0  0  0  0
   -1.6240  -19.2966    0.0000 C   0  0  0  0  0  0  0  0  0  0  0  0
   -0.9080  -19.7064    0.0000 C   0  0  0  0  0  0  0  0  0  0  0  0
   -1.6271  -18.4716    0.0000 O   0  0  0  0  0  0  0  0  0  0  0  0
   -0.9080  -20.5303    0.0000 C   0  0  0  0  0  0  0  0  0  0  0  0
   -0.1928  -20.9400    0.0000 C   0  0  0  0  0  0  0  0  0  0  0  0
    0.5211  -20.5247    0.0000 C   0  0  0  0  0  0  0  0  0  0  0  0
    0.5153  -19.6955    0.0000 C   0  0  0  0  0  0  0  0  0  0  0  0
   -0.2005  -19.2895    0.0000 C   0  0  0  0  0  0  0  0  0  0  0  0
  7  8  2  0
  8  9  1  0
  4  5  1  0
  9 10  1  0
  2  3  1  0
  9 11  2  0
  5  6  2  0
 10 12  2  0
  6  1  1  0
 12 13  1  0
  1  2  2  0
 13 14  2  0
  5  7  1  0
 14 15  1  0
  3  4  2  0
 15 16  2  0
 16 10  1  0
M  END
> <activity_id>
15075045

> <molregno>
2689

> <standard_relation>
=

> <pubmed_id>
25442312

> <chembl_id>
CHEMBL7976

> <full_mwt>
208.26

> <full_molformula>
C15H12O

> <canonical_smiles>
O=C(/C=C/c1ccccc1)c1ccccc1

> <curated_values>
3.84

> <curated_units>
Ucm/s

> <curated_cell_line>
MDCK

> <manually_curated>


$$$$

     RDKit          2D

 36 40  0  0  1  0  0  0  0  0999 V2000
    3.6375   -0.9049    0.0000 C   0  0  0  0  0  0  0  0  0  0  0  0
    2.5973   -1.5031    0.0000 C   0  0  0  0  0  0  0  0  0  0  0  0
    2.5956   -2.7031    0.0000 O   0  0  0  0  0  0  0  0  0  0  0  0
    1.2990   -0.7500    0.0000 N   0  0  0  0  0  0  0  0  0  0  0  0
    1.2990    0.7500    0.0000 C   0  0  0  0  0  0  0  0  0  0  0  0
    0.0000    1.5000    0.0000 C   0  0  0  0  0  0  0  0  0  0  0  0
   -1.2990    0.7500    0.0000 N   0  0  0  0  0  0  0  0  0  0  0  0
   -1.2990   -0.7500    0.0000 C   0  0  0  0  0  0  0  0  0  0  0  0
    0.0000   -1.5000    0.0000 C   0  0  0  0  0  0  0  0  0  0  0  0
   -2.5987    1.5004    0.0000 C   0  0  0  0  0  0  0  0  0  0  0  0
   -2.6012    3.0004    0.0000 C   0  0  0  0  0  0  0  0  0  0  0  0
   -3.9015    3.7484    0.0000 C   0  0  0  0  0  0  0  0  0  0  0  0
   -5.1993    2.9963    0.0000 C   0  0  0  0  0  0  0  0  0  0  0  0
   -6.5018    3.7420    0.0000 O   0  0  0  0  0  0  0  0  0  0  0  0
   -7.7993    2.9876    0.0000 C   0  0  0  0  0  0  0  0  0  0  0  0
   -9.1017    3.7333    0.0000 C   0  0  0  0  0  0  0  0  0  0  0  0
  -10.4521    3.1101    0.0000 C   0  0  0  0  0  0  0  0  0  0  0  0
  -11.4576    4.2232    0.0000 O   0  0  0  0  0  0  0  0  0  0  0  0
  -10.7097    5.5235    0.0000 C   0  0  0  0  0  0  0  0  0  0  0  0
  -12.1915    5.6529    0.0000 C   0  0  0  0  0  0  0  0  0  0  0  0
  -13.0723    4.4376    0.0000 N   0  0  0  0  0  0  0  0  0  0  0  0
  -14.5587    4.4336    0.0000 C   0  0  0  0  0  0  0  0  0  0  0  0
  -15.0012    3.0003    0.0000 C   0  0  0  0  0  0  0  0  0  0  0  0
  -13.7748    2.1366    0.0000 N   0  0  0  0  0  0  0  0  0  0  0  0
  -12.5744    3.0360    0.0000 C   0  0  0  0  0  0  0  0  0  0  0  0
   -9.2420    5.2139    0.0000 O   0  0  0  0  0  0  0  0  0  0  0  0
   -9.8181    6.7146    0.0000 C   0  0  0  0  0  0  0  0  0  0  0  0
   -8.3287    6.5365    0.0000 C   0  0  0  0  0  0  0  0  0  0  0  0
   -7.4298    7.7374    0.0000 C   0  0  0  0  0  0  0  0  0  0  0  0
   -8.0203    9.1162    0.0000 C   0  0  0  0  0  0  0  0  0  0  0  0
   -7.3012   10.0769    0.0000 Cl  0  0  0  0  0  0  0  0  0  0  0  0
   -9.5097    9.2943    0.0000 C   0  0  0  0  0  0  0  0  0  0  0  0
  -10.4086    8.0934    0.0000 C   0  0  0  0  0  0  0  0  0  0  0  0
  -11.6001    8.2359    0.0000 Cl  0  0  0  0  0  0  0  0  0  0  0  0
   -5.1969    1.4963    0.0000 C   0  0  0  0  0  0  0  0  0  0  0  0
   -3.8967    0.7484    0.0000 C   0  0  0  0  0  0  0  0  0  0  0  0
  1  2  1  0
  2  3  2  0
  2  4  1  0
  4  5  1  0
  5  6  1  0
  6  7  1  0
  7  8  1  0
  8  9  1  0
  9  4  1  0
  7 10  1  0
 10 11  2  0
 11 12  1  0
 12 13  2  0
 13 14  1  0
 14 15  1  0
 16 15  1  1
 16 17  1  0
 17 18  1  0
 18 19  1  0
 19 20  1  1
 20 21  1  0
 21 22  1  0
 22 23  2  0
 23 24  1  0
 24 25  2  0
 25 21  1  0
 19 26  1  0
 26 16  1  0
 19 27  1  0
 27 28  2  0
 28 29  1  0
 29 30  2  0
 30 31  1  0
 30 32  1  0
 32 33  2  0
 33 27  1  0
 33 34  1  0
 13 35  1  0
 35 36  2  0
 36 10  1  0
M  END
> <activity_id>
19142626

> <molregno>
6514

> <standard_relation>
=

> <pubmed_id>
31732255

> <chembl_id>
CHEMBL75

> <full_mwt>
531.44

> <full_molformula>
C26H28Cl2N4O4

> <canonical_smiles>
CC(=O)N1CCN(c2ccc(OC[C@H]3CO[C@](Cn4ccnc4)(c4ccc(Cl)cc4Cl)O3)cc2)CC1

> <curated_values>
4.2

> <curated_units>
10^-6cm/s

> <curated_cell_line>
LE-MDCK2

> <manually_curated>
Manually Curated

$$$$

     RDKit          2D

 22 23  0  0  0  0  0  0  0  0999 V2000
   -1.6625   -0.9042    0.0000 C   0  0  0  0  0  0  0  0  0  0  0  0
   -0.8083   -0.4000    0.0000 C   0  0  0  0  0  0  0  0  0  0  0  0
   -1.6500   -1.9000    0.0000 C   0  0  0  0  0  0  0  0  0  0  0  0
   -0.8208    0.5875    0.0000 N   0  0  0  0  0  0  0  0  0  0  0  0
   -2.5083   -2.4000    0.0000 C   0  0  0  0  0  0  0  0  0  0  0  0
   -2.5250   -0.4125    0.0000 C   0  0  0  0  0  0  0  0  0  0  0  0
   -0.7958   -2.3875    0.0000 N   0  0  0  0  0  0  0  0  0  0  0  0
   -3.3708   -1.9125    0.0000 C   0  0  0  0  0  0  0  0  0  0  0  0
    0.0542   -0.8917    0.0000 C   0  0  0  0  0  0  0  0  0  0  0  0
   -3.3833   -0.9167    0.0000 C   0  0  0  0  0  0  0  0  0  0  0  0
    0.0542   -1.8875    0.0000 C   0  0  0  0  0  0  0  0  0  0  0  0
    3.4750    1.1208    0.0000 N   0  0  0  0  0  0  0  0  0  0  0  0
   -4.2208   -2.4167    0.0000 Cl  0  0  0  0  0  0  0  0  0  0  0  0
    0.0375    1.0958    0.0000 C   0  0  0  0  0  0  0  0  0  0  0  0
    1.7542    1.1083    0.0000 C   0  0  0  0  0  0  0  0  0  0  0  0
    2.6167    0.6208    0.0000 C   0  0  0  0  0  0  0  0  0  0  0  0
    4.3375    0.6333    0.0000 C   0  0  0  0  0  0  0  0  0  0  0  0
    3.4625    2.1125    0.0000 C   0  0  0  0  0  0  0  0  0  0  0  0
    0.9000    0.6000    0.0000 C   0  0  0  0  0  0  0  0  0  0  0  0
    0.0292    2.0833    0.0000 C   0  0  0  0  0  0  0  0  0  0  0  0
    4.3417   -0.3542    0.0000 C   0  0  0  0  0  0  0  0  0  0  0  0
    2.6000    2.6000    0.0000 C   0  0  0  0  0  0  0  0  0  0  0  0
  2  1  1  0
  3  1  1  0
  4  2  1  0
  5  3  2  0
  6  1  2  0
  7  3  1  0
  8 10  2  0
  9  2  2  0
 10  6  1  0
 11  7  2  0
 12 16  1  0
 13  8  1  0
 14  4  1  0
 15 19  1  0
 16 15  1  0
 17 12  1  0
 18 12  1  0
 19 14  1  0
 20 14  1  0
 21 17  1  0
 22 18  1  0
  5  8  1  0
  9 11  1  0
M  END
> <activity_id>
13851542

> <molregno>
6579

> <standard_relation>
=

> <pubmed_id>
24139941

> <chembl_id>
CHEMBL76

> <full_mwt>
319.88

> <full_molformula>
C18H26ClN3

> <canonical_smiles>
CCN(CC)CCCC(C)Nc1ccnc2cc(Cl)ccc12

> <curated_values>
13.0

> <curated_units>
10^-6cm/s

> <curated_cell_line>
MDCK

> <manually_curated>
Manually Curated

$$$$

     RDKit          2D

 22 23  0  0  0  0  0  0  0  0999 V2000
   -1.6625   -0.9042    0.0000 C   0  0  0  0  0  0  0  0  0  0  0  0
   -0.8083   -0.4000    0.0000 C   0  0  0  0  0  0  0  0  0  0  0  0
   -1.6500   -1.9000    0.0000 C   0  0  0  0  0  0  0  0  0  0  0  0
   -0.8208    0.5875    0.0000 N   0  0  0  0  0  0  0  0  0  0  0  0
   -2.5083   -2.4000    0.0000 C   0  0  0  0  0  0  0  0  0  0  0  0
   -2.5250   -0.4125    0.0000 C   0  0  0  0  0  0  0  0  0  0  0  0
   -0.7958   -2.3875    0.0000 N   0  0  0  0  0  0  0  0  0  0  0  0
   -3.3708   -1.9125    0.0000 C   0  0  0  0  0  0  0  0  0  0  0  0
    0.0542   -0.8917    0.0000 C   0  0  0  0  0  0  0  0  0  0  0  0
   -3.3833   -0.9167    0.0000 C   0  0  0  0  0  0  0  0  0  0  0  0
    0.0542   -1.8875    0.0000 C   0  0  0  0  0  0  0  0  0  0  0  0
    3.4750    1.1208    0.0000 N   0  0  0  0  0  0  0  0  0  0  0  0
   -4.2208   -2.4167    0.0000 Cl  0  0  0  0  0  0  0  0  0  0  0  0
    0.0375    1.0958    0.0000 C   0  0  0  0  0  0  0  0  0  0  0  0
    1.7542    1.1083    0.0000 C   0  0  0  0  0  0  0  0  0  0  0  0
    2.6167    0.6208    0.0000 C   0  0  0  0  0  0  0  0  0  0  0  0
    4.3375    0.6333    0.0000 C   0  0  0  0  0  0  0  0  0  0  0  0
    3.4625    2.1125    0.0000 C   0  0  0  0  0  0  0  0  0  0  0  0
    0.9000    0.6000    0.0000 C   0  0  0  0  0  0  0  0  0  0  0  0
    0.0292    2.0833    0.0000 C   0  0  0  0  0  0  0  0  0  0  0  0
    4.3417   -0.3542    0.0000 C   0  0  0  0  0  0  0  0  0  0  0  0
    2.6000    2.6000    0.0000 C   0  0  0  0  0  0  0  0  0  0  0  0
  2  1  1  0
  3  1  1  0
  4  2  1  0
  5  3  2  0
  6  1  2  0
  7  3  1  0
  8 10  2  0
  9  2  2  0
 10  6  1  0
 11  7  2  0
 12 16  1  0
 13  8  1  0
 14  4  1  0
 15 19  1  0
 16 15  1  0
 17 12  1  0
 18 12  1  0
 19 14  1  0
 20 14  1  0
 21 17  1  0
 22 18  1  0
  5  8  1  0
  9 11  1  0
M  END
> <activity_id>
13851542

> <molregno>
6579

> <standard_relation>
=

> <pubmed_id>
24139941

> <chembl_id>
CHEMBL76

> <full_mwt>
319.88

> <full_molformula>
C18H26ClN3

> <canonical_smiles>
CCN(CC)CCCC(C)Nc1ccnc2cc(Cl)ccc12

> <curated_values>
13.0

> <curated_units>
Ucm/s

> <curated_cell_line>
MDCK

> <manually_curated>


$$$$

     RDKit          2D

 63 69  0  0  1  0  0  0  0  0999 V2000
    7.8542   -4.9542    0.0000 C   0  0  0  0  0  0  0  0  0  0  0  0
    8.5667   -6.1875    0.0000 C   0  0  0  0  0  0  0  0  0  0  0  0
    6.2875   -6.4000    0.0000 C   0  0  0  0  0  0  0  0  0  0  0  0
    7.8542   -5.7792    0.0000 C   0  0  0  0  0  0  0  0  0  0  0  0
    6.2292   -4.9750    0.0000 C   0  0  0  0  0  0  0  0  0  0  0  0
    6.6667   -5.6667    0.0000 C   0  0  0  0  0  0  0  0  0  0  0  0
    7.4417   -4.2417    0.0000 C   0  0  0  0  0  0  0  0  0  0  0  0
    6.7250   -7.0917    0.0000 C   0  0  0  0  0  0  0  0  0  0  0  0
    6.6167   -4.2417    0.0000 C   0  0  0  0  0  0  0  0  0  0  0  0
    5.4042   -5.0042    0.0000 C   0  0  0  0  0  0  0  0  0  0  0  0
    5.4625   -6.4292    0.0000 C   0  0  0  0  0  0  0  0  0  0  0  0
    5.0167   -5.7292    0.0000 C   0  0  0  0  0  0  0  0  0  0  0  0
    3.4792   -5.3500    0.0000 C   0  0  0  0  0  0  0  0  0  0  0  0
    8.5667   -4.5417    0.0000 C   0  0  0  0  0  0  0  0  0  0  0  0
    2.7625   -5.7542    0.0000 C   0  0  0  0  0  0  0  0  0  0  0  0
    9.2792   -5.7792    0.0000 C   0  0  0  0  0  0  0  0  0  0  0  0
    2.0500   -4.5167    0.0000 N   0  0  0  0  0  0  0  0  0  0  0  0
    6.6625   -7.9167    0.0000 O   0  0  0  0  0  0  0  0  0  0  0  0
    2.0500   -5.3417    0.0000 C   0  0  0  0  0  0  0  0  0  0  0  0
    1.3292   -4.1042    0.0000 C   0  0  0  0  0  0  0  0  0  0  0  0
    5.9167   -8.2792    0.0000 C   0  0  0  0  0  0  0  0  0  0  0  0
    4.1917   -5.7625    0.0000 O   0  0  0  0  0  0  0  0  0  0  0  0
    8.9750   -6.9000    0.0000 C   0  0  0  0  0  0  0  0  0  0  0  0
    9.2792   -4.9542    0.0000 C   0  0  0  0  0  0  0  0  0  0  0  0
    8.3500   -6.9792    0.0000 O   0  0  0  0  0  0  0  0  0  0  0  0
    9.6875   -6.4917    0.0000 O   0  0  0  0  0  0  0  0  0  0  0  0
    6.2000   -3.5292    0.0000 O   0  0  0  0  0  0  0  0  0  0  0  0
    8.9292   -7.5667    0.0000 C   0  0  0  0  0  0  0  0  0  0  0  0
    6.6125   -2.8125    0.0000 C   0  0  0  0  0  0  0  0  0  0  0  0
    7.8542   -3.5292    0.0000 O   0  0  0  0  0  0  0  0  0  0  0  0
    3.4792   -4.5250    0.0000 O   0  0  0  0  0  0  0  0  0  0  0  0
    0.6167   -4.5167    0.0000 O   0  0  0  0  0  0  0  0  0  0  0  0
    5.2375   -7.8125    0.0000 O   0  0  0  0  0  0  0  0  0  0  0  0
    5.8667   -7.1125    0.0000 O   0  0  0  0  0  0  0  0  0  0  0  0
    1.3375   -3.2792    0.0000 C   0  0  0  0  0  0  0  0  0  0  0  0
    5.8542   -9.1000    0.0000 C   0  0  0  0  0  0  0  0  0  0  0  0
    1.3292   -5.7542    0.0000 C   0  0  0  0  0  0  0  0  0  0  0  0
    9.7292   -7.3542    0.0000 O   0  0  0  0  0  0  0  0  0  0  0  0
    7.4375   -2.8042    0.0000 O   0  0  0  0  0  0  0  0  0  0  0  0
    7.8500   -4.1292    0.0000 C   0  0  0  0  0  0  0  0  0  0  0  0
    2.7625   -6.5792    0.0000 O   0  0  0  0  0  0  0  0  0  0  0  0
    8.5667   -3.7167    0.0000 O   0  0  0  0  0  0  0  0  0  0  0  0
    7.0750   -4.9542    0.0000 C   0  0  0  0  0  0  0  0  0  0  0  0
    7.4625   -5.8792    0.0000 C   0  0  0  0  0  0  0  0  0  0  0  0
    4.9750   -4.3042    0.0000 C   0  0  0  0  0  0  0  0  0  0  0  0
    6.1917   -2.1000    0.0000 C   0  0  0  0  0  0  0  0  0  0  0  0
    8.7125   -8.3625    0.0000 C   0  0  0  0  0  0  0  0  0  0  0  0
    0.6250   -2.8750    0.0000 C   0  0  0  0  0  0  0  0  0  0  0  0
    6.5417   -9.5625    0.0000 C   0  0  0  0  0  0  0  0  0  0  0  0
    5.1167   -9.4542    0.0000 C   0  0  0  0  0  0  0  0  0  0  0  0
    2.0500   -2.8750    0.0000 C   0  0  0  0  0  0  0  0  0  0  0  0
    0.6167   -5.3417    0.0000 C   0  0  0  0  0  0  0  0  0  0  0  0
    1.3375   -6.5792    0.0000 C   0  0  0  0  0  0  0  0  0  0  0  0
    2.0542   -2.0500    0.0000 C   0  0  0  0  0  0  0  0  0  0  0  0
    0.6167   -2.0542    0.0000 C   0  0  0  0  0  0  0  0  0  0  0  0
    0.6250   -6.9917    0.0000 C   0  0  0  0  0  0  0  0  0  0  0  0
    5.0542  -10.2792    0.0000 C   0  0  0  0  0  0  0  0  0  0  0  0
    6.4792  -10.3792    0.0000 C   0  0  0  0  0  0  0  0  0  0  0  0
   -0.0958   -5.7542    0.0000 C   0  0  0  0  0  0  0  0  0  0  0  0
    1.3375   -1.6375    0.0000 C   0  0  0  0  0  0  0  0  0  0  0  0
   -0.0958   -6.5792    0.0000 C   0  0  0  0  0  0  0  0  0  0  0  0
    5.7375  -10.7417    0.0000 C   0  0  0  0  0  0  0  0  0  0  0  0
    7.8500   -6.6042    0.0000 H   0  0  0  0  0  0  0  0  0  0  0  0
  2  4  1  0
  3  8  1  0
  4  1  1  0
  5  9  1  0
  6  5  1  0
  7  1  1  0
  8  4  1  0
  9  7  1  0
 10  5  2  0
 11  3  1  0
 12 10  1  0
 13 22  1  0
 14  1  1  0
 15 13  1  0
 16 24  1  0
 19 17  1  6
  8 18  1  6
 19 15  1  0
 20 17  1  0
 21 18  1  0
 12 22  1  6
  2 23  1  1
 24 14  1  0
  2 25  1  6
 16 26  1  1
  9 27  1  1
 28 25  1  0
 29 27  1  0
 30  7  2  0
 31 13  2  0
 32 20  2  0
 33 21  2  0
  3 34  1  1
 35 20  1  0
 36 21  1  0
 37 19  1  0
 38 28  2  0
 39 29  2  0
  1 40  1  1
 15 41  1  6
 14 42  1  1
  6 43  1  0
  6 44  1  0
 45 10  1  0
 46 29  1  0
 47 28  1  0
 48 35  1  0
 49 36  1  0
 50 36  2  0
 51 35  2  0
 52 37  2  0
 53 37  1  0
 54 51  1  0
 55 48  2  0
 56 53  2  0
 57 50  1  0
 58 49  2  0
 59 52  1  0
 60 54  2  0
 61 56  1  0
 62 57  2  0
  4 63  1  6
 16  2  1  0
 23 26  1  0
  3  6  1  0
 11 12  1  0
 58 62  1  0
 59 61  2  0
 55 60  1  0
M  END
> <activity_id>
13865890

> <molregno>
8062

> <standard_relation>
=

> <pubmed_id>
24332858

> <chembl_id>
CHEMBL428647

> <full_mwt>
853.92

> <full_molformula>
C47H51NO14

> <canonical_smiles>
CC(=O)O[C@H]1C(=O)[C@@]2(C)[C@H]([C@H](OC(=O)c3ccccc3)[C@]3(O)C[C@H](OC(=O)[C@H](O)[C@@H](NC(=O)c4ccccc4)c4ccccc4)C(C)=C1C3(C)C)[C@]1(OC(C)=O)CO[C@@H]1C[C@@H]2O

> <curated_values>
24.36

> <curated_units>
10^-6cm/s

> <curated_cell_line>
MDCK

> <manually_curated>
Manually Curated

$$$$

     RDKit          2D

 63 69  0  0  1  0  0  0  0  0999 V2000
    7.8542   -4.9542    0.0000 C   0  0  0  0  0  0  0  0  0  0  0  0
    8.5667   -6.1875    0.0000 C   0  0  0  0  0  0  0  0  0  0  0  0
    6.2875   -6.4000    0.0000 C   0  0  0  0  0  0  0  0  0  0  0  0
    7.8542   -5.7792    0.0000 C   0  0  0  0  0  0  0  0  0  0  0  0
    6.2292   -4.9750    0.0000 C   0  0  0  0  0  0  0  0  0  0  0  0
    6.6667   -5.6667    0.0000 C   0  0  0  0  0  0  0  0  0  0  0  0
    7.4417   -4.2417    0.0000 C   0  0  0  0  0  0  0  0  0  0  0  0
    6.7250   -7.0917    0.0000 C   0  0  0  0  0  0  0  0  0  0  0  0
    6.6167   -4.2417    0.0000 C   0  0  0  0  0  0  0  0  0  0  0  0
    5.4042   -5.0042    0.0000 C   0  0  0  0  0  0  0  0  0  0  0  0
    5.4625   -6.4292    0.0000 C   0  0  0  0  0  0  0  0  0  0  0  0
    5.0167   -5.7292    0.0000 C   0  0  0  0  0  0  0  0  0  0  0  0
    3.4792   -5.3500    0.0000 C   0  0  0  0  0  0  0  0  0  0  0  0
    8.5667   -4.5417    0.0000 C   0  0  0  0  0  0  0  0  0  0  0  0
    2.7625   -5.7542    0.0000 C   0  0  0  0  0  0  0  0  0  0  0  0
    9.2792   -5.7792    0.0000 C   0  0  0  0  0  0  0  0  0  0  0  0
    2.0500   -4.5167    0.0000 N   0  0  0  0  0  0  0  0  0  0  0  0
    6.6625   -7.9167    0.0000 O   0  0  0  0  0  0  0  0  0  0  0  0
    2.0500   -5.3417    0.0000 C   0  0  0  0  0  0  0  0  0  0  0  0
    1.3292   -4.1042    0.0000 C   0  0  0  0  0  0  0  0  0  0  0  0
    5.9167   -8.2792    0.0000 C   0  0  0  0  0  0  0  0  0  0  0  0
    4.1917   -5.7625    0.0000 O   0  0  0  0  0  0  0  0  0  0  0  0
    8.9750   -6.9000    0.0000 C   0  0  0  0  0  0  0  0  0  0  0  0
    9.2792   -4.9542    0.0000 C   0  0  0  0  0  0  0  0  0  0  0  0
    8.3500   -6.9792    0.0000 O   0  0  0  0  0  0  0  0  0  0  0  0
    9.6875   -6.4917    0.0000 O   0  0  0  0  0  0  0  0  0  0  0  0
    6.2000   -3.5292    0.0000 O   0  0  0  0  0  0  0  0  0  0  0  0
    8.9292   -7.5667    0.0000 C   0  0  0  0  0  0  0  0  0  0  0  0
    6.6125   -2.8125    0.0000 C   0  0  0  0  0  0  0  0  0  0  0  0
    7.8542   -3.5292    0.0000 O   0  0  0  0  0  0  0  0  0  0  0  0
    3.4792   -4.5250    0.0000 O   0  0  0  0  0  0  0  0  0  0  0  0
    0.6167   -4.5167    0.0000 O   0  0  0  0  0  0  0  0  0  0  0  0
    5.2375   -7.8125    0.0000 O   0  0  0  0  0  0  0  0  0  0  0  0
    5.8667   -7.1125    0.0000 O   0  0  0  0  0  0  0  0  0  0  0  0
    1.3375   -3.2792    0.0000 C   0  0  0  0  0  0  0  0  0  0  0  0
    5.8542   -9.1000    0.0000 C   0  0  0  0  0  0  0  0  0  0  0  0
    1.3292   -5.7542    0.0000 C   0  0  0  0  0  0  0  0  0  0  0  0
    9.7292   -7.3542    0.0000 O   0  0  0  0  0  0  0  0  0  0  0  0
    7.4375   -2.8042    0.0000 O   0  0  0  0  0  0  0  0  0  0  0  0
    7.8500   -4.1292    0.0000 C   0  0  0  0  0  0  0  0  0  0  0  0
    2.7625   -6.5792    0.0000 O   0  0  0  0  0  0  0  0  0  0  0  0
    8.5667   -3.7167    0.0000 O   0  0  0  0  0  0  0  0  0  0  0  0
    7.0750   -4.9542    0.0000 C   0  0  0  0  0  0  0  0  0  0  0  0
    7.4625   -5.8792    0.0000 C   0  0  0  0  0  0  0  0  0  0  0  0
    4.9750   -4.3042    0.0000 C   0  0  0  0  0  0  0  0  0  0  0  0
    6.1917   -2.1000    0.0000 C   0  0  0  0  0  0  0  0  0  0  0  0
    8.7125   -8.3625    0.0000 C   0  0  0  0  0  0  0  0  0  0  0  0
    0.6250   -2.8750    0.0000 C   0  0  0  0  0  0  0  0  0  0  0  0
    6.5417   -9.5625    0.0000 C   0  0  0  0  0  0  0  0  0  0  0  0
    5.1167   -9.4542    0.0000 C   0  0  0  0  0  0  0  0  0  0  0  0
    2.0500   -2.8750    0.0000 C   0  0  0  0  0  0  0  0  0  0  0  0
    0.6167   -5.3417    0.0000 C   0  0  0  0  0  0  0  0  0  0  0  0
    1.3375   -6.5792    0.0000 C   0  0  0  0  0  0  0  0  0  0  0  0
    2.0542   -2.0500    0.0000 C   0  0  0  0  0  0  0  0  0  0  0  0
    0.6167   -2.0542    0.0000 C   0  0  0  0  0  0  0  0  0  0  0  0
    0.6250   -6.9917    0.0000 C   0  0  0  0  0  0  0  0  0  0  0  0
    5.0542  -10.2792    0.0000 C   0  0  0  0  0  0  0  0  0  0  0  0
    6.4792  -10.3792    0.0000 C   0  0  0  0  0  0  0  0  0  0  0  0
   -0.0958   -5.7542    0.0000 C   0  0  0  0  0  0  0  0  0  0  0  0
    1.3375   -1.6375    0.0000 C   0  0  0  0  0  0  0  0  0  0  0  0
   -0.0958   -6.5792    0.0000 C   0  0  0  0  0  0  0  0  0  0  0  0
    5.7375  -10.7417    0.0000 C   0  0  0  0  0  0  0  0  0  0  0  0
    7.8500   -6.6042    0.0000 H   0  0  0  0  0  0  0  0  0  0  0  0
  2  4  1  0
  3  8  1  0
  4  1  1  0
  5  9  1  0
  6  5  1  0
  7  1  1  0
  8  4  1  0
  9  7  1  0
 10  5  2  0
 11  3  1  0
 12 10  1  0
 13 22  1  0
 14  1  1  0
 15 13  1  0
 16 24  1  0
 19 17  1  6
  8 18  1  6
 19 15  1  0
 20 17  1  0
 21 18  1  0
 12 22  1  6
  2 23  1  1
 24 14  1  0
  2 25  1  6
 16 26  1  1
  9 27  1  1
 28 25  1  0
 29 27  1  0
 30  7  2  0
 31 13  2  0
 32 20  2  0
 33 21  2  0
  3 34  1  1
 35 20  1  0
 36 21  1  0
 37 19  1  0
 38 28  2  0
 39 29  2  0
  1 40  1  1
 15 41  1  6
 14 42  1  1
  6 43  1  0
  6 44  1  0
 45 10  1  0
 46 29  1  0
 47 28  1  0
 48 35  1  0
 49 36  1  0
 50 36  2  0
 51 35  2  0
 52 37  2  0
 53 37  1  0
 54 51  1  0
 55 48  2  0
 56 53  2  0
 57 50  1  0
 58 49  2  0
 59 52  1  0
 60 54  2  0
 61 56  1  0
 62 57  2  0
  4 63  1  6
 16  2  1  0
 23 26  1  0
  3  6  1  0
 11 12  1  0
 58 62  1  0
 59 61  2  0
 55 60  1  0
M  END
> <activity_id>
13865894

> <molregno>
8062

> <standard_relation>
=

> <pubmed_id>
24332858

> <chembl_id>
CHEMBL428647

> <full_mwt>
853.92

> <full_molformula>
C47H51NO14

> <canonical_smiles>
CC(=O)O[C@H]1C(=O)[C@@]2(C)[C@H]([C@H](OC(=O)c3ccccc3)[C@]3(O)C[C@H](OC(=O)[C@H](O)[C@@H](NC(=O)c4ccccc4)c4ccccc4)C(C)=C1C3(C)C)[C@]1(OC(C)=O)CO[C@@H]1C[C@@H]2O

> <curated_values>
2.02

> <curated_units>
10^-6cm/s

> <curated_cell_line>
MDCK

> <manually_curated>
Manually Curated

$$$$

     RDKit          2D

 63 69  0  0  1  0  0  0  0  0999 V2000
    7.8542   -4.9542    0.0000 C   0  0  0  0  0  0  0  0  0  0  0  0
    8.5667   -6.1875    0.0000 C   0  0  0  0  0  0  0  0  0  0  0  0
    6.2875   -6.4000    0.0000 C   0  0  0  0  0  0  0  0  0  0  0  0
    7.8542   -5.7792    0.0000 C   0  0  0  0  0  0  0  0  0  0  0  0
    6.2292   -4.9750    0.0000 C   0  0  0  0  0  0  0  0  0  0  0  0
    6.6667   -5.6667    0.0000 C   0  0  0  0  0  0  0  0  0  0  0  0
    7.4417   -4.2417    0.0000 C   0  0  0  0  0  0  0  0  0  0  0  0
    6.7250   -7.0917    0.0000 C   0  0  0  0  0  0  0  0  0  0  0  0
    6.6167   -4.2417    0.0000 C   0  0  0  0  0  0  0  0  0  0  0  0
    5.4042   -5.0042    0.0000 C   0  0  0  0  0  0  0  0  0  0  0  0
    5.4625   -6.4292    0.0000 C   0  0  0  0  0  0  0  0  0  0  0  0
    5.0167   -5.7292    0.0000 C   0  0  0  0  0  0  0  0  0  0  0  0
    3.4792   -5.3500    0.0000 C   0  0  0  0  0  0  0  0  0  0  0  0
    8.5667   -4.5417    0.0000 C   0  0  0  0  0  0  0  0  0  0  0  0
    2.7625   -5.7542    0.0000 C   0  0  0  0  0  0  0  0  0  0  0  0
    9.2792   -5.7792    0.0000 C   0  0  0  0  0  0  0  0  0  0  0  0
    2.0500   -4.5167    0.0000 N   0  0  0  0  0  0  0  0  0  0  0  0
    6.6625   -7.9167    0.0000 O   0  0  0  0  0  0  0  0  0  0  0  0
    2.0500   -5.3417    0.0000 C   0  0  0  0  0  0  0  0  0  0  0  0
    1.3292   -4.1042    0.0000 C   0  0  0  0  0  0  0  0  0  0  0  0
    5.9167   -8.2792    0.0000 C   0  0  0  0  0  0  0  0  0  0  0  0
    4.1917   -5.7625    0.0000 O   0  0  0  0  0  0  0  0  0  0  0  0
    8.9750   -6.9000    0.0000 C   0  0  0  0  0  0  0  0  0  0  0  0
    9.2792   -4.9542    0.0000 C   0  0  0  0  0  0  0  0  0  0  0  0
    8.3500   -6.9792    0.0000 O   0  0  0  0  0  0  0  0  0  0  0  0
    9.6875   -6.4917    0.0000 O   0  0  0  0  0  0  0  0  0  0  0  0
    6.2000   -3.5292    0.0000 O   0  0  0  0  0  0  0  0  0  0  0  0
    8.9292   -7.5667    0.0000 C   0  0  0  0  0  0  0  0  0  0  0  0
    6.6125   -2.8125    0.0000 C   0  0  0  0  0  0  0  0  0  0  0  0
    7.8542   -3.5292    0.0000 O   0  0  0  0  0  0  0  0  0  0  0  0
    3.4792   -4.5250    0.0000 O   0  0  0  0  0  0  0  0  0  0  0  0
    0.6167   -4.5167    0.0000 O   0  0  0  0  0  0  0  0  0  0  0  0
    5.2375   -7.8125    0.0000 O   0  0  0  0  0  0  0  0  0  0  0  0
    5.8667   -7.1125    0.0000 O   0  0  0  0  0  0  0  0  0  0  0  0
    1.3375   -3.2792    0.0000 C   0  0  0  0  0  0  0  0  0  0  0  0
    5.8542   -9.1000    0.0000 C   0  0  0  0  0  0  0  0  0  0  0  0
    1.3292   -5.7542    0.0000 C   0  0  0  0  0  0  0  0  0  0  0  0
    9.7292   -7.3542    0.0000 O   0  0  0  0  0  0  0  0  0  0  0  0
    7.4375   -2.8042    0.0000 O   0  0  0  0  0  0  0  0  0  0  0  0
    7.8500   -4.1292    0.0000 C   0  0  0  0  0  0  0  0  0  0  0  0
    2.7625   -6.5792    0.0000 O   0  0  0  0  0  0  0  0  0  0  0  0
    8.5667   -3.7167    0.0000 O   0  0  0  0  0  0  0  0  0  0  0  0
    7.0750   -4.9542    0.0000 C   0  0  0  0  0  0  0  0  0  0  0  0
    7.4625   -5.8792    0.0000 C   0  0  0  0  0  0  0  0  0  0  0  0
    4.9750   -4.3042    0.0000 C   0  0  0  0  0  0  0  0  0  0  0  0
    6.1917   -2.1000    0.0000 C   0  0  0  0  0  0  0  0  0  0  0  0
    8.7125   -8.3625    0.0000 C   0  0  0  0  0  0  0  0  0  0  0  0
    0.6250   -2.8750    0.0000 C   0  0  0  0  0  0  0  0  0  0  0  0
    6.5417   -9.5625    0.0000 C   0  0  0  0  0  0  0  0  0  0  0  0
    5.1167   -9.4542    0.0000 C   0  0  0  0  0  0  0  0  0  0  0  0
    2.0500   -2.8750    0.0000 C   0  0  0  0  0  0  0  0  0  0  0  0
    0.6167   -5.3417    0.0000 C   0  0  0  0  0  0  0  0  0  0  0  0
    1.3375   -6.5792    0.0000 C   0  0  0  0  0  0  0  0  0  0  0  0
    2.0542   -2.0500    0.0000 C   0  0  0  0  0  0  0  0  0  0  0  0
    0.6167   -2.0542    0.0000 C   0  0  0  0  0  0  0  0  0  0  0  0
    0.6250   -6.9917    0.0000 C   0  0  0  0  0  0  0  0  0  0  0  0
    5.0542  -10.2792    0.0000 C   0  0  0  0  0  0  0  0  0  0  0  0
    6.4792  -10.3792    0.0000 C   0  0  0  0  0  0  0  0  0  0  0  0
   -0.0958   -5.7542    0.0000 C   0  0  0  0  0  0  0  0  0  0  0  0
    1.3375   -1.6375    0.0000 C   0  0  0  0  0  0  0  0  0  0  0  0
   -0.0958   -6.5792    0.0000 C   0  0  0  0  0  0  0  0  0  0  0  0
    5.7375  -10.7417    0.0000 C   0  0  0  0  0  0  0  0  0  0  0  0
    7.8500   -6.6042    0.0000 H   0  0  0  0  0  0  0  0  0  0  0  0
  2  4  1  0
  3  8  1  0
  4  1  1  0
  5  9  1  0
  6  5  1  0
  7  1  1  0
  8  4  1  0
  9  7  1  0
 10  5  2  0
 11  3  1  0
 12 10  1  0
 13 22  1  0
 14  1  1  0
 15 13  1  0
 16 24  1  0
 19 17  1  6
  8 18  1  6
 19 15  1  0
 20 17  1  0
 21 18  1  0
 12 22  1  6
  2 23  1  1
 24 14  1  0
  2 25  1  6
 16 26  1  1
  9 27  1  1
 28 25  1  0
 29 27  1  0
 30  7  2  0
 31 13  2  0
 32 20  2  0
 33 21  2  0
  3 34  1  1
 35 20  1  0
 36 21  1  0
 37 19  1  0
 38 28  2  0
 39 29  2  0
  1 40  1  1
 15 41  1  6
 14 42  1  1
  6 43  1  0
  6 44  1  0
 45 10  1  0
 46 29  1  0
 47 28  1  0
 48 35  1  0
 49 36  1  0
 50 36  2  0
 51 35  2  0
 52 37  2  0
 53 37  1  0
 54 51  1  0
 55 48  2  0
 56 53  2  0
 57 50  1  0
 58 49  2  0
 59 52  1  0
 60 54  2  0
 61 56  1  0
 62 57  2  0
  4 63  1  6
 16  2  1  0
 23 26  1  0
  3  6  1  0
 11 12  1  0
 58 62  1  0
 59 61  2  0
 55 60  1  0
M  END
> <activity_id>
13865902

> <molregno>
8062

> <standard_relation>
=

> <pubmed_id>
24332858

> <chembl_id>
CHEMBL428647

> <full_mwt>
853.92

> <full_molformula>
C47H51NO14

> <canonical_smiles>
CC(=O)O[C@H]1C(=O)[C@@]2(C)[C@H]([C@H](OC(=O)c3ccccc3)[C@]3(O)C[C@H](OC(=O)[C@H](O)[C@@H](NC(=O)c4ccccc4)c4ccccc4)C(C)=C1C3(C)C)[C@]1(OC(C)=O)CO[C@@H]1C[C@@H]2O

> <curated_values>
44.09

> <curated_units>
10^-6cm/s

> <curated_cell_line>
MDCK

> <manually_curated>
Manually Curated

$$$$

     RDKit          2D

 63 69  0  0  1  0  0  0  0  0999 V2000
    7.8542   -4.9542    0.0000 C   0  0  0  0  0  0  0  0  0  0  0  0
    8.5667   -6.1875    0.0000 C   0  0  0  0  0  0  0  0  0  0  0  0
    6.2875   -6.4000    0.0000 C   0  0  0  0  0  0  0  0  0  0  0  0
    7.8542   -5.7792    0.0000 C   0  0  0  0  0  0  0  0  0  0  0  0
    6.2292   -4.9750    0.0000 C   0  0  0  0  0  0  0  0  0  0  0  0
    6.6667   -5.6667    0.0000 C   0  0  0  0  0  0  0  0  0  0  0  0
    7.4417   -4.2417    0.0000 C   0  0  0  0  0  0  0  0  0  0  0  0
    6.7250   -7.0917    0.0000 C   0  0  0  0  0  0  0  0  0  0  0  0
    6.6167   -4.2417    0.0000 C   0  0  0  0  0  0  0  0  0  0  0  0
    5.4042   -5.0042    0.0000 C   0  0  0  0  0  0  0  0  0  0  0  0
    5.4625   -6.4292    0.0000 C   0  0  0  0  0  0  0  0  0  0  0  0
    5.0167   -5.7292    0.0000 C   0  0  0  0  0  0  0  0  0  0  0  0
    3.4792   -5.3500    0.0000 C   0  0  0  0  0  0  0  0  0  0  0  0
    8.5667   -4.5417    0.0000 C   0  0  0  0  0  0  0  0  0  0  0  0
    2.7625   -5.7542    0.0000 C   0  0  0  0  0  0  0  0  0  0  0  0
    9.2792   -5.7792    0.0000 C   0  0  0  0  0  0  0  0  0  0  0  0
    2.0500   -4.5167    0.0000 N   0  0  0  0  0  0  0  0  0  0  0  0
    6.6625   -7.9167    0.0000 O   0  0  0  0  0  0  0  0  0  0  0  0
    2.0500   -5.3417    0.0000 C   0  0  0  0  0  0  0  0  0  0  0  0
    1.3292   -4.1042    0.0000 C   0  0  0  0  0  0  0  0  0  0  0  0
    5.9167   -8.2792    0.0000 C   0  0  0  0  0  0  0  0  0  0  0  0
    4.1917   -5.7625    0.0000 O   0  0  0  0  0  0  0  0  0  0  0  0
    8.9750   -6.9000    0.0000 C   0  0  0  0  0  0  0  0  0  0  0  0
    9.2792   -4.9542    0.0000 C   0  0  0  0  0  0  0  0  0  0  0  0
    8.3500   -6.9792    0.0000 O   0  0  0  0  0  0  0  0  0  0  0  0
    9.6875   -6.4917    0.0000 O   0  0  0  0  0  0  0  0  0  0  0  0
    6.2000   -3.5292    0.0000 O   0  0  0  0  0  0  0  0  0  0  0  0
    8.9292   -7.5667    0.0000 C   0  0  0  0  0  0  0  0  0  0  0  0
    6.6125   -2.8125    0.0000 C   0  0  0  0  0  0  0  0  0  0  0  0
    7.8542   -3.5292    0.0000 O   0  0  0  0  0  0  0  0  0  0  0  0
    3.4792   -4.5250    0.0000 O   0  0  0  0  0  0  0  0  0  0  0  0
    0.6167   -4.5167    0.0000 O   0  0  0  0  0  0  0  0  0  0  0  0
    5.2375   -7.8125    0.0000 O   0  0  0  0  0  0  0  0  0  0  0  0
    5.8667   -7.1125    0.0000 O   0  0  0  0  0  0  0  0  0  0  0  0
    1.3375   -3.2792    0.0000 C   0  0  0  0  0  0  0  0  0  0  0  0
    5.8542   -9.1000    0.0000 C   0  0  0  0  0  0  0  0  0  0  0  0
    1.3292   -5.7542    0.0000 C   0  0  0  0  0  0  0  0  0  0  0  0
    9.7292   -7.3542    0.0000 O   0  0  0  0  0  0  0  0  0  0  0  0
    7.4375   -2.8042    0.0000 O   0  0  0  0  0  0  0  0  0  0  0  0
    7.8500   -4.1292    0.0000 C   0  0  0  0  0  0  0  0  0  0  0  0
    2.7625   -6.5792    0.0000 O   0  0  0  0  0  0  0  0  0  0  0  0
    8.5667   -3.7167    0.0000 O   0  0  0  0  0  0  0  0  0  0  0  0
    7.0750   -4.9542    0.0000 C   0  0  0  0  0  0  0  0  0  0  0  0
    7.4625   -5.8792    0.0000 C   0  0  0  0  0  0  0  0  0  0  0  0
    4.9750   -4.3042    0.0000 C   0  0  0  0  0  0  0  0  0  0  0  0
    6.1917   -2.1000    0.0000 C   0  0  0  0  0  0  0  0  0  0  0  0
    8.7125   -8.3625    0.0000 C   0  0  0  0  0  0  0  0  0  0  0  0
    0.6250   -2.8750    0.0000 C   0  0  0  0  0  0  0  0  0  0  0  0
    6.5417   -9.5625    0.0000 C   0  0  0  0  0  0  0  0  0  0  0  0
    5.1167   -9.4542    0.0000 C   0  0  0  0  0  0  0  0  0  0  0  0
    2.0500   -2.8750    0.0000 C   0  0  0  0  0  0  0  0  0  0  0  0
    0.6167   -5.3417    0.0000 C   0  0  0  0  0  0  0  0  0  0  0  0
    1.3375   -6.5792    0.0000 C   0  0  0  0  0  0  0  0  0  0  0  0
    2.0542   -2.0500    0.0000 C   0  0  0  0  0  0  0  0  0  0  0  0
    0.6167   -2.0542    0.0000 C   0  0  0  0  0  0  0  0  0  0  0  0
    0.6250   -6.9917    0.0000 C   0  0  0  0  0  0  0  0  0  0  0  0
    5.0542  -10.2792    0.0000 C   0  0  0  0  0  0  0  0  0  0  0  0
    6.4792  -10.3792    0.0000 C   0  0  0  0  0  0  0  0  0  0  0  0
   -0.0958   -5.7542    0.0000 C   0  0  0  0  0  0  0  0  0  0  0  0
    1.3375   -1.6375    0.0000 C   0  0  0  0  0  0  0  0  0  0  0  0
   -0.0958   -6.5792    0.0000 C   0  0  0  0  0  0  0  0  0  0  0  0
    5.7375  -10.7417    0.0000 C   0  0  0  0  0  0  0  0  0  0  0  0
    7.8500   -6.6042    0.0000 H   0  0  0  0  0  0  0  0  0  0  0  0
  2  4  1  0
  3  8  1  0
  4  1  1  0
  5  9  1  0
  6  5  1  0
  7  1  1  0
  8  4  1  0
  9  7  1  0
 10  5  2  0
 11  3  1  0
 12 10  1  0
 13 22  1  0
 14  1  1  0
 15 13  1  0
 16 24  1  0
 19 17  1  6
  8 18  1  6
 19 15  1  0
 20 17  1  0
 21 18  1  0
 12 22  1  6
  2 23  1  1
 24 14  1  0
  2 25  1  6
 16 26  1  1
  9 27  1  1
 28 25  1  0
 29 27  1  0
 30  7  2  0
 31 13  2  0
 32 20  2  0
 33 21  2  0
  3 34  1  1
 35 20  1  0
 36 21  1  0
 37 19  1  0
 38 28  2  0
 39 29  2  0
  1 40  1  1
 15 41  1  6
 14 42  1  1
  6 43  1  0
  6 44  1  0
 45 10  1  0
 46 29  1  0
 47 28  1  0
 48 35  1  0
 49 36  1  0
 50 36  2  0
 51 35  2  0
 52 37  2  0
 53 37  1  0
 54 51  1  0
 55 48  2  0
 56 53  2  0
 57 50  1  0
 58 49  2  0
 59 52  1  0
 60 54  2  0
 61 56  1  0
 62 57  2  0
  4 63  1  6
 16  2  1  0
 23 26  1  0
  3  6  1  0
 11 12  1  0
 58 62  1  0
 59 61  2  0
 55 60  1  0
M  END
> <activity_id>
13865906

> <molregno>
8062

> <standard_relation>
=

> <pubmed_id>
24332858

> <chembl_id>
CHEMBL428647

> <full_mwt>
853.92

> <full_molformula>
C47H51NO14

> <canonical_smiles>
CC(=O)O[C@H]1C(=O)[C@@]2(C)[C@H]([C@H](OC(=O)c3ccccc3)[C@]3(O)C[C@H](OC(=O)[C@H](O)[C@@H](NC(=O)c4ccccc4)c4ccccc4)C(C)=C1C3(C)C)[C@]1(OC(C)=O)CO[C@@H]1C[C@@H]2O

> <curated_values>
0.13

> <curated_units>
10^-6cm/s

> <curated_cell_line>
MDCK

> <manually_curated>
Manually Curated

$$$$

     RDKit          2D

 63 69  0  0  1  0  0  0  0  0999 V2000
    7.8542   -4.9542    0.0000 C   0  0  0  0  0  0  0  0  0  0  0  0
    8.5667   -6.1875    0.0000 C   0  0  0  0  0  0  0  0  0  0  0  0
    6.2875   -6.4000    0.0000 C   0  0  0  0  0  0  0  0  0  0  0  0
    7.8542   -5.7792    0.0000 C   0  0  0  0  0  0  0  0  0  0  0  0
    6.2292   -4.9750    0.0000 C   0  0  0  0  0  0  0  0  0  0  0  0
    6.6667   -5.6667    0.0000 C   0  0  0  0  0  0  0  0  0  0  0  0
    7.4417   -4.2417    0.0000 C   0  0  0  0  0  0  0  0  0  0  0  0
    6.7250   -7.0917    0.0000 C   0  0  0  0  0  0  0  0  0  0  0  0
    6.6167   -4.2417    0.0000 C   0  0  0  0  0  0  0  0  0  0  0  0
    5.4042   -5.0042    0.0000 C   0  0  0  0  0  0  0  0  0  0  0  0
    5.4625   -6.4292    0.0000 C   0  0  0  0  0  0  0  0  0  0  0  0
    5.0167   -5.7292    0.0000 C   0  0  0  0  0  0  0  0  0  0  0  0
    3.4792   -5.3500    0.0000 C   0  0  0  0  0  0  0  0  0  0  0  0
    8.5667   -4.5417    0.0000 C   0  0  0  0  0  0  0  0  0  0  0  0
    2.7625   -5.7542    0.0000 C   0  0  0  0  0  0  0  0  0  0  0  0
    9.2792   -5.7792    0.0000 C   0  0  0  0  0  0  0  0  0  0  0  0
    2.0500   -4.5167    0.0000 N   0  0  0  0  0  0  0  0  0  0  0  0
    6.6625   -7.9167    0.0000 O   0  0  0  0  0  0  0  0  0  0  0  0
    2.0500   -5.3417    0.0000 C   0  0  0  0  0  0  0  0  0  0  0  0
    1.3292   -4.1042    0.0000 C   0  0  0  0  0  0  0  0  0  0  0  0
    5.9167   -8.2792    0.0000 C   0  0  0  0  0  0  0  0  0  0  0  0
    4.1917   -5.7625    0.0000 O   0  0  0  0  0  0  0  0  0  0  0  0
    8.9750   -6.9000    0.0000 C   0  0  0  0  0  0  0  0  0  0  0  0
    9.2792   -4.9542    0.0000 C   0  0  0  0  0  0  0  0  0  0  0  0
    8.3500   -6.9792    0.0000 O   0  0  0  0  0  0  0  0  0  0  0  0
    9.6875   -6.4917    0.0000 O   0  0  0  0  0  0  0  0  0  0  0  0
    6.2000   -3.5292    0.0000 O   0  0  0  0  0  0  0  0  0  0  0  0
    8.9292   -7.5667    0.0000 C   0  0  0  0  0  0  0  0  0  0  0  0
    6.6125   -2.8125    0.0000 C   0  0  0  0  0  0  0  0  0  0  0  0
    7.8542   -3.5292    0.0000 O   0  0  0  0  0  0  0  0  0  0  0  0
    3.4792   -4.5250    0.0000 O   0  0  0  0  0  0  0  0  0  0  0  0
    0.6167   -4.5167    0.0000 O   0  0  0  0  0  0  0  0  0  0  0  0
    5.2375   -7.8125    0.0000 O   0  0  0  0  0  0  0  0  0  0  0  0
    5.8667   -7.1125    0.0000 O   0  0  0  0  0  0  0  0  0  0  0  0
    1.3375   -3.2792    0.0000 C   0  0  0  0  0  0  0  0  0  0  0  0
    5.8542   -9.1000    0.0000 C   0  0  0  0  0  0  0  0  0  0  0  0
    1.3292   -5.7542    0.0000 C   0  0  0  0  0  0  0  0  0  0  0  0
    9.7292   -7.3542    0.0000 O   0  0  0  0  0  0  0  0  0  0  0  0
    7.4375   -2.8042    0.0000 O   0  0  0  0  0  0  0  0  0  0  0  0
    7.8500   -4.1292    0.0000 C   0  0  0  0  0  0  0  0  0  0  0  0
    2.7625   -6.5792    0.0000 O   0  0  0  0  0  0  0  0  0  0  0  0
    8.5667   -3.7167    0.0000 O   0  0  0  0  0  0  0  0  0  0  0  0
    7.0750   -4.9542    0.0000 C   0  0  0  0  0  0  0  0  0  0  0  0
    7.4625   -5.8792    0.0000 C   0  0  0  0  0  0  0  0  0  0  0  0
    4.9750   -4.3042    0.0000 C   0  0  0  0  0  0  0  0  0  0  0  0
    6.1917   -2.1000    0.0000 C   0  0  0  0  0  0  0  0  0  0  0  0
    8.7125   -8.3625    0.0000 C   0  0  0  0  0  0  0  0  0  0  0  0
    0.6250   -2.8750    0.0000 C   0  0  0  0  0  0  0  0  0  0  0  0
    6.5417   -9.5625    0.0000 C   0  0  0  0  0  0  0  0  0  0  0  0
    5.1167   -9.4542    0.0000 C   0  0  0  0  0  0  0  0  0  0  0  0
    2.0500   -2.8750    0.0000 C   0  0  0  0  0  0  0  0  0  0  0  0
    0.6167   -5.3417    0.0000 C   0  0  0  0  0  0  0  0  0  0  0  0
    1.3375   -6.5792    0.0000 C   0  0  0  0  0  0  0  0  0  0  0  0
    2.0542   -2.0500    0.0000 C   0  0  0  0  0  0  0  0  0  0  0  0
    0.6167   -2.0542    0.0000 C   0  0  0  0  0  0  0  0  0  0  0  0
    0.6250   -6.9917    0.0000 C   0  0  0  0  0  0  0  0  0  0  0  0
    5.0542  -10.2792    0.0000 C   0  0  0  0  0  0  0  0  0  0  0  0
    6.4792  -10.3792    0.0000 C   0  0  0  0  0  0  0  0  0  0  0  0
   -0.0958   -5.7542    0.0000 C   0  0  0  0  0  0  0  0  0  0  0  0
    1.3375   -1.6375    0.0000 C   0  0  0  0  0  0  0  0  0  0  0  0
   -0.0958   -6.5792    0.0000 C   0  0  0  0  0  0  0  0  0  0  0  0
    5.7375  -10.7417    0.0000 C   0  0  0  0  0  0  0  0  0  0  0  0
    7.8500   -6.6042    0.0000 H   0  0  0  0  0  0  0  0  0  0  0  0
  2  4  1  0
  3  8  1  0
  4  1  1  0
  5  9  1  0
  6  5  1  0
  7  1  1  0
  8  4  1  0
  9  7  1  0
 10  5  2  0
 11  3  1  0
 12 10  1  0
 13 22  1  0
 14  1  1  0
 15 13  1  0
 16 24  1  0
 19 17  1  6
  8 18  1  6
 19 15  1  0
 20 17  1  0
 21 18  1  0
 12 22  1  6
  2 23  1  1
 24 14  1  0
  2 25  1  6
 16 26  1  1
  9 27  1  1
 28 25  1  0
 29 27  1  0
 30  7  2  0
 31 13  2  0
 32 20  2  0
 33 21  2  0
  3 34  1  1
 35 20  1  0
 36 21  1  0
 37 19  1  0
 38 28  2  0
 39 29  2  0
  1 40  1  1
 15 41  1  6
 14 42  1  1
  6 43  1  0
  6 44  1  0
 45 10  1  0
 46 29  1  0
 47 28  1  0
 48 35  1  0
 49 36  1  0
 50 36  2  0
 51 35  2  0
 52 37  2  0
 53 37  1  0
 54 51  1  0
 55 48  2  0
 56 53  2  0
 57 50  1  0
 58 49  2  0
 59 52  1  0
 60 54  2  0
 61 56  1  0
 62 57  2  0
  4 63  1  6
 16  2  1  0
 23 26  1  0
  3  6  1  0
 11 12  1  0
 58 62  1  0
 59 61  2  0
 55 60  1  0
M  END
> <activity_id>
13865914

> <molregno>
8062

> <standard_relation>
=

> <pubmed_id>
24332858

> <chembl_id>
CHEMBL428647

> <full_mwt>
853.92

> <full_molformula>
C47H51NO14

> <canonical_smiles>
CC(=O)O[C@H]1C(=O)[C@@]2(C)[C@H]([C@H](OC(=O)c3ccccc3)[C@]3(O)C[C@H](OC(=O)[C@H](O)[C@@H](NC(=O)c4ccccc4)c4ccccc4)C(C)=C1C3(C)C)[C@]1(OC(C)=O)CO[C@@H]1C[C@@H]2O

> <curated_values>
3.24

> <curated_units>
10^-6cm/s

> <curated_cell_line>
MDCK

> <manually_curated>
Manually Curated

$$$$

     RDKit          2D

 63 69  0  0  1  0  0  0  0  0999 V2000
    7.8542   -4.9542    0.0000 C   0  0  0  0  0  0  0  0  0  0  0  0
    8.5667   -6.1875    0.0000 C   0  0  0  0  0  0  0  0  0  0  0  0
    6.2875   -6.4000    0.0000 C   0  0  0  0  0  0  0  0  0  0  0  0
    7.8542   -5.7792    0.0000 C   0  0  0  0  0  0  0  0  0  0  0  0
    6.2292   -4.9750    0.0000 C   0  0  0  0  0  0  0  0  0  0  0  0
    6.6667   -5.6667    0.0000 C   0  0  0  0  0  0  0  0  0  0  0  0
    7.4417   -4.2417    0.0000 C   0  0  0  0  0  0  0  0  0  0  0  0
    6.7250   -7.0917    0.0000 C   0  0  0  0  0  0  0  0  0  0  0  0
    6.6167   -4.2417    0.0000 C   0  0  0  0  0  0  0  0  0  0  0  0
    5.4042   -5.0042    0.0000 C   0  0  0  0  0  0  0  0  0  0  0  0
    5.4625   -6.4292    0.0000 C   0  0  0  0  0  0  0  0  0  0  0  0
    5.0167   -5.7292    0.0000 C   0  0  0  0  0  0  0  0  0  0  0  0
    3.4792   -5.3500    0.0000 C   0  0  0  0  0  0  0  0  0  0  0  0
    8.5667   -4.5417    0.0000 C   0  0  0  0  0  0  0  0  0  0  0  0
    2.7625   -5.7542    0.0000 C   0  0  0  0  0  0  0  0  0  0  0  0
    9.2792   -5.7792    0.0000 C   0  0  0  0  0  0  0  0  0  0  0  0
    2.0500   -4.5167    0.0000 N   0  0  0  0  0  0  0  0  0  0  0  0
    6.6625   -7.9167    0.0000 O   0  0  0  0  0  0  0  0  0  0  0  0
    2.0500   -5.3417    0.0000 C   0  0  0  0  0  0  0  0  0  0  0  0
    1.3292   -4.1042    0.0000 C   0  0  0  0  0  0  0  0  0  0  0  0
    5.9167   -8.2792    0.0000 C   0  0  0  0  0  0  0  0  0  0  0  0
    4.1917   -5.7625    0.0000 O   0  0  0  0  0  0  0  0  0  0  0  0
    8.9750   -6.9000    0.0000 C   0  0  0  0  0  0  0  0  0  0  0  0
    9.2792   -4.9542    0.0000 C   0  0  0  0  0  0  0  0  0  0  0  0
    8.3500   -6.9792    0.0000 O   0  0  0  0  0  0  0  0  0  0  0  0
    9.6875   -6.4917    0.0000 O   0  0  0  0  0  0  0  0  0  0  0  0
    6.2000   -3.5292    0.0000 O   0  0  0  0  0  0  0  0  0  0  0  0
    8.9292   -7.5667    0.0000 C   0  0  0  0  0  0  0  0  0  0  0  0
    6.6125   -2.8125    0.0000 C   0  0  0  0  0  0  0  0  0  0  0  0
    7.8542   -3.5292    0.0000 O   0  0  0  0  0  0  0  0  0  0  0  0
    3.4792   -4.5250    0.0000 O   0  0  0  0  0  0  0  0  0  0  0  0
    0.6167   -4.5167    0.0000 O   0  0  0  0  0  0  0  0  0  0  0  0
    5.2375   -7.8125    0.0000 O   0  0  0  0  0  0  0  0  0  0  0  0
    5.8667   -7.1125    0.0000 O   0  0  0  0  0  0  0  0  0  0  0  0
    1.3375   -3.2792    0.0000 C   0  0  0  0  0  0  0  0  0  0  0  0
    5.8542   -9.1000    0.0000 C   0  0  0  0  0  0  0  0  0  0  0  0
    1.3292   -5.7542    0.0000 C   0  0  0  0  0  0  0  0  0  0  0  0
    9.7292   -7.3542    0.0000 O   0  0  0  0  0  0  0  0  0  0  0  0
    7.4375   -2.8042    0.0000 O   0  0  0  0  0  0  0  0  0  0  0  0
    7.8500   -4.1292    0.0000 C   0  0  0  0  0  0  0  0  0  0  0  0
    2.7625   -6.5792    0.0000 O   0  0  0  0  0  0  0  0  0  0  0  0
    8.5667   -3.7167    0.0000 O   0  0  0  0  0  0  0  0  0  0  0  0
    7.0750   -4.9542    0.0000 C   0  0  0  0  0  0  0  0  0  0  0  0
    7.4625   -5.8792    0.0000 C   0  0  0  0  0  0  0  0  0  0  0  0
    4.9750   -4.3042    0.0000 C   0  0  0  0  0  0  0  0  0  0  0  0
    6.1917   -2.1000    0.0000 C   0  0  0  0  0  0  0  0  0  0  0  0
    8.7125   -8.3625    0.0000 C   0  0  0  0  0  0  0  0  0  0  0  0
    0.6250   -2.8750    0.0000 C   0  0  0  0  0  0  0  0  0  0  0  0
    6.5417   -9.5625    0.0000 C   0  0  0  0  0  0  0  0  0  0  0  0
    5.1167   -9.4542    0.0000 C   0  0  0  0  0  0  0  0  0  0  0  0
    2.0500   -2.8750    0.0000 C   0  0  0  0  0  0  0  0  0  0  0  0
    0.6167   -5.3417    0.0000 C   0  0  0  0  0  0  0  0  0  0  0  0
    1.3375   -6.5792    0.0000 C   0  0  0  0  0  0  0  0  0  0  0  0
    2.0542   -2.0500    0.0000 C   0  0  0  0  0  0  0  0  0  0  0  0
    0.6167   -2.0542    0.0000 C   0  0  0  0  0  0  0  0  0  0  0  0
    0.6250   -6.9917    0.0000 C   0  0  0  0  0  0  0  0  0  0  0  0
    5.0542  -10.2792    0.0000 C   0  0  0  0  0  0  0  0  0  0  0  0
    6.4792  -10.3792    0.0000 C   0  0  0  0  0  0  0  0  0  0  0  0
   -0.0958   -5.7542    0.0000 C   0  0  0  0  0  0  0  0  0  0  0  0
    1.3375   -1.6375    0.0000 C   0  0  0  0  0  0  0  0  0  0  0  0
   -0.0958   -6.5792    0.0000 C   0  0  0  0  0  0  0  0  0  0  0  0
    5.7375  -10.7417    0.0000 C   0  0  0  0  0  0  0  0  0  0  0  0
    7.8500   -6.6042    0.0000 H   0  0  0  0  0  0  0  0  0  0  0  0
  2  4  1  0
  3  8  1  0
  4  1  1  0
  5  9  1  0
  6  5  1  0
  7  1  1  0
  8  4  1  0
  9  7  1  0
 10  5  2  0
 11  3  1  0
 12 10  1  0
 13 22  1  0
 14  1  1  0
 15 13  1  0
 16 24  1  0
 19 17  1  6
  8 18  1  6
 19 15  1  0
 20 17  1  0
 21 18  1  0
 12 22  1  6
  2 23  1  1
 24 14  1  0
  2 25  1  6
 16 26  1  1
  9 27  1  1
 28 25  1  0
 29 27  1  0
 30  7  2  0
 31 13  2  0
 32 20  2  0
 33 21  2  0
  3 34  1  1
 35 20  1  0
 36 21  1  0
 37 19  1  0
 38 28  2  0
 39 29  2  0
  1 40  1  1
 15 41  1  6
 14 42  1  1
  6 43  1  0
  6 44  1  0
 45 10  1  0
 46 29  1  0
 47 28  1  0
 48 35  1  0
 49 36  1  0
 50 36  2  0
 51 35  2  0
 52 37  2  0
 53 37  1  0
 54 51  1  0
 55 48  2  0
 56 53  2  0
 57 50  1  0
 58 49  2  0
 59 52  1  0
 60 54  2  0
 61 56  1  0
 62 57  2  0
  4 63  1  6
 16  2  1  0
 23 26  1  0
  3  6  1  0
 11 12  1  0
 58 62  1  0
 59 61  2  0
 55 60  1  0
M  END
> <activity_id>
13865918

> <molregno>
8062

> <standard_relation>
=

> <pubmed_id>
24332858

> <chembl_id>
CHEMBL428647

> <full_mwt>
853.92

> <full_molformula>
C47H51NO14

> <canonical_smiles>
CC(=O)O[C@H]1C(=O)[C@@]2(C)[C@H]([C@H](OC(=O)c3ccccc3)[C@]3(O)C[C@H](OC(=O)[C@H](O)[C@@H](NC(=O)c4ccccc4)c4ccccc4)C(C)=C1C3(C)C)[C@]1(OC(C)=O)CO[C@@H]1C[C@@H]2O

> <curated_values>
0.46

> <curated_units>
10^-6cm/s

> <curated_cell_line>
MDCK

> <manually_curated>
Manually Curated

$$$$

     RDKit          2D

 63 69  0  0  1  0  0  0  0  0999 V2000
    7.8542   -4.9542    0.0000 C   0  0  0  0  0  0  0  0  0  0  0  0
    8.5667   -6.1875    0.0000 C   0  0  0  0  0  0  0  0  0  0  0  0
    6.2875   -6.4000    0.0000 C   0  0  0  0  0  0  0  0  0  0  0  0
    7.8542   -5.7792    0.0000 C   0  0  0  0  0  0  0  0  0  0  0  0
    6.2292   -4.9750    0.0000 C   0  0  0  0  0  0  0  0  0  0  0  0
    6.6667   -5.6667    0.0000 C   0  0  0  0  0  0  0  0  0  0  0  0
    7.4417   -4.2417    0.0000 C   0  0  0  0  0  0  0  0  0  0  0  0
    6.7250   -7.0917    0.0000 C   0  0  0  0  0  0  0  0  0  0  0  0
    6.6167   -4.2417    0.0000 C   0  0  0  0  0  0  0  0  0  0  0  0
    5.4042   -5.0042    0.0000 C   0  0  0  0  0  0  0  0  0  0  0  0
    5.4625   -6.4292    0.0000 C   0  0  0  0  0  0  0  0  0  0  0  0
    5.0167   -5.7292    0.0000 C   0  0  0  0  0  0  0  0  0  0  0  0
    3.4792   -5.3500    0.0000 C   0  0  0  0  0  0  0  0  0  0  0  0
    8.5667   -4.5417    0.0000 C   0  0  0  0  0  0  0  0  0  0  0  0
    2.7625   -5.7542    0.0000 C   0  0  0  0  0  0  0  0  0  0  0  0
    9.2792   -5.7792    0.0000 C   0  0  0  0  0  0  0  0  0  0  0  0
    2.0500   -4.5167    0.0000 N   0  0  0  0  0  0  0  0  0  0  0  0
    6.6625   -7.9167    0.0000 O   0  0  0  0  0  0  0  0  0  0  0  0
    2.0500   -5.3417    0.0000 C   0  0  0  0  0  0  0  0  0  0  0  0
    1.3292   -4.1042    0.0000 C   0  0  0  0  0  0  0  0  0  0  0  0
    5.9167   -8.2792    0.0000 C   0  0  0  0  0  0  0  0  0  0  0  0
    4.1917   -5.7625    0.0000 O   0  0  0  0  0  0  0  0  0  0  0  0
    8.9750   -6.9000    0.0000 C   0  0  0  0  0  0  0  0  0  0  0  0
    9.2792   -4.9542    0.0000 C   0  0  0  0  0  0  0  0  0  0  0  0
    8.3500   -6.9792    0.0000 O   0  0  0  0  0  0  0  0  0  0  0  0
    9.6875   -6.4917    0.0000 O   0  0  0  0  0  0  0  0  0  0  0  0
    6.2000   -3.5292    0.0000 O   0  0  0  0  0  0  0  0  0  0  0  0
    8.9292   -7.5667    0.0000 C   0  0  0  0  0  0  0  0  0  0  0  0
    6.6125   -2.8125    0.0000 C   0  0  0  0  0  0  0  0  0  0  0  0
    7.8542   -3.5292    0.0000 O   0  0  0  0  0  0  0  0  0  0  0  0
    3.4792   -4.5250    0.0000 O   0  0  0  0  0  0  0  0  0  0  0  0
    0.6167   -4.5167    0.0000 O   0  0  0  0  0  0  0  0  0  0  0  0
    5.2375   -7.8125    0.0000 O   0  0  0  0  0  0  0  0  0  0  0  0
    5.8667   -7.1125    0.0000 O   0  0  0  0  0  0  0  0  0  0  0  0
    1.3375   -3.2792    0.0000 C   0  0  0  0  0  0  0  0  0  0  0  0
    5.8542   -9.1000    0.0000 C   0  0  0  0  0  0  0  0  0  0  0  0
    1.3292   -5.7542    0.0000 C   0  0  0  0  0  0  0  0  0  0  0  0
    9.7292   -7.3542    0.0000 O   0  0  0  0  0  0  0  0  0  0  0  0
    7.4375   -2.8042    0.0000 O   0  0  0  0  0  0  0  0  0  0  0  0
    7.8500   -4.1292    0.0000 C   0  0  0  0  0  0  0  0  0  0  0  0
    2.7625   -6.5792    0.0000 O   0  0  0  0  0  0  0  0  0  0  0  0
    8.5667   -3.7167    0.0000 O   0  0  0  0  0  0  0  0  0  0  0  0
    7.0750   -4.9542    0.0000 C   0  0  0  0  0  0  0  0  0  0  0  0
    7.4625   -5.8792    0.0000 C   0  0  0  0  0  0  0  0  0  0  0  0
    4.9750   -4.3042    0.0000 C   0  0  0  0  0  0  0  0  0  0  0  0
    6.1917   -2.1000    0.0000 C   0  0  0  0  0  0  0  0  0  0  0  0
    8.7125   -8.3625    0.0000 C   0  0  0  0  0  0  0  0  0  0  0  0
    0.6250   -2.8750    0.0000 C   0  0  0  0  0  0  0  0  0  0  0  0
    6.5417   -9.5625    0.0000 C   0  0  0  0  0  0  0  0  0  0  0  0
    5.1167   -9.4542    0.0000 C   0  0  0  0  0  0  0  0  0  0  0  0
    2.0500   -2.8750    0.0000 C   0  0  0  0  0  0  0  0  0  0  0  0
    0.6167   -5.3417    0.0000 C   0  0  0  0  0  0  0  0  0  0  0  0
    1.3375   -6.5792    0.0000 C   0  0  0  0  0  0  0  0  0  0  0  0
    2.0542   -2.0500    0.0000 C   0  0  0  0  0  0  0  0  0  0  0  0
    0.6167   -2.0542    0.0000 C   0  0  0  0  0  0  0  0  0  0  0  0
    0.6250   -6.9917    0.0000 C   0  0  0  0  0  0  0  0  0  0  0  0
    5.0542  -10.2792    0.0000 C   0  0  0  0  0  0  0  0  0  0  0  0
    6.4792  -10.3792    0.0000 C   0  0  0  0  0  0  0  0  0  0  0  0
   -0.0958   -5.7542    0.0000 C   0  0  0  0  0  0  0  0  0  0  0  0
    1.3375   -1.6375    0.0000 C   0  0  0  0  0  0  0  0  0  0  0  0
   -0.0958   -6.5792    0.0000 C   0  0  0  0  0  0  0  0  0  0  0  0
    5.7375  -10.7417    0.0000 C   0  0  0  0  0  0  0  0  0  0  0  0
    7.8500   -6.6042    0.0000 H   0  0  0  0  0  0  0  0  0  0  0  0
  2  4  1  0
  3  8  1  0
  4  1  1  0
  5  9  1  0
  6  5  1  0
  7  1  1  0
  8  4  1  0
  9  7  1  0
 10  5  2  0
 11  3  1  0
 12 10  1  0
 13 22  1  0
 14  1  1  0
 15 13  1  0
 16 24  1  0
 19 17  1  6
  8 18  1  6
 19 15  1  0
 20 17  1  0
 21 18  1  0
 12 22  1  6
  2 23  1  1
 24 14  1  0
  2 25  1  6
 16 26  1  1
  9 27  1  1
 28 25  1  0
 29 27  1  0
 30  7  2  0
 31 13  2  0
 32 20  2  0
 33 21  2  0
  3 34  1  1
 35 20  1  0
 36 21  1  0
 37 19  1  0
 38 28  2  0
 39 29  2  0
  1 40  1  1
 15 41  1  6
 14 42  1  1
  6 43  1  0
  6 44  1  0
 45 10  1  0
 46 29  1  0
 47 28  1  0
 48 35  1  0
 49 36  1  0
 50 36  2  0
 51 35  2  0
 52 37  2  0
 53 37  1  0
 54 51  1  0
 55 48  2  0
 56 53  2  0
 57 50  1  0
 58 49  2  0
 59 52  1  0
 60 54  2  0
 61 56  1  0
 62 57  2  0
  4 63  1  6
 16  2  1  0
 23 26  1  0
  3  6  1  0
 11 12  1  0
 58 62  1  0
 59 61  2  0
 55 60  1  0
M  END
> <activity_id>
13865926

> <molregno>
8062

> <standard_relation>
=

> <pubmed_id>
24332858

> <chembl_id>
CHEMBL428647

> <full_mwt>
853.92

> <full_molformula>
C47H51NO14

> <canonical_smiles>
CC(=O)O[C@H]1C(=O)[C@@]2(C)[C@H]([C@H](OC(=O)c3ccccc3)[C@]3(O)C[C@H](OC(=O)[C@H](O)[C@@H](NC(=O)c4ccccc4)c4ccccc4)C(C)=C1C3(C)C)[C@]1(OC(C)=O)CO[C@@H]1C[C@@H]2O

> <curated_values>
29.81

> <curated_units>
10^-6cm/s

> <curated_cell_line>
MDCK

> <manually_curated>
Manually Curated

$$$$

     RDKit          2D

 63 69  0  0  1  0  0  0  0  0999 V2000
    7.8542   -4.9542    0.0000 C   0  0  0  0  0  0  0  0  0  0  0  0
    8.5667   -6.1875    0.0000 C   0  0  0  0  0  0  0  0  0  0  0  0
    6.2875   -6.4000    0.0000 C   0  0  0  0  0  0  0  0  0  0  0  0
    7.8542   -5.7792    0.0000 C   0  0  0  0  0  0  0  0  0  0  0  0
    6.2292   -4.9750    0.0000 C   0  0  0  0  0  0  0  0  0  0  0  0
    6.6667   -5.6667    0.0000 C   0  0  0  0  0  0  0  0  0  0  0  0
    7.4417   -4.2417    0.0000 C   0  0  0  0  0  0  0  0  0  0  0  0
    6.7250   -7.0917    0.0000 C   0  0  0  0  0  0  0  0  0  0  0  0
    6.6167   -4.2417    0.0000 C   0  0  0  0  0  0  0  0  0  0  0  0
    5.4042   -5.0042    0.0000 C   0  0  0  0  0  0  0  0  0  0  0  0
    5.4625   -6.4292    0.0000 C   0  0  0  0  0  0  0  0  0  0  0  0
    5.0167   -5.7292    0.0000 C   0  0  0  0  0  0  0  0  0  0  0  0
    3.4792   -5.3500    0.0000 C   0  0  0  0  0  0  0  0  0  0  0  0
    8.5667   -4.5417    0.0000 C   0  0  0  0  0  0  0  0  0  0  0  0
    2.7625   -5.7542    0.0000 C   0  0  0  0  0  0  0  0  0  0  0  0
    9.2792   -5.7792    0.0000 C   0  0  0  0  0  0  0  0  0  0  0  0
    2.0500   -4.5167    0.0000 N   0  0  0  0  0  0  0  0  0  0  0  0
    6.6625   -7.9167    0.0000 O   0  0  0  0  0  0  0  0  0  0  0  0
    2.0500   -5.3417    0.0000 C   0  0  0  0  0  0  0  0  0  0  0  0
    1.3292   -4.1042    0.0000 C   0  0  0  0  0  0  0  0  0  0  0  0
    5.9167   -8.2792    0.0000 C   0  0  0  0  0  0  0  0  0  0  0  0
    4.1917   -5.7625    0.0000 O   0  0  0  0  0  0  0  0  0  0  0  0
    8.9750   -6.9000    0.0000 C   0  0  0  0  0  0  0  0  0  0  0  0
    9.2792   -4.9542    0.0000 C   0  0  0  0  0  0  0  0  0  0  0  0
    8.3500   -6.9792    0.0000 O   0  0  0  0  0  0  0  0  0  0  0  0
    9.6875   -6.4917    0.0000 O   0  0  0  0  0  0  0  0  0  0  0  0
    6.2000   -3.5292    0.0000 O   0  0  0  0  0  0  0  0  0  0  0  0
    8.9292   -7.5667    0.0000 C   0  0  0  0  0  0  0  0  0  0  0  0
    6.6125   -2.8125    0.0000 C   0  0  0  0  0  0  0  0  0  0  0  0
    7.8542   -3.5292    0.0000 O   0  0  0  0  0  0  0  0  0  0  0  0
    3.4792   -4.5250    0.0000 O   0  0  0  0  0  0  0  0  0  0  0  0
    0.6167   -4.5167    0.0000 O   0  0  0  0  0  0  0  0  0  0  0  0
    5.2375   -7.8125    0.0000 O   0  0  0  0  0  0  0  0  0  0  0  0
    5.8667   -7.1125    0.0000 O   0  0  0  0  0  0  0  0  0  0  0  0
    1.3375   -3.2792    0.0000 C   0  0  0  0  0  0  0  0  0  0  0  0
    5.8542   -9.1000    0.0000 C   0  0  0  0  0  0  0  0  0  0  0  0
    1.3292   -5.7542    0.0000 C   0  0  0  0  0  0  0  0  0  0  0  0
    9.7292   -7.3542    0.0000 O   0  0  0  0  0  0  0  0  0  0  0  0
    7.4375   -2.8042    0.0000 O   0  0  0  0  0  0  0  0  0  0  0  0
    7.8500   -4.1292    0.0000 C   0  0  0  0  0  0  0  0  0  0  0  0
    2.7625   -6.5792    0.0000 O   0  0  0  0  0  0  0  0  0  0  0  0
    8.5667   -3.7167    0.0000 O   0  0  0  0  0  0  0  0  0  0  0  0
    7.0750   -4.9542    0.0000 C   0  0  0  0  0  0  0  0  0  0  0  0
    7.4625   -5.8792    0.0000 C   0  0  0  0  0  0  0  0  0  0  0  0
    4.9750   -4.3042    0.0000 C   0  0  0  0  0  0  0  0  0  0  0  0
    6.1917   -2.1000    0.0000 C   0  0  0  0  0  0  0  0  0  0  0  0
    8.7125   -8.3625    0.0000 C   0  0  0  0  0  0  0  0  0  0  0  0
    0.6250   -2.8750    0.0000 C   0  0  0  0  0  0  0  0  0  0  0  0
    6.5417   -9.5625    0.0000 C   0  0  0  0  0  0  0  0  0  0  0  0
    5.1167   -9.4542    0.0000 C   0  0  0  0  0  0  0  0  0  0  0  0
    2.0500   -2.8750    0.0000 C   0  0  0  0  0  0  0  0  0  0  0  0
    0.6167   -5.3417    0.0000 C   0  0  0  0  0  0  0  0  0  0  0  0
    1.3375   -6.5792    0.0000 C   0  0  0  0  0  0  0  0  0  0  0  0
    2.0542   -2.0500    0.0000 C   0  0  0  0  0  0  0  0  0  0  0  0
    0.6167   -2.0542    0.0000 C   0  0  0  0  0  0  0  0  0  0  0  0
    0.6250   -6.9917    0.0000 C   0  0  0  0  0  0  0  0  0  0  0  0
    5.0542  -10.2792    0.0000 C   0  0  0  0  0  0  0  0  0  0  0  0
    6.4792  -10.3792    0.0000 C   0  0  0  0  0  0  0  0  0  0  0  0
   -0.0958   -5.7542    0.0000 C   0  0  0  0  0  0  0  0  0  0  0  0
    1.3375   -1.6375    0.0000 C   0  0  0  0  0  0  0  0  0  0  0  0
   -0.0958   -6.5792    0.0000 C   0  0  0  0  0  0  0  0  0  0  0  0
    5.7375  -10.7417    0.0000 C   0  0  0  0  0  0  0  0  0  0  0  0
    7.8500   -6.6042    0.0000 H   0  0  0  0  0  0  0  0  0  0  0  0
  2  4  1  0
  3  8  1  0
  4  1  1  0
  5  9  1  0
  6  5  1  0
  7  1  1  0
  8  4  1  0
  9  7  1  0
 10  5  2  0
 11  3  1  0
 12 10  1  0
 13 22  1  0
 14  1  1  0
 15 13  1  0
 16 24  1  0
 19 17  1  6
  8 18  1  6
 19 15  1  0
 20 17  1  0
 21 18  1  0
 12 22  1  6
  2 23  1  1
 24 14  1  0
  2 25  1  6
 16 26  1  1
  9 27  1  1
 28 25  1  0
 29 27  1  0
 30  7  2  0
 31 13  2  0
 32 20  2  0
 33 21  2  0
  3 34  1  1
 35 20  1  0
 36 21  1  0
 37 19  1  0
 38 28  2  0
 39 29  2  0
  1 40  1  1
 15 41  1  6
 14 42  1  1
  6 43  1  0
  6 44  1  0
 45 10  1  0
 46 29  1  0
 47 28  1  0
 48 35  1  0
 49 36  1  0
 50 36  2  0
 51 35  2  0
 52 37  2  0
 53 37  1  0
 54 51  1  0
 55 48  2  0
 56 53  2  0
 57 50  1  0
 58 49  2  0
 59 52  1  0
 60 54  2  0
 61 56  1  0
 62 57  2  0
  4 63  1  6
 16  2  1  0
 23 26  1  0
  3  6  1  0
 11 12  1  0
 58 62  1  0
 59 61  2  0
 55 60  1  0
M  END
> <activity_id>
13865930

> <molregno>
8062

> <standard_relation>
=

> <pubmed_id>
24332858

> <chembl_id>
CHEMBL428647

> <full_mwt>
853.92

> <full_molformula>
C47H51NO14

> <canonical_smiles>
CC(=O)O[C@H]1C(=O)[C@@]2(C)[C@H]([C@H](OC(=O)c3ccccc3)[C@]3(O)C[C@H](OC(=O)[C@H](O)[C@@H](NC(=O)c4ccccc4)c4ccccc4)C(C)=C1C3(C)C)[C@]1(OC(C)=O)CO[C@@H]1C[C@@H]2O

> <curated_values>
0.09

> <curated_units>
10^-6cm/s

> <curated_cell_line>
MDCK

> <manually_curated>
Manually Curated

$$$$

     RDKit          2D

 63 69  0  0  1  0  0  0  0  0999 V2000
    7.8542   -4.9542    0.0000 C   0  0  0  0  0  0  0  0  0  0  0  0
    8.5667   -6.1875    0.0000 C   0  0  0  0  0  0  0  0  0  0  0  0
    6.2875   -6.4000    0.0000 C   0  0  0  0  0  0  0  0  0  0  0  0
    7.8542   -5.7792    0.0000 C   0  0  0  0  0  0  0  0  0  0  0  0
    6.2292   -4.9750    0.0000 C   0  0  0  0  0  0  0  0  0  0  0  0
    6.6667   -5.6667    0.0000 C   0  0  0  0  0  0  0  0  0  0  0  0
    7.4417   -4.2417    0.0000 C   0  0  0  0  0  0  0  0  0  0  0  0
    6.7250   -7.0917    0.0000 C   0  0  0  0  0  0  0  0  0  0  0  0
    6.6167   -4.2417    0.0000 C   0  0  0  0  0  0  0  0  0  0  0  0
    5.4042   -5.0042    0.0000 C   0  0  0  0  0  0  0  0  0  0  0  0
    5.4625   -6.4292    0.0000 C   0  0  0  0  0  0  0  0  0  0  0  0
    5.0167   -5.7292    0.0000 C   0  0  0  0  0  0  0  0  0  0  0  0
    3.4792   -5.3500    0.0000 C   0  0  0  0  0  0  0  0  0  0  0  0
    8.5667   -4.5417    0.0000 C   0  0  0  0  0  0  0  0  0  0  0  0
    2.7625   -5.7542    0.0000 C   0  0  0  0  0  0  0  0  0  0  0  0
    9.2792   -5.7792    0.0000 C   0  0  0  0  0  0  0  0  0  0  0  0
    2.0500   -4.5167    0.0000 N   0  0  0  0  0  0  0  0  0  0  0  0
    6.6625   -7.9167    0.0000 O   0  0  0  0  0  0  0  0  0  0  0  0
    2.0500   -5.3417    0.0000 C   0  0  0  0  0  0  0  0  0  0  0  0
    1.3292   -4.1042    0.0000 C   0  0  0  0  0  0  0  0  0  0  0  0
    5.9167   -8.2792    0.0000 C   0  0  0  0  0  0  0  0  0  0  0  0
    4.1917   -5.7625    0.0000 O   0  0  0  0  0  0  0  0  0  0  0  0
    8.9750   -6.9000    0.0000 C   0  0  0  0  0  0  0  0  0  0  0  0
    9.2792   -4.9542    0.0000 C   0  0  0  0  0  0  0  0  0  0  0  0
    8.3500   -6.9792    0.0000 O   0  0  0  0  0  0  0  0  0  0  0  0
    9.6875   -6.4917    0.0000 O   0  0  0  0  0  0  0  0  0  0  0  0
    6.2000   -3.5292    0.0000 O   0  0  0  0  0  0  0  0  0  0  0  0
    8.9292   -7.5667    0.0000 C   0  0  0  0  0  0  0  0  0  0  0  0
    6.6125   -2.8125    0.0000 C   0  0  0  0  0  0  0  0  0  0  0  0
    7.8542   -3.5292    0.0000 O   0  0  0  0  0  0  0  0  0  0  0  0
    3.4792   -4.5250    0.0000 O   0  0  0  0  0  0  0  0  0  0  0  0
    0.6167   -4.5167    0.0000 O   0  0  0  0  0  0  0  0  0  0  0  0
    5.2375   -7.8125    0.0000 O   0  0  0  0  0  0  0  0  0  0  0  0
    5.8667   -7.1125    0.0000 O   0  0  0  0  0  0  0  0  0  0  0  0
    1.3375   -3.2792    0.0000 C   0  0  0  0  0  0  0  0  0  0  0  0
    5.8542   -9.1000    0.0000 C   0  0  0  0  0  0  0  0  0  0  0  0
    1.3292   -5.7542    0.0000 C   0  0  0  0  0  0  0  0  0  0  0  0
    9.7292   -7.3542    0.0000 O   0  0  0  0  0  0  0  0  0  0  0  0
    7.4375   -2.8042    0.0000 O   0  0  0  0  0  0  0  0  0  0  0  0
    7.8500   -4.1292    0.0000 C   0  0  0  0  0  0  0  0  0  0  0  0
    2.7625   -6.5792    0.0000 O   0  0  0  0  0  0  0  0  0  0  0  0
    8.5667   -3.7167    0.0000 O   0  0  0  0  0  0  0  0  0  0  0  0
    7.0750   -4.9542    0.0000 C   0  0  0  0  0  0  0  0  0  0  0  0
    7.4625   -5.8792    0.0000 C   0  0  0  0  0  0  0  0  0  0  0  0
    4.9750   -4.3042    0.0000 C   0  0  0  0  0  0  0  0  0  0  0  0
    6.1917   -2.1000    0.0000 C   0  0  0  0  0  0  0  0  0  0  0  0
    8.7125   -8.3625    0.0000 C   0  0  0  0  0  0  0  0  0  0  0  0
    0.6250   -2.8750    0.0000 C   0  0  0  0  0  0  0  0  0  0  0  0
    6.5417   -9.5625    0.0000 C   0  0  0  0  0  0  0  0  0  0  0  0
    5.1167   -9.4542    0.0000 C   0  0  0  0  0  0  0  0  0  0  0  0
    2.0500   -2.8750    0.0000 C   0  0  0  0  0  0  0  0  0  0  0  0
    0.6167   -5.3417    0.0000 C   0  0  0  0  0  0  0  0  0  0  0  0
    1.3375   -6.5792    0.0000 C   0  0  0  0  0  0  0  0  0  0  0  0
    2.0542   -2.0500    0.0000 C   0  0  0  0  0  0  0  0  0  0  0  0
    0.6167   -2.0542    0.0000 C   0  0  0  0  0  0  0  0  0  0  0  0
    0.6250   -6.9917    0.0000 C   0  0  0  0  0  0  0  0  0  0  0  0
    5.0542  -10.2792    0.0000 C   0  0  0  0  0  0  0  0  0  0  0  0
    6.4792  -10.3792    0.0000 C   0  0  0  0  0  0  0  0  0  0  0  0
   -0.0958   -5.7542    0.0000 C   0  0  0  0  0  0  0  0  0  0  0  0
    1.3375   -1.6375    0.0000 C   0  0  0  0  0  0  0  0  0  0  0  0
   -0.0958   -6.5792    0.0000 C   0  0  0  0  0  0  0  0  0  0  0  0
    5.7375  -10.7417    0.0000 C   0  0  0  0  0  0  0  0  0  0  0  0
    7.8500   -6.6042    0.0000 H   0  0  0  0  0  0  0  0  0  0  0  0
  2  4  1  0
  3  8  1  0
  4  1  1  0
  5  9  1  0
  6  5  1  0
  7  1  1  0
  8  4  1  0
  9  7  1  0
 10  5  2  0
 11  3  1  0
 12 10  1  0
 13 22  1  0
 14  1  1  0
 15 13  1  0
 16 24  1  0
 19 17  1  6
  8 18  1  6
 19 15  1  0
 20 17  1  0
 21 18  1  0
 12 22  1  6
  2 23  1  1
 24 14  1  0
  2 25  1  6
 16 26  1  1
  9 27  1  1
 28 25  1  0
 29 27  1  0
 30  7  2  0
 31 13  2  0
 32 20  2  0
 33 21  2  0
  3 34  1  1
 35 20  1  0
 36 21  1  0
 37 19  1  0
 38 28  2  0
 39 29  2  0
  1 40  1  1
 15 41  1  6
 14 42  1  1
  6 43  1  0
  6 44  1  0
 45 10  1  0
 46 29  1  0
 47 28  1  0
 48 35  1  0
 49 36  1  0
 50 36  2  0
 51 35  2  0
 52 37  2  0
 53 37  1  0
 54 51  1  0
 55 48  2  0
 56 53  2  0
 57 50  1  0
 58 49  2  0
 59 52  1  0
 60 54  2  0
 61 56  1  0
 62 57  2  0
  4 63  1  6
 16  2  1  0
 23 26  1  0
  3  6  1  0
 11 12  1  0
 58 62  1  0
 59 61  2  0
 55 60  1  0
M  END
> <activity_id>
13865930

> <molregno>
8062

> <standard_relation>
=

> <pubmed_id>
24332858

> <chembl_id>
CHEMBL428647

> <full_mwt>
853.92

> <full_molformula>
C47H51NO14

> <canonical_smiles>
CC(=O)O[C@H]1C(=O)[C@@]2(C)[C@H]([C@H](OC(=O)c3ccccc3)[C@]3(O)C[C@H](OC(=O)[C@H](O)[C@@H](NC(=O)c4ccccc4)c4ccccc4)C(C)=C1C3(C)C)[C@]1(OC(C)=O)CO[C@@H]1C[C@@H]2O

> <curated_values>
0.09

> <curated_units>
Ucm/s

> <curated_cell_line>
MDCK

> <manually_curated>


$$$$

     RDKit          2D

 28 31  0  0  0  0  0  0  0  0999 V2000
   -2.4750   -1.2670    0.0000 C   0  0  0  0  0  0  0  0  0  0  0  0
   -3.1894   -0.8545    0.0000 C   0  0  0  0  0  0  0  0  0  0  0  0
   -3.9040   -1.2670    0.0000 C   0  0  0  0  0  0  0  0  0  0  0  0
   -3.9040   -2.0920    0.0000 C   0  0  0  0  0  0  0  0  0  0  0  0
   -3.1894   -2.5045    0.0000 C   0  0  0  0  0  0  0  0  0  0  0  0
   -2.4750   -2.0920    0.0000 C   0  0  0  0  0  0  0  0  0  0  0  0
   -1.7605   -2.5045    0.0000 C   0  0  0  0  0  0  0  0  0  0  0  0
   -1.0460   -2.0920    0.0000 C   0  0  0  0  0  0  0  0  0  0  0  0
   -1.0460   -1.2670    0.0000 C   0  0  0  0  0  0  0  0  0  0  0  0
   -1.7605   -0.8545    0.0000 O   0  0  0  0  0  0  0  0  0  0  0  0
   -4.6185   -0.8545    0.0000 O   0  0  0  0  0  0  0  0  0  0  0  0
   -3.1894   -3.3295    0.0000 O   0  0  0  0  0  0  0  0  0  0  0  0
   -1.7605   -3.3295    0.0000 O   0  0  0  0  0  0  0  0  0  0  0  0
   -0.3316   -0.0295    0.0000 C   0  0  0  0  0  0  0  0  0  0  0  0
   -1.0460    0.3830    0.0000 Cl  0  0  0  0  0  0  0  0  0  0  0  0
   -0.3316   -0.8545    0.0000 C   0  0  0  0  0  0  0  0  0  0  0  0
    0.3829   -1.2670    0.0000 C   0  0  0  0  0  0  0  0  0  0  0  0
    1.0974   -0.8545    0.0000 C   0  0  0  0  0  0  0  0  0  0  0  0
    1.0974   -0.0295    0.0000 C   0  0  0  0  0  0  0  0  0  0  0  0
    0.3829    0.3830    0.0000 C   0  0  0  0  0  0  0  0  0  0  0  0
   -3.1894   -0.0295    0.0000 C   0  0  0  0  0  0  0  0  0  0  0  0
   -4.0145    1.3995    0.0000 N   0  0  0  0  0  0  0  0  0  0  0  0
   -4.4270    0.6850    0.0000 C   0  0  0  0  0  0  0  0  0  0  0  0
   -4.0144   -0.0295    0.0000 C   0  0  0  0  0  0  0  0  0  0  0  0
   -2.7770    0.6850    0.0000 C   0  0  0  0  0  0  0  0  0  0  0  0
   -3.1895    1.3995    0.0000 C   0  0  0  0  0  0  0  0  0  0  0  0
   -2.1936    0.1016    0.0000 O   0  0  0  0  0  0  0  0  0  0  0  0
   -4.5978    1.9829    0.0000 C   0  0  0  0  0  0  0  0  0  0  0  0
  1  2  1  0
  1  6  2  0
  1 10  1  0
  2  3  2  0
  3  4  1  0
  4  5  2  0
  5  6  1  0
  6  7  1  0
  7  8  1  0
  8  9  2  0
  3 11  1  0
  5 12  1  0
  7 13  2  0
  9 16  1  0
  9 10  1  0
 14 15  1  0
 14 16  2  0
 14 20  1  0
 16 17  1  0
 17 18  2  0
 18 19  1  0
 19 20  2  0
 21  2  1  1
 24 21  1  0
 21 25  1  0
 22 23  1  0
 22 26  1  0
 23 24  1  0
 25 26  1  0
 25 27  1  1
 22 28  1  0
M  END
> <activity_id>
19142625

> <molregno>
14366

> <standard_relation>
=

> <pubmed_id>
31732255

> <chembl_id>
CHEMBL428690

> <full_mwt>
401.85

> <full_molformula>
C21H20ClNO5

> <canonical_smiles>
CN1CC[C@H](c2c(O)cc(O)c3c(=O)cc(-c4ccccc4Cl)oc23)[C@H](O)C1

> <curated_values>
22.0

> <curated_units>
10^-6cm/s

> <curated_cell_line>
LE-MDCK2

> <manually_curated>
Manually Curated

$$$$

     RDKit          2D

 29 31  0  0  1  0  0  0  0  0999 V2000
    5.0042   -4.4875    0.0000 C   0  0  0  0  0  0  0  0  0  0  0  0
    5.6917   -4.6417    0.0000 C   0  0  0  0  0  0  0  0  0  0  0  0
    4.4542   -4.9417    0.0000 C   0  0  0  0  0  0  0  0  0  0  0  0
    3.8417   -4.5917    0.0000 C   0  0  0  0  0  0  0  0  0  0  0  0
    6.2417   -4.2042    0.0000 C   0  0  0  0  0  0  0  0  0  0  0  0
    3.2292   -4.9542    0.0000 C   0  0  0  0  0  0  0  0  0  0  0  0
    4.6917   -3.8667    0.0000 C   0  0  0  0  0  0  0  0  0  0  0  0
    4.4542   -5.6375    0.0000 C   0  0  0  0  0  0  0  0  0  0  0  0
    6.2417   -3.5042    0.0000 C   0  0  0  0  0  0  0  0  0  0  0  0
    6.0042   -5.2792    0.0000 C   0  0  0  0  0  0  0  0  0  0  0  0
    3.2292   -5.6417    0.0000 C   0  0  0  0  0  0  0  0  0  0  0  0
    4.9917   -3.2250    0.0000 C   0  0  0  0  0  0  0  0  0  0  0  0
    5.6875   -3.0625    0.0000 C   0  0  0  0  0  0  0  0  0  0  0  0
    6.7125   -5.2792    0.0000 N   0  0  0  0  0  0  0  0  0  0  0  0
    3.8417   -6.0042    0.0000 C   0  0  0  0  0  0  0  0  0  0  0  0
    7.0667   -5.9000    0.0000 C   0  0  0  0  0  0  0  0  0  0  0  0
    5.0250   -6.0792    0.0000 C   0  0  0  0  0  0  0  0  0  0  0  0
    6.8792   -3.1917    0.0000 O   0  0  0  0  0  0  0  0  0  0  0  0
    5.6917   -5.9250    0.0000 C   0  0  0  0  0  0  0  0  0  0  0  0
    7.7917   -5.8917    0.0000 O   0  0  0  0  0  0  0  0  0  0  0  0
    3.8417   -3.8875    0.0000 O   0  0  0  0  0  0  0  0  0  0  0  0
    2.6125   -4.6000    0.0000 O   0  0  0  0  0  0  0  0  0  0  0  0
    2.6167   -6.0042    0.0000 O   0  0  0  0  0  0  0  0  0  0  0  0
    5.8500   -2.3750    0.0000 O   0  0  0  0  0  0  0  0  0  0  0  0
    6.7167   -6.5125    0.0000 C   0  0  0  0  0  0  0  0  0  0  0  0
    3.2250   -3.5292    0.0000 C   0  0  0  0  0  0  0  0  0  0  0  0
    1.9917   -4.9625    0.0000 C   0  0  0  0  0  0  0  0  0  0  0  0
    2.6125   -6.7167    0.0000 C   0  0  0  0  0  0  0  0  0  0  0  0
    5.3167   -1.8875    0.0000 C   0  0  0  0  0  0  0  0  0  0  0  0
  2  1  1  0
  3  1  1  0
  4  3  2  0
  5  2  2  0
  6  4  1  0
  7  1  2  0
  8  3  1  0
  9  5  1  0
 10  2  1  0
 11 15  1  0
 12  7  1  0
 13 12  2  0
 10 14  1  1
 15  8  2  0
 16 14  1  0
 17  8  1  0
 18  9  2  0
 19 10  1  0
 20 16  2  0
 21  4  1  0
 22  6  1  0
 23 11  1  0
 24 13  1  0
 25 16  1  0
 26 21  1  0
 27 22  1  0
 28 23  1  0
 29 24  1  0
 13  9  1  0
 19 17  1  0
 11  6  2  0
M  END
> <activity_id>
13842770

> <molregno>
14440

> <standard_relation>
=

> <pubmed_id>
24210503

> <chembl_id>
CHEMBL107

> <full_mwt>
399.44

> <full_molformula>
C22H25NO6

> <canonical_smiles>
COc1cc2c(c(OC)c1OC)-c1ccc(OC)c(=O)cc1[C@@H](NC(C)=O)CC2

> <curated_values>
0.76

> <curated_units>
10^-6cm/s

> <curated_cell_line>
RRCK

> <manually_curated>
Manually Curated

$$$$

     RDKit          2D

 29 31  0  0  1  0  0  0  0  0999 V2000
    5.0042   -4.4875    0.0000 C   0  0  0  0  0  0  0  0  0  0  0  0
    5.6917   -4.6417    0.0000 C   0  0  0  0  0  0  0  0  0  0  0  0
    4.4542   -4.9417    0.0000 C   0  0  0  0  0  0  0  0  0  0  0  0
    3.8417   -4.5917    0.0000 C   0  0  0  0  0  0  0  0  0  0  0  0
    6.2417   -4.2042    0.0000 C   0  0  0  0  0  0  0  0  0  0  0  0
    3.2292   -4.9542    0.0000 C   0  0  0  0  0  0  0  0  0  0  0  0
    4.6917   -3.8667    0.0000 C   0  0  0  0  0  0  0  0  0  0  0  0
    4.4542   -5.6375    0.0000 C   0  0  0  0  0  0  0  0  0  0  0  0
    6.2417   -3.5042    0.0000 C   0  0  0  0  0  0  0  0  0  0  0  0
    6.0042   -5.2792    0.0000 C   0  0  0  0  0  0  0  0  0  0  0  0
    3.2292   -5.6417    0.0000 C   0  0  0  0  0  0  0  0  0  0  0  0
    4.9917   -3.2250    0.0000 C   0  0  0  0  0  0  0  0  0  0  0  0
    5.6875   -3.0625    0.0000 C   0  0  0  0  0  0  0  0  0  0  0  0
    6.7125   -5.2792    0.0000 N   0  0  0  0  0  0  0  0  0  0  0  0
    3.8417   -6.0042    0.0000 C   0  0  0  0  0  0  0  0  0  0  0  0
    7.0667   -5.9000    0.0000 C   0  0  0  0  0  0  0  0  0  0  0  0
    5.0250   -6.0792    0.0000 C   0  0  0  0  0  0  0  0  0  0  0  0
    6.8792   -3.1917    0.0000 O   0  0  0  0  0  0  0  0  0  0  0  0
    5.6917   -5.9250    0.0000 C   0  0  0  0  0  0  0  0  0  0  0  0
    7.7917   -5.8917    0.0000 O   0  0  0  0  0  0  0  0  0  0  0  0
    3.8417   -3.8875    0.0000 O   0  0  0  0  0  0  0  0  0  0  0  0
    2.6125   -4.6000    0.0000 O   0  0  0  0  0  0  0  0  0  0  0  0
    2.6167   -6.0042    0.0000 O   0  0  0  0  0  0  0  0  0  0  0  0
    5.8500   -2.3750    0.0000 O   0  0  0  0  0  0  0  0  0  0  0  0
    6.7167   -6.5125    0.0000 C   0  0  0  0  0  0  0  0  0  0  0  0
    3.2250   -3.5292    0.0000 C   0  0  0  0  0  0  0  0  0  0  0  0
    1.9917   -4.9625    0.0000 C   0  0  0  0  0  0  0  0  0  0  0  0
    2.6125   -6.7167    0.0000 C   0  0  0  0  0  0  0  0  0  0  0  0
    5.3167   -1.8875    0.0000 C   0  0  0  0  0  0  0  0  0  0  0  0
  2  1  1  0
  3  1  1  0
  4  3  2  0
  5  2  2  0
  6  4  1  0
  7  1  2  0
  8  3  1  0
  9  5  1  0
 10  2  1  0
 11 15  1  0
 12  7  1  0
 13 12  2  0
 10 14  1  1
 15  8  2  0
 16 14  1  0
 17  8  1  0
 18  9  2  0
 19 10  1  0
 20 16  2  0
 21  4  1  0
 22  6  1  0
 23 11  1  0
 24 13  1  0
 25 16  1  0
 26 21  1  0
 27 22  1  0
 28 23  1  0
 29 24  1  0
 13  9  1  0
 19 17  1  0
 11  6  2  0
M  END
> <activity_id>
13842770

> <molregno>
14440

> <standard_relation>
=

> <pubmed_id>
24210503

> <chembl_id>
CHEMBL107

> <full_mwt>
399.44

> <full_molformula>
C22H25NO6

> <canonical_smiles>
COc1cc2c(c(OC)c1OC)-c1ccc(OC)c(=O)cc1[C@@H](NC(C)=O)CC2

> <curated_values>
0.76

> <curated_units>
Ucm/s

> <curated_cell_line>
RRCK

> <manually_curated>


$$$$

     RDKit          2D

 26 27  0  0  0  0  0  0  0  0999 V2000
    7.3005   -5.1509    0.0000 N   0  0  0  0  0  0  0  0  0  0  0  0
    7.2388   -3.9241    0.0000 C   0  0  0  0  0  0  0  0  0  0  0  0
    7.1771   -2.6973    0.0000 N   0  0  0  0  0  0  0  0  0  0  0  0
    6.2690   -5.8177    0.0000 C   0  0  0  0  0  0  0  0  0  0  0  0
    6.3307   -7.0445    0.0000 N   0  0  0  0  0  0  0  0  0  0  0  0
    7.4240   -7.6045    0.0000 C   0  0  0  0  0  0  0  0  0  0  0  0
    8.4556   -6.9376    0.0000 C   0  0  0  0  0  0  0  0  0  0  0  0
    9.5489   -7.4975    0.0000 C   0  0  0  0  0  0  0  0  0  0  0  0
    9.6106   -8.7243    0.0000 N   0  0  0  0  0  0  0  0  0  0  0  0
    8.5790   -9.3912    0.0000 C   0  0  0  0  0  0  0  0  0  0  0  0
    7.4857   -8.8312    0.0000 C   0  0  0  0  0  0  0  0  0  0  0  0
    5.1757   -5.2578    0.0000 N   0  0  0  0  0  0  0  0  0  0  0  0
    5.1139   -4.0310    0.0000 C   0  0  0  0  0  0  0  0  0  0  0  0
    4.0206   -3.4710    0.0000 C   0  0  0  0  0  0  0  0  0  0  0  0
    3.9589   -2.2443    0.0000 C   0  0  0  0  0  0  0  0  0  0  0  0
    2.8656   -1.6843    0.0000 C   0  0  0  0  0  0  0  0  0  0  0  0
    2.8039   -0.4575    0.0000 C   0  0  0  0  0  0  0  0  0  0  0  0
    1.7106    0.1024    0.0000 C   0  0  0  0  0  0  0  0  0  0  0  0
    1.6489    1.3292    0.0000 O   0  0  0  0  0  0  0  0  0  0  0  0
    0.5556    1.8892    0.0000 C   0  0  0  0  0  0  0  0  0  0  0  0
   -0.4760    1.2223    0.0000 C   0  0  0  0  0  0  0  0  0  0  0  0
   -1.5693    1.7823    0.0000 C   0  0  0  0  0  0  0  0  0  0  0  0
   -1.6310    3.0091    0.0000 C   0  0  0  0  0  0  0  0  0  0  0  0
   -0.5995    3.6759    0.0000 C   0  0  0  0  0  0  0  0  0  0  0  0
    0.4938    3.1160    0.0000 C   0  0  0  0  0  0  0  0  0  0  0  0
   -2.7243    3.5690    0.0000 Cl  0  0  0  0  0  0  0  0  0  0  0  0
  2  1  1  0
  3  2  3  0
  4  1  2  3
  5  4  1  0
  6  5  1  0
  7  6  2  0
  8  7  1  0
  8  9  2  0
  9 10  1  0
 10 11  2  0
 11  6  1  0
 12  4  1  0
 13 12  1  0
 14 13  1  0
 15 14  1  0
 16 15  1  0
 17 16  1  0
 18 17  1  0
 19 18  1  0
 20 19  1  0
 21 20  2  0
 22 21  1  0
 22 23  2  0
 23 24  1  0
 24 25  2  0
 25 20  1  0
 26 23  1  0
M  END
> <activity_id>
13428676

> <molregno>
18696

> <standard_relation>
=

> <pubmed_id>
23859118

> <chembl_id>
CHEMBL17289

> <full_mwt>
371.87

> <full_molformula>
C19H22ClN5O

> <canonical_smiles>
N#CN=C(NCCCCCCOc1ccc(Cl)cc1)Nc1ccncc1

> <curated_values>
10.0

> <curated_units>
10^-6cm/s

> <curated_cell_line>
MDCK

> <manually_curated>
Manually Curated

$$$$

     RDKit          2D

 24 26  0  0  1  0  0  0  0  0999 V2000
    2.1333   -7.1083    0.0000 C   0  0  0  0  0  0  0  0  0  0  0  0
    1.5625   -7.5292    0.0000 N   0  0  0  0  0  0  0  0  0  0  0  0
    2.7083   -7.5292    0.0000 O   0  0  0  0  0  0  0  0  0  0  0  0
    0.9458   -7.1750    0.0000 C   0  0  0  0  0  0  0  0  0  0  0  0
   -0.2792   -6.4625    0.0000 C   0  0  0  0  0  0  0  0  0  0  0  0
    0.3333   -7.5292    0.0000 C   0  0  0  0  0  0  0  0  0  0  0  0
   -0.2792   -7.1750    0.0000 C   0  0  0  0  0  0  0  0  0  0  0  0
   -0.8917   -6.1125    0.0000 N   0  0  0  0  0  0  0  0  0  0  0  0
    2.4875   -8.2000    0.0000 C   0  0  0  0  0  0  0  0  0  0  0  0
    1.7792   -8.2000    0.0000 C   0  0  0  0  0  0  0  0  0  0  0  0
    0.3333   -6.1083    0.0000 C   0  0  0  0  0  0  0  0  0  0  0  0
    2.1333   -6.4000    0.0000 O   0  0  0  0  0  0  0  0  0  0  0  0
    4.3250   -8.5542    0.0000 C   0  0  0  0  0  0  0  0  0  0  0  0
    0.9458   -6.4625    0.0000 C   0  0  0  0  0  0  0  0  0  0  0  0
    3.7125   -8.2000    0.0000 N   0  0  0  0  0  0  0  0  0  0  0  0
    4.3250   -9.2625    0.0000 O   0  0  0  0  0  0  0  0  0  0  0  0
   -2.1125   -5.4000    0.0000 O   0  0  0  0  0  0  0  0  0  0  0  0
    3.1000   -8.5542    0.0000 C   0  0  0  0  0  0  0  0  0  0  0  0
   -0.8917   -7.5292    0.0000 F   0  0  0  0  0  0  0  0  0  0  0  0
   -0.8875   -5.4042    0.0000 C   0  0  0  0  0  0  0  0  0  0  0  0
   -1.5000   -6.4708    0.0000 C   0  0  0  0  0  0  0  0  0  0  0  0
    4.9375   -8.2042    0.0000 C   0  0  0  0  0  0  0  0  0  0  0  0
   -1.5000   -5.0500    0.0000 C   0  0  0  0  0  0  0  0  0  0  0  0
   -2.1167   -6.1125    0.0000 C   0  0  0  0  0  0  0  0  0  0  0  0
  2  1  1  0
  3  1  1  0
  4  2  1  0
  5 11  1  0
  6  4  2  0
  7  6  1  0
  8  5  1  0
  9  3  1  0
 10  2  1  0
 11 14  2  0
 12  1  2  0
 13 15  1  0
 14  4  1  0
 15 18  1  0
 16 13  2  0
 17 23  1  0
  9 18  1  1
 19  7  1  0
 20  8  1  0
 21  8  1  0
 22 13  1  0
 23 20  1  0
 24 21  1  0
  9 10  1  0
  7  5  2  0
 24 17  1  0
M  END
> <activity_id>
5125167

> <molregno>
26280

> <standard_relation>
=

> <pubmed_id>
21126873

> <chembl_id>
CHEMBL126

> <full_mwt>
337.35

> <full_molformula>
C16H20FN3O4

> <canonical_smiles>
CC(=O)NC[C@H]1CN(c2ccc(N3CCOCC3)c(F)c2)C(=O)O1

> <curated_values>
90.0

> <curated_units>
Nm/s

> <curated_cell_line>
MDCK

> <manually_curated>


$$$$

     RDKit          2D

 26 28  0  0  0  0  0  0  0  0999 V2000
    0.4357   -1.8175    0.0000 C   0  0  0  0  0  0  0  0  0  0  0  0
    1.1370   -1.4109    0.0000 N   0  0  0  0  0  0  0  0  0  0  0  0
   -0.2821   -1.4109    0.0000 C   0  0  0  0  0  0  0  0  0  0  0  0
    1.1370   -3.0499    0.0000 C   0  0  0  0  0  0  0  0  0  0  0  0
   -0.2821   -0.5893    0.0000 C   0  0  0  0  0  0  0  0  0  0  0  0
    1.8548   -1.8175    0.0000 C   0  0  0  0  0  0  0  0  0  0  0  0
    2.5769   -1.3984    0.0000 C   0  0  0  0  0  0  0  0  0  0  0  0
    0.4357   -2.6433    0.0000 C   0  0  0  0  0  0  0  0  0  0  0  0
    1.8548   -2.6391    0.0000 C   0  0  0  0  0  0  0  0  0  0  0  0
    1.1370   -3.8508    0.0000 C   0  0  0  0  0  0  0  0  0  0  0  0
    1.8548   -5.0915    0.0000 N   0  0  0  0  0  0  0  0  0  0  0  0
    1.8548   -4.2616    0.0000 C   0  0  0  0  0  0  0  0  0  0  0  0
    0.5395   -0.5893    0.0000 F   0  0  0  0  0  0  0  0  0  0  0  0
   -1.1037   -0.5893    0.0000 F   0  0  0  0  0  0  0  0  0  0  0  0
   -0.2821    0.2323    0.0000 F   0  0  0  0  0  0  0  0  0  0  0  0
    3.2989   -1.0001    0.0000 F   0  0  0  0  0  0  0  0  0  0  0  0
    2.9794   -2.1204    0.0000 F   0  0  0  0  0  0  0  0  0  0  0  0
    2.1702   -0.6847    0.0000 F   0  0  0  0  0  0  0  0  0  0  0  0
   -0.9959   -1.8299    0.0000 C   0  0  0  0  0  0  0  0  0  0  0  0
    0.4150   -4.2740    0.0000 O   0  0  0  0  0  0  0  0  0  0  0  0
   -0.2821   -3.0499    0.0000 C   0  0  0  0  0  0  0  0  0  0  0  0
    2.5561   -5.4940    0.0000 C   0  0  0  0  0  0  0  0  0  0  0  0
   -0.9959   -2.6391    0.0000 C   0  0  0  0  0  0  0  0  0  0  0  0
    2.5561   -3.8508    0.0000 C   0  0  0  0  0  0  0  0  0  0  0  0
    3.2782   -5.0915    0.0000 C   0  0  0  0  0  0  0  0  0  0  0  0
    3.2782   -4.2740    0.0000 C   0  0  0  0  0  0  0  0  0  0  0  0
  2  1  1  0
  3  1  1  0
  4  8  1  0
  5  3  1  0
  6  2  2  0
  7  6  1  0
  8  1  2  0
  9  4  2  0
 10  4  1  0
 11 12  1  0
 12 10  1  0
 13  5  1  0
 14  5  1  0
 15  5  1  0
 16  7  1  0
 17  7  1  0
 18  7  1  0
 19  3  2  0
 20 10  1  0
 21  8  1  0
 22 11  1  0
 23 21  2  0
 24 12  1  0
 25 26  1  0
 26 24  1  0
 19 23  1  0
  6  9  1  0
 22 25  1  0
M  END
> <activity_id>
6346945

> <molregno>
51162

> <standard_relation>
=

> <pubmed_id>
21854078

> <chembl_id>
CHEMBL416956

> <full_mwt>
378.32

> <full_molformula>
C17H16F6N2O

> <canonical_smiles>
OC(c1cc(C(F)(F)F)nc2c(C(F)(F)F)cccc12)C1CCCCN1

> <curated_values>
9.4

> <curated_units>
10^-6cm/s

> <curated_cell_line>
MDCK

> <manually_curated>
Manually Curated

$$$$

     RDKit          2D

 26 28  0  0  0  0  0  0  0  0999 V2000
    0.4357   -1.8175    0.0000 C   0  0  0  0  0  0  0  0  0  0  0  0
    1.1370   -1.4109    0.0000 N   0  0  0  0  0  0  0  0  0  0  0  0
   -0.2821   -1.4109    0.0000 C   0  0  0  0  0  0  0  0  0  0  0  0
    1.1370   -3.0499    0.0000 C   0  0  0  0  0  0  0  0  0  0  0  0
   -0.2821   -0.5893    0.0000 C   0  0  0  0  0  0  0  0  0  0  0  0
    1.8548   -1.8175    0.0000 C   0  0  0  0  0  0  0  0  0  0  0  0
    2.5769   -1.3984    0.0000 C   0  0  0  0  0  0  0  0  0  0  0  0
    0.4357   -2.6433    0.0000 C   0  0  0  0  0  0  0  0  0  0  0  0
    1.8548   -2.6391    0.0000 C   0  0  0  0  0  0  0  0  0  0  0  0
    1.1370   -3.8508    0.0000 C   0  0  0  0  0  0  0  0  0  0  0  0
    1.8548   -5.0915    0.0000 N   0  0  0  0  0  0  0  0  0  0  0  0
    1.8548   -4.2616    0.0000 C   0  0  0  0  0  0  0  0  0  0  0  0
    0.5395   -0.5893    0.0000 F   0  0  0  0  0  0  0  0  0  0  0  0
   -1.1037   -0.5893    0.0000 F   0  0  0  0  0  0  0  0  0  0  0  0
   -0.2821    0.2323    0.0000 F   0  0  0  0  0  0  0  0  0  0  0  0
    3.2989   -1.0001    0.0000 F   0  0  0  0  0  0  0  0  0  0  0  0
    2.9794   -2.1204    0.0000 F   0  0  0  0  0  0  0  0  0  0  0  0
    2.1702   -0.6847    0.0000 F   0  0  0  0  0  0  0  0  0  0  0  0
   -0.9959   -1.8299    0.0000 C   0  0  0  0  0  0  0  0  0  0  0  0
    0.4150   -4.2740    0.0000 O   0  0  0  0  0  0  0  0  0  0  0  0
   -0.2821   -3.0499    0.0000 C   0  0  0  0  0  0  0  0  0  0  0  0
    2.5561   -5.4940    0.0000 C   0  0  0  0  0  0  0  0  0  0  0  0
   -0.9959   -2.6391    0.0000 C   0  0  0  0  0  0  0  0  0  0  0  0
    2.5561   -3.8508    0.0000 C   0  0  0  0  0  0  0  0  0  0  0  0
    3.2782   -5.0915    0.0000 C   0  0  0  0  0  0  0  0  0  0  0  0
    3.2782   -4.2740    0.0000 C   0  0  0  0  0  0  0  0  0  0  0  0
  2  1  1  0
  3  1  1  0
  4  8  1  0
  5  3  1  0
  6  2  2  0
  7  6  1  0
  8  1  2  0
  9  4  2  0
 10  4  1  0
 11 12  1  0
 12 10  1  0
 13  5  1  0
 14  5  1  0
 15  5  1  0
 16  7  1  0
 17  7  1  0
 18  7  1  0
 19  3  2  0
 20 10  1  0
 21  8  1  0
 22 11  1  0
 23 21  2  0
 24 12  1  0
 25 26  1  0
 26 24  1  0
 19 23  1  0
  6  9  1  0
 22 25  1  0
M  END
> <activity_id>
6346945

> <molregno>
51162

> <standard_relation>
=

> <pubmed_id>
21854078

> <chembl_id>
CHEMBL416956

> <full_mwt>
378.32

> <full_molformula>
C17H16F6N2O

> <canonical_smiles>
OC(c1cc(C(F)(F)F)nc2c(C(F)(F)F)cccc12)C1CCCCN1

> <curated_values>
9.4

> <curated_units>
10'-6 Cm/s

> <curated_cell_line>
MDCK

> <manually_curated>


$$$$

     RDKit          2D

 34 37  0  0  0  0  0  0  0  0999 V2000
    8.2625   -0.7875    0.0000 C   0  0  0  0  0  0  0  0  0  0  0  0
    7.5500   -1.2042    0.0000 C   0  0  0  0  0  0  0  0  0  0  0  0
    4.4875   -2.2667    0.0000 C   0  0  0  0  0  0  0  0  0  0  0  0
    5.7083   -1.5625    0.0000 N   0  0  0  0  0  0  0  0  0  0  0  0
    6.9375   -1.5625    0.0000 C   0  0  0  0  0  0  0  0  0  0  0  0
    8.8792   -1.1333    0.0000 N   0  0  0  0  0  0  0  0  0  0  0  0
    5.0958   -2.6250    0.0000 C   0  0  0  0  0  0  0  0  0  0  0  0
    4.4875   -1.5625    0.0000 C   0  0  0  0  0  0  0  0  0  0  0  0
    4.1292   -2.8792    0.0000 C   0  0  0  0  0  0  0  0  0  0  0  0
    8.2542   -0.0792    0.0000 O   0  0  0  0  0  0  0  0  0  0  0  0
    7.9000   -1.8167    0.0000 C   0  0  0  0  0  0  0  0  0  0  0  0
    7.1917   -0.5875    0.0000 C   0  0  0  0  0  0  0  0  0  0  0  0
    6.3208   -1.2083    0.0000 C   0  0  0  0  0  0  0  0  0  0  0  0
    5.7083   -2.2667    0.0000 C   0  0  0  0  0  0  0  0  0  0  0  0
    5.0958   -1.2042    0.0000 C   0  0  0  0  0  0  0  0  0  0  0  0
    3.4167   -2.8750    0.0000 C   0  0  0  0  0  0  0  0  0  0  0  0
    4.4792   -3.4917    0.0000 C   0  0  0  0  0  0  0  0  0  0  0  0
    3.7792   -2.2667    0.0000 O   0  0  0  0  0  0  0  0  0  0  0  0
    3.4083   -4.1042    0.0000 C   0  0  0  0  0  0  0  0  0  0  0  0
    4.1250   -4.1042    0.0000 C   0  0  0  0  0  0  0  0  0  0  0  0
    3.0583   -3.4875    0.0000 C   0  0  0  0  0  0  0  0  0  0  0  0
    3.0542   -4.7167    0.0000 Cl  0  0  0  0  0  0  0  0  0  0  0  0
    8.8833   -1.8417    0.0000 C   0  0  0  0  0  0  0  0  0  0  0  0
    9.4875   -0.7708    0.0000 C   0  0  0  0  0  0  0  0  0  0  0  0
    7.5500    0.0333    0.0000 C   0  0  0  0  0  0  0  0  0  0  0  0
    6.4750   -0.5875    0.0000 C   0  0  0  0  0  0  0  0  0  0  0  0
    7.5417   -2.4208    0.0000 C   0  0  0  0  0  0  0  0  0  0  0  0
    8.5958   -1.8167    0.0000 C   0  0  0  0  0  0  0  0  0  0  0  0
    6.1167    0.0292    0.0000 C   0  0  0  0  0  0  0  0  0  0  0  0
    7.8917   -3.0292    0.0000 C   0  0  0  0  0  0  0  0  0  0  0  0
    8.9458   -2.4208    0.0000 C   0  0  0  0  0  0  0  0  0  0  0  0
    7.1917    0.6542    0.0000 C   0  0  0  0  0  0  0  0  0  0  0  0
    6.4750    0.6542    0.0000 C   0  0  0  0  0  0  0  0  0  0  0  0
    8.5917   -3.0333    0.0000 C   0  0  0  0  0  0  0  0  0  0  0  0
  2  1  1  0
  3  8  1  0
  4 13  1  0
  5  2  1  0
  6  1  1  0
  7 14  1  0
  8 15  1  0
  9  3  1  0
 10  1  2  0
 11  2  1  0
 12  2  1  0
 13  5  1  0
 14  4  1  0
 15  4  1  0
 16  9  2  0
 17  9  1  0
 18  3  1  0
 19 20  1  0
 20 17  2  0
 21 16  1  0
 22 19  1  0
 23  6  1  0
 24  6  1  0
 25 12  2  0
 26 12  1  0
 27 11  2  0
 28 11  1  0
 29 26  2  0
 30 27  1  0
 31 28  2  0
 32 25  1  0
 33 32  2  0
 34 31  1  0
 34 30  2  0
 29 33  1  0
  7  3  1  0
 19 21  2  0
M  END
> <activity_id>
19142629

> <molregno>
62259

> <standard_relation>
=

> <pubmed_id>
31732255

> <chembl_id>
CHEMBL841

> <full_mwt>
477.05

> <full_molformula>
C29H33ClN2O2

> <canonical_smiles>
CN(C)C(=O)C(CCN1CCC(O)(c2ccc(Cl)cc2)CC1)(c1ccccc1)c1ccccc1

> <curated_values>
2.7

> <curated_units>
10^-6cm/s

> <curated_cell_line>
LE-MDCK2

> <manually_curated>
Manually Curated

$$$$

     RDKit          2D

 25 27  0  0  0  0  0  0  0  0999 V2000
    7.1333   -9.6500    0.0000 C   0  0  0  0  0  0  0  0  0  0  0  0
    7.9583   -9.6500    0.0000 N   0  0  0  0  0  0  0  0  0  0  0  0
    8.2151   -8.8659    0.0000 C   0  0  0  0  0  0  0  0  0  0  0  0
    7.5458   -8.3792    0.0000 O   0  0  0  0  0  0  0  0  0  0  0  0
    6.8808   -8.8659    0.0000 C   0  0  0  0  0  0  0  0  0  0  0  0
    8.9250   -8.4458    0.0000 C   0  0  0  0  0  0  0  0  0  0  0  0
    9.6438   -8.8507    0.0000 S   0  0  0  0  0  0  0  0  0  0  0  0
   10.3539   -8.4303    0.0000 C   0  0  0  0  0  0  0  0  0  0  0  0
   11.1240   -8.7141    0.0000 C   0  0  0  0  0  0  0  0  0  0  0  0
   11.6321   -8.0641    0.0000 N   0  0  0  0  0  0  0  0  0  0  0  0
   11.1709   -7.3800    0.0000 C   0  0  0  0  0  0  0  0  0  0  0  0
   10.3779   -7.6073    0.0000 S   0  0  0  0  0  0  0  0  0  0  0  0
   11.5792   -6.6625    0.0000 N   0  0  0  0  0  0  0  0  0  0  0  0
   12.4042   -6.6573    0.0000 C   0  0  0  0  0  0  0  0  0  0  0  0
   12.8121   -5.9403    0.0000 C   0  0  0  0  0  0  0  0  0  0  0  0
   12.8211   -7.3692    0.0000 O   0  0  0  0  0  0  0  0  0  0  0  0
    6.1625   -8.4500    0.0000 C   0  0  0  0  0  0  0  0  0  0  0  0
    5.4458   -8.0375    0.0000 C   0  0  0  0  0  0  0  0  0  0  0  0
    6.5750   -7.7355    0.0000 C   0  0  0  0  0  0  0  0  0  0  0  0
    5.7473   -9.1629    0.0000 C   0  0  0  0  0  0  0  0  0  0  0  0
   13.6397   -5.9412    0.0000 C   0  0  0  0  0  0  0  0  0  0  0  0
   14.0476   -5.2283    0.0000 C   0  0  0  0  0  0  0  0  0  0  0  0
   13.6341   -4.5140    0.0000 C   0  0  0  0  0  0  0  0  0  0  0  0
   12.8082   -4.5172    0.0000 N   0  0  0  0  0  0  0  0  0  0  0  0
   12.3957   -5.2347    0.0000 C   0  0  0  0  0  0  0  0  0  0  0  0
 12  8  1  0
  3  6  1  0
 11 13  1  0
 13 14  1  0
  6  7  1  0
 14 15  1  0
  2  3  2  0
 14 16  2  0
  7  8  1  0
  5 17  1  0
  8  9  2  0
 17 18  1  0
  3  4  1  0
 17 19  1  0
  4  5  1  0
 17 20  1  0
 15 21  1  0
  5  1  2  0
  1  2  1  0
  9 10  1  0
 10 11  2  0
 11 12  1  0
 15 25  1  0
 21 22  1  0
 22 23  1  0
 23 24  1  0
 24 25  1  0
M  END
> <activity_id>
2592869

> <molregno>
71352

> <standard_relation>
=

> <pubmed_id>
18926699

> <chembl_id>
CHEMBL297570

> <full_mwt>
380.54

> <full_molformula>
C17H24N4O2S2

> <canonical_smiles>
CC(C)(C)c1cnc(CSc2cnc(NC(=O)C3CCCNC3)s2)o1

> <curated_values>
7.5

> <curated_units>
10'-6cm/min

> <curated_cell_line>
MDCK

> <manually_curated>


$$$$

     RDKit          2D

 25 27  0  0  0  0  0  0  0  0999 V2000
   11.6667   -4.0917    0.0000 C   0  0  0  0  0  0  0  0  0  0  0  0
   11.6667   -4.9167    0.0000 C   0  0  0  0  0  0  0  0  0  0  0  0
   12.3787   -5.3250    0.0000 C   0  0  0  0  0  0  0  0  0  0  0  0
   13.0907   -4.9167    0.0000 N   0  0  0  0  0  0  0  0  0  0  0  0
   13.0907   -4.0917    0.0000 C   0  0  0  0  0  0  0  0  0  0  0  0
   12.3787   -3.6750    0.0000 C   0  0  0  0  0  0  0  0  0  0  0  0
   10.9542   -3.6833    0.0000 C   0  0  0  0  0  0  0  0  0  0  0  0
   10.2417   -4.0958    0.0000 N   0  0  0  0  0  0  0  0  0  0  0  0
    9.5292   -3.6875    0.0000 C   0  0  0  0  0  0  0  0  0  0  0  0
    9.4407   -2.8710    0.0000 N   0  0  0  0  0  0  0  0  0  0  0  0
    8.6369   -2.7029    0.0000 C   0  0  0  0  0  0  0  0  0  0  0  0
    8.2286   -3.4154    0.0000 C   0  0  0  0  0  0  0  0  0  0  0  0
    8.7800   -4.0239    0.0000 S   0  0  0  0  0  0  0  0  0  0  0  0
    7.4042   -3.4125    0.0000 S   0  0  0  0  0  0  0  0  0  0  0  0
    6.9917   -4.1250    0.0000 C   0  0  0  0  0  0  0  0  0  0  0  0
    6.1708   -4.1250    0.0000 C   0  0  0  0  0  0  0  0  0  0  0  0
    5.6892   -3.4599    0.0000 O   0  0  0  0  0  0  0  0  0  0  0  0
    4.9076   -3.7137    0.0000 C   0  0  0  0  0  0  0  0  0  0  0  0
    4.9089   -4.5357    0.0000 C   0  0  0  0  0  0  0  0  0  0  0  0
    5.6913   -4.7871    0.0000 N   0  0  0  0  0  0  0  0  0  0  0  0
    4.2399   -3.2292    0.0000 C   0  0  0  0  0  0  0  0  0  0  0  0
    4.2333   -2.4042    0.0000 C   0  0  0  0  0  0  0  0  0  0  0  0
    4.9500   -2.8125    0.0000 C   0  0  0  0  0  0  0  0  0  0  0  0
    3.5208   -3.6375    0.0000 C   0  0  0  0  0  0  0  0  0  0  0  0
   10.9524   -2.8583    0.0000 O   0  0  0  0  0  0  0  0  0  0  0  0
 11 12  2  0
 13  9  1  0
 12 14  1  0
  1  7  1  0
 14 15  1  0
  1  2  1  0
 15 16  1  0
 17 18  1  0
  7  8  1  0
  1  6  1  0
  8  9  1  0
 12 13  1  0
 16 17  1  0
 18 19  2  0
 19 20  1  0
 20 16  2  0
  2  3  1  0
 18 21  1  0
 10 11  1  0
 21 22  1  0
  3  4  1  0
 21 23  1  0
  4  5  1  0
 21 24  1  0
  5  6  1  0
  7 25  2  0
  9 10  2  0
M  END
> <activity_id>
2592873

> <molregno>
71663

> <standard_relation>
=

> <pubmed_id>
18926699

> <chembl_id>
CHEMBL296468

> <full_mwt>
380.54

> <full_molformula>
C17H24N4O2S2

> <canonical_smiles>
CC(C)(C)c1cnc(CSc2cnc(NC(=O)C3CCNCC3)s2)o1

> <curated_values>
1.0

> <curated_units>
10'-6cm/min

> <curated_cell_line>
MDCK

> <manually_curated>


$$$$

     RDKit          2D

 86 86  0  0  0  0  0  0  0  0999 V2000
    0.4526    4.8180    0.0000 N   0  0  0  0  0  0  0  0  0  0  0  0
    0.3836    5.6401    0.0000 C   0  0  0  0  0  0  0  0  0  0  0  0
    1.1583    4.3906    0.0000 C   0  0  0  0  0  0  0  0  0  0  0  0
    0.9700    3.5874    0.0000 C   0  0  0  0  0  0  0  0  0  0  0  0
    0.1504    3.4932    0.0000 O   0  0  0  0  0  0  0  0  0  0  0  0
    1.9189    4.7104    0.0000 C   0  0  0  0  0  0  0  0  0  0  0  0
    2.5760    4.2116    0.0000 O   0  0  0  0  0  0  0  0  0  0  0  0
    2.0222    5.5289    0.0000 C   0  0  0  0  0  0  0  0  0  0  0  0
    1.3651    6.0276    0.0000 C   0  0  0  0  0  0  0  0  0  0  0  0
    2.7828    5.8486    0.0000 C   0  0  0  0  0  0  0  0  0  0  0  0
    2.8861    6.6671    0.0000 C   0  0  0  0  0  0  0  0  0  0  0  0
    3.6467    6.9868    0.0000 C   0  0  0  0  0  0  0  0  0  0  0  0
    3.7501    7.8053    0.0000 C   0  0  0  0  0  0  0  0  0  0  0  0
    1.3702    2.7782    0.0000 N   0  0  0  0  0  0  0  0  0  0  0  0
    0.9428    2.0725    0.0000 C   0  0  0  0  0  0  0  0  0  0  0  0
    1.3403    1.3496    0.0000 C   0  0  0  0  0  0  0  0  0  0  0  0
    2.1651    1.3323    0.0000 O   0  0  0  0  0  0  0  0  0  0  0  0
    1.7676    2.0552    0.0000 C   0  0  0  0  0  0  0  0  0  0  0  0
    2.1950    2.7609    0.0000 C   0  0  0  0  0  0  0  0  0  0  0  0
    0.9129    0.6439    0.0000 N   0  0  0  0  0  0  0  0  0  0  0  0
    1.3104   -0.0791    0.0000 C   0  0  0  0  0  0  0  0  0  0  0  0
    0.8831   -0.7848    0.0000 C   0  0  0  0  0  0  0  0  0  0  0  0
    0.0582   -0.7675    0.0000 O   0  0  0  0  0  0  0  0  0  0  0  0
    0.0881    0.6611    0.0000 C   0  0  0  0  0  0  0  0  0  0  0  0
    1.2805   -1.5077    0.0000 N   0  0  0  0  0  0  0  0  0  0  0  0
    1.9580   -1.0368    0.0000 C   0  0  0  0  0  0  0  0  0  0  0  0
    0.8532   -2.2134    0.0000 C   0  0  0  0  0  0  0  0  0  0  0  0
    1.6780   -2.2306    0.0000 C   0  0  0  0  0  0  0  0  0  0  0  0
    2.1054   -1.5250    0.0000 C   0  0  0  0  0  0  0  0  0  0  0  0
    2.2087   -0.7065    0.0000 C   0  0  0  0  0  0  0  0  0  0  0  0
    2.9302   -1.5422    0.0000 C   0  0  0  0  0  0  0  0  0  0  0  0
    1.2507   -2.9363    0.0000 C   0  0  0  0  0  0  0  0  0  0  0  0
    2.0755   -2.9536    0.0000 O   0  0  0  0  0  0  0  0  0  0  0  0
    0.8233   -3.6420    0.0000 N   0  0  0  0  0  0  0  0  0  0  0  0
    1.2208   -4.3650    0.0000 C   0  0  0  0  0  0  0  0  0  0  0  0
    0.7934   -5.0707    0.0000 C   0  0  0  0  0  0  0  0  0  0  0  0
    1.1909   -5.7936    0.0000 O   0  0  0  0  0  0  0  0  0  0  0  0
    2.0456   -4.3822    0.0000 C   0  0  0  0  0  0  0  0  0  0  0  0
    2.4431   -5.1051    0.0000 C   0  0  0  0  0  0  0  0  0  0  0  0
    2.4730   -3.6765    0.0000 C   0  0  0  0  0  0  0  0  0  0  0  0
   -0.0314   -5.0534    0.0000 N   0  0  0  0  0  0  0  0  0  0  0  0
   -0.4288   -4.3305    0.0000 C   0  0  0  0  0  0  0  0  0  0  0  0
   -0.4587   -5.7591    0.0000 C   0  0  0  0  0  0  0  0  0  0  0  0
   -0.0613   -6.4820    0.0000 C   0  0  0  0  0  0  0  0  0  0  0  0
   -0.4886   -7.1877    0.0000 C   0  0  0  0  0  0  0  0  0  0  0  0
   -0.0911   -7.9107    0.0000 C   0  0  0  0  0  0  0  0  0  0  0  0
   -1.3134   -7.1705    0.0000 C   0  0  0  0  0  0  0  0  0  0  0  0
   -1.2835   -5.7418    0.0000 C   0  0  0  0  0  0  0  0  0  0  0  0
   -1.7109   -6.4475    0.0000 O   0  0  0  0  0  0  0  0  0  0  0  0
   -1.6810   -5.0189    0.0000 N   0  0  0  0  0  0  0  0  0  0  0  0
   -1.2537   -4.3132    0.0000 C   0  0  0  0  0  0  0  0  0  0  0  0
   -1.6511   -3.5903    0.0000 C   0  0  0  0  0  0  0  0  0  0  0  0
   -2.4760   -3.5730    0.0000 O   0  0  0  0  0  0  0  0  0  0  0  0
   -0.5762   -3.8424    0.0000 C   0  0  0  0  0  0  0  0  0  0  0  0
   -1.2238   -2.8846    0.0000 N   0  0  0  0  0  0  0  0  0  0  0  0
   -1.6213   -2.1616    0.0000 C   0  0  0  0  0  0  0  0  0  0  0  0
   -2.4461   -2.1444    0.0000 C   0  0  0  0  0  0  0  0  0  0  0  0
   -1.1939   -1.4560    0.0000 C   0  0  0  0  0  0  0  0  0  0  0  0
   -0.3691   -1.4732    0.0000 O   0  0  0  0  0  0  0  0  0  0  0  0
   -1.5914   -0.7330    0.0000 N   0  0  0  0  0  0  0  0  0  0  0  0
   -2.2688   -1.2039    0.0000 C   0  0  0  0  0  0  0  0  0  0  0  0
   -1.1640   -0.0273    0.0000 C   0  0  0  0  0  0  0  0  0  0  0  0
   -1.9889   -0.0101    0.0000 C   0  0  0  0  0  0  0  0  0  0  0  0
   -2.4162   -0.7158    0.0000 C   0  0  0  0  0  0  0  0  0  0  0  0
   -2.5196   -1.5343    0.0000 C   0  0  0  0  0  0  0  0  0  0  0  0
   -3.2410   -0.6985    0.0000 C   0  0  0  0  0  0  0  0  0  0  0  0
   -1.5615    0.6956    0.0000 C   0  0  0  0  0  0  0  0  0  0  0  0
   -2.3863    0.7129    0.0000 O   0  0  0  0  0  0  0  0  0  0  0  0
   -1.1342    1.4013    0.0000 N   0  0  0  0  0  0  0  0  0  0  0  0
   -0.3094    1.3841    0.0000 C   0  0  0  0  0  0  0  0  0  0  0  0
   -1.5316    2.1242    0.0000 C   0  0  0  0  0  0  0  0  0  0  0  0
   -2.3565    2.1415    0.0000 C   0  0  0  0  0  0  0  0  0  0  0  0
   -2.7539    2.8644    0.0000 C   0  0  0  0  0  0  0  0  0  0  0  0
   -3.5788    2.8817    0.0000 C   0  0  0  0  0  0  0  0  0  0  0  0
   -2.3266    3.5701    0.0000 C   0  0  0  0  0  0  0  0  0  0  0  0
   -1.1043    2.8299    0.0000 C   0  0  0  0  0  0  0  0  0  0  0  0
   -0.2795    2.8127    0.0000 O   0  0  0  0  0  0  0  0  0  0  0  0
   -1.5018    3.5529    0.0000 N   0  0  0  0  0  0  0  0  0  0  0  0
   -2.1589    4.0516    0.0000 C   0  0  0  0  0  0  0  0  0  0  0  0
   -1.0744    4.2586    0.0000 C   0  0  0  0  0  0  0  0  0  0  0  0
   -1.4875    4.9727    0.0000 C   0  0  0  0  0  0  0  0  0  0  0  0
   -1.0756    5.6875    0.0000 C   0  0  0  0  0  0  0  0  0  0  0  0
   -2.3125    4.9720    0.0000 C   0  0  0  0  0  0  0  0  0  0  0  0
   -0.1718    4.2789    0.0000 C   0  0  0  0  0  0  0  0  0  0  0  0
   -0.1280    3.4551    0.0000 O   0  0  0  0  0  0  0  0  0  0  0  0
    1.2315    5.3879    0.0000 H   0  0  0  0  0  0  0  0  0  0  0  0
  2  1  1  0
  3  1  1  0
  4  3  1  0
  3  6  1  0
  4  5  2  0
  6  7  1  1
  6  8  1  0
  8  9  1  6
 10  8  1  0
 10 11  1  0
 11 12  2  0
 13 12  1  0
 15 14  1  0
 16 15  1  0
 15 18  1  6
 16 17  2  0
 18 19  1  0
 21 20  1  0
 24 20  1  0
 22 21  1  0
 22 23  2  0
 26 25  1  0
 27 25  1  0
 27 28  1  6
 32 27  1  0
 28 29  1  0
 30 29  1  0
 31 29  1  0
 32 33  2  0
 35 34  1  0
 36 35  1  0
 35 38  1  1
 36 37  2  0
 38 39  1  0
 38 40  1  0
 42 41  1  0
 43 41  1  0
 43 44  1  1
 48 43  1  0
 44 45  1  0
 46 45  1  0
 47 45  1  0
 48 49  2  0
 51 50  1  0
 52 51  1  0
 51 54  1  6
 52 53  2  0
 56 55  1  0
 56 57  1  6
 58 56  1  0
 58 59  2  0
 61 60  1  0
 62 60  1  0
 62 63  1  6
 67 62  1  0
 63 64  1  0
 65 64  1  0
 66 64  1  0
 67 68  2  0
 70 69  1  0
 71 69  1  0
 71 72  1  1
 76 71  1  0
 72 73  1  0
 74 73  1  0
 75 73  1  0
 76 77  2  0
 79 78  1  0
 80 78  1  0
 80 81  1  1
 80 84  1  0
 81 82  1  0
 81 83  1  0
 84 85  2  0
 84  1  1  0
  4 14  1  0
 16 20  1  0
 22 25  1  0
 32 34  1  0
 36 41  1  0
 48 50  1  0
 52 55  1  0
 58 60  1  0
 67 69  1  0
 76 78  1  0
  3 86  1  6
M  END
> <activity_id>
15102491

> <molregno>
72873

> <standard_relation>
=

> <pubmed_id>
25313329

> <chembl_id>
CHEMBL160

> <full_mwt>
1202.63

> <full_molformula>
C62H111N11O12

> <canonical_smiles>
C/C=C/C[C@@H](C)[C@@H](O)[C@H]1C(=O)N[C@@H](CC)C(=O)N(C)CC(=O)N(C)[C@@H](CC(C)C)C(=O)N[C@@H](C(C)C)C(=O)N(C)[C@@H](CC(C)C)C(=O)N[C@@H](C)C(=O)N[C@H](C)C(=O)N(C)[C@@H](CC(C)C)C(=O)N(C)[C@@H](CC(C)C)C(=O)N(C)[C@@H](C(C)C)C(=O)N1C

> <curated_values>
5.0

> <curated_units>
10^-6cm/s

> <curated_cell_line>
RRCK

> <manually_curated>
Manually Curated

$$$$

     RDKit          2D

 86 86  0  0  0  0  0  0  0  0999 V2000
    0.4526    4.8180    0.0000 N   0  0  0  0  0  0  0  0  0  0  0  0
    0.3836    5.6401    0.0000 C   0  0  0  0  0  0  0  0  0  0  0  0
    1.1583    4.3906    0.0000 C   0  0  0  0  0  0  0  0  0  0  0  0
    0.9700    3.5874    0.0000 C   0  0  0  0  0  0  0  0  0  0  0  0
    0.1504    3.4932    0.0000 O   0  0  0  0  0  0  0  0  0  0  0  0
    1.9189    4.7104    0.0000 C   0  0  0  0  0  0  0  0  0  0  0  0
    2.5760    4.2116    0.0000 O   0  0  0  0  0  0  0  0  0  0  0  0
    2.0222    5.5289    0.0000 C   0  0  0  0  0  0  0  0  0  0  0  0
    1.3651    6.0276    0.0000 C   0  0  0  0  0  0  0  0  0  0  0  0
    2.7828    5.8486    0.0000 C   0  0  0  0  0  0  0  0  0  0  0  0
    2.8861    6.6671    0.0000 C   0  0  0  0  0  0  0  0  0  0  0  0
    3.6467    6.9868    0.0000 C   0  0  0  0  0  0  0  0  0  0  0  0
    3.7501    7.8053    0.0000 C   0  0  0  0  0  0  0  0  0  0  0  0
    1.3702    2.7782    0.0000 N   0  0  0  0  0  0  0  0  0  0  0  0
    0.9428    2.0725    0.0000 C   0  0  0  0  0  0  0  0  0  0  0  0
    1.3403    1.3496    0.0000 C   0  0  0  0  0  0  0  0  0  0  0  0
    2.1651    1.3323    0.0000 O   0  0  0  0  0  0  0  0  0  0  0  0
    1.7676    2.0552    0.0000 C   0  0  0  0  0  0  0  0  0  0  0  0
    2.1950    2.7609    0.0000 C   0  0  0  0  0  0  0  0  0  0  0  0
    0.9129    0.6439    0.0000 N   0  0  0  0  0  0  0  0  0  0  0  0
    1.3104   -0.0791    0.0000 C   0  0  0  0  0  0  0  0  0  0  0  0
    0.8831   -0.7848    0.0000 C   0  0  0  0  0  0  0  0  0  0  0  0
    0.0582   -0.7675    0.0000 O   0  0  0  0  0  0  0  0  0  0  0  0
    0.0881    0.6611    0.0000 C   0  0  0  0  0  0  0  0  0  0  0  0
    1.2805   -1.5077    0.0000 N   0  0  0  0  0  0  0  0  0  0  0  0
    1.9580   -1.0368    0.0000 C   0  0  0  0  0  0  0  0  0  0  0  0
    0.8532   -2.2134    0.0000 C   0  0  0  0  0  0  0  0  0  0  0  0
    1.6780   -2.2306    0.0000 C   0  0  0  0  0  0  0  0  0  0  0  0
    2.1054   -1.5250    0.0000 C   0  0  0  0  0  0  0  0  0  0  0  0
    2.2087   -0.7065    0.0000 C   0  0  0  0  0  0  0  0  0  0  0  0
    2.9302   -1.5422    0.0000 C   0  0  0  0  0  0  0  0  0  0  0  0
    1.2507   -2.9363    0.0000 C   0  0  0  0  0  0  0  0  0  0  0  0
    2.0755   -2.9536    0.0000 O   0  0  0  0  0  0  0  0  0  0  0  0
    0.8233   -3.6420    0.0000 N   0  0  0  0  0  0  0  0  0  0  0  0
    1.2208   -4.3650    0.0000 C   0  0  0  0  0  0  0  0  0  0  0  0
    0.7934   -5.0707    0.0000 C   0  0  0  0  0  0  0  0  0  0  0  0
    1.1909   -5.7936    0.0000 O   0  0  0  0  0  0  0  0  0  0  0  0
    2.0456   -4.3822    0.0000 C   0  0  0  0  0  0  0  0  0  0  0  0
    2.4431   -5.1051    0.0000 C   0  0  0  0  0  0  0  0  0  0  0  0
    2.4730   -3.6765    0.0000 C   0  0  0  0  0  0  0  0  0  0  0  0
   -0.0314   -5.0534    0.0000 N   0  0  0  0  0  0  0  0  0  0  0  0
   -0.4288   -4.3305    0.0000 C   0  0  0  0  0  0  0  0  0  0  0  0
   -0.4587   -5.7591    0.0000 C   0  0  0  0  0  0  0  0  0  0  0  0
   -0.0613   -6.4820    0.0000 C   0  0  0  0  0  0  0  0  0  0  0  0
   -0.4886   -7.1877    0.0000 C   0  0  0  0  0  0  0  0  0  0  0  0
   -0.0911   -7.9107    0.0000 C   0  0  0  0  0  0  0  0  0  0  0  0
   -1.3134   -7.1705    0.0000 C   0  0  0  0  0  0  0  0  0  0  0  0
   -1.2835   -5.7418    0.0000 C   0  0  0  0  0  0  0  0  0  0  0  0
   -1.7109   -6.4475    0.0000 O   0  0  0  0  0  0  0  0  0  0  0  0
   -1.6810   -5.0189    0.0000 N   0  0  0  0  0  0  0  0  0  0  0  0
   -1.2537   -4.3132    0.0000 C   0  0  0  0  0  0  0  0  0  0  0  0
   -1.6511   -3.5903    0.0000 C   0  0  0  0  0  0  0  0  0  0  0  0
   -2.4760   -3.5730    0.0000 O   0  0  0  0  0  0  0  0  0  0  0  0
   -0.5762   -3.8424    0.0000 C   0  0  0  0  0  0  0  0  0  0  0  0
   -1.2238   -2.8846    0.0000 N   0  0  0  0  0  0  0  0  0  0  0  0
   -1.6213   -2.1616    0.0000 C   0  0  0  0  0  0  0  0  0  0  0  0
   -2.4461   -2.1444    0.0000 C   0  0  0  0  0  0  0  0  0  0  0  0
   -1.1939   -1.4560    0.0000 C   0  0  0  0  0  0  0  0  0  0  0  0
   -0.3691   -1.4732    0.0000 O   0  0  0  0  0  0  0  0  0  0  0  0
   -1.5914   -0.7330    0.0000 N   0  0  0  0  0  0  0  0  0  0  0  0
   -2.2688   -1.2039    0.0000 C   0  0  0  0  0  0  0  0  0  0  0  0
   -1.1640   -0.0273    0.0000 C   0  0  0  0  0  0  0  0  0  0  0  0
   -1.9889   -0.0101    0.0000 C   0  0  0  0  0  0  0  0  0  0  0  0
   -2.4162   -0.7158    0.0000 C   0  0  0  0  0  0  0  0  0  0  0  0
   -2.5196   -1.5343    0.0000 C   0  0  0  0  0  0  0  0  0  0  0  0
   -3.2410   -0.6985    0.0000 C   0  0  0  0  0  0  0  0  0  0  0  0
   -1.5615    0.6956    0.0000 C   0  0  0  0  0  0  0  0  0  0  0  0
   -2.3863    0.7129    0.0000 O   0  0  0  0  0  0  0  0  0  0  0  0
   -1.1342    1.4013    0.0000 N   0  0  0  0  0  0  0  0  0  0  0  0
   -0.3094    1.3841    0.0000 C   0  0  0  0  0  0  0  0  0  0  0  0
   -1.5316    2.1242    0.0000 C   0  0  0  0  0  0  0  0  0  0  0  0
   -2.3565    2.1415    0.0000 C   0  0  0  0  0  0  0  0  0  0  0  0
   -2.7539    2.8644    0.0000 C   0  0  0  0  0  0  0  0  0  0  0  0
   -3.5788    2.8817    0.0000 C   0  0  0  0  0  0  0  0  0  0  0  0
   -2.3266    3.5701    0.0000 C   0  0  0  0  0  0  0  0  0  0  0  0
   -1.1043    2.8299    0.0000 C   0  0  0  0  0  0  0  0  0  0  0  0
   -0.2795    2.8127    0.0000 O   0  0  0  0  0  0  0  0  0  0  0  0
   -1.5018    3.5529    0.0000 N   0  0  0  0  0  0  0  0  0  0  0  0
   -2.1589    4.0516    0.0000 C   0  0  0  0  0  0  0  0  0  0  0  0
   -1.0744    4.2586    0.0000 C   0  0  0  0  0  0  0  0  0  0  0  0
   -1.4875    4.9727    0.0000 C   0  0  0  0  0  0  0  0  0  0  0  0
   -1.0756    5.6875    0.0000 C   0  0  0  0  0  0  0  0  0  0  0  0
   -2.3125    4.9720    0.0000 C   0  0  0  0  0  0  0  0  0  0  0  0
   -0.1718    4.2789    0.0000 C   0  0  0  0  0  0  0  0  0  0  0  0
   -0.1280    3.4551    0.0000 O   0  0  0  0  0  0  0  0  0  0  0  0
    1.2315    5.3879    0.0000 H   0  0  0  0  0  0  0  0  0  0  0  0
  2  1  1  0
  3  1  1  0
  4  3  1  0
  3  6  1  0
  4  5  2  0
  6  7  1  1
  6  8  1  0
  8  9  1  6
 10  8  1  0
 10 11  1  0
 11 12  2  0
 13 12  1  0
 15 14  1  0
 16 15  1  0
 15 18  1  6
 16 17  2  0
 18 19  1  0
 21 20  1  0
 24 20  1  0
 22 21  1  0
 22 23  2  0
 26 25  1  0
 27 25  1  0
 27 28  1  6
 32 27  1  0
 28 29  1  0
 30 29  1  0
 31 29  1  0
 32 33  2  0
 35 34  1  0
 36 35  1  0
 35 38  1  1
 36 37  2  0
 38 39  1  0
 38 40  1  0
 42 41  1  0
 43 41  1  0
 43 44  1  1
 48 43  1  0
 44 45  1  0
 46 45  1  0
 47 45  1  0
 48 49  2  0
 51 50  1  0
 52 51  1  0
 51 54  1  6
 52 53  2  0
 56 55  1  0
 56 57  1  6
 58 56  1  0
 58 59  2  0
 61 60  1  0
 62 60  1  0
 62 63  1  6
 67 62  1  0
 63 64  1  0
 65 64  1  0
 66 64  1  0
 67 68  2  0
 70 69  1  0
 71 69  1  0
 71 72  1  1
 76 71  1  0
 72 73  1  0
 74 73  1  0
 75 73  1  0
 76 77  2  0
 79 78  1  0
 80 78  1  0
 80 81  1  1
 80 84  1  0
 81 82  1  0
 81 83  1  0
 84 85  2  0
 84  1  1  0
  4 14  1  0
 16 20  1  0
 22 25  1  0
 32 34  1  0
 36 41  1  0
 48 50  1  0
 52 55  1  0
 58 60  1  0
 67 69  1  0
 76 78  1  0
  3 86  1  6
M  END
> <activity_id>
15107179

> <molregno>
72873

> <standard_relation>
=

> <pubmed_id>
25313332

> <chembl_id>
CHEMBL160

> <full_mwt>
1202.63

> <full_molformula>
C62H111N11O12

> <canonical_smiles>
C/C=C/C[C@@H](C)[C@@H](O)[C@H]1C(=O)N[C@@H](CC)C(=O)N(C)CC(=O)N(C)[C@@H](CC(C)C)C(=O)N[C@@H](C(C)C)C(=O)N(C)[C@@H](CC(C)C)C(=O)N[C@@H](C)C(=O)N[C@H](C)C(=O)N(C)[C@@H](CC(C)C)C(=O)N(C)[C@@H](CC(C)C)C(=O)N(C)[C@@H](C(C)C)C(=O)N1C

> <curated_values>
5.1

> <curated_units>
10^-6cm/s

> <curated_cell_line>
RRCK

> <manually_curated>
Manually Curated

$$$$

     RDKit          2D

 86 86  0  0  0  0  0  0  0  0999 V2000
    0.4526    4.8180    0.0000 N   0  0  0  0  0  0  0  0  0  0  0  0
    0.3836    5.6401    0.0000 C   0  0  0  0  0  0  0  0  0  0  0  0
    1.1583    4.3906    0.0000 C   0  0  0  0  0  0  0  0  0  0  0  0
    0.9700    3.5874    0.0000 C   0  0  0  0  0  0  0  0  0  0  0  0
    0.1504    3.4932    0.0000 O   0  0  0  0  0  0  0  0  0  0  0  0
    1.9189    4.7104    0.0000 C   0  0  0  0  0  0  0  0  0  0  0  0
    2.5760    4.2116    0.0000 O   0  0  0  0  0  0  0  0  0  0  0  0
    2.0222    5.5289    0.0000 C   0  0  0  0  0  0  0  0  0  0  0  0
    1.3651    6.0276    0.0000 C   0  0  0  0  0  0  0  0  0  0  0  0
    2.7828    5.8486    0.0000 C   0  0  0  0  0  0  0  0  0  0  0  0
    2.8861    6.6671    0.0000 C   0  0  0  0  0  0  0  0  0  0  0  0
    3.6467    6.9868    0.0000 C   0  0  0  0  0  0  0  0  0  0  0  0
    3.7501    7.8053    0.0000 C   0  0  0  0  0  0  0  0  0  0  0  0
    1.3702    2.7782    0.0000 N   0  0  0  0  0  0  0  0  0  0  0  0
    0.9428    2.0725    0.0000 C   0  0  0  0  0  0  0  0  0  0  0  0
    1.3403    1.3496    0.0000 C   0  0  0  0  0  0  0  0  0  0  0  0
    2.1651    1.3323    0.0000 O   0  0  0  0  0  0  0  0  0  0  0  0
    1.7676    2.0552    0.0000 C   0  0  0  0  0  0  0  0  0  0  0  0
    2.1950    2.7609    0.0000 C   0  0  0  0  0  0  0  0  0  0  0  0
    0.9129    0.6439    0.0000 N   0  0  0  0  0  0  0  0  0  0  0  0
    1.3104   -0.0791    0.0000 C   0  0  0  0  0  0  0  0  0  0  0  0
    0.8831   -0.7848    0.0000 C   0  0  0  0  0  0  0  0  0  0  0  0
    0.0582   -0.7675    0.0000 O   0  0  0  0  0  0  0  0  0  0  0  0
    0.0881    0.6611    0.0000 C   0  0  0  0  0  0  0  0  0  0  0  0
    1.2805   -1.5077    0.0000 N   0  0  0  0  0  0  0  0  0  0  0  0
    1.9580   -1.0368    0.0000 C   0  0  0  0  0  0  0  0  0  0  0  0
    0.8532   -2.2134    0.0000 C   0  0  0  0  0  0  0  0  0  0  0  0
    1.6780   -2.2306    0.0000 C   0  0  0  0  0  0  0  0  0  0  0  0
    2.1054   -1.5250    0.0000 C   0  0  0  0  0  0  0  0  0  0  0  0
    2.2087   -0.7065    0.0000 C   0  0  0  0  0  0  0  0  0  0  0  0
    2.9302   -1.5422    0.0000 C   0  0  0  0  0  0  0  0  0  0  0  0
    1.2507   -2.9363    0.0000 C   0  0  0  0  0  0  0  0  0  0  0  0
    2.0755   -2.9536    0.0000 O   0  0  0  0  0  0  0  0  0  0  0  0
    0.8233   -3.6420    0.0000 N   0  0  0  0  0  0  0  0  0  0  0  0
    1.2208   -4.3650    0.0000 C   0  0  0  0  0  0  0  0  0  0  0  0
    0.7934   -5.0707    0.0000 C   0  0  0  0  0  0  0  0  0  0  0  0
    1.1909   -5.7936    0.0000 O   0  0  0  0  0  0  0  0  0  0  0  0
    2.0456   -4.3822    0.0000 C   0  0  0  0  0  0  0  0  0  0  0  0
    2.4431   -5.1051    0.0000 C   0  0  0  0  0  0  0  0  0  0  0  0
    2.4730   -3.6765    0.0000 C   0  0  0  0  0  0  0  0  0  0  0  0
   -0.0314   -5.0534    0.0000 N   0  0  0  0  0  0  0  0  0  0  0  0
   -0.4288   -4.3305    0.0000 C   0  0  0  0  0  0  0  0  0  0  0  0
   -0.4587   -5.7591    0.0000 C   0  0  0  0  0  0  0  0  0  0  0  0
   -0.0613   -6.4820    0.0000 C   0  0  0  0  0  0  0  0  0  0  0  0
   -0.4886   -7.1877    0.0000 C   0  0  0  0  0  0  0  0  0  0  0  0
   -0.0911   -7.9107    0.0000 C   0  0  0  0  0  0  0  0  0  0  0  0
   -1.3134   -7.1705    0.0000 C   0  0  0  0  0  0  0  0  0  0  0  0
   -1.2835   -5.7418    0.0000 C   0  0  0  0  0  0  0  0  0  0  0  0
   -1.7109   -6.4475    0.0000 O   0  0  0  0  0  0  0  0  0  0  0  0
   -1.6810   -5.0189    0.0000 N   0  0  0  0  0  0  0  0  0  0  0  0
   -1.2537   -4.3132    0.0000 C   0  0  0  0  0  0  0  0  0  0  0  0
   -1.6511   -3.5903    0.0000 C   0  0  0  0  0  0  0  0  0  0  0  0
   -2.4760   -3.5730    0.0000 O   0  0  0  0  0  0  0  0  0  0  0  0
   -0.5762   -3.8424    0.0000 C   0  0  0  0  0  0  0  0  0  0  0  0
   -1.2238   -2.8846    0.0000 N   0  0  0  0  0  0  0  0  0  0  0  0
   -1.6213   -2.1616    0.0000 C   0  0  0  0  0  0  0  0  0  0  0  0
   -2.4461   -2.1444    0.0000 C   0  0  0  0  0  0  0  0  0  0  0  0
   -1.1939   -1.4560    0.0000 C   0  0  0  0  0  0  0  0  0  0  0  0
   -0.3691   -1.4732    0.0000 O   0  0  0  0  0  0  0  0  0  0  0  0
   -1.5914   -0.7330    0.0000 N   0  0  0  0  0  0  0  0  0  0  0  0
   -2.2688   -1.2039    0.0000 C   0  0  0  0  0  0  0  0  0  0  0  0
   -1.1640   -0.0273    0.0000 C   0  0  0  0  0  0  0  0  0  0  0  0
   -1.9889   -0.0101    0.0000 C   0  0  0  0  0  0  0  0  0  0  0  0
   -2.4162   -0.7158    0.0000 C   0  0  0  0  0  0  0  0  0  0  0  0
   -2.5196   -1.5343    0.0000 C   0  0  0  0  0  0  0  0  0  0  0  0
   -3.2410   -0.6985    0.0000 C   0  0  0  0  0  0  0  0  0  0  0  0
   -1.5615    0.6956    0.0000 C   0  0  0  0  0  0  0  0  0  0  0  0
   -2.3863    0.7129    0.0000 O   0  0  0  0  0  0  0  0  0  0  0  0
   -1.1342    1.4013    0.0000 N   0  0  0  0  0  0  0  0  0  0  0  0
   -0.3094    1.3841    0.0000 C   0  0  0  0  0  0  0  0  0  0  0  0
   -1.5316    2.1242    0.0000 C   0  0  0  0  0  0  0  0  0  0  0  0
   -2.3565    2.1415    0.0000 C   0  0  0  0  0  0  0  0  0  0  0  0
   -2.7539    2.8644    0.0000 C   0  0  0  0  0  0  0  0  0  0  0  0
   -3.5788    2.8817    0.0000 C   0  0  0  0  0  0  0  0  0  0  0  0
   -2.3266    3.5701    0.0000 C   0  0  0  0  0  0  0  0  0  0  0  0
   -1.1043    2.8299    0.0000 C   0  0  0  0  0  0  0  0  0  0  0  0
   -0.2795    2.8127    0.0000 O   0  0  0  0  0  0  0  0  0  0  0  0
   -1.5018    3.5529    0.0000 N   0  0  0  0  0  0  0  0  0  0  0  0
   -2.1589    4.0516    0.0000 C   0  0  0  0  0  0  0  0  0  0  0  0
   -1.0744    4.2586    0.0000 C   0  0  0  0  0  0  0  0  0  0  0  0
   -1.4875    4.9727    0.0000 C   0  0  0  0  0  0  0  0  0  0  0  0
   -1.0756    5.6875    0.0000 C   0  0  0  0  0  0  0  0  0  0  0  0
   -2.3125    4.9720    0.0000 C   0  0  0  0  0  0  0  0  0  0  0  0
   -0.1718    4.2789    0.0000 C   0  0  0  0  0  0  0  0  0  0  0  0
   -0.1280    3.4551    0.0000 O   0  0  0  0  0  0  0  0  0  0  0  0
    1.2315    5.3879    0.0000 H   0  0  0  0  0  0  0  0  0  0  0  0
  2  1  1  0
  3  1  1  0
  4  3  1  0
  3  6  1  0
  4  5  2  0
  6  7  1  1
  6  8  1  0
  8  9  1  6
 10  8  1  0
 10 11  1  0
 11 12  2  0
 13 12  1  0
 15 14  1  0
 16 15  1  0
 15 18  1  6
 16 17  2  0
 18 19  1  0
 21 20  1  0
 24 20  1  0
 22 21  1  0
 22 23  2  0
 26 25  1  0
 27 25  1  0
 27 28  1  6
 32 27  1  0
 28 29  1  0
 30 29  1  0
 31 29  1  0
 32 33  2  0
 35 34  1  0
 36 35  1  0
 35 38  1  1
 36 37  2  0
 38 39  1  0
 38 40  1  0
 42 41  1  0
 43 41  1  0
 43 44  1  1
 48 43  1  0
 44 45  1  0
 46 45  1  0
 47 45  1  0
 48 49  2  0
 51 50  1  0
 52 51  1  0
 51 54  1  6
 52 53  2  0
 56 55  1  0
 56 57  1  6
 58 56  1  0
 58 59  2  0
 61 60  1  0
 62 60  1  0
 62 63  1  6
 67 62  1  0
 63 64  1  0
 65 64  1  0
 66 64  1  0
 67 68  2  0
 70 69  1  0
 71 69  1  0
 71 72  1  1
 76 71  1  0
 72 73  1  0
 74 73  1  0
 75 73  1  0
 76 77  2  0
 79 78  1  0
 80 78  1  0
 80 81  1  1
 80 84  1  0
 81 82  1  0
 81 83  1  0
 84 85  2  0
 84  1  1  0
  4 14  1  0
 16 20  1  0
 22 25  1  0
 32 34  1  0
 36 41  1  0
 48 50  1  0
 52 55  1  0
 58 60  1  0
 67 69  1  0
 76 78  1  0
  3 86  1  6
M  END
> <activity_id>
18940816

> <molregno>
72873

> <standard_relation>
=

> <pubmed_id>
30395703

> <chembl_id>
CHEMBL160

> <full_mwt>
1202.63

> <full_molformula>
C62H111N11O12

> <canonical_smiles>
C/C=C/C[C@@H](C)[C@@H](O)[C@H]1C(=O)N[C@@H](CC)C(=O)N(C)CC(=O)N(C)[C@@H](CC(C)C)C(=O)N[C@@H](C(C)C)C(=O)N(C)[C@@H](CC(C)C)C(=O)N[C@@H](C)C(=O)N[C@H](C)C(=O)N(C)[C@@H](CC(C)C)C(=O)N(C)[C@@H](CC(C)C)C(=O)N(C)[C@@H](C(C)C)C(=O)N1C

> <curated_values>
1.4

> <curated_units>
10^-6cm/s

> <curated_cell_line>
LE-MDCK2

> <manually_curated>
Manually Curated

$$$$

     RDKit          2D

 50 53  0  0  1  0  0  0  0  0999 V2000
    9.6250   -6.6542    0.0000 N   0  0  0  0  0  0  0  0  0  0  0  0
    7.1042   -6.6042    0.0000 C   0  0  0  0  0  0  0  0  0  0  0  0
   10.1917   -6.2417    0.0000 C   0  0  0  0  0  0  0  0  0  0  0  0
    6.5042   -6.2625    0.0000 N   0  0  0  0  0  0  0  0  0  0  0  0
    5.2375   -6.2625    0.0000 C   0  0  0  0  0  0  0  0  0  0  0  0
    9.0167   -6.2417    0.0000 C   0  0  0  0  0  0  0  0  0  0  0  0
    9.9667   -5.5500    0.0000 S   0  0  0  0  0  0  0  0  0  0  0  0
    5.8542   -6.6042    0.0000 C   0  0  0  0  0  0  0  0  0  0  0  0
    0.8417   -6.6042    0.0000 C   0  0  0  0  0  0  0  0  0  0  0  0
    7.7542   -6.2625    0.0000 N   0  0  0  0  0  0  0  0  0  0  0  0
    4.6250   -6.6042    0.0000 N   0  0  0  0  0  0  0  0  0  0  0  0
   -1.9375   -5.5500    0.0000 N   0  0  0  0  0  0  0  0  0  0  0  0
    1.4625   -6.2625    0.0000 N   0  0  0  0  0  0  0  0  0  0  0  0
   -1.0208   -6.2417    0.0000 C   0  0  0  0  0  0  0  0  0  0  0  0
    9.2667   -5.5500    0.0000 C   0  0  0  0  0  0  0  0  0  0  0  0
    2.1125   -6.6375    0.0000 C   0  0  0  0  0  0  0  0  0  0  0  0
   -1.6000   -6.6375    0.0000 S   0  0  0  0  0  0  0  0  0  0  0  0
   -2.1750   -6.2167    0.0000 C   0  0  0  0  0  0  0  0  0  0  0  0
    8.3750   -6.6042    0.0000 C   0  0  0  0  0  0  0  0  0  0  0  0
    3.3292   -6.6042    0.0000 C   0  0  0  0  0  0  0  0  0  0  0  0
    3.9667   -6.2625    0.0000 C   0  0  0  0  0  0  0  0  0  0  0  0
   -1.2500   -5.5500    0.0000 C   0  0  0  0  0  0  0  0  0  0  0  0
    2.7167   -6.2625    0.0000 C   0  0  0  0  0  0  0  0  0  0  0  0
    7.1042   -7.3125    0.0000 O   0  0  0  0  0  0  0  0  0  0  0  0
    5.2375   -5.5500    0.0000 O   0  0  0  0  0  0  0  0  0  0  0  0
    0.8417   -7.2917    0.0000 O   0  0  0  0  0  0  0  0  0  0  0  0
    2.1125   -7.3792    0.0000 C   0  0  0  0  0  0  0  0  0  0  0  0
    0.2125   -6.2625    0.0000 O   0  0  0  0  0  0  0  0  0  0  0  0
   10.8042   -6.5917    0.0000 C   0  0  0  0  0  0  0  0  0  0  0  0
   -0.3958   -6.5917    0.0000 C   0  0  0  0  0  0  0  0  0  0  0  0
    3.9667   -5.5417    0.0000 C   0  0  0  0  0  0  0  0  0  0  0  0
    5.8542   -7.3250    0.0000 C   0  0  0  0  0  0  0  0  0  0  0  0
    2.7125   -7.7417    0.0000 C   0  0  0  0  0  0  0  0  0  0  0  0
    2.7167   -5.6000    0.0000 O   0  0  0  0  0  0  0  0  0  0  0  0
    4.2625   -4.9167    0.0000 C   0  0  0  0  0  0  0  0  0  0  0  0
    7.7542   -5.5292    0.0000 C   0  0  0  0  0  0  0  0  0  0  0  0
   10.8042   -7.3125    0.0000 C   0  0  0  0  0  0  0  0  0  0  0  0
   11.4417   -6.1917    0.0000 C   0  0  0  0  0  0  0  0  0  0  0  0
    5.2875   -7.6542    0.0000 C   0  0  0  0  0  0  0  0  0  0  0  0
    6.4500   -7.6542    0.0000 C   0  0  0  0  0  0  0  0  0  0  0  0
    2.7125   -8.4417    0.0000 C   0  0  0  0  0  0  0  0  0  0  0  0
    3.2667   -7.3792    0.0000 C   0  0  0  0  0  0  0  0  0  0  0  0
    3.8792   -4.3292    0.0000 C   0  0  0  0  0  0  0  0  0  0  0  0
    4.9667   -4.8917    0.0000 C   0  0  0  0  0  0  0  0  0  0  0  0
    4.1875   -3.6792    0.0000 C   0  0  0  0  0  0  0  0  0  0  0  0
    5.2792   -4.2583    0.0000 C   0  0  0  0  0  0  0  0  0  0  0  0
    3.2667   -8.8042    0.0000 C   0  0  0  0  0  0  0  0  0  0  0  0
    3.8667   -7.7417    0.0000 C   0  0  0  0  0  0  0  0  0  0  0  0
    3.8667   -8.4417    0.0000 C   0  0  0  0  0  0  0  0  0  0  0  0
    4.9042   -3.6792    0.0000 C   0  0  0  0  0  0  0  0  0  0  0  0
  2 10  1  0
  3  1  2  0
  4  2  1  0
  5  8  1  0
  6  1  1  0
  7  3  1  0
  8  4  1  0
  9 13  1  0
 10 19  1  0
 11  5  1  0
 12 22  1  0
 13 16  1  0
 14 30  1  0
 15  6  2  0
 16 23  1  0
 17 14  1  0
 18 17  1  0
 19  6  1  0
 20 21  1  0
 21 11  1  0
 22 14  2  0
 23 20  1  0
 24  2  2  0
 25  5  2  0
 26  9  2  0
 16 27  1  6
 28  9  1  0
 29  3  1  0
 30 28  1  0
 21 31  1  6
  8 32  1  1
 33 27  1  0
 23 34  1  1
 35 31  1  0
 36 10  1  0
 37 29  1  0
 38 29  1  0
 39 32  1  0
 40 32  1  0
 41 33  1  0
 42 33  2  0
 43 35  1  0
 44 35  2  0
 45 43  2  0
 46 44  1  0
 47 41  2  0
 48 42  1  0
 49 48  2  0
 50 46  2  0
  7 15  1  0
 50 45  1  0
 49 47  1  0
 18 12  2  0
M  END
> <activity_id>
19142628

> <molregno>
88100

> <standard_relation>
=

> <pubmed_id>
31732255

> <chembl_id>
CHEMBL163

> <full_mwt>
720.96

> <full_molformula>
C37H48N6O5S2

> <canonical_smiles>
CC(C)c1nc(CN(C)C(=O)N[C@H](C(=O)N[C@@H](Cc2ccccc2)C[C@H](O)[C@H](Cc2ccccc2)NC(=O)OCc2cncs2)C(C)C)cs1

> <curated_values>
9.9

> <curated_units>
10^-6cm/s

> <curated_cell_line>
LE-MDCK2

> <manually_curated>
Manually Curated

$$$$

     RDKit          2D

 23 26  0  0  0  0  0  0  0  0999 V2000
    6.5750   -6.1667    0.0000 C   0  0  0  0  0  0  0  0  0  0  0  0
    5.9042   -6.7000    0.0000 C   0  0  0  0  0  0  0  0  0  0  0  0
    7.3667   -6.4792    0.0000 C   0  0  0  0  0  0  0  0  0  0  0  0
    6.0292   -7.5375    0.0000 O   0  0  0  0  0  0  0  0  0  0  0  0
    5.9042   -6.1750    0.0000 O   0  0  0  0  0  0  0  0  0  0  0  0
    5.1292   -6.5250    0.0000 O   0  0  0  0  0  0  0  0  0  0  0  0
    6.8167   -7.8625    0.0000 C   0  0  0  0  0  0  0  0  0  0  0  0
    6.5792   -5.3500    0.0000 C   0  0  0  0  0  0  0  0  0  0  0  0
    4.7792   -5.8000    0.0000 C   0  0  0  0  0  0  0  0  0  0  0  0
    7.4917   -7.3250    0.0000 C   0  0  0  0  0  0  0  0  0  0  0  0
    5.4917   -5.3792    0.0000 O   0  0  0  0  0  0  0  0  0  0  0  0
    7.9917   -6.1750    0.0000 C   0  0  0  0  0  0  0  0  0  0  0  0
    5.9125   -4.8375    0.0000 C   0  0  0  0  0  0  0  0  0  0  0  0
    7.2792   -4.9375    0.0000 C   0  0  0  0  0  0  0  0  0  0  0  0
    7.9917   -5.3500    0.0000 C   0  0  0  0  0  0  0  0  0  0  0  0
    5.0917   -5.0542    0.0000 C   0  0  0  0  0  0  0  0  0  0  0  0
    6.9417   -8.6750    0.0000 O   0  0  0  0  0  0  0  0  0  0  0  0
    3.9917   -6.0500    0.0000 C   0  0  0  0  0  0  0  0  0  0  0  0
    8.2542   -7.6375    0.0000 C   0  0  0  0  0  0  0  0  0  0  0  0
    7.2875   -4.1125    0.0000 C   0  0  0  0  0  0  0  0  0  0  0  0
    6.5750   -4.5250    0.0000 H   0  0  0  0  0  0  0  0  0  0  0  0
    7.3667   -5.6542    0.0000 H   0  0  0  0  0  0  0  0  0  0  0  0
    5.1875   -7.1042    0.0000 H   0  0  0  0  0  0  0  0  0  0  0  0
  2  1  1  0
  3  1  1  0
  4  2  1  0
  1  5  1  6
  6  2  1  0
  7 10  1  0
  8  1  1  0
  9 11  1  6
 10  3  1  0
 11  5  1  0
 12  3  1  0
 13  8  1  0
 14  8  1  0
 15 14  1  0
 16 13  1  0
  7 17  1  1
  9 18  1  1
 10 19  1  1
 14 20  1  6
  8 21  1  6
  3 22  1  6
  2 23  1  1
 15 12  1  0
  9 16  1  0
  9  6  1  0
  7  4  1  0
M  END
> <activity_id>
16447266

> <molregno>
120086

> <standard_relation>
=

> <pubmed_id>
26741854

> <chembl_id>
CHEMBL307261

> <full_mwt>
284.35

> <full_molformula>
C15H24O5

> <canonical_smiles>
C[C@H]1[C@@H](O)O[C@@H]2O[C@@]3(C)CC[C@H]4[C@H](C)CC[C@@H]1[C@@]24OO3

> <curated_values>
31.37

> <curated_units>
10^-6cm/s

> <curated_cell_line>
MDCK

> <manually_curated>
Manually Curated

$$$$

     RDKit          2D

 13 13  0  0  0  0  0  0  0  0999 V2000
    6.4625   -4.5667    0.0000 S   0  0  0  0  0  0  0  0  0  0  0  0
    5.7417   -4.1542    0.0000 C   0  0  0  0  0  0  0  0  0  0  0  0
    5.0250   -2.0917    0.0000 C   0  0  0  0  0  0  0  0  0  0  0  0
    5.0292   -2.9167    0.0000 C   0  0  0  0  0  0  0  0  0  0  0  0
    5.7417   -3.3292    0.0000 C   0  0  0  0  0  0  0  0  0  0  0  0
    6.0417   -5.2792    0.0000 O   0  0  0  0  0  0  0  0  0  0  0  0
    6.8667   -3.8542    0.0000 O   0  0  0  0  0  0  0  0  0  0  0  0
    4.3125   -1.6792    0.0000 O   0  0  0  0  0  0  0  0  0  0  0  0
    5.7417   -1.6792    0.0000 O   0  0  0  0  0  0  0  0  0  0  0  0
    7.1750   -4.9792    0.0000 C   0  0  0  0  0  0  0  0  0  0  0  0
    5.0292   -4.5667    0.0000 C   0  0  0  0  0  0  0  0  0  0  0  0
    4.3167   -3.3292    0.0000 C   0  0  0  0  0  0  0  0  0  0  0  0
    4.3167   -4.1542    0.0000 C   0  0  0  0  0  0  0  0  0  0  0  0
  2  1  1  0
  3  4  1  0
  4  5  2  0
  5  2  1  0
  6  1  2  0
  7  1  2  0
  8  3  2  0
  9  3  1  0
 10  1  1  0
 11  2  2  0
 12 13  2  0
 13 11  1  0
  4 12  1  0
M  END
> <activity_id>
19142575

> <molregno>
162773

> <standard_relation>
=

> <pubmed_id>
31732255

> <chembl_id>
CHEMBL98530

> <full_mwt>
200.22

> <full_molformula>
C8H8O4S

> <canonical_smiles>
CS(=O)(=O)c1cccc(C(=O)O)c1

> <curated_values>
12.0

> <curated_units>
10^-6cm/s

> <curated_cell_line>
LE-MDCK2

> <manually_curated>
Manually Curated

$$$$

     RDKit          2D

 23 26  0  0  0  0  0  0  0  0999 V2000
    2.6277   -9.5039    0.0000 N   0  0  0  0  0  0  0  0  0  0  0  0
    2.1358  -10.1669    0.0000 N   0  0  0  0  0  0  0  0  0  0  0  0
    2.1513   -8.8339    0.0000 C   0  0  0  0  0  0  0  0  0  0  0  0
    1.9354   -7.3811    0.0000 O   0  0  0  0  0  0  0  0  0  0  0  0
    2.4119   -8.0511    0.0000 C   0  0  0  0  0  0  0  0  0  0  0  0
    3.1967   -7.8064    0.0000 C   0  0  0  0  0  0  0  0  0  0  0  0
    3.2060   -6.9780    0.0000 C   0  0  0  0  0  0  0  0  0  0  0  0
    2.4237   -6.7168    0.0000 C   0  0  0  0  0  0  0  0  0  0  0  0
    2.4125   -5.8950    0.0000 C   0  0  0  0  0  0  0  0  0  0  0  0
    3.1230   -5.4748    0.0000 O   0  0  0  0  0  0  0  0  0  0  0  0
    2.5723  -10.8648    0.0000 C   0  0  0  0  0  0  0  0  0  0  0  0
    3.3961  -10.8642    0.0000 C   0  0  0  0  0  0  0  0  0  0  0  0
    3.8085  -11.5802    0.0000 C   0  0  0  0  0  0  0  0  0  0  0  0
    4.6340  -11.5841    0.0000 C   0  0  0  0  0  0  0  0  0  0  0  0
    5.0471  -10.8721    0.0000 C   0  0  0  0  0  0  0  0  0  0  0  0
    4.6408  -10.1560    0.0000 C   0  0  0  0  0  0  0  0  0  0  0  0
    3.8152  -10.1522    0.0000 C   0  0  0  0  0  0  0  0  0  0  0  0
    1.3622   -9.0787    0.0000 C   0  0  0  0  0  0  0  0  0  0  0  0
    1.3548   -9.9038    0.0000 C   0  0  0  0  0  0  0  0  0  0  0  0
    0.6377  -10.3082    0.0000 C   0  0  0  0  0  0  0  0  0  0  0  0
   -0.0726   -9.8884    0.0000 C   0  0  0  0  0  0  0  0  0  0  0  0
   -0.0611   -9.0602    0.0000 C   0  0  0  0  0  0  0  0  0  0  0  0
    0.6567   -8.6598    0.0000 C   0  0  0  0  0  0  0  0  0  0  0  0
  5  6  2  0
  6  7  1  0
  7  8  2  0
  4  8  1  0
  9 10  1  0
  8  9  1  0
  3  5  1  0
 11 12  1  0
 12 13  1  0
 13 14  2  0
 14 15  1  0
 15 16  2  0
 16 17  1  0
 12 17  2  0
  2 11  1  0
  1  2  1  0
 18 19  2  0
  2 19  1  0
 19 20  1  0
 18  3  1  0
 20 21  2  0
  1  3  2  0
 21 22  1  0
  4  5  1  0
 22 23  2  0
 23 18  1  0
M  END
> <activity_id>
7929180

> <molregno>
202965

> <standard_relation>
=

> <pubmed_id>
21924901

> <chembl_id>
CHEMBL333985

> <full_mwt>
304.35

> <full_molformula>
C19H16N2O2

> <canonical_smiles>
OCc1ccc(-c2nn(Cc3ccccc3)c3ccccc23)o1

> <curated_values>
6.0

> <curated_units>
10^-6cm/s

> <curated_cell_line>
RRCK

> <manually_curated>
Manually Curated

$$$$

     RDKit          2D

 23 26  0  0  0  0  0  0  0  0999 V2000
    2.6277   -9.5039    0.0000 N   0  0  0  0  0  0  0  0  0  0  0  0
    2.1358  -10.1669    0.0000 N   0  0  0  0  0  0  0  0  0  0  0  0
    2.1513   -8.8339    0.0000 C   0  0  0  0  0  0  0  0  0  0  0  0
    1.9354   -7.3811    0.0000 O   0  0  0  0  0  0  0  0  0  0  0  0
    2.4119   -8.0511    0.0000 C   0  0  0  0  0  0  0  0  0  0  0  0
    3.1967   -7.8064    0.0000 C   0  0  0  0  0  0  0  0  0  0  0  0
    3.2060   -6.9780    0.0000 C   0  0  0  0  0  0  0  0  0  0  0  0
    2.4237   -6.7168    0.0000 C   0  0  0  0  0  0  0  0  0  0  0  0
    2.4125   -5.8950    0.0000 C   0  0  0  0  0  0  0  0  0  0  0  0
    3.1230   -5.4748    0.0000 O   0  0  0  0  0  0  0  0  0  0  0  0
    2.5723  -10.8648    0.0000 C   0  0  0  0  0  0  0  0  0  0  0  0
    3.3961  -10.8642    0.0000 C   0  0  0  0  0  0  0  0  0  0  0  0
    3.8085  -11.5802    0.0000 C   0  0  0  0  0  0  0  0  0  0  0  0
    4.6340  -11.5841    0.0000 C   0  0  0  0  0  0  0  0  0  0  0  0
    5.0471  -10.8721    0.0000 C   0  0  0  0  0  0  0  0  0  0  0  0
    4.6408  -10.1560    0.0000 C   0  0  0  0  0  0  0  0  0  0  0  0
    3.8152  -10.1522    0.0000 C   0  0  0  0  0  0  0  0  0  0  0  0
    1.3622   -9.0787    0.0000 C   0  0  0  0  0  0  0  0  0  0  0  0
    1.3548   -9.9038    0.0000 C   0  0  0  0  0  0  0  0  0  0  0  0
    0.6377  -10.3082    0.0000 C   0  0  0  0  0  0  0  0  0  0  0  0
   -0.0726   -9.8884    0.0000 C   0  0  0  0  0  0  0  0  0  0  0  0
   -0.0611   -9.0602    0.0000 C   0  0  0  0  0  0  0  0  0  0  0  0
    0.6567   -8.6598    0.0000 C   0  0  0  0  0  0  0  0  0  0  0  0
  5  6  2  0
  6  7  1  0
  7  8  2  0
  4  8  1  0
  9 10  1  0
  8  9  1  0
  3  5  1  0
 11 12  1  0
 12 13  1  0
 13 14  2  0
 14 15  1  0
 15 16  2  0
 16 17  1  0
 12 17  2  0
  2 11  1  0
  1  2  1  0
 18 19  2  0
  2 19  1  0
 19 20  1  0
 18  3  1  0
 20 21  2  0
  1  3  2  0
 21 22  1  0
  4  5  1  0
 22 23  2  0
 23 18  1  0
M  END
> <activity_id>
7929180

> <molregno>
202965

> <standard_relation>
=

> <pubmed_id>
21924901

> <chembl_id>
CHEMBL333985

> <full_mwt>
304.35

> <full_molformula>
C19H16N2O2

> <canonical_smiles>
OCc1ccc(-c2nn(Cc3ccccc3)c3ccccc23)o1

> <curated_values>
6.0

> <curated_units>
10'-6 Cm/s

> <curated_cell_line>
RRCK

> <manually_curated>


$$$$

     RDKit          2D

 16 17  0  0  0  0  0  0  0  0999 V2000
    1.5625   -1.2667    0.0000 C   0  0  0  0  0  0  0  0  0  0  0  0
    1.0417   -0.9667    0.0000 N   0  0  0  0  0  0  0  0  0  0  0  0
    1.5625   -1.8667    0.0000 C   0  0  0  0  0  0  0  0  0  0  0  0
    1.0417   -2.1667    0.0000 N   0  0  0  0  0  0  0  0  0  0  0  0
    0.5292   -1.2667    0.0000 C   0  0  0  0  0  0  0  0  0  0  0  0
    0.5250   -1.8667    0.0000 C   0  0  0  0  0  0  0  0  0  0  0  0
    2.0792   -0.9667    0.0000 C   0  0  0  0  0  0  0  0  0  0  0  0
    0.0042   -0.9792    0.0000 C   0  0  0  0  0  0  0  0  0  0  0  0
    0.0042   -2.1667    0.0000 C   0  0  0  0  0  0  0  0  0  0  0  0
   -0.5083   -1.8667    0.0000 C   0  0  0  0  0  0  0  0  0  0  0  0
   -0.5083   -1.2667    0.0000 C   0  0  0  0  0  0  0  0  0  0  0  0
    2.0792   -2.1667    0.0000 O   0  0  0  0  0  0  0  0  0  0  0  0
    2.0792   -0.3667    0.0000 O   0  0  0  0  0  0  0  0  0  0  0  0
   -1.0333   -2.1667    0.0000 Cl  0  0  0  0  0  0  0  0  0  0  0  0
   -1.0333   -0.9667    0.0000 Cl  0  0  0  0  0  0  0  0  0  0  0  0
    2.6000   -1.2667    0.0000 O   0  0  0  0  0  0  0  0  0  0  0  0
  2  1  2  0
  3  1  1  0
  4  3  2  0
  5  2  1  0
  6  4  1  0
  7  1  1  0
  8  5  2  0
  9  6  2  0
 10  9  1  0
 11  8  1  0
 12  3  1  0
 13  7  2  0
 14 10  1  0
 15 11  1  0
 16  7  1  0
  6  5  1  0
 10 11  2  0
M  END
> <activity_id>
19142586

> <molregno>
216930

> <standard_relation>
=

> <pubmed_id>
31732255

> <chembl_id>
CHEMBL130213

> <full_mwt>
259.05

> <full_molformula>
C9H4Cl2N2O3

> <canonical_smiles>
O=C(O)c1nc2cc(Cl)c(Cl)cc2nc1O

> <curated_values>
1.3

> <curated_units>
10^-6cm/s

> <curated_cell_line>
LE-MDCK2

> <manually_curated>
Manually Curated

$$$$

     RDKit          2D

 25 28  0  0  1  0  0  0  0  0999 V2000
    7.7011    4.2710    0.0000 C   0  0  0  0  0  0  0  0  0  0  0  0
    6.9666    4.6121    0.0000 C   0  0  0  0  0  0  0  0  0  0  0  0
    7.5521    5.0206    0.0000 C   0  0  0  0  0  0  0  0  0  0  0  0
    6.1424    4.2584    0.0000 C   0  0  0  0  0  0  0  0  0  0  0  0
    7.1021    5.6339    0.0000 C   0  0  0  0  0  0  0  0  0  0  0  0
    6.8279    5.3467    0.0000 N   0  0  0  0  0  0  0  0  0  0  0  0
    6.0358    5.0002    0.0000 C   0  0  0  0  0  0  0  0  0  0  0  0
    6.8623    6.2297    0.0000 C   0  0  0  0  0  0  0  0  0  0  0  0
    7.6962    3.4477    0.0000 C   0  0  0  0  0  0  0  0  0  0  0  0
    8.4105    3.0296    0.0000 C   0  0  0  0  0  0  0  0  0  0  0  0
    5.3104    4.5919    0.0000 C   0  0  0  0  0  0  0  0  0  0  0  0
    4.5982    5.0136    0.0000 C   0  0  0  0  0  0  0  0  0  0  0  0
    5.3014    3.7643    0.0000 O   0  0  0  0  0  0  0  0  0  0  0  0
    4.6088    5.8406    0.0000 C   0  0  0  0  0  0  0  0  0  0  0  0
    3.8975    6.2622    0.0000 C   0  0  0  0  0  0  0  0  0  0  0  0
    3.1751    5.8562    0.0000 N   0  0  0  0  0  0  0  0  0  0  0  0
    3.8807    4.6064    0.0000 C   0  0  0  0  0  0  0  0  0  0  0  0
    3.1725    5.0254    0.0000 C   0  0  0  0  0  0  0  0  0  0  0  0
    2.4577    4.6218    0.0000 C   0  0  0  0  0  0  0  0  0  0  0  0
    2.4496    3.7991    0.0000 C   0  0  0  0  0  0  0  0  0  0  0  0
    3.1625    3.3819    0.0000 C   0  0  0  0  0  0  0  0  0  0  0  0
    3.8747    3.7879    0.0000 C   0  0  0  0  0  0  0  0  0  0  0  0
    3.1579    2.5542    0.0000 O   0  0  0  0  0  0  0  0  0  0  0  0
    2.4387    2.1445    0.0000 C   0  0  0  0  0  0  0  0  0  0  0  0
    5.5943    4.1038    0.0000 H   0  0  0  0  0  0  0  0  0  0  0  0
  4  7  1  0
  5  8  1  0
  6  7  1  0
  6  8  1  0
  1  9  1  6
  9 10  2  0
  7 11  1  0
 11 12  1  0
 11 13  1  1
 12 14  2  0
 14 15  1  0
 15 16  2  0
 16 18  1  0
 17 12  1  0
 17 18  1  0
 18 19  2  0
  2  1  1  0
 19 20  1  0
  1  3  1  0
 20 21  2  0
  2  4  1  0
 21 22  1  0
 22 17  2  0
 21 23  1  0
  3  6  1  0
 23 24  1  0
  7 25  1  1
  2  5  1  6
M  END
> <activity_id>
16447267

> <molregno>
255477

> <standard_relation>
=

> <pubmed_id>
26741854

> <chembl_id>
CHEMBL1294

> <full_mwt>
324.42

> <full_molformula>
C20H24N2O2

> <canonical_smiles>
C=C[C@H]1CN2CC[C@H]1C[C@@H]2[C@@H](O)c1ccnc2ccc(OC)cc12

> <curated_values>
9.98

> <curated_units>
10^-6cm/s

> <curated_cell_line>
MDCK

> <manually_curated>
Manually Curated

$$$$

     RDKit          2D

 25 28  0  0  1  0  0  0  0  0999 V2000
    7.7011    4.2710    0.0000 C   0  0  0  0  0  0  0  0  0  0  0  0
    6.9666    4.6121    0.0000 C   0  0  0  0  0  0  0  0  0  0  0  0
    7.5521    5.0206    0.0000 C   0  0  0  0  0  0  0  0  0  0  0  0
    6.1424    4.2584    0.0000 C   0  0  0  0  0  0  0  0  0  0  0  0
    7.1021    5.6339    0.0000 C   0  0  0  0  0  0  0  0  0  0  0  0
    6.8279    5.3467    0.0000 N   0  0  0  0  0  0  0  0  0  0  0  0
    6.0358    5.0002    0.0000 C   0  0  0  0  0  0  0  0  0  0  0  0
    6.8623    6.2297    0.0000 C   0  0  0  0  0  0  0  0  0  0  0  0
    7.6962    3.4477    0.0000 C   0  0  0  0  0  0  0  0  0  0  0  0
    8.4105    3.0296    0.0000 C   0  0  0  0  0  0  0  0  0  0  0  0
    5.3104    4.5919    0.0000 C   0  0  0  0  0  0  0  0  0  0  0  0
    4.5982    5.0136    0.0000 C   0  0  0  0  0  0  0  0  0  0  0  0
    5.3014    3.7643    0.0000 O   0  0  0  0  0  0  0  0  0  0  0  0
    4.6088    5.8406    0.0000 C   0  0  0  0  0  0  0  0  0  0  0  0
    3.8975    6.2622    0.0000 C   0  0  0  0  0  0  0  0  0  0  0  0
    3.1751    5.8562    0.0000 N   0  0  0  0  0  0  0  0  0  0  0  0
    3.8807    4.6064    0.0000 C   0  0  0  0  0  0  0  0  0  0  0  0
    3.1725    5.0254    0.0000 C   0  0  0  0  0  0  0  0  0  0  0  0
    2.4577    4.6218    0.0000 C   0  0  0  0  0  0  0  0  0  0  0  0
    2.4496    3.7991    0.0000 C   0  0  0  0  0  0  0  0  0  0  0  0
    3.1625    3.3819    0.0000 C   0  0  0  0  0  0  0  0  0  0  0  0
    3.8747    3.7879    0.0000 C   0  0  0  0  0  0  0  0  0  0  0  0
    3.1579    2.5542    0.0000 O   0  0  0  0  0  0  0  0  0  0  0  0
    2.4387    2.1445    0.0000 C   0  0  0  0  0  0  0  0  0  0  0  0
    5.5943    4.1038    0.0000 H   0  0  0  0  0  0  0  0  0  0  0  0
  4  7  1  0
  5  8  1  0
  6  7  1  0
  6  8  1  0
  1  9  1  6
  9 10  2  0
  7 11  1  0
 11 12  1  0
 11 13  1  1
 12 14  2  0
 14 15  1  0
 15 16  2  0
 16 18  1  0
 17 12  1  0
 17 18  1  0
 18 19  2  0
  2  1  1  0
 19 20  1  0
  1  3  1  0
 20 21  2  0
  2  4  1  0
 21 22  1  0
 22 17  2  0
 21 23  1  0
  3  6  1  0
 23 24  1  0
  7 25  1  1
  2  5  1  6
M  END
> <activity_id>
18534220

> <molregno>
255477

> <standard_relation>
=

> <pubmed_id>
29944372

> <chembl_id>
CHEMBL1294

> <full_mwt>
324.42

> <full_molformula>
C20H24N2O2

> <canonical_smiles>
C=C[C@H]1CN2CC[C@H]1C[C@@H]2[C@@H](O)c1ccnc2ccc(OC)cc12

> <curated_values>
4.0

> <curated_units>
10^-6cm/s

> <curated_cell_line>
MDCK

> <manually_curated>
Manually Curated

$$$$

     RDKit          2D

 25 28  0  0  1  0  0  0  0  0999 V2000
    7.7011    4.2710    0.0000 C   0  0  0  0  0  0  0  0  0  0  0  0
    6.9666    4.6121    0.0000 C   0  0  0  0  0  0  0  0  0  0  0  0
    7.5521    5.0206    0.0000 C   0  0  0  0  0  0  0  0  0  0  0  0
    6.1424    4.2584    0.0000 C   0  0  0  0  0  0  0  0  0  0  0  0
    7.1021    5.6339    0.0000 C   0  0  0  0  0  0  0  0  0  0  0  0
    6.8279    5.3467    0.0000 N   0  0  0  0  0  0  0  0  0  0  0  0
    6.0358    5.0002    0.0000 C   0  0  0  0  0  0  0  0  0  0  0  0
    6.8623    6.2297    0.0000 C   0  0  0  0  0  0  0  0  0  0  0  0
    7.6962    3.4477    0.0000 C   0  0  0  0  0  0  0  0  0  0  0  0
    8.4105    3.0296    0.0000 C   0  0  0  0  0  0  0  0  0  0  0  0
    5.3104    4.5919    0.0000 C   0  0  0  0  0  0  0  0  0  0  0  0
    4.5982    5.0136    0.0000 C   0  0  0  0  0  0  0  0  0  0  0  0
    5.3014    3.7643    0.0000 O   0  0  0  0  0  0  0  0  0  0  0  0
    4.6088    5.8406    0.0000 C   0  0  0  0  0  0  0  0  0  0  0  0
    3.8975    6.2622    0.0000 C   0  0  0  0  0  0  0  0  0  0  0  0
    3.1751    5.8562    0.0000 N   0  0  0  0  0  0  0  0  0  0  0  0
    3.8807    4.6064    0.0000 C   0  0  0  0  0  0  0  0  0  0  0  0
    3.1725    5.0254    0.0000 C   0  0  0  0  0  0  0  0  0  0  0  0
    2.4577    4.6218    0.0000 C   0  0  0  0  0  0  0  0  0  0  0  0
    2.4496    3.7991    0.0000 C   0  0  0  0  0  0  0  0  0  0  0  0
    3.1625    3.3819    0.0000 C   0  0  0  0  0  0  0  0  0  0  0  0
    3.8747    3.7879    0.0000 C   0  0  0  0  0  0  0  0  0  0  0  0
    3.1579    2.5542    0.0000 O   0  0  0  0  0  0  0  0  0  0  0  0
    2.4387    2.1445    0.0000 C   0  0  0  0  0  0  0  0  0  0  0  0
    5.5943    4.1038    0.0000 H   0  0  0  0  0  0  0  0  0  0  0  0
  4  7  1  0
  5  8  1  0
  6  7  1  0
  6  8  1  0
  1  9  1  6
  9 10  2  0
  7 11  1  0
 11 12  1  0
 11 13  1  1
 12 14  2  0
 14 15  1  0
 15 16  2  0
 16 18  1  0
 17 12  1  0
 17 18  1  0
 18 19  2  0
  2  1  1  0
 19 20  1  0
  1  3  1  0
 20 21  2  0
  2  4  1  0
 21 22  1  0
 22 17  2  0
 21 23  1  0
  3  6  1  0
 23 24  1  0
  7 25  1  1
  2  5  1  6
M  END
> <activity_id>
18534220

> <molregno>
255477

> <standard_relation>
=

> <pubmed_id>
29944372

> <chembl_id>
CHEMBL1294

> <full_mwt>
324.42

> <full_molformula>
C20H24N2O2

> <canonical_smiles>
C=C[C@H]1CN2CC[C@H]1C[C@@H]2[C@@H](O)c1ccnc2ccc(OC)cc12

> <curated_values>
4.0

> <curated_units>
10'-6 Cm/s

> <curated_cell_line>
MDCK

> <manually_curated>


$$$$

     RDKit          2D

 21 23  0  0  0  0  0  0  0  0999 V2000
   -4.8275   -0.0183    0.0000 C   0  0  0  0  0  0  0  0  0  0  0  0
   -4.8289   -0.8459    0.0000 C   0  0  0  0  0  0  0  0  0  0  0  0
   -4.1159   -1.2588    0.0000 C   0  0  0  0  0  0  0  0  0  0  0  0
   -3.3966   -0.8453    0.0000 C   0  0  0  0  0  0  0  0  0  0  0  0
   -3.3998   -0.0143    0.0000 C   0  0  0  0  0  0  0  0  0  0  0  0
   -4.1179    0.3944    0.0000 C   0  0  0  0  0  0  0  0  0  0  0  0
   -2.6874    0.4017    0.0000 C   0  0  0  0  0  0  0  0  0  0  0  0
   -1.9709   -0.0073    0.0000 C   0  0  0  0  0  0  0  0  0  0  0  0
   -1.9686   -0.8351    0.0000 C   0  0  0  0  0  0  0  0  0  0  0  0
   -1.2562   -1.2439    0.0000 N   0  0  0  0  0  0  0  0  0  0  0  0
   -0.5414   -0.8314    0.0000 C   0  0  0  0  0  0  0  0  0  0  0  0
   -0.5436   -0.0055    0.0000 C   0  0  0  0  0  0  0  0  0  0  0  0
   -1.2604    0.4079    0.0000 C   0  0  0  0  0  0  0  0  0  0  0  0
   -1.2628    1.2328    0.0000 O   0  0  0  0  0  0  0  0  0  0  0  0
    0.1703    0.4081    0.0000 C   0  0  0  0  0  0  0  0  0  0  0  0
    0.8853   -0.0033    0.0000 C   0  0  0  0  0  0  0  0  0  0  0  0
    0.8831   -0.8264    0.0000 C   0  0  0  0  0  0  0  0  0  0  0  0
    1.5973   -1.2377    0.0000 C   0  0  0  0  0  0  0  0  0  0  0  0
    2.3121   -0.8240    0.0000 C   0  0  0  0  0  0  0  0  0  0  0  0
    2.3082    0.0052    0.0000 C   0  0  0  0  0  0  0  0  0  0  0  0
    1.5934    0.4128    0.0000 C   0  0  0  0  0  0  0  0  0  0  0  0
  8 13  1  0
  9 10  1  0
 10 11  1  0
 11 12  1  0
 12 13  1  0
  1  2  2  0
 13 14  2  0
  5  7  1  0
 12 15  2  0
  3  4  2  0
 15 16  1  0
  7  8  2  0
 16 17  2  0
  8  9  1  0
 17 18  1  0
 18 19  2  0
  4  5  1  0
 19 20  1  0
  2  3  1  0
 20 21  2  0
 21 16  1  0
  5  6  2  0
  6  1  1  0
M  END
> <activity_id>
13851631

> <molregno>
258556

> <standard_relation>
=

> <pubmed_id>
24139941

> <chembl_id>
CHEMBL154716

> <full_mwt>
275.35

> <full_molformula>
C19H17NO

> <canonical_smiles>
O=C1/C(=C/c2ccccc2)CNC/C1=C\c1ccccc1

> <curated_values>
5.74

> <curated_units>
10^-6cm/s

> <curated_cell_line>
MDCK

> <manually_curated>
Manually Curated

$$$$

     RDKit          2D

 21 23  0  0  0  0  0  0  0  0999 V2000
   -4.8275   -0.0183    0.0000 C   0  0  0  0  0  0  0  0  0  0  0  0
   -4.8289   -0.8459    0.0000 C   0  0  0  0  0  0  0  0  0  0  0  0
   -4.1159   -1.2588    0.0000 C   0  0  0  0  0  0  0  0  0  0  0  0
   -3.3966   -0.8453    0.0000 C   0  0  0  0  0  0  0  0  0  0  0  0
   -3.3998   -0.0143    0.0000 C   0  0  0  0  0  0  0  0  0  0  0  0
   -4.1179    0.3944    0.0000 C   0  0  0  0  0  0  0  0  0  0  0  0
   -2.6874    0.4017    0.0000 C   0  0  0  0  0  0  0  0  0  0  0  0
   -1.9709   -0.0073    0.0000 C   0  0  0  0  0  0  0  0  0  0  0  0
   -1.9686   -0.8351    0.0000 C   0  0  0  0  0  0  0  0  0  0  0  0
   -1.2562   -1.2439    0.0000 N   0  0  0  0  0  0  0  0  0  0  0  0
   -0.5414   -0.8314    0.0000 C   0  0  0  0  0  0  0  0  0  0  0  0
   -0.5436   -0.0055    0.0000 C   0  0  0  0  0  0  0  0  0  0  0  0
   -1.2604    0.4079    0.0000 C   0  0  0  0  0  0  0  0  0  0  0  0
   -1.2628    1.2328    0.0000 O   0  0  0  0  0  0  0  0  0  0  0  0
    0.1703    0.4081    0.0000 C   0  0  0  0  0  0  0  0  0  0  0  0
    0.8853   -0.0033    0.0000 C   0  0  0  0  0  0  0  0  0  0  0  0
    0.8831   -0.8264    0.0000 C   0  0  0  0  0  0  0  0  0  0  0  0
    1.5973   -1.2377    0.0000 C   0  0  0  0  0  0  0  0  0  0  0  0
    2.3121   -0.8240    0.0000 C   0  0  0  0  0  0  0  0  0  0  0  0
    2.3082    0.0052    0.0000 C   0  0  0  0  0  0  0  0  0  0  0  0
    1.5934    0.4128    0.0000 C   0  0  0  0  0  0  0  0  0  0  0  0
  8 13  1  0
  9 10  1  0
 10 11  1  0
 11 12  1  0
 12 13  1  0
  1  2  2  0
 13 14  2  0
  5  7  1  0
 12 15  2  0
  3  4  2  0
 15 16  1  0
  7  8  2  0
 16 17  2  0
  8  9  1  0
 17 18  1  0
 18 19  2  0
  4  5  1  0
 19 20  1  0
  2  3  1  0
 20 21  2  0
 21 16  1  0
  5  6  2  0
  6  1  1  0
M  END
> <activity_id>
13851631

> <molregno>
258556

> <standard_relation>
=

> <pubmed_id>
24139941

> <chembl_id>
CHEMBL154716

> <full_mwt>
275.35

> <full_molformula>
C19H17NO

> <canonical_smiles>
O=C1/C(=C/c2ccccc2)CNC/C1=C\c1ccccc1

> <curated_values>
5.74

> <curated_units>
Ucm/s

> <curated_cell_line>
MDCK

> <manually_curated>


$$$$

     RDKit          2D

 27 29  0  0  0  0  0  0  0  0999 V2000
    8.5311    2.1873    0.0000 C   0  0  0  0  0  0  0  0  0  0  0  0
    8.5299    1.3601    0.0000 C   0  0  0  0  0  0  0  0  0  0  0  0
    9.2447    0.9472    0.0000 C   0  0  0  0  0  0  0  0  0  0  0  0
    9.9610    1.3605    0.0000 C   0  0  0  0  0  0  0  0  0  0  0  0
    9.9581    2.1910    0.0000 C   0  0  0  0  0  0  0  0  0  0  0  0
    9.2429    2.6000    0.0000 C   0  0  0  0  0  0  0  0  0  0  0  0
   10.6710    2.6061    0.0000 C   0  0  0  0  0  0  0  0  0  0  0  0
   11.3870    2.1964    0.0000 C   0  0  0  0  0  0  0  0  0  0  0  0
   11.3875    1.3697    0.0000 C   0  0  0  0  0  0  0  0  0  0  0  0
   12.0993    0.9600    0.0000 N   0  0  0  0  0  0  0  0  0  0  0  0
   12.8145    1.3717    0.0000 C   0  0  0  0  0  0  0  0  0  0  0  0
   12.8134    2.1975    0.0000 C   0  0  0  0  0  0  0  0  0  0  0  0
   12.0970    2.6117    0.0000 C   0  0  0  0  0  0  0  0  0  0  0  0
   13.5277    2.6102    0.0000 C   0  0  0  0  0  0  0  0  0  0  0  0
   14.2423    2.1980    0.0000 C   0  0  0  0  0  0  0  0  0  0  0  0
   14.2378    1.3738    0.0000 C   0  0  0  0  0  0  0  0  0  0  0  0
   14.9515    0.9617    0.0000 C   0  0  0  0  0  0  0  0  0  0  0  0
   15.6667    1.3745    0.0000 C   0  0  0  0  0  0  0  0  0  0  0  0
   15.6637    2.2036    0.0000 C   0  0  0  0  0  0  0  0  0  0  0  0
   14.9495    2.6120    0.0000 C   0  0  0  0  0  0  0  0  0  0  0  0
   12.0949    3.4367    0.0000 O   0  0  0  0  0  0  0  0  0  0  0  0
    7.8132    0.9443    0.0000 N   0  0  0  0  0  0  0  0  0  0  0  0
    7.8126    0.1194    0.0000 O   0  0  0  0  0  0  0  0  0  0  0  0
    7.0992    1.3574    0.0000 O   0  0  0  0  0  0  0  0  0  0  0  0
   16.3838    0.9600    0.0000 N   0  0  0  0  0  0  0  0  0  0  0  0
   17.0975    1.3737    0.0000 O   0  0  0  0  0  0  0  0  0  0  0  0
   16.3852    0.1351    0.0000 O   0  0  0  0  0  0  0  0  0  0  0  0
 12 13  1  0
  1  2  2  0
 12 14  2  0
  5  7  1  0
 14 15  1  0
  3  4  2  0
 15 16  2  0
  7  8  2  0
 16 17  1  0
  8  9  1  0
 17 18  2  0
 18 19  1  0
  4  5  1  0
 19 20  2  0
 20 15  1  0
  2  3  1  0
 13 21  2  0
  5  6  2  0
  6  1  1  0
  8 13  1  0
 22 23  2  0
 22 24  1  0
  2 22  1  0
  9 10  1  0
 10 11  1  0
 11 12  1  0
 25 26  2  0
 25 27  1  0
 18 25  1  0
M  CHG  4  22   1  24  -1  25   1  27  -1
M  END
> <activity_id>
13851648

> <molregno>
258648

> <standard_relation>
=

> <pubmed_id>
24139941

> <chembl_id>
CHEMBL348877

> <full_mwt>
365.35

> <full_molformula>
C19H15N3O5

> <canonical_smiles>
O=C1/C(=C/c2ccc([N+](=O)[O-])cc2)CNC/C1=C\c1ccc([N+](=O)[O-])cc1

> <curated_values>
0.28

> <curated_units>
10^-6cm/s

> <curated_cell_line>
MDCK

> <manually_curated>
Manually Curated

$$$$

     RDKit          2D

 27 29  0  0  0  0  0  0  0  0999 V2000
    8.5311    2.1873    0.0000 C   0  0  0  0  0  0  0  0  0  0  0  0
    8.5299    1.3601    0.0000 C   0  0  0  0  0  0  0  0  0  0  0  0
    9.2447    0.9472    0.0000 C   0  0  0  0  0  0  0  0  0  0  0  0
    9.9610    1.3605    0.0000 C   0  0  0  0  0  0  0  0  0  0  0  0
    9.9581    2.1910    0.0000 C   0  0  0  0  0  0  0  0  0  0  0  0
    9.2429    2.6000    0.0000 C   0  0  0  0  0  0  0  0  0  0  0  0
   10.6710    2.6061    0.0000 C   0  0  0  0  0  0  0  0  0  0  0  0
   11.3870    2.1964    0.0000 C   0  0  0  0  0  0  0  0  0  0  0  0
   11.3875    1.3697    0.0000 C   0  0  0  0  0  0  0  0  0  0  0  0
   12.0993    0.9600    0.0000 N   0  0  0  0  0  0  0  0  0  0  0  0
   12.8145    1.3717    0.0000 C   0  0  0  0  0  0  0  0  0  0  0  0
   12.8134    2.1975    0.0000 C   0  0  0  0  0  0  0  0  0  0  0  0
   12.0970    2.6117    0.0000 C   0  0  0  0  0  0  0  0  0  0  0  0
   13.5277    2.6102    0.0000 C   0  0  0  0  0  0  0  0  0  0  0  0
   14.2423    2.1980    0.0000 C   0  0  0  0  0  0  0  0  0  0  0  0
   14.2378    1.3738    0.0000 C   0  0  0  0  0  0  0  0  0  0  0  0
   14.9515    0.9617    0.0000 C   0  0  0  0  0  0  0  0  0  0  0  0
   15.6667    1.3745    0.0000 C   0  0  0  0  0  0  0  0  0  0  0  0
   15.6637    2.2036    0.0000 C   0  0  0  0  0  0  0  0  0  0  0  0
   14.9495    2.6120    0.0000 C   0  0  0  0  0  0  0  0  0  0  0  0
   12.0949    3.4367    0.0000 O   0  0  0  0  0  0  0  0  0  0  0  0
    7.8132    0.9443    0.0000 N   0  0  0  0  0  0  0  0  0  0  0  0
    7.8126    0.1194    0.0000 O   0  0  0  0  0  0  0  0  0  0  0  0
    7.0992    1.3574    0.0000 O   0  0  0  0  0  0  0  0  0  0  0  0
   16.3838    0.9600    0.0000 N   0  0  0  0  0  0  0  0  0  0  0  0
   17.0975    1.3737    0.0000 O   0  0  0  0  0  0  0  0  0  0  0  0
   16.3852    0.1351    0.0000 O   0  0  0  0  0  0  0  0  0  0  0  0
 12 13  1  0
  1  2  2  0
 12 14  2  0
  5  7  1  0
 14 15  1  0
  3  4  2  0
 15 16  2  0
  7  8  2  0
 16 17  1  0
  8  9  1  0
 17 18  2  0
 18 19  1  0
  4  5  1  0
 19 20  2  0
 20 15  1  0
  2  3  1  0
 13 21  2  0
  5  6  2  0
  6  1  1  0
  8 13  1  0
 22 23  2  0
 22 24  1  0
  2 22  1  0
  9 10  1  0
 10 11  1  0
 11 12  1  0
 25 26  2  0
 25 27  1  0
 18 25  1  0
M  CHG  4  22   1  24  -1  25   1  27  -1
M  END
> <activity_id>
13851648

> <molregno>
258648

> <standard_relation>
=

> <pubmed_id>
24139941

> <chembl_id>
CHEMBL348877

> <full_mwt>
365.35

> <full_molformula>
C19H15N3O5

> <canonical_smiles>
O=C1/C(=C/c2ccc([N+](=O)[O-])cc2)CNC/C1=C\c1ccc([N+](=O)[O-])cc1

> <curated_values>
0.28

> <curated_units>
Ucm/s

> <curated_cell_line>
MDCK

> <manually_curated>


$$$$

     RDKit          2D

 27 29  0  0  0  0  0  0  0  0999 V2000
    2.8111   -1.4155    0.0000 C   0  0  0  0  0  0  0  0  0  0  0  0
    2.8098   -2.2426    0.0000 C   0  0  0  0  0  0  0  0  0  0  0  0
    3.5224   -2.6553    0.0000 C   0  0  0  0  0  0  0  0  0  0  0  0
    3.5204   -1.0029    0.0000 C   0  0  0  0  0  0  0  0  0  0  0  0
    4.2382   -1.4114    0.0000 C   0  0  0  0  0  0  0  0  0  0  0  0
    4.2392   -2.2384    0.0000 C   0  0  0  0  0  0  0  0  0  0  0  0
    4.9548   -2.6492    0.0000 C   0  0  0  0  0  0  0  0  0  0  0  0
    5.6698   -2.2341    0.0000 C   0  0  0  0  0  0  0  0  0  0  0  0
    5.6647   -1.4041    0.0000 C   0  0  0  0  0  0  0  0  0  0  0  0
    4.9486   -0.9971    0.0000 N   0  0  0  0  0  0  0  0  0  0  0  0
    3.5166   -0.1783    0.0000 C   0  0  0  0  0  0  0  0  0  0  0  0
    3.5090    0.6505    0.0000 F   0  0  0  0  0  0  0  0  0  0  0  0
    4.3412   -0.1726    0.0000 F   0  0  0  0  0  0  0  0  0  0  0  0
    2.6920   -0.1883    0.0000 F   0  0  0  0  0  0  0  0  0  0  0  0
    6.3762   -0.9872    0.0000 C   0  0  0  0  0  0  0  0  0  0  0  0
    7.0821   -0.5681    0.0000 F   0  0  0  0  0  0  0  0  0  0  0  0
    6.7950   -1.6974    0.0000 F   0  0  0  0  0  0  0  0  0  0  0  0
    5.9604   -0.2751    0.0000 F   0  0  0  0  0  0  0  0  0  0  0  0
    4.9568   -3.4737    0.0000 C   0  0  0  0  0  0  0  0  0  0  0  0
    4.2437   -3.8878    0.0000 O   0  0  0  0  0  0  0  0  0  0  0  0
    5.6719   -3.8843    0.0000 C   0  0  0  0  0  0  0  0  0  0  0  0
    5.6711   -4.7056    0.0000 N   0  0  0  0  0  0  0  0  0  0  0  0
    6.3821   -5.1160    0.0000 C   0  0  0  0  0  0  0  0  0  0  0  0
    7.0977   -4.7055    0.0000 C   0  0  0  0  0  0  0  0  0  0  0  0
    7.0977   -3.8801    0.0000 C   0  0  0  0  0  0  0  0  0  0  0  0
    6.3821   -3.4650    0.0000 C   0  0  0  0  0  0  0  0  0  0  0  0
    5.6666   -3.0555    0.0000 H   0  0  0  0  0  0  0  0  0  0  0  0
  5  6  1  0
 11 14  1  0
  2  3  1  0
  9 15  1  0
  6  7  1  0
 15 16  1  0
  3  6  2  0
 15 17  1  0
  7  8  2  0
 15 18  1  0
  7 19  1  0
  8  9  1  0
 19 20  1  1
  5  4  2  0
 19 21  1  0
 21 22  1  0
  9 10  2  0
 10  5  1  0
  4  1  1  0
  4 11  1  0
  1  2  2  0
 21 26  1  0
 22 23  1  0
 23 24  1  0
 24 25  1  0
 25 26  1  0
 11 12  1  0
 21 27  1  6
 11 13  1  0
M  END
> <activity_id>
13851647

> <molregno>
303542

> <standard_relation>
=

> <pubmed_id>
24139941

> <chembl_id>
CHEMBL172

> <full_mwt>
378.32

> <full_molformula>
C17H16F6N2O

> <canonical_smiles>
O[C@@H](c1cc(C(F)(F)F)nc2c(C(F)(F)F)cccc12)[C@H]1CCCCN1

> <curated_values>
0.6

> <curated_units>
10^-6cm/s

> <curated_cell_line>
MDCK

> <manually_curated>
Manually Curated

$$$$

     RDKit          2D

 27 29  0  0  0  0  0  0  0  0999 V2000
    2.8111   -1.4155    0.0000 C   0  0  0  0  0  0  0  0  0  0  0  0
    2.8098   -2.2426    0.0000 C   0  0  0  0  0  0  0  0  0  0  0  0
    3.5224   -2.6553    0.0000 C   0  0  0  0  0  0  0  0  0  0  0  0
    3.5204   -1.0029    0.0000 C   0  0  0  0  0  0  0  0  0  0  0  0
    4.2382   -1.4114    0.0000 C   0  0  0  0  0  0  0  0  0  0  0  0
    4.2392   -2.2384    0.0000 C   0  0  0  0  0  0  0  0  0  0  0  0
    4.9548   -2.6492    0.0000 C   0  0  0  0  0  0  0  0  0  0  0  0
    5.6698   -2.2341    0.0000 C   0  0  0  0  0  0  0  0  0  0  0  0
    5.6647   -1.4041    0.0000 C   0  0  0  0  0  0  0  0  0  0  0  0
    4.9486   -0.9971    0.0000 N   0  0  0  0  0  0  0  0  0  0  0  0
    3.5166   -0.1783    0.0000 C   0  0  0  0  0  0  0  0  0  0  0  0
    3.5090    0.6505    0.0000 F   0  0  0  0  0  0  0  0  0  0  0  0
    4.3412   -0.1726    0.0000 F   0  0  0  0  0  0  0  0  0  0  0  0
    2.6920   -0.1883    0.0000 F   0  0  0  0  0  0  0  0  0  0  0  0
    6.3762   -0.9872    0.0000 C   0  0  0  0  0  0  0  0  0  0  0  0
    7.0821   -0.5681    0.0000 F   0  0  0  0  0  0  0  0  0  0  0  0
    6.7950   -1.6974    0.0000 F   0  0  0  0  0  0  0  0  0  0  0  0
    5.9604   -0.2751    0.0000 F   0  0  0  0  0  0  0  0  0  0  0  0
    4.9568   -3.4737    0.0000 C   0  0  0  0  0  0  0  0  0  0  0  0
    4.2437   -3.8878    0.0000 O   0  0  0  0  0  0  0  0  0  0  0  0
    5.6719   -3.8843    0.0000 C   0  0  0  0  0  0  0  0  0  0  0  0
    5.6711   -4.7056    0.0000 N   0  0  0  0  0  0  0  0  0  0  0  0
    6.3821   -5.1160    0.0000 C   0  0  0  0  0  0  0  0  0  0  0  0
    7.0977   -4.7055    0.0000 C   0  0  0  0  0  0  0  0  0  0  0  0
    7.0977   -3.8801    0.0000 C   0  0  0  0  0  0  0  0  0  0  0  0
    6.3821   -3.4650    0.0000 C   0  0  0  0  0  0  0  0  0  0  0  0
    5.6666   -3.0555    0.0000 H   0  0  0  0  0  0  0  0  0  0  0  0
  5  6  1  0
 11 14  1  0
  2  3  1  0
  9 15  1  0
  6  7  1  0
 15 16  1  0
  3  6  2  0
 15 17  1  0
  7  8  2  0
 15 18  1  0
  7 19  1  0
  8  9  1  0
 19 20  1  1
  5  4  2  0
 19 21  1  0
 21 22  1  0
  9 10  2  0
 10  5  1  0
  4  1  1  0
  4 11  1  0
  1  2  2  0
 21 26  1  0
 22 23  1  0
 23 24  1  0
 24 25  1  0
 25 26  1  0
 11 12  1  0
 21 27  1  6
 11 13  1  0
M  END
> <activity_id>
13851647

> <molregno>
303542

> <standard_relation>
=

> <pubmed_id>
24139941

> <chembl_id>
CHEMBL172

> <full_mwt>
378.32

> <full_molformula>
C17H16F6N2O

> <canonical_smiles>
O[C@@H](c1cc(C(F)(F)F)nc2c(C(F)(F)F)cccc12)[C@H]1CCCCN1

> <curated_values>
0.6

> <curated_units>
Ucm/s

> <curated_cell_line>
MDCK

> <manually_curated>


$$$$

     RDKit          2D

 35 38  0  0  1  0  0  0  0  0999 V2000
    1.7667   -4.7125    0.0000 N   0  0  0  0  0  0  0  0  0  0  0  0
    2.4417   -4.9292    0.0000 C   0  0  0  0  0  0  0  0  0  0  0  0
    1.0542   -4.7125    0.0000 C   0  0  0  0  0  0  0  0  0  0  0  0
    2.8583   -4.3542    0.0000 C   0  0  0  0  0  0  0  0  0  0  0  0
    1.7625   -4.0042    0.0000 C   0  0  0  0  0  0  0  0  0  0  0  0
    1.0542   -4.0042    0.0000 C   0  0  0  0  0  0  0  0  0  0  0  0
    2.4375   -3.7833    0.0000 C   0  0  0  0  0  0  0  0  0  0  0  0
    2.4375   -5.6375    0.0000 C   0  0  0  0  0  0  0  0  0  0  0  0
    5.4375   -2.6792    0.0000 C   0  0  0  0  0  0  0  0  0  0  0  0
    3.5667   -4.3500    0.0000 S   0  0  0  0  0  0  0  0  0  0  0  0
    4.2417   -2.6333    0.0000 N   0  0  0  0  0  0  0  0  0  0  0  0
    4.8250   -3.0375    0.0000 C   0  0  0  0  0  0  0  0  0  0  0  0
    6.0500   -3.0250    0.0000 N   0  0  0  0  0  0  0  0  0  0  0  0
    8.5042   -3.0083    0.0000 C   0  0  0  0  0  0  0  0  0  0  0  0
    0.5542   -5.2167    0.0000 O   0  0  0  0  0  0  0  0  0  0  0  0
    7.8875   -2.6583    0.0000 C   0  0  0  0  0  0  0  0  0  0  0  0
    4.6208   -3.7167    0.0000 C   0  0  0  0  0  0  0  0  0  0  0  0
    3.9167   -3.7333    0.0000 C   0  0  0  0  0  0  0  0  0  0  0  0
    0.4375   -3.6500    0.0000 C   0  0  0  0  0  0  0  0  0  0  0  0
    3.0458   -5.9958    0.0000 O   0  0  0  0  0  0  0  0  0  0  0  0
    6.6625   -2.6667    0.0000 C   0  0  0  0  0  0  0  0  0  0  0  0
    7.2750   -3.0167    0.0000 C   0  0  0  0  0  0  0  0  0  0  0  0
    5.4292   -1.9708    0.0000 O   0  0  0  0  0  0  0  0  0  0  0  0
    1.8167   -5.9833    0.0000 O   0  0  0  0  0  0  0  0  0  0  0  0
    8.5083   -3.7167    0.0000 O   0  0  0  0  0  0  0  0  0  0  0  0
    3.6792   -3.0625    0.0000 C   0  0  0  0  0  0  0  0  0  0  0  0
    9.1125   -2.6500    0.0000 O   0  0  0  0  0  0  0  0  0  0  0  0
    2.6542   -3.1083    0.0000 C   0  0  0  0  0  0  0  0  0  0  0  0
    0.4333   -2.9417    0.0000 O   0  0  0  0  0  0  0  0  0  0  0  0
    7.8792   -1.9500    0.0000 C   0  0  0  0  0  0  0  0  0  0  0  0
    7.2583   -1.6000    0.0000 C   0  0  0  0  0  0  0  0  0  0  0  0
    6.6542   -1.9625    0.0000 C   0  0  0  0  0  0  0  0  0  0  0  0
   -0.1792   -4.0042    0.0000 C   0  0  0  0  0  0  0  0  0  0  0  0
    1.7542   -3.2917    0.0000 H   0  0  0  0  0  0  0  0  0  0  0  0
    1.0500   -3.2917    0.0000 H   0  0  0  0  0  0  0  0  0  0  0  0
  2  1  1  0
  3  1  1  0
  4  2  2  0
  5  1  1  0
  6  3  1  0
  7  5  1  0
  8  2  1  0
 12  9  1  6
 10  4  1  0
 11 26  1  0
 12 17  1  0
 13  9  1  0
 14 16  1  0
 15  3  2  0
 16 22  1  0
 17 18  1  0
 18 10  1  6
 19  6  1  0
 20  8  1  0
 21 13  1  0
 22 21  2  0
 23  9  2  0
 24  8  2  0
 25 14  2  0
 26 18  1  0
 27 14  1  0
  7 28  1  1
 19 29  1  1
 30 31  1  0
 31 32  2  0
 32 21  1  0
 33 19  1  0
  5 34  1  6
  6 35  1  1
  6  5  1  0
  7  4  1  0
 11 12  1  0
 30 16  2  0
M  END
> <activity_id>
13456345

> <molregno>
304903

> <standard_relation>
=

> <pubmed_id>
24900737

> <chembl_id>
CHEMBL1359

> <full_mwt>
475.52

> <full_molformula>
C22H25N3O7S

> <canonical_smiles>
C[C@@H](O)[C@H]1C(=O)N2C(C(=O)O)=C(S[C@@H]3CN[C@H](C(=O)Nc4cccc(C(=O)O)c4)C3)[C@H](C)[C@H]12

> <curated_values>
0.5

> <curated_units>
10^-6cm/s

> <curated_cell_line>
LLC-PK1

> <manually_curated>
Manually Curated

$$$$

     RDKit          2D

 35 38  0  0  1  0  0  0  0  0999 V2000
    2.0000   -0.9375    0.0000 N   0  0  0  0  0  0  0  0  0  0  0  0
    1.8292   -1.7375    0.0000 C   0  0  0  0  0  0  0  0  0  0  0  0
    1.2917   -0.5292    0.0000 C   0  0  0  0  0  0  0  0  0  0  0  0
    1.0167   -1.8250    0.0000 N   0  0  0  0  0  0  0  0  0  0  0  0
    1.2917    0.2958    0.0000 C   0  0  0  0  0  0  0  0  0  0  0  0
    0.6792   -1.0792    0.0000 C   0  0  0  0  0  0  0  0  0  0  0  0
    2.7125   -0.5292    0.0000 N   0  0  0  0  0  0  0  0  0  0  0  0
    2.0000    0.7125    0.0000 N   0  0  0  0  0  0  0  0  0  0  0  0
    2.7125    0.2958    0.0000 C   0  0  0  0  0  0  0  0  0  0  0  0
    2.3792   -2.3500    0.0000 C   0  0  0  0  0  0  0  0  0  0  0  0
    5.5667    0.2958    0.0000 C   0  0  0  0  0  0  0  0  0  0  0  0
    0.5750    0.7083    0.0000 O   0  0  0  0  0  0  0  0  0  0  0  0
    5.5667   -0.5375    0.0000 C   0  0  0  0  0  0  0  0  0  0  0  0
    4.8542    0.7083    0.0000 C   0  0  0  0  0  0  0  0  0  0  0  0
    3.4292    0.7083    0.0000 C   0  0  0  0  0  0  0  0  0  0  0  0
    4.1417    0.2958    0.0000 C   0  0  0  0  0  0  0  0  0  0  0  0
    3.1917   -2.1750    0.0000 C   0  0  0  0  0  0  0  0  0  0  0  0
    4.8500   -0.9417    0.0000 C   0  0  0  0  0  0  0  0  0  0  0  0
   -0.1250   -0.9042    0.0000 C   0  0  0  0  0  0  0  0  0  0  0  0
    4.1375   -0.5292    0.0000 C   0  0  0  0  0  0  0  0  0  0  0  0
    2.1292   -3.1375    0.0000 C   0  0  0  0  0  0  0  0  0  0  0  0
    6.2875    0.7083    0.0000 O   0  0  0  0  0  0  0  0  0  0  0  0
    6.2792   -0.9500    0.0000 O   0  0  0  0  0  0  0  0  0  0  0  0
    3.4417   -1.3917    0.0000 O   0  0  0  0  0  0  0  0  0  0  0  0
    2.9875   -5.1417    0.0000 C   0  0  0  0  0  0  0  0  0  0  0  0
    2.6875   -3.7417    0.0000 C   0  0  0  0  0  0  0  0  0  0  0  0
    2.4375   -4.5292    0.0000 C   0  0  0  0  0  0  0  0  0  0  0  0
    3.7417   -2.7875    0.0000 C   0  0  0  0  0  0  0  0  0  0  0  0
    6.2792    1.5333    0.0000 C   0  0  0  0  0  0  0  0  0  0  0  0
    6.9917   -0.5375    0.0000 C   0  0  0  0  0  0  0  0  0  0  0  0
    2.7292   -5.9292    0.0000 C   0  0  0  0  0  0  0  0  0  0  0  0
    3.7917   -4.9667    0.0000 C   0  0  0  0  0  0  0  0  0  0  0  0
    4.3417   -5.5750    0.0000 C   0  0  0  0  0  0  0  0  0  0  0  0
    3.2875   -6.5417    0.0000 C   0  0  0  0  0  0  0  0  0  0  0  0
    4.0917   -6.3667    0.0000 C   0  0  0  0  0  0  0  0  0  0  0  0
  2  1  1  0
  3  1  1  0
  4  2  2  0
  5  3  1  0
  6  3  2  0
  7  1  1  0
  8  9  1  0
  9  7  2  0
 10  2  1  0
 11 14  2  0
 12  5  1  0
 13 18  2  0
 14 16  1  0
 15  9  1  0
 16 15  1  0
 10 17  1  0
 18 20  1  0
 19  6  1  0
 20 16  2  0
 10 21  1  6
 22 11  1  0
 23 13  1  0
 17 24  1  6
 25 27  1  0
 26 21  1  0
 27 26  1  0
 28 17  1  0
 29 22  1  0
 30 23  1  0
 31 25  2  0
 32 25  1  0
 33 32  2  0
 34 31  1  0
 35 33  1  0
  4  6  1  0
  8  5  2  0
 11 13  1  0
 35 34  2  0
M  END
> <activity_id>
18227507

> <molregno>
321781

> <standard_relation>
=

> <pubmed_id>
29601185

> <chembl_id>
CHEMBL370962

> <full_mwt>
476.58

> <full_molformula>
C27H32N4O4

> <canonical_smiles>
COc1ccc(Cc2nc(O)c3c(C)nc([C@@H](CCCc4ccccc4)[C@@H](C)O)n3n2)cc1OC

> <curated_values>
16.0

> <curated_units>
10^-6cm/s

> <curated_cell_line>
RRCK

> <manually_curated>
Manually Curated

$$$$

     RDKit          2D

 22 25  0  0  0  0  0  0  0  0999 V2000
   -0.7740   -1.6000    0.0000 C   0  0  0  0  0  0  0  0  0  0  0  0
   -0.7758    0.0502    0.0000 C   0  0  0  0  0  0  0  0  0  0  0  0
   -1.4876   -1.1878    0.0000 C   0  0  0  0  0  0  0  0  0  0  0  0
   -1.4863   -0.3603    0.0000 C   0  0  0  0  0  0  0  0  0  0  0  0
   -2.2730   -0.1034    0.0000 O   0  0  0  0  0  0  0  0  0  0  0  0
   -2.7605   -0.7722    0.0000 C   0  0  0  0  0  0  0  0  0  0  0  0
   -2.2750   -1.4423    0.0000 C   0  0  0  0  0  0  0  0  0  0  0  0
   -0.0616   -0.3582    0.0000 C   0  0  0  0  0  0  0  0  0  0  0  0
   -0.0613   -1.1833    0.0000 C   0  0  0  0  0  0  0  0  0  0  0  0
    0.7235   -1.4380    0.0000 N   0  0  0  0  0  0  0  0  0  0  0  0
    1.2083   -0.7703    0.0000 C   0  0  0  0  0  0  0  0  0  0  0  0
    0.7230   -0.1031    0.0000 C   0  0  0  0  0  0  0  0  0  0  0  0
    2.0319   -0.7700    0.0000 O   0  0  0  0  0  0  0  0  0  0  0  0
    0.9773    0.6804    0.0000 C   0  0  0  0  0  0  0  0  0  0  0  0
    1.7828    0.8519    0.0000 N   0  0  0  0  0  0  0  0  0  0  0  0
    0.4260    1.2922    0.0000 O   0  0  0  0  0  0  0  0  0  0  0  0
    2.0371    1.6352    0.0000 C   0  0  0  0  0  0  0  0  0  0  0  0
    2.8173    1.8884    0.0000 S   0  0  0  0  0  0  0  0  0  0  0  0
    2.8170    2.7121    0.0000 C   0  0  0  0  0  0  0  0  0  0  0  0
    2.0336    2.9663    0.0000 N   0  0  0  0  0  0  0  0  0  0  0  0
    1.5498    2.2998    0.0000 N   0  0  0  0  0  0  0  0  0  0  0  0
    0.9782   -2.2213    0.0000 C   0  0  0  0  0  0  0  0  0  0  0  0
  8  2  2  0
  9 10  1  0
 10 11  1  0
 11 12  1  0
 12  8  1  0
  2  4  1  0
 11 13  2  0
  4  5  1  0
 12 14  1  0
  5  6  1  0
 14 15  1  0
  6  7  2  0
 14 16  2  0
  7  3  1  0
 15 17  1  0
 17 18  1  0
  8  9  1  0
  3  4  2  0
  3  1  1  0
  1  9  2  0
 18 19  1  0
 19 20  2  0
 20 21  1  0
 21 17  2  0
 10 22  1  0
M  END
> <activity_id>
1665766

> <molregno>
335280

> <standard_relation>
=

> <pubmed_id>
16275071

> <chembl_id>
CHEMBL200906

> <full_mwt>
314.33

> <full_molformula>
C14H10N4O3S

> <canonical_smiles>
CN1C(=O)C(C(=O)Nc2nncs2)c2cc3occc3cc21

> <curated_values>
3.0

> <curated_units>
10^-6cm/s

> <curated_cell_line>
MDCK

> <manually_curated>
Manually Curated

$$$$

     RDKit          2D

 23 25  0  0  0  0  0  0  0  0999 V2000
   -2.9014    1.5292    0.0000 C   0  0  0  0  0  0  0  0  0  0  0  0
   -2.9026    0.7018    0.0000 C   0  0  0  0  0  0  0  0  0  0  0  0
   -2.1878    0.2890    0.0000 C   0  0  0  0  0  0  0  0  0  0  0  0
   -1.4713    0.7023    0.0000 C   0  0  0  0  0  0  0  0  0  0  0  0
   -1.4742    1.5328    0.0000 C   0  0  0  0  0  0  0  0  0  0  0  0
   -2.1896    1.9420    0.0000 C   0  0  0  0  0  0  0  0  0  0  0  0
   -0.7613    1.9480    0.0000 C   0  0  0  0  0  0  0  0  0  0  0  0
   -0.0453    1.5382    0.0000 C   0  0  0  0  0  0  0  0  0  0  0  0
   -0.0402    0.7115    0.0000 C   0  0  0  0  0  0  0  0  0  0  0  0
    0.6717    0.3018    0.0000 N   0  0  0  0  0  0  0  0  0  0  0  0
    1.3871    0.7134    0.0000 C   0  0  0  0  0  0  0  0  0  0  0  0
    1.3859    1.5394    0.0000 C   0  0  0  0  0  0  0  0  0  0  0  0
    0.6695    1.9537    0.0000 C   0  0  0  0  0  0  0  0  0  0  0  0
    2.1003    1.9521    0.0000 C   0  0  0  0  0  0  0  0  0  0  0  0
    2.8149    1.5399    0.0000 C   0  0  0  0  0  0  0  0  0  0  0  0
    2.8100    0.7156    0.0000 C   0  0  0  0  0  0  0  0  0  0  0  0
    3.5238    0.3034    0.0000 C   0  0  0  0  0  0  0  0  0  0  0  0
    4.2391    0.7162    0.0000 C   0  0  0  0  0  0  0  0  0  0  0  0
    4.2362    1.5455    0.0000 C   0  0  0  0  0  0  0  0  0  0  0  0
    3.5218    1.9539    0.0000 C   0  0  0  0  0  0  0  0  0  0  0  0
   -2.1920    2.7670    0.0000 F   0  0  0  0  0  0  0  0  0  0  0  0
    3.5175    2.7789    0.0000 F   0  0  0  0  0  0  0  0  0  0  0  0
    0.6685    2.7787    0.0000 O   0  0  0  0  0  0  0  0  0  0  0  0
  8 13  1  0
  9 10  1  0
 10 11  1  0
 11 12  1  0
 12 13  1  0
  1  2  2  0
 12 14  2  0
  5  7  1  0
 14 15  1  0
  3  4  2  0
 15 16  2  0
  7  8  2  0
 16 17  1  0
  8  9  1  0
 17 18  2  0
 18 19  1  0
  4  5  1  0
 19 20  2  0
 20 15  1  0
  2  3  1  0
  6 21  1  0
  5  6  2  0
 20 22  1  0
  6  1  1  0
 13 23  2  0
M  END
> <activity_id>
15075047

> <molregno>
349787

> <standard_relation>
=

> <pubmed_id>
25442312

> <chembl_id>
CHEMBL379849

> <full_mwt>
311.33

> <full_molformula>
C19H15F2NO

> <canonical_smiles>
O=C1/C(=C/c2ccccc2F)CNC/C1=C\c1ccccc1F

> <curated_values>
3.54

> <curated_units>
10^-6cm/s

> <curated_cell_line>
MDCK

> <manually_curated>
Manually Curated

$$$$

     RDKit          2D

 23 25  0  0  0  0  0  0  0  0999 V2000
   -2.9014    1.5292    0.0000 C   0  0  0  0  0  0  0  0  0  0  0  0
   -2.9026    0.7018    0.0000 C   0  0  0  0  0  0  0  0  0  0  0  0
   -2.1878    0.2890    0.0000 C   0  0  0  0  0  0  0  0  0  0  0  0
   -1.4713    0.7023    0.0000 C   0  0  0  0  0  0  0  0  0  0  0  0
   -1.4742    1.5328    0.0000 C   0  0  0  0  0  0  0  0  0  0  0  0
   -2.1896    1.9420    0.0000 C   0  0  0  0  0  0  0  0  0  0  0  0
   -0.7613    1.9480    0.0000 C   0  0  0  0  0  0  0  0  0  0  0  0
   -0.0453    1.5382    0.0000 C   0  0  0  0  0  0  0  0  0  0  0  0
   -0.0402    0.7115    0.0000 C   0  0  0  0  0  0  0  0  0  0  0  0
    0.6717    0.3018    0.0000 N   0  0  0  0  0  0  0  0  0  0  0  0
    1.3871    0.7134    0.0000 C   0  0  0  0  0  0  0  0  0  0  0  0
    1.3859    1.5394    0.0000 C   0  0  0  0  0  0  0  0  0  0  0  0
    0.6695    1.9537    0.0000 C   0  0  0  0  0  0  0  0  0  0  0  0
    2.1003    1.9521    0.0000 C   0  0  0  0  0  0  0  0  0  0  0  0
    2.8149    1.5399    0.0000 C   0  0  0  0  0  0  0  0  0  0  0  0
    2.8100    0.7156    0.0000 C   0  0  0  0  0  0  0  0  0  0  0  0
    3.5238    0.3034    0.0000 C   0  0  0  0  0  0  0  0  0  0  0  0
    4.2391    0.7162    0.0000 C   0  0  0  0  0  0  0  0  0  0  0  0
    4.2362    1.5455    0.0000 C   0  0  0  0  0  0  0  0  0  0  0  0
    3.5218    1.9539    0.0000 C   0  0  0  0  0  0  0  0  0  0  0  0
   -2.1920    2.7670    0.0000 F   0  0  0  0  0  0  0  0  0  0  0  0
    3.5175    2.7789    0.0000 F   0  0  0  0  0  0  0  0  0  0  0  0
    0.6685    2.7787    0.0000 O   0  0  0  0  0  0  0  0  0  0  0  0
  8 13  1  0
  9 10  1  0
 10 11  1  0
 11 12  1  0
 12 13  1  0
  1  2  2  0
 12 14  2  0
  5  7  1  0
 14 15  1  0
  3  4  2  0
 15 16  2  0
  7  8  2  0
 16 17  1  0
  8  9  1  0
 17 18  2  0
 18 19  1  0
  4  5  1  0
 19 20  2  0
 20 15  1  0
  2  3  1  0
  6 21  1  0
  5  6  2  0
 20 22  1  0
  6  1  1  0
 13 23  2  0
M  END
> <activity_id>
15075047

> <molregno>
349787

> <standard_relation>
=

> <pubmed_id>
25442312

> <chembl_id>
CHEMBL379849

> <full_mwt>
311.33

> <full_molformula>
C19H15F2NO

> <canonical_smiles>
O=C1/C(=C/c2ccccc2F)CNC/C1=C\c1ccccc1F

> <curated_values>
3.54

> <curated_units>
Ucm/s

> <curated_cell_line>
MDCK

> <manually_curated>


$$$$

     RDKit          2D

 20 23  0  0  1  0  0  0  0  0999 V2000
   -0.6485  -12.7577    0.0000 C   0  0  0  0  0  0  0  0  0  0  0  0
   -0.6219  -12.1486    0.0000 N   0  0  0  0  0  0  0  0  0  0  0  0
   -4.1917  -15.0536    0.0000 C   0  0  0  0  0  0  0  0  0  0  0  0
   -3.4720  -14.6400    0.0000 N   0  0  0  0  0  0  0  0  0  0  0  0
   -3.4751  -13.8084    0.0000 C   0  0  0  0  0  0  0  0  0  0  0  0
   -4.1937  -13.3994    0.0000 C   0  0  0  0  0  0  0  0  0  0  0  0
   -2.7624  -13.3921    0.0000 C   0  0  0  0  0  0  0  0  0  0  0  0
   -2.0455  -13.8013    0.0000 N   0  0  0  0  0  0  0  0  0  0  0  0
   -2.7665  -12.5667    0.0000 O   0  0  0  0  0  0  0  0  0  0  0  0
   -1.3326  -13.3851    0.0000 C   0  0  0  0  0  0  0  0  0  0  0  0
   -0.6160  -13.7985    0.0000 C   0  0  0  0  0  0  0  0  0  0  0  0
    0.0947  -13.3858    0.0000 C   0  0  0  0  0  0  0  0  0  0  0  0
    0.0949  -12.5600    0.0000 C   0  0  0  0  0  0  0  0  0  0  0  0
   -1.3389  -12.5630    0.0000 C   0  0  0  0  0  0  0  0  0  0  0  0
   -1.0868  -13.1842    0.0000 C   0  0  0  0  0  0  0  0  0  0  0  0
   -4.9051  -14.6404    0.0000 C   0  0  0  0  0  0  0  0  0  0  0  0
   -4.9037  -13.8154    0.0000 C   0  0  0  0  0  0  0  0  0  0  0  0
   -5.6880  -13.5592    0.0000 C   0  0  0  0  0  0  0  0  0  0  0  0
   -6.1740  -14.2258    0.0000 C   0  0  0  0  0  0  0  0  0  0  0  0
   -5.6902  -14.8940    0.0000 O   0  0  0  0  0  0  0  0  0  0  0  0
 10  8  1  1
 10 11  1  0
 16  3  1  0
  5  6  2  0
  6 17  1  0
  1  2  1  0
 10 14  1  0
 11 12  1  0
 12 13  1  0
 13  2  1  0
  2 14  1  0
  5  7  1  0
  1 15  1  0
 15 11  1  0
 16 17  2  0
  3  4  2  0
  7  8  1  0
  7  9  2  0
  4  5  1  0
 17 18  1  0
 18 19  2  0
 19 20  1  0
 20 16  1  0
M  END
> <activity_id>
2171901

> <molregno>
352807

> <standard_relation>
=

> <pubmed_id>
18490160

> <chembl_id>
CHEMBL214268

> <full_mwt>
271.32

> <full_molformula>
C15H17N3O2

> <canonical_smiles>
O=C(N[C@H]1CN2CCC1CC2)c1cc2ccoc2cn1

> <curated_values>
34.0

> <curated_units>
10^-6 Cm/s

> <curated_cell_line>
MDCK

> <manually_curated>


$$$$

     RDKit          2D

 41 43  0  0  1  0  0  0  0  0999 V2000
    1.5557   -4.4528    0.0000 C   0  0  0  0  0  0  0  0  0  0  0  0
    2.3599   -4.2686    0.0000 O   0  0  0  0  0  0  0  0  0  0  0  0
    1.6740   -3.1220    0.0000 N   0  0  0  0  0  0  0  0  0  0  0  0
    1.1344   -3.7449    0.0000 C   0  0  0  0  0  0  0  0  0  0  0  0
    2.3903   -1.0583    0.0000 C   0  0  0  0  0  0  0  0  0  0  0  0
    2.3891   -1.8856    0.0000 C   0  0  0  0  0  0  0  0  0  0  0  0
    3.1039   -2.2985    0.0000 C   0  0  0  0  0  0  0  0  0  0  0  0
    3.8204   -1.8852    0.0000 C   0  0  0  0  0  0  0  0  0  0  0  0
    3.8175   -1.0546    0.0000 C   0  0  0  0  0  0  0  0  0  0  0  0
    3.1021   -0.6455    0.0000 C   0  0  0  0  0  0  0  0  0  0  0  0
    3.0997    0.1795    0.0000 N   0  0  0  0  0  0  0  0  0  0  0  0
    3.8129    0.5941    0.0000 C   0  0  0  0  0  0  0  0  0  0  0  0
    2.3840    0.5899    0.0000 S   0  0  0  0  0  0  0  0  0  0  0  0
    1.6667    1.0042    0.0000 C   0  0  0  0  0  0  0  0  0  0  0  0
    1.9724   -0.1252    0.0000 O   0  0  0  0  0  0  0  0  0  0  0  0
    2.7984    1.3032    0.0000 O   0  0  0  0  0  0  0  0  0  0  0  0
    4.5355   -2.2965    0.0000 C   0  0  0  0  0  0  0  0  0  0  0  0
    4.5368   -3.1215    0.0000 N   0  0  0  0  0  0  0  0  0  0  0  0
    5.2493   -1.8829    0.0000 O   0  0  0  0  0  0  0  0  0  0  0  0
    5.2519   -3.5329    0.0000 C   0  0  0  0  0  0  0  0  0  0  0  0
    5.2532   -4.3579    0.0000 C   0  0  0  0  0  0  0  0  0  0  0  0
    4.5394   -4.7715    0.0000 C   0  0  0  0  0  0  0  0  0  0  0  0
    5.9657   -3.1193    0.0000 C   0  0  0  0  0  0  0  0  0  0  0  0
    3.8262   -4.3560    0.0000 C   0  0  0  0  0  0  0  0  0  0  0  0
    3.1129   -4.7689    0.0000 C   0  0  0  0  0  0  0  0  0  0  0  0
    3.1138   -5.5948    0.0000 C   0  0  0  0  0  0  0  0  0  0  0  0
    3.8339   -6.0060    0.0000 C   0  0  0  0  0  0  0  0  0  0  0  0
    4.5443   -5.5907    0.0000 C   0  0  0  0  0  0  0  0  0  0  0  0
    1.6743   -2.2976    0.0000 C   0  0  0  0  0  0  0  0  0  0  0  0
    0.9602   -1.8845    0.0000 O   0  0  0  0  0  0  0  0  0  0  0  0
    6.6808   -3.5307    0.0000 N   0  0  0  0  0  0  0  0  0  0  0  0
    7.3947   -3.1170    0.0000 C   0  0  0  0  0  0  0  0  0  0  0  0
    8.1098   -3.5284    0.0000 C   0  0  0  0  0  0  0  0  0  0  0  0
    7.3934   -2.2920    0.0000 C   0  0  0  0  0  0  0  0  0  0  0  0
    8.1072   -1.8784    0.0000 C   0  0  0  0  0  0  0  0  0  0  0  0
    8.8236   -3.1148    0.0000 N   0  0  0  0  0  0  0  0  0  0  0  0
    8.1111   -4.3534    0.0000 O   0  0  0  0  0  0  0  0  0  0  0  0
    9.5387   -3.5262    0.0000 C   0  0  0  0  0  0  0  0  0  0  0  0
   10.2525   -3.1126    0.0000 C   0  0  0  0  0  0  0  0  0  0  0  0
   10.9677   -3.5239    0.0000 C   0  0  0  0  0  0  0  0  0  0  0  0
   10.2512   -2.2876    0.0000 C   0  0  0  0  0  0  0  0  0  0  0  0
  1  2  1  0
  3  4  1  0
  4  1  1  0
 13 14  1  0
 24 25  1  0
  6  7  1  0
 25 26  2  0
 13 15  2  0
 26 27  1  0
  9 10  2  0
 27 28  2  0
 28 22  1  0
 13 16  2  0
 25  2  1  0
 10  5  1  0
  6 29  1  0
  8 17  1  0
 29 30  2  0
  5  6  2  0
 29  3  1  0
 17 18  1  0
 10 11  1  0
 17 19  2  0
 23 31  1  0
  7  8  2  0
 31 32  1  0
 18 20  1  0
 32 33  1  0
 11 12  1  0
 32 34  1  1
 20 21  1  0
 34 35  1  0
 33 36  1  0
 21 22  1  0
 33 37  2  0
 11 13  1  0
 36 38  1  0
 20 23  1  0
 38 39  1  0
  8  9  1  0
 39 40  1  0
 22 24  2  0
 39 41  1  0
M  END
> <activity_id>
1773741

> <molregno>
360274

> <standard_relation>
=

> <pubmed_id>
17034118

> <chembl_id>
CHEMBL384496

> <full_mwt>
587.74

> <full_molformula>
C29H41N5O6S

> <canonical_smiles>
CC[C@H](NCC1Cc2cccc(c2)OCCNC(=O)c2cc(cc(N(C)S(C)(=O)=O)c2)C(=O)N1)C(=O)NCC(C)C

> <curated_values>
0.5

> <curated_units>
10^-6cm/s

> <curated_cell_line>
LLC-PK1

> <manually_curated>
Manually Curated

$$$$

     RDKit          2D

 43 45  0  0  1  0  0  0  0  0999 V2000
    8.3361  -20.4208    0.0000 C   0  0  0  0  0  0  0  0  0  0  0  0
    8.3349  -21.2482    0.0000 C   0  0  0  0  0  0  0  0  0  0  0  0
    9.0497  -21.6610    0.0000 C   0  0  0  0  0  0  0  0  0  0  0  0
    9.7662  -21.2477    0.0000 C   0  0  0  0  0  0  0  0  0  0  0  0
    9.7633  -20.4172    0.0000 C   0  0  0  0  0  0  0  0  0  0  0  0
    9.0479  -20.0080    0.0000 C   0  0  0  0  0  0  0  0  0  0  0  0
    9.0455  -19.1830    0.0000 N   0  0  0  0  0  0  0  0  0  0  0  0
    9.7587  -18.7684    0.0000 C   0  0  0  0  0  0  0  0  0  0  0  0
    8.3298  -18.7727    0.0000 S   0  0  0  0  0  0  0  0  0  0  0  0
    7.6125  -18.3583    0.0000 C   0  0  0  0  0  0  0  0  0  0  0  0
    7.9182  -19.4877    0.0000 O   0  0  0  0  0  0  0  0  0  0  0  0
    8.7442  -18.0593    0.0000 O   0  0  0  0  0  0  0  0  0  0  0  0
   10.4813  -21.6591    0.0000 C   0  0  0  0  0  0  0  0  0  0  0  0
   10.4826  -22.4841    0.0000 N   0  0  0  0  0  0  0  0  0  0  0  0
   11.1951  -21.2454    0.0000 O   0  0  0  0  0  0  0  0  0  0  0  0
   11.1977  -22.8954    0.0000 C   0  0  0  0  0  0  0  0  0  0  0  0
   11.1990  -23.7204    0.0000 C   0  0  0  0  0  0  0  0  0  0  0  0
   10.4852  -24.1341    0.0000 C   0  0  0  0  0  0  0  0  0  0  0  0
   11.9115  -22.4818    0.0000 C   0  0  0  0  0  0  0  0  0  0  0  0
    9.7720  -23.7185    0.0000 C   0  0  0  0  0  0  0  0  0  0  0  0
    9.0587  -24.1314    0.0000 C   0  0  0  0  0  0  0  0  0  0  0  0
    9.0596  -24.9573    0.0000 C   0  0  0  0  0  0  0  0  0  0  0  0
    9.7797  -25.3685    0.0000 C   0  0  0  0  0  0  0  0  0  0  0  0
   10.4901  -24.9532    0.0000 C   0  0  0  0  0  0  0  0  0  0  0  0
   12.6266  -22.8932    0.0000 N   0  0  0  0  0  0  0  0  0  0  0  0
   13.3405  -22.4796    0.0000 C   0  0  0  0  0  0  0  0  0  0  0  0
   14.0556  -22.8910    0.0000 C   0  0  0  0  0  0  0  0  0  0  0  0
   13.3392  -21.6546    0.0000 C   0  0  0  0  0  0  0  0  0  0  0  0
   14.0530  -21.2410    0.0000 C   0  0  0  0  0  0  0  0  0  0  0  0
   14.7694  -22.4773    0.0000 N   0  0  0  0  0  0  0  0  0  0  0  0
   14.0569  -23.7160    0.0000 O   0  0  0  0  0  0  0  0  0  0  0  0
   15.4845  -22.8887    0.0000 C   0  0  0  0  0  0  0  0  0  0  0  0
   16.1983  -22.4751    0.0000 C   0  0  0  0  0  0  0  0  0  0  0  0
   16.9135  -22.8865    0.0000 C   0  0  0  0  0  0  0  0  0  0  0  0
   16.1970  -21.6501    0.0000 C   0  0  0  0  0  0  0  0  0  0  0  0
    7.6201  -21.6601    0.0000 C   0  0  0  0  0  0  0  0  0  0  0  0
    7.6195  -22.4851    0.0000 C   0  0  0  0  0  0  0  0  0  0  0  0
    8.3438  -23.7197    0.0000 C   0  0  0  0  0  0  0  0  0  0  0  0
    8.3429  -22.8947    0.0000 C   0  0  0  0  0  0  0  0  0  0  0  0
   10.4744  -19.1788    0.0000 C   0  0  0  0  0  0  0  0  0  0  0  0
   11.1876  -18.7641    0.0000 C   0  0  0  0  0  0  0  0  0  0  0  0
   14.0517  -20.4160    0.0000 C   0  0  0  0  0  0  0  0  0  0  0  0
   14.7655  -20.0023    0.0000 C   0  0  0  0  0  0  0  0  0  0  0  0
  2  3  1  0
 21 22  2  0
  9 11  2  0
 22 23  1  0
  5  6  2  0
 23 24  2  0
 24 18  1  0
  9 12  2  0
 19 25  1  0
  6  1  1  0
 26 25  1  1
  4 13  1  0
 26 27  1  0
  1  2  2  0
 26 28  1  0
 13 14  1  0
 28 29  1  0
  6  7  1  0
 27 30  1  0
 13 15  2  0
 27 31  2  0
  3  4  2  0
 30 32  1  0
 14 16  1  0
 32 33  1  0
  7  8  1  0
 33 34  1  0
 16 17  1  0
 33 35  1  0
  2 36  1  0
 17 18  1  0
 36 37  1  0
  7  9  1  0
 21 38  1  0
 37 39  1  0
 16 19  1  6
 38 39  1  0
  4  5  1  0
  8 40  1  0
 18 20  2  0
 40 41  1  0
  9 10  1  0
 29 42  1  0
 20 21  1  0
 42 43  1  0
M  END
> <activity_id>
1773742

> <molregno>
360340

> <standard_relation>
=

> <pubmed_id>
17034118

> <chembl_id>
CHEMBL385374

> <full_mwt>
612.88

> <full_molformula>
C34H52N4O4S

> <canonical_smiles>
CCCC[C@H](NC[C@@H]1Cc2cccc(c2)CCCCc2cc(cc(N(CCC)S(C)(=O)=O)c2)C(=O)N1)C(=O)NCC(C)C

> <curated_values>
13.0

> <curated_units>
10^-6cm/s

> <curated_cell_line>
LLC-PK1

> <manually_curated>
Manually Curated

$$$$

     RDKit          2D

 39 41  0  0  1  0  0  0  0  0999 V2000
   -3.5848  -21.0166    0.0000 C   0  0  0  0  0  0  0  0  0  0  0  0
   -3.5859  -21.8440    0.0000 C   0  0  0  0  0  0  0  0  0  0  0  0
   -2.8711  -22.2569    0.0000 C   0  0  0  0  0  0  0  0  0  0  0  0
   -2.1547  -21.8435    0.0000 C   0  0  0  0  0  0  0  0  0  0  0  0
   -2.1575  -21.0130    0.0000 C   0  0  0  0  0  0  0  0  0  0  0  0
   -2.8729  -20.6039    0.0000 C   0  0  0  0  0  0  0  0  0  0  0  0
   -2.8754  -19.7789    0.0000 N   0  0  0  0  0  0  0  0  0  0  0  0
   -2.1621  -19.3642    0.0000 C   0  0  0  0  0  0  0  0  0  0  0  0
   -3.5911  -19.3685    0.0000 S   0  0  0  0  0  0  0  0  0  0  0  0
   -4.3083  -18.9542    0.0000 C   0  0  0  0  0  0  0  0  0  0  0  0
   -4.0026  -20.0835    0.0000 O   0  0  0  0  0  0  0  0  0  0  0  0
   -3.1767  -18.6551    0.0000 O   0  0  0  0  0  0  0  0  0  0  0  0
   -1.4395  -22.2549    0.0000 C   0  0  0  0  0  0  0  0  0  0  0  0
   -1.4383  -23.0799    0.0000 N   0  0  0  0  0  0  0  0  0  0  0  0
   -0.7257  -21.8413    0.0000 O   0  0  0  0  0  0  0  0  0  0  0  0
   -0.7231  -23.4913    0.0000 C   0  0  0  0  0  0  0  0  0  0  0  0
   -0.7218  -24.3163    0.0000 C   0  0  0  0  0  0  0  0  0  0  0  0
   -1.4357  -24.7299    0.0000 C   0  0  0  0  0  0  0  0  0  0  0  0
   -0.0093  -23.0777    0.0000 C   0  0  0  0  0  0  0  0  0  0  0  0
   -2.1488  -24.3143    0.0000 C   0  0  0  0  0  0  0  0  0  0  0  0
   -2.8621  -24.7273    0.0000 C   0  0  0  0  0  0  0  0  0  0  0  0
   -2.8613  -25.5532    0.0000 C   0  0  0  0  0  0  0  0  0  0  0  0
   -2.1411  -25.9644    0.0000 C   0  0  0  0  0  0  0  0  0  0  0  0
   -1.4307  -25.5491    0.0000 C   0  0  0  0  0  0  0  0  0  0  0  0
    0.7058  -23.4890    0.0000 N   0  0  0  0  0  0  0  0  0  0  0  0
    1.4196  -23.0754    0.0000 C   0  0  0  0  0  0  0  0  0  0  0  0
    2.1347  -23.4868    0.0000 C   0  0  0  0  0  0  0  0  0  0  0  0
    1.4183  -22.2504    0.0000 C   0  0  0  0  0  0  0  0  0  0  0  0
    2.1322  -21.8368    0.0000 C   0  0  0  0  0  0  0  0  0  0  0  0
    2.8486  -23.0732    0.0000 N   0  0  0  0  0  0  0  0  0  0  0  0
    2.1360  -24.3118    0.0000 O   0  0  0  0  0  0  0  0  0  0  0  0
    3.5637  -23.4845    0.0000 C   0  0  0  0  0  0  0  0  0  0  0  0
    4.2775  -23.0709    0.0000 C   0  0  0  0  0  0  0  0  0  0  0  0
    4.9926  -23.4823    0.0000 C   0  0  0  0  0  0  0  0  0  0  0  0
    4.2762  -22.2459    0.0000 C   0  0  0  0  0  0  0  0  0  0  0  0
   -4.3007  -22.2559    0.0000 C   0  0  0  0  0  0  0  0  0  0  0  0
   -4.3014  -23.0809    0.0000 C   0  0  0  0  0  0  0  0  0  0  0  0
   -3.5770  -24.3155    0.0000 C   0  0  0  0  0  0  0  0  0  0  0  0
   -3.5779  -23.4905    0.0000 C   0  0  0  0  0  0  0  0  0  0  0  0
  4  5  1  0
 18 20  2  0
  9 10  1  0
 20 21  1  0
  2  3  1  0
 21 22  2  0
  9 11  2  0
 22 23  1  0
  5  6  2  0
 23 24  2  0
 24 18  1  0
  9 12  2  0
 19 25  1  0
  6  1  1  0
 25 26  1  0
  4 13  1  0
 26 27  1  0
  1  2  2  0
 26 28  1  1
 13 14  1  0
 28 29  1  0
  6  7  1  0
 27 30  1  0
 13 15  2  0
 27 31  2  0
  3  4  2  0
 30 32  1  0
 14 16  1  0
 32 33  1  0
  7  8  1  0
 33 34  1  0
 16 17  1  0
 33 35  1  0
  2 36  1  0
 17 18  1  0
 36 37  1  0
  7  9  1  0
 21 38  1  0
 37 39  1  0
 16 19  1  0
 38 39  1  0
M  END
> <activity_id>
1773743

> <molregno>
360371

> <standard_relation>
=

> <pubmed_id>
17034118

> <chembl_id>
CHEMBL217374

> <full_mwt>
556.77

> <full_molformula>
C30H44N4O4S

> <canonical_smiles>
CC[C@H](NCC1Cc2cccc(c2)CCCCc2cc(cc(N(C)S(C)(=O)=O)c2)C(=O)N1)C(=O)NCC(C)C

> <curated_values>
19.0

> <curated_units>
10^-6cm/s

> <curated_cell_line>
LLC-PK1

> <manually_curated>
Manually Curated

$$$$

     RDKit          2D

 38 42  0  0  0  0  0  0  0  0999 V2000
   -7.4584   -6.3909    0.0000 C   0  0  0  0  0  0  0  0  0  0  0  0
   -8.1729   -6.8034    0.0000 C   0  0  0  0  0  0  0  0  0  0  0  0
   -8.1729   -7.6284    0.0000 C   0  0  0  0  0  0  0  0  0  0  0  0
   -7.4584   -8.0409    0.0000 C   0  0  0  0  0  0  0  0  0  0  0  0
   -6.7439   -7.6284    0.0000 C   0  0  0  0  0  0  0  0  0  0  0  0
   -6.7439   -6.8034    0.0000 C   0  0  0  0  0  0  0  0  0  0  0  0
   -6.0294   -8.0409    0.0000 O   0  0  0  0  0  0  0  0  0  0  0  0
   -5.3150   -7.6284    0.0000 C   0  0  0  0  0  0  0  0  0  0  0  0
   -4.6005   -8.0409    0.0000 F   0  0  0  0  0  0  0  0  0  0  0  0
   -5.3150   -6.8034    0.0000 F   0  0  0  0  0  0  0  0  0  0  0  0
   -4.6005   -7.2159    0.0000 F   0  0  0  0  0  0  0  0  0  0  0  0
   -8.8874   -6.3909    0.0000 O   0  0  0  0  0  0  0  0  0  0  0  0
   -9.6019   -6.8034    0.0000 C   0  0  0  0  0  0  0  0  0  0  0  0
  -10.3163   -6.3909    0.0000 C   0  0  0  0  0  0  0  0  0  0  0  0
  -11.0308   -6.8034    0.0000 C   0  0  0  0  0  0  0  0  0  0  0  0
  -11.0308   -7.6284    0.0000 N   0  0  0  0  0  0  0  0  0  0  0  0
  -10.3164   -8.0409    0.0000 C   0  0  0  0  0  0  0  0  0  0  0  0
   -9.6019   -7.6284    0.0000 C   0  0  0  0  0  0  0  0  0  0  0  0
  -11.7453   -8.0409    0.0000 C   0  0  0  0  0  0  0  0  0  0  0  0
  -12.4598   -7.6284    0.0000 C   0  0  0  0  0  0  0  0  0  0  0  0
  -13.1743   -8.0409    0.0000 C   0  0  0  0  0  0  0  0  0  0  0  0
  -13.1743   -8.8659    0.0000 C   0  0  0  0  0  0  0  0  0  0  0  0
  -12.4598   -9.2784    0.0000 C   0  0  0  0  0  0  0  0  0  0  0  0
  -11.7453   -8.8659    0.0000 C   0  0  0  0  0  0  0  0  0  0  0  0
  -13.8888   -9.2784    0.0000 O   0  0  0  0  0  0  0  0  0  0  0  0
  -14.6032   -8.8659    0.0000 C   0  0  0  0  0  0  0  0  0  0  0  0
  -15.3177   -9.2784    0.0000 C   0  0  0  0  0  0  0  0  0  0  0  0
  -16.0714   -8.9428    0.0000 O   0  0  0  0  0  0  0  0  0  0  0  0
  -16.6234   -9.5559    0.0000 C   0  0  0  0  0  0  0  0  0  0  0  0
  -16.2109  -10.2703    0.0000 N   0  0  0  0  0  0  0  0  0  0  0  0
  -15.4040  -10.0988    0.0000 C   0  0  0  0  0  0  0  0  0  0  0  0
  -16.7629  -10.8834    0.0000 C   0  0  0  0  0  0  0  0  0  0  0  0
  -17.5166  -10.5479    0.0000 C   0  0  0  0  0  0  0  0  0  0  0  0
  -17.4304   -9.7274    0.0000 N   0  0  0  0  0  0  0  0  0  0  0  0
  -14.6032   -9.6909    0.0000 C   0  0  0  0  0  0  0  0  0  0  0  0
  -18.2310  -10.9604    0.0000 N   0  0  0  0  0  0  0  0  0  0  0  0
  -18.9455  -10.5479    0.0000 O   0  0  0  0  0  0  0  0  0  0  0  0
  -18.2310  -11.7854    0.0000 O   0  0  0  0  0  0  0  0  0  0  0  0
  1  2  1  0
  1  6  2  0
  2  3  2  0
  3  4  1  0
  4  5  2  0
  5  6  1  0
  5  7  1  0
  7  8  1  0
  8  9  1  0
  8 10  1  0
  8 11  1  0
  2 12  1  0
 12 13  1  0
 13 14  1  0
 18 13  1  0
 14 15  1  0
 15 16  1  0
 16 17  1  0
 17 18  1  0
 16 19  1  0
 19 20  2  0
 24 19  1  0
 20 21  1  0
 21 22  2  0
 22 23  1  0
 23 24  2  0
 22 25  1  0
 25 26  1  0
 27 26  1  1
 27 28  1  0
 27 31  1  0
 28 29  1  0
 30 31  1  0
 29 34  2  0
 29 30  1  0
 30 32  1  0
 32 33  2  0
 33 34  1  0
 27 35  1  6
 33 36  1  0
 36 37  1  0
 36 38  2  0
M  CHG  2  36   1  37  -1
M  END
> <activity_id>
19034867

> <molregno>
365195

> <standard_relation>
=

> <pubmed_id>
31353295

> <chembl_id>
CHEMBL218650

> <full_mwt>
534.49

> <full_molformula>
C25H25F3N4O6

> <canonical_smiles>
C[C@]1(COc2ccc(N3CCC(Oc4ccc(OC(F)(F)F)cc4)CC3)cc2)Cn2cc([N+](=O)[O-])nc2O1

> <curated_values>
0.09

> <curated_units>
10^-6cm/s

> <curated_cell_line>
MDCK

> <manually_curated>
Manually Curated

$$$$

     RDKit          2D

 29 32  0  0  1  0  0  0  0  0999 V2000
   22.1177   -5.1569    0.0000 C   0  0  0  0  0  0  0  0  0  0  0  0
   22.1177   -6.7236    0.0000 C   0  0  0  0  0  0  0  0  0  0  0  0
   23.4724   -7.4953    0.0000 C   0  0  0  0  0  0  0  0  0  0  0  0
   24.8152   -6.7167    0.0000 C   0  0  0  0  0  0  0  0  0  0  0  0
   24.8152   -5.1560    0.0000 C   0  0  0  0  0  0  0  0  0  0  0  0
   23.4690   -4.3772    0.0000 C   0  0  0  0  0  0  0  0  0  0  0  0
   26.0294   -4.1929    0.0000 N   0  0  0  0  0  0  0  0  0  0  0  0
   27.5512   -4.5389    0.0000 C   0  0  0  0  0  0  0  0  0  0  0  0
   28.2321   -5.9364    0.0000 C   0  0  0  0  0  0  0  0  0  0  0  0
   27.5514   -7.3246    0.0000 N   0  0  0  0  0  0  0  0  0  0  0  0
   26.0355   -7.6880    0.0000 C   0  0  0  0  0  0  0  0  0  0  0  0
   25.6317   -9.1947    0.0000 C   0  0  0  0  0  0  0  0  0  0  0  0
   26.7345  -10.2983    0.0000 C   0  0  0  0  0  0  0  0  0  0  0  0
   26.3305  -11.8002    0.0000 C   0  0  0  0  0  0  0  0  0  0  0  0
   24.8233  -12.2042    0.0000 C   0  0  0  0  0  0  0  0  0  0  0  0
   23.7236  -11.1085    0.0000 C   0  0  0  0  0  0  0  0  0  0  0  0
   24.1182   -9.6003    0.0000 C   0  0  0  0  0  0  0  0  0  0  0  0
   30.1355   -6.0646    0.0000 N   0  0  0  0  0  0  0  0  0  0  0  0
   30.9156   -7.4157    0.0000 C   0  0  0  0  0  0  0  0  0  0  0  0
   32.4756   -7.4157    0.0000 N   0  0  0  0  0  0  0  0  0  0  0  0
   33.2555   -6.0646    0.0000 C   0  0  0  0  0  0  0  0  0  0  0  0
   32.4758   -4.7133    0.0000 C   0  0  0  0  0  0  0  0  0  0  0  0
   33.2549   -3.3670    0.0000 C   0  0  0  0  0  0  0  0  0  0  0  0
   34.8153   -3.3670    0.0000 C   0  0  0  0  0  0  0  0  0  0  0  0
   35.5940   -4.7098    0.0000 C   0  0  0  0  0  0  0  0  0  0  0  0
   34.8222   -6.0646    0.0000 C   0  0  0  0  0  0  0  0  0  0  0  0
   35.6023   -7.4157    0.0000 F   0  0  0  0  0  0  0  0  0  0  0  0
   30.1355   -8.7666    0.0000 O   0  0  0  0  0  0  0  0  0  0  0  0
   28.3313   -3.1878    0.0000 O   0  0  0  0  0  0  0  0  0  0  0  0
  1  2  1  0
  2  3  2  0
  3  4  1  0
  4  5  2  0
  5  6  1  0
  6  1  2  0
  5  7  1  0
  7  8  1  0
  8  9  1  0
  9 10  1  0
 11 10  2  0
  4 11  1  0
 11 12  1  0
 13 12  2  0
 14 13  1  0
 15 14  2  0
 16 15  1  0
 17 16  2  0
 12 17  1  0
  9 18  1  1
 18 19  1  0
 19 20  1  0
 20 21  1  0
 22 21  2  0
 23 22  1  0
 24 23  2  0
 25 24  1  0
 26 25  2  0
 21 26  1  0
 26 27  1  0
 19 28  2  0
  8 29  2  0
M  END
> <activity_id>
1825244

> <molregno>
370906

> <standard_relation>
=

> <pubmed_id>
17341059

> <chembl_id>
CHEMBL223402

> <full_mwt>
388.4

> <full_molformula>
C22H17FN4O2

> <canonical_smiles>
O=C(Nc1ccccc1F)N[C@H]1N=C(c2ccccc2)c2ccccc2NC1=O

> <curated_values>
13.0

> <curated_units>
10^-6cm/s

> <curated_cell_line>
MDCK

> <manually_curated>
Manually Curated

$$$$

     RDKit          2D

 30 32  0  0  0  0  0  0  0  0999 V2000
   -0.5729   -8.1904    0.0000 N   0  0  0  0  0  0  0  0  0  0  0  0
   -1.4025   -8.1859    0.0000 C   0  0  0  0  0  0  0  0  0  0  0  0
   -1.4025   -7.3516    0.0000 C   0  0  0  0  0  0  0  0  0  0  0  0
    0.1375   -8.5984    0.0000 C   0  0  0  0  0  0  0  0  0  0  0  0
   -2.1175   -6.9391    0.0000 N   0  0  0  0  0  0  0  0  0  0  0  0
   -2.8416   -7.3516    0.0000 C   0  0  0  0  0  0  0  0  0  0  0  0
   -3.5475   -6.9391    0.0000 C   0  0  0  0  0  0  0  0  0  0  0  0
    0.1375   -6.9484    0.0000 S   0  0  0  0  0  0  0  0  0  0  0  0
    0.8525   -8.1904    0.0000 C   0  0  0  0  0  0  0  0  0  0  0  0
   -4.2625   -7.3516    0.0000 C   0  0  0  0  0  0  0  0  0  0  0  0
    0.1375   -9.4234    0.0000 C   0  0  0  0  0  0  0  0  0  0  0  0
    2.9975   -8.6029    0.0000 C   0  0  0  0  0  0  0  0  0  0  0  0
    0.8525   -7.3654    0.0000 C   0  0  0  0  0  0  0  0  0  0  0  0
   -3.5475   -6.1141    0.0000 N   0  0  0  0  0  0  0  0  0  0  0  0
   -1.9891   -8.7679    0.0000 O   0  0  0  0  0  0  0  0  0  0  0  0
   -5.0416   -7.0996    0.0000 O   0  0  0  0  0  0  0  0  0  0  0  0
    1.5675   -8.6029    0.0000 C   0  0  0  0  0  0  0  0  0  0  0  0
   -2.8416   -8.1766    0.0000 O   0  0  0  0  0  0  0  0  0  0  0  0
   -4.2625   -8.1766    0.0000 C   0  0  0  0  0  0  0  0  0  0  0  0
    2.2825   -8.1904    0.0000 O   0  0  0  0  0  0  0  0  0  0  0  0
    2.9884   -9.4279    0.0000 O   0  0  0  0  0  0  0  0  0  0  0  0
   -0.5729   -9.8359    0.0000 O   0  0  0  0  0  0  0  0  0  0  0  0
   -5.5366   -7.7641    0.0000 C   0  0  0  0  0  0  0  0  0  0  0  0
   -5.0462   -8.4241    0.0000 C   0  0  0  0  0  0  0  0  0  0  0  0
    3.7125   -8.1904    0.0000 N   0  0  0  0  0  0  0  0  0  0  0  0
    0.8571   -9.8359    0.0000 O   0  0  0  0  0  0  0  0  0  0  0  0
   -2.8416   -5.7016    0.0000 O   0  0  0  0  0  0  0  0  0  0  0  0
   -2.8416   -4.8766    0.0000 C   0  0  0  0  0  0  0  0  0  0  0  0
   -0.5729   -7.3516    0.0000 C   0  0  0  0  0  0  0  0  0  0  0  0
   -0.5729   -6.5266    0.0000 H   0  0  0  0  0  0  0  0  0  0  0  0
  2  1  1  0
  3 29  1  0
 29  1  1  0
  4  1  1  0
  3  5  1  1
  6  5  1  0
  7  6  1  0
 29  8  1  0
  9  4  2  0
 10  7  1  0
 11  4  1  0
 12 20  1  0
 13  9  1  0
 14  7  2  0
 15  2  2  0
 16 10  1  0
 17  9  1  0
 18  6  2  0
 19 10  2  0
 20 17  1  0
 21 12  2  0
 22 11  2  0
 23 16  1  0
 24 19  1  0
 25 12  1  0
 26 11  1  0
 27 14  1  0
 28 27  1  0
  3  2  1  0
 13  8  1  0
 23 24  2  0
 29 30  1  6
M  END
> <activity_id>
13948439

> <molregno>
371655

> <standard_relation>
<

> <pubmed_id>
24397738

> <chembl_id>
CHEMBL1436

> <full_mwt>
424.39

> <full_molformula>
C16H16N4O8S

> <canonical_smiles>
CO/N=C(\C(=O)N[C@@H]1C(=O)N2C(C(=O)O)=C(COC(N)=O)CS[C@H]12)c1ccco1

> <curated_values>
2.0

> <curated_units>
10^-6cm/s

> <curated_cell_line>
LLC-PK1

> <manually_curated>
Manually Curated

$$$$

     RDKit          2D

 30 32  0  0  0  0  0  0  0  0999 V2000
   -0.5729   -8.1904    0.0000 N   0  0  0  0  0  0  0  0  0  0  0  0
   -1.4025   -8.1859    0.0000 C   0  0  0  0  0  0  0  0  0  0  0  0
   -1.4025   -7.3516    0.0000 C   0  0  0  0  0  0  0  0  0  0  0  0
    0.1375   -8.5984    0.0000 C   0  0  0  0  0  0  0  0  0  0  0  0
   -2.1175   -6.9391    0.0000 N   0  0  0  0  0  0  0  0  0  0  0  0
   -2.8416   -7.3516    0.0000 C   0  0  0  0  0  0  0  0  0  0  0  0
   -3.5475   -6.9391    0.0000 C   0  0  0  0  0  0  0  0  0  0  0  0
    0.1375   -6.9484    0.0000 S   0  0  0  0  0  0  0  0  0  0  0  0
    0.8525   -8.1904    0.0000 C   0  0  0  0  0  0  0  0  0  0  0  0
   -4.2625   -7.3516    0.0000 C   0  0  0  0  0  0  0  0  0  0  0  0
    0.1375   -9.4234    0.0000 C   0  0  0  0  0  0  0  0  0  0  0  0
    2.9975   -8.6029    0.0000 C   0  0  0  0  0  0  0  0  0  0  0  0
    0.8525   -7.3654    0.0000 C   0  0  0  0  0  0  0  0  0  0  0  0
   -3.5475   -6.1141    0.0000 N   0  0  0  0  0  0  0  0  0  0  0  0
   -1.9891   -8.7679    0.0000 O   0  0  0  0  0  0  0  0  0  0  0  0
   -5.0416   -7.0996    0.0000 O   0  0  0  0  0  0  0  0  0  0  0  0
    1.5675   -8.6029    0.0000 C   0  0  0  0  0  0  0  0  0  0  0  0
   -2.8416   -8.1766    0.0000 O   0  0  0  0  0  0  0  0  0  0  0  0
   -4.2625   -8.1766    0.0000 C   0  0  0  0  0  0  0  0  0  0  0  0
    2.2825   -8.1904    0.0000 O   0  0  0  0  0  0  0  0  0  0  0  0
    2.9884   -9.4279    0.0000 O   0  0  0  0  0  0  0  0  0  0  0  0
   -0.5729   -9.8359    0.0000 O   0  0  0  0  0  0  0  0  0  0  0  0
   -5.5366   -7.7641    0.0000 C   0  0  0  0  0  0  0  0  0  0  0  0
   -5.0462   -8.4241    0.0000 C   0  0  0  0  0  0  0  0  0  0  0  0
    3.7125   -8.1904    0.0000 N   0  0  0  0  0  0  0  0  0  0  0  0
    0.8571   -9.8359    0.0000 O   0  0  0  0  0  0  0  0  0  0  0  0
   -2.8416   -5.7016    0.0000 O   0  0  0  0  0  0  0  0  0  0  0  0
   -2.8416   -4.8766    0.0000 C   0  0  0  0  0  0  0  0  0  0  0  0
   -0.5729   -7.3516    0.0000 C   0  0  0  0  0  0  0  0  0  0  0  0
   -0.5729   -6.5266    0.0000 H   0  0  0  0  0  0  0  0  0  0  0  0
  2  1  1  0
  3 29  1  0
 29  1  1  0
  4  1  1  0
  3  5  1  1
  6  5  1  0
  7  6  1  0
 29  8  1  0
  9  4  2  0
 10  7  1  0
 11  4  1  0
 12 20  1  0
 13  9  1  0
 14  7  2  0
 15  2  2  0
 16 10  1  0
 17  9  1  0
 18  6  2  0
 19 10  2  0
 20 17  1  0
 21 12  2  0
 22 11  2  0
 23 16  1  0
 24 19  1  0
 25 12  1  0
 26 11  1  0
 27 14  1  0
 28 27  1  0
  3  2  1  0
 13  8  1  0
 23 24  2  0
 29 30  1  6
M  END
> <activity_id>
13948439

> <molregno>
371655

> <standard_relation>
<

> <pubmed_id>
24397738

> <chembl_id>
CHEMBL1436

> <full_mwt>
424.39

> <full_molformula>
C16H16N4O8S

> <canonical_smiles>
CO/N=C(\C(=O)N[C@@H]1C(=O)N2C(C(=O)O)=C(COC(N)=O)CS[C@H]12)c1ccco1

> <curated_values>
2.0

> <curated_units>
Ucm/s

> <curated_cell_line>
LLC-PK1

> <manually_curated>


$$$$

     RDKit          2D

 38 41  0  0  0  0  0  0  0  0999 V2000
    2.8456   -8.2527    0.0000 C   0  0  0  0  0  0  0  0  0  0  0  0
    3.5620   -7.8393    0.0000 C   0  0  0  0  0  0  0  0  0  0  0  0
    3.5592   -7.0088    0.0000 C   0  0  0  0  0  0  0  0  0  0  0  0
    2.8438   -6.5997    0.0000 C   0  0  0  0  0  0  0  0  0  0  0  0
    2.1308   -7.8398    0.0000 C   0  0  0  0  0  0  0  0  0  0  0  0
    2.1274   -7.0109    0.0000 C   0  0  0  0  0  0  0  0  0  0  0  0
    4.2721   -6.5936    0.0000 C   0  0  0  0  0  0  0  0  0  0  0  0
    4.9881   -7.0034    0.0000 C   0  0  0  0  0  0  0  0  0  0  0  0
    5.7008   -6.5884    0.0000 N   0  0  0  0  0  0  0  0  0  0  0  0
    4.9912   -7.8284    0.0000 O   0  0  0  0  0  0  0  0  0  0  0  0
    6.3664   -7.0740    0.0000 C   0  0  0  0  0  0  0  0  0  0  0  0
    7.0353   -6.5911    0.0000 C   0  0  0  0  0  0  0  0  0  0  0  0
    6.7827   -5.8056    0.0000 C   0  0  0  0  0  0  0  0  0  0  0  0
    5.9577   -5.8033    0.0000 C   0  0  0  0  0  0  0  0  0  0  0  0
    6.3584   -7.8958    0.0000 C   0  0  0  0  0  0  0  0  0  0  0  0
    7.0688   -8.3153    0.0000 O   0  0  0  0  0  0  0  0  0  0  0  0
    7.0607   -9.1402    0.0000 C   0  0  0  0  0  0  0  0  0  0  0  0
    6.3418   -9.5407    0.0000 C   0  0  0  0  0  0  0  0  0  0  0  0
    6.3318  -10.3621    0.0000 C   0  0  0  0  0  0  0  0  0  0  0  0
    7.0404  -10.7854    0.0000 C   0  0  0  0  0  0  0  0  0  0  0  0
    7.7606  -10.3811    0.0000 C   0  0  0  0  0  0  0  0  0  0  0  0
    7.7724   -9.5536    0.0000 C   0  0  0  0  0  0  0  0  0  0  0  0
    7.0306  -11.6130    0.0000 C   0  0  0  0  0  0  0  0  0  0  0  0
    6.3106  -12.0157    0.0000 O   0  0  0  0  0  0  0  0  0  0  0  0
    7.7394  -12.0351    0.0000 O   0  0  0  0  0  0  0  0  0  0  0  0
    7.1875   -5.0875    0.0000 F   0  0  0  0  0  0  0  0  0  0  0  0
    2.8454   -9.0777    0.0000 Cl  0  0  0  0  0  0  0  0  0  0  0  0
    1.4171   -8.2537    0.0000 N   0  0  0  0  0  0  0  0  0  0  0  0
    0.7018   -7.8426    0.0000 C   0  0  0  0  0  0  0  0  0  0  0  0
   -0.0118   -8.2565    0.0000 N   0  0  0  0  0  0  0  0  0  0  0  0
    0.7002   -7.0176    0.0000 O   0  0  0  0  0  0  0  0  0  0  0  0
   -0.7271   -7.8454    0.0000 C   0  0  0  0  0  0  0  0  0  0  0  0
   -0.7239   -7.0230    0.0000 C   0  0  0  0  0  0  0  0  0  0  0  0
   -1.4383   -6.6120    0.0000 C   0  0  0  0  0  0  0  0  0  0  0  0
   -2.1530   -7.0259    0.0000 C   0  0  0  0  0  0  0  0  0  0  0  0
   -2.1487   -7.8552    0.0000 C   0  0  0  0  0  0  0  0  0  0  0  0
   -1.4337   -8.2625    0.0000 C   0  0  0  0  0  0  0  0  0  0  0  0
   -1.4273   -9.0874    0.0000 C   0  0  0  0  0  0  0  0  0  0  0  0
 14  9  1  0
 11 15  1  1
  5  1  1  0
 15 16  1  0
 17 16  1  0
 17 18  1  0
  2  3  1  0
  3  4  2  0
 17 22  2  0
 18 19  2  0
 19 20  1  0
 20 21  2  0
 21 22  1  0
 23 24  1  0
 23 25  2  0
 20 23  1  0
 13 26  1  1
  1 27  1  0
  3  7  1  0
  5 28  1  0
  7  8  1  0
 28 29  1  0
  8  9  1  0
 29 30  1  0
  4  6  1  0
 29 31  2  0
  8 10  2  0
 30 32  1  0
  9 11  1  0
 32 33  2  0
  5  6  2  0
 33 34  1  0
  1  2  2  0
 34 35  2  0
 11 12  1  0
 35 36  1  0
 12 13  1  0
 36 37  2  0
 37 32  1  0
 13 14  1  0
 37 38  1  0
M  END
> <activity_id>
2477347

> <molregno>
380286

> <standard_relation>
=

> <pubmed_id>
18952443

> <chembl_id>
CHEMBL425647

> <full_mwt>
539.99

> <full_molformula>
C28H27ClFN3O5

> <canonical_smiles>
Cc1ccccc1NC(=O)Nc1ccc(CC(=O)N2C[C@@H](F)C[C@H]2COc2ccc(C(=O)O)cc2)cc1Cl

> <curated_values>
2.7

> <curated_units>
10^-6cm/s

> <curated_cell_line>
MDCK

> <manually_curated>
Manually Curated

$$$$

     RDKit          2D

 38 41  0  0  0  0  0  0  0  0999 V2000
    2.8456   -8.2527    0.0000 C   0  0  0  0  0  0  0  0  0  0  0  0
    3.5620   -7.8393    0.0000 C   0  0  0  0  0  0  0  0  0  0  0  0
    3.5592   -7.0088    0.0000 C   0  0  0  0  0  0  0  0  0  0  0  0
    2.8438   -6.5997    0.0000 C   0  0  0  0  0  0  0  0  0  0  0  0
    2.1308   -7.8398    0.0000 C   0  0  0  0  0  0  0  0  0  0  0  0
    2.1274   -7.0109    0.0000 C   0  0  0  0  0  0  0  0  0  0  0  0
    4.2721   -6.5936    0.0000 C   0  0  0  0  0  0  0  0  0  0  0  0
    4.9881   -7.0034    0.0000 C   0  0  0  0  0  0  0  0  0  0  0  0
    5.7008   -6.5884    0.0000 N   0  0  0  0  0  0  0  0  0  0  0  0
    4.9912   -7.8284    0.0000 O   0  0  0  0  0  0  0  0  0  0  0  0
    6.3664   -7.0740    0.0000 C   0  0  0  0  0  0  0  0  0  0  0  0
    7.0353   -6.5911    0.0000 C   0  0  0  0  0  0  0  0  0  0  0  0
    6.7827   -5.8056    0.0000 C   0  0  0  0  0  0  0  0  0  0  0  0
    5.9577   -5.8033    0.0000 C   0  0  0  0  0  0  0  0  0  0  0  0
    6.3584   -7.8958    0.0000 C   0  0  0  0  0  0  0  0  0  0  0  0
    7.0688   -8.3153    0.0000 O   0  0  0  0  0  0  0  0  0  0  0  0
    7.0607   -9.1402    0.0000 C   0  0  0  0  0  0  0  0  0  0  0  0
    6.3418   -9.5407    0.0000 C   0  0  0  0  0  0  0  0  0  0  0  0
    6.3318  -10.3621    0.0000 C   0  0  0  0  0  0  0  0  0  0  0  0
    7.0404  -10.7854    0.0000 C   0  0  0  0  0  0  0  0  0  0  0  0
    7.7606  -10.3811    0.0000 C   0  0  0  0  0  0  0  0  0  0  0  0
    7.7724   -9.5536    0.0000 C   0  0  0  0  0  0  0  0  0  0  0  0
    7.0306  -11.6130    0.0000 C   0  0  0  0  0  0  0  0  0  0  0  0
    6.3106  -12.0157    0.0000 O   0  0  0  0  0  0  0  0  0  0  0  0
    7.7394  -12.0351    0.0000 O   0  0  0  0  0  0  0  0  0  0  0  0
    7.1875   -5.0875    0.0000 F   0  0  0  0  0  0  0  0  0  0  0  0
    2.8454   -9.0777    0.0000 Cl  0  0  0  0  0  0  0  0  0  0  0  0
    1.4171   -8.2537    0.0000 N   0  0  0  0  0  0  0  0  0  0  0  0
    0.7018   -7.8426    0.0000 C   0  0  0  0  0  0  0  0  0  0  0  0
   -0.0118   -8.2565    0.0000 N   0  0  0  0  0  0  0  0  0  0  0  0
    0.7002   -7.0176    0.0000 O   0  0  0  0  0  0  0  0  0  0  0  0
   -0.7271   -7.8454    0.0000 C   0  0  0  0  0  0  0  0  0  0  0  0
   -0.7239   -7.0230    0.0000 C   0  0  0  0  0  0  0  0  0  0  0  0
   -1.4383   -6.6120    0.0000 C   0  0  0  0  0  0  0  0  0  0  0  0
   -2.1530   -7.0259    0.0000 C   0  0  0  0  0  0  0  0  0  0  0  0
   -2.1487   -7.8552    0.0000 C   0  0  0  0  0  0  0  0  0  0  0  0
   -1.4337   -8.2625    0.0000 C   0  0  0  0  0  0  0  0  0  0  0  0
   -1.4273   -9.0874    0.0000 C   0  0  0  0  0  0  0  0  0  0  0  0
 14  9  1  0
 11 15  1  1
  5  1  1  0
 15 16  1  0
 17 16  1  0
 17 18  1  0
  2  3  1  0
  3  4  2  0
 17 22  2  0
 18 19  2  0
 19 20  1  0
 20 21  2  0
 21 22  1  0
 23 24  1  0
 23 25  2  0
 20 23  1  0
 13 26  1  1
  1 27  1  0
  3  7  1  0
  5 28  1  0
  7  8  1  0
 28 29  1  0
  8  9  1  0
 29 30  1  0
  4  6  1  0
 29 31  2  0
  8 10  2  0
 30 32  1  0
  9 11  1  0
 32 33  2  0
  5  6  2  0
 33 34  1  0
  1  2  2  0
 34 35  2  0
 11 12  1  0
 35 36  1  0
 12 13  1  0
 36 37  2  0
 37 32  1  0
 13 14  1  0
 37 38  1  0
M  END
> <activity_id>
2477347

> <molregno>
380286

> <standard_relation>
=

> <pubmed_id>
18952443

> <chembl_id>
CHEMBL425647

> <full_mwt>
539.99

> <full_molformula>
C28H27ClFN3O5

> <canonical_smiles>
Cc1ccccc1NC(=O)Nc1ccc(CC(=O)N2C[C@@H](F)C[C@H]2COc2ccc(C(=O)O)cc2)cc1Cl

> <curated_values>
2.7

> <curated_units>
10'-6 Cm/s

> <curated_cell_line>
MDCK

> <manually_curated>


$$$$

     RDKit          2D

 70 72  0  0  1  0  0  0  0  0999 V2000
    2.9292   -7.6250    0.0000 N   0  0  0  0  0  0  0  0  0  0  0  0
    2.3167   -7.2708    0.0000 C   0  0  0  0  0  0  0  0  0  0  0  0
   -0.1208  -10.8042    0.0000 N   0  0  0  0  0  0  0  0  0  0  0  0
    1.7042   -7.6292    0.0000 C   0  0  0  0  0  0  0  0  0  0  0  0
   -0.7333   -9.7500    0.0000 C   0  0  0  0  0  0  0  0  0  0  0  0
    1.0917   -7.2792    0.0000 N   0  0  0  0  0  0  0  0  0  0  0  0
   -0.7375   -7.6375    0.0000 N   0  0  0  0  0  0  0  0  0  0  0  0
    1.7042  -10.4417    0.0000 N   0  0  0  0  0  0  0  0  0  0  0  0
   -1.3458   -9.4000    0.0000 N   0  0  0  0  0  0  0  0  0  0  0  0
    0.4875  -10.4500    0.0000 C   0  0  0  0  0  0  0  0  0  0  0  0
    0.4792   -7.6292    0.0000 C   0  0  0  0  0  0  0  0  0  0  0  0
    2.3167  -10.7917    0.0000 C   0  0  0  0  0  0  0  0  0  0  0  0
    3.5042   -6.4958    0.0000 C   0  0  0  0  0  0  0  0  0  0  0  0
   -0.7375   -8.3417    0.0000 C   0  0  0  0  0  0  0  0  0  0  0  0
   -0.7333  -10.4542    0.0000 C   0  0  0  0  0  0  0  0  0  0  0  0
   -0.1333   -7.2792    0.0000 C   0  0  0  0  0  0  0  0  0  0  0  0
    3.5042   -7.2042    0.0000 C   0  0  0  0  0  0  0  0  0  0  0  0
    1.1000  -10.8000    0.0000 C   0  0  0  0  0  0  0  0  0  0  0  0
    4.1167   -6.1417    0.0000 N   0  0  0  0  0  0  0  0  0  0  0  0
   -0.1333   -6.5750    0.0000 C   0  0  0  0  0  0  0  0  0  0  0  0
   -1.3458   -8.6917    0.0000 C   0  0  0  0  0  0  0  0  0  0  0  0
    2.9292  -10.4417    0.0000 C   0  0  0  0  0  0  0  0  0  0  0  0
    5.3417   -6.1417    0.0000 C   0  0  0  0  0  0  0  0  0  0  0  0
    4.7292   -6.4958    0.0000 C   0  0  0  0  0  0  0  0  0  0  0  0
    0.4792   -6.2167    0.0000 C   0  0  0  0  0  0  0  0  0  0  0  0
    5.9542   -6.4958    0.0000 N   0  0  0  0  0  0  0  0  0  0  0  0
    2.3167   -8.6792    0.0000 S   0  0  0  0  0  0  0  0  0  0  0  0
    2.3167   -9.3875    0.0000 S   0  0  0  0  0  0  0  0  0  0  0  0
    7.1833   -6.4958    0.0000 C   0  0  0  0  0  0  0  0  0  0  0  0
   -3.1875   -8.3333    0.0000 C   0  0  0  0  0  0  0  0  0  0  0  0
    2.3125   -6.5625    0.0000 O   0  0  0  0  0  0  0  0  0  0  0  0
   -0.1208   -9.3917    0.0000 O   0  0  0  0  0  0  0  0  0  0  0  0
    2.8875   -6.1417    0.0000 O   0  0  0  0  0  0  0  0  0  0  0  0
    0.4833   -9.7417    0.0000 O   0  0  0  0  0  0  0  0  0  0  0  0
    2.3208  -11.5042    0.0000 O   0  0  0  0  0  0  0  0  0  0  0  0
    0.4833   -8.3417    0.0000 O   0  0  0  0  0  0  0  0  0  0  0  0
   -0.1250   -8.6958    0.0000 O   0  0  0  0  0  0  0  0  0  0  0  0
    1.7042   -8.3292    0.0000 C   0  0  0  0  0  0  0  0  0  0  0  0
    1.1000  -11.5042    0.0000 C   0  0  0  0  0  0  0  0  0  0  0  0
    5.3417   -5.4333    0.0000 O   0  0  0  0  0  0  0  0  0  0  0  0
    4.7292   -7.2042    0.0000 C   0  0  0  0  0  0  0  0  0  0  0  0
    2.9292   -9.7375    0.0000 C   0  0  0  0  0  0  0  0  0  0  0  0
    0.4750   -5.5083    0.0000 O   0  0  0  0  0  0  0  0  0  0  0  0
    7.1833   -7.2042    0.0000 O   0  0  0  0  0  0  0  0  0  0  0  0
   -3.1875   -7.6250    0.0000 O   0  0  0  0  0  0  0  0  0  0  0  0
   -1.9625   -8.3333    0.0000 C   0  0  0  0  0  0  0  0  0  0  0  0
    6.5708   -6.1417    0.0000 C   0  0  0  0  0  0  0  0  0  0  0  0
    3.5417  -10.7917    0.0000 N   0  0  0  0  0  0  0  0  0  0  0  0
   -1.3500  -10.8083    0.0000 C   0  0  0  0  0  0  0  0  0  0  0  0
    3.1500   -8.2958    0.0000 C   0  0  0  0  0  0  0  0  0  0  0  0
    1.0917   -6.5667    0.0000 N   0  0  0  0  0  0  0  0  0  0  0  0
   -2.5750   -8.6875    0.0000 C   0  0  0  0  0  0  0  0  0  0  0  0
    0.4875  -11.8625    0.0000 C   0  0  0  0  0  0  0  0  0  0  0  0
   -3.8000   -8.6875    0.0000 N   0  0  0  0  0  0  0  0  0  0  0  0
    7.7958   -6.1417    0.0000 N   0  0  0  0  0  0  0  0  0  0  0  0
   -0.7333  -12.5750    0.0000 C   0  0  0  0  0  0  0  0  0  0  0  0
   -0.1250  -11.5083    0.0000 C   0  0  0  0  0  0  0  0  0  0  0  0
    0.4958  -12.5708    0.0000 C   0  0  0  0  0  0  0  0  0  0  0  0
   -0.1125  -12.9250    0.0000 C   0  0  0  0  0  0  0  0  0  0  0  0
   -0.7375  -11.8667    0.0000 C   0  0  0  0  0  0  0  0  0  0  0  0
    4.0750   -7.6250    0.0000 C   0  0  0  0  0  0  0  0  0  0  0  0
   -1.3458  -12.9333    0.0000 O   0  0  0  0  0  0  0  0  0  0  0  0
    3.8583   -8.2958    0.0000 C   0  0  0  0  0  0  0  0  0  0  0  0
    5.3417   -7.5583    0.0000 C   0  0  0  0  0  0  0  0  0  0  0  0
   -1.9625  -10.4542    0.0000 C   0  0  0  0  0  0  0  0  0  0  0  0
   -1.3458  -11.5167    0.0000 C   0  0  0  0  0  0  0  0  0  0  0  0
    5.3417   -8.2667    0.0000 C   0  0  0  0  0  0  0  0  0  0  0  0
    5.9542   -7.2042    0.0000 C   0  0  0  0  0  0  0  0  0  0  0  0
   -2.5750  -10.8083    0.0000 C   0  0  0  0  0  0  0  0  0  0  0  0
   -0.7323  -11.4542    0.0000 H   0  0  0  0  0  0  0  0  0  0  0  0
  2  1  1  0
  3 10  1  0
  4  2  1  6
  5  9  1  0
  6  4  1  0
  7 16  1  0
  8 12  1  0
  9 21  1  0
 10 18  1  0
 11  6  1  0
 12 22  1  0
 17 13  1  6
 14  7  1  0
 15  5  1  0
 16 11  1  0
 17  1  1  0
 18  8  1  0
 19 13  1  0
 16 20  1  1
 21 14  1  0
 22 42  1  0
 23 24  1  0
 24 19  1  6
 25 20  1  0
 26 23  1  0
 27 38  1  0
 28 27  1  0
 29 47  1  0
 30 52  1  0
 31  2  2  0
 32  5  2  0
 33 13  2  0
 34 10  2  0
 35 12  2  0
 36 11  2  0
 37 14  2  0
  4 38  1  0
 18 39  1  1
 40 23  2  0
 24 41  1  0
 42 28  1  0
 43 25  2  0
 44 29  2  0
 45 30  2  0
 21 46  1  1
 47 26  1  0
 22 48  1  6
 49 15  1  0
 50  1  1  0
 51 25  1  0
 52 46  1  0
 53 39  1  0
 54 30  1  0
 55 29  1  0
 56 59  1  0
 57 53  2  0
 58 53  1  0
 59 58  2  0
 60 57  1  0
 61 17  1  0
 62 56  1  0
 63 50  1  0
 64 41  1  0
 65 49  1  0
 49 66  1  1
 67 64  1  0
 68 64  1  0
 69 65  1  0
 61 63  1  0
  3 15  1  0
 56 60  2  0
 15 70  1  6
M  END
> <activity_id>
15107181

> <molregno>
392195

> <standard_relation>
=

> <pubmed_id>
25313332

> <chembl_id>
CHEMBL395429

> <full_mwt>
1007.21

> <full_molformula>
C43H66N12O12S2

> <canonical_smiles>
CC[C@H](C)[C@@H]1NC(=O)[C@H](Cc2ccc(O)cc2)NC(=O)[C@@H](N)CSSC[C@@H](C(=O)N2CCC[C@H]2C(=O)N[C@@H](CC(C)C)C(=O)NCC(N)=O)NC(=O)[C@H](CC(N)=O)NC(=O)[C@H](CCC(N)=O)NC1=O

> <curated_values>
0.35

> <curated_units>
10^-6cm/s

> <curated_cell_line>
RRCK

> <manually_curated>
Manually Curated

$$$$

     RDKit          2D

 28 32  0  0  0  0  0  0  0  0999 V2000
    0.9966  -12.5102    0.0000 C   0  0  0  0  0  0  0  0  0  0  0  0
    1.4034  -13.2221    0.0000 N   0  0  0  0  0  0  0  0  0  0  0  0
    2.2215  -13.2249    0.0000 C   0  0  0  0  0  0  0  0  0  0  0  0
    2.6338  -12.5165    0.0000 C   0  0  0  0  0  0  0  0  0  0  0  0
    1.4054  -11.8045    0.0000 C   0  0  0  0  0  0  0  0  0  0  0  0
    2.2177  -11.8033    0.0000 C   0  0  0  0  0  0  0  0  0  0  0  0
    2.4678  -11.0304    0.0000 N   0  0  0  0  0  0  0  0  0  0  0  0
    1.8099  -10.5537    0.0000 C   0  0  0  0  0  0  0  0  0  0  0  0
    1.1533  -11.0322    0.0000 N   0  0  0  0  0  0  0  0  0  0  0  0
    1.8087   -9.7282    0.0000 O   0  0  0  0  0  0  0  0  0  0  0  0
    3.2525  -10.7743    0.0000 C   0  0  0  0  0  0  0  0  0  0  0  0
    4.0599  -10.9440    0.0000 C   0  0  0  0  0  0  0  0  0  0  0  0
    3.8038  -10.1592    0.0000 C   0  0  0  0  0  0  0  0  0  0  0  0
    0.3678  -10.7782    0.0000 C   0  0  0  0  0  0  0  0  0  0  0  0
   -0.2449  -11.3314    0.0000 C   0  0  0  0  0  0  0  0  0  0  0  0
   -1.0521  -11.1648    0.0000 N   0  0  0  0  0  0  0  0  0  0  0  0
   -0.1570  -12.1561    0.0000 N   0  0  0  0  0  0  0  0  0  0  0  0
   -0.9106  -12.4930    0.0000 C   0  0  0  0  0  0  0  0  0  0  0  0
   -1.4597  -11.8817    0.0000 C   0  0  0  0  0  0  0  0  0  0  0  0
   -2.2618  -12.0521    0.0000 C   0  0  0  0  0  0  0  0  0  0  0  0
   -2.5158  -12.8335    0.0000 C   0  0  0  0  0  0  0  0  0  0  0  0
   -1.9615  -13.4445    0.0000 C   0  0  0  0  0  0  0  0  0  0  0  0
   -1.1615  -13.2709    0.0000 C   0  0  0  0  0  0  0  0  0  0  0  0
    0.5586  -12.5678    0.0000 C   0  0  0  0  0  0  0  0  0  0  0  0
    0.5599  -13.3933    0.0000 C   0  0  0  0  0  0  0  0  0  0  0  0
    1.2753  -13.8051    0.0000 C   0  0  0  0  0  0  0  0  0  0  0  0
    1.2766  -14.6306    0.0000 C   0  0  0  0  0  0  0  0  0  0  0  0
    1.9922  -15.0423    0.0000 O   0  0  0  0  0  0  0  0  0  0  0  0
  2  3  1  0
  1  2  2  0
  9 14  1  0
  3  4  2  0
 14 15  1  0
 15 16  2  0
  4  6  1  0
  6  7  1  0
 16 19  1  0
 18 17  1  0
 17 15  1  0
  7  8  1  0
  8  9  1  0
 18 19  2  0
  9  5  1  0
 19 20  1  0
  5  1  1  0
 20 21  2  0
  8 10  2  0
 21 22  1  0
  5  6  2  0
 22 23  2  0
 23 18  1  0
  7 11  1  0
 17 24  1  0
 12 11  1  0
 24 25  1  0
 13 12  1  0
 25 26  1  0
 11 13  1  0
 26 27  1  0
 27 28  1  0
M  END
> <activity_id>
12683173

> <molregno>
395394

> <standard_relation>
=

> <pubmed_id>
23265891

> <chembl_id>
CHEMBL243876

> <full_mwt>
377.45

> <full_molformula>
C21H23N5O2

> <canonical_smiles>
O=c1n(Cc2nc3ccccc3n2CCCCO)c2cnccc2n1C1CC1

> <curated_values>
14.0

> <curated_units>
10^-6cm/s

> <curated_cell_line>
RRCK

> <manually_curated>
Manually Curated

$$$$

     RDKit          2D

 17 17  0  0  1  0  0  0  0  0999 V2000
   14.8407  -11.1402    0.0000 C   0  0  0  0  0  0  0  0  0  0  0  0
   14.0337  -10.9687    0.0000 N   0  0  0  0  0  0  0  0  0  0  0  0
   13.9475  -10.1482    0.0000 C   0  0  0  0  0  0  0  0  0  0  0  0
   14.7012   -9.8126    0.0000 C   0  0  0  0  0  0  0  0  0  0  0  0
   15.2532  -10.4257    0.0000 N   0  0  0  0  0  0  0  0  0  0  0  0
   13.9475   -8.4982    0.0000 C   0  0  0  0  0  0  0  0  0  0  0  0
   13.2330   -8.9107    0.0000 C   0  0  0  0  0  0  0  0  0  0  0  0
   13.2330   -9.7357    0.0000 C   0  0  0  0  0  0  0  0  0  0  0  0
   13.9475   -7.6732    0.0000 O   0  0  0  0  0  0  0  0  0  0  0  0
   14.6619   -8.9107    0.0000 O   0  0  0  0  0  0  0  0  0  0  0  0
   16.0737  -10.3395    0.0000 C   0  0  0  0  0  0  0  0  0  0  0  0
   16.5586  -11.0069    0.0000 C   0  0  0  0  0  0  0  0  0  0  0  0
   17.3791  -10.9207    0.0000 C   0  0  0  0  0  0  0  0  0  0  0  0
   12.5185   -8.4982    0.0000 C   0  0  0  0  0  0  0  0  0  0  0  0
   11.8041   -8.9107    0.0000 C   0  0  0  0  0  0  0  0  0  0  0  0
   11.0896   -8.4982    0.0000 C   0  0  0  0  0  0  0  0  0  0  0  0
   10.3751   -8.9107    0.0000 N   0  0  0  0  0  0  0  0  0  0  0  0
  1  2  2  0
  2  3  1  0
  3  4  2  0
  4  5  1  0
  1  5  1  0
  6  7  1  0
  7  8  1  6
  6  9  2  0
  6 10  1  0
  3  8  1  0
 11 12  1  0
 12 13  1  0
  5 11  1  0
 14 15  1  0
 15 16  1  0
 16 17  1  0
  7 14  1  0
M  END
> <activity_id>
19142577

> <molregno>
404037

> <standard_relation>
=

> <pubmed_id>
31732255

> <chembl_id>
CHEMBL398110

> <full_mwt>
239.32

> <full_molformula>
C12H21N3O2

> <canonical_smiles>
CCCn1cnc(C[C@H](CCCN)C(=O)O)c1

> <curated_values>
0.27

> <curated_units>
10^-6cm/s

> <curated_cell_line>
LE-MDCK2

> <manually_curated>
Manually Curated

$$$$

     RDKit          2D

 21 24  0  0  1  0  0  0  0  0999 V2000
   13.1093   -5.4282    0.0000 C   0  0  0  0  0  0  0  0  0  0  0  0
   13.8257   -5.0148    0.0000 C   0  0  0  0  0  0  0  0  0  0  0  0
   13.8228   -4.1842    0.0000 C   0  0  0  0  0  0  0  0  0  0  0  0
   13.1075   -3.7750    0.0000 C   0  0  0  0  0  0  0  0  0  0  0  0
   14.5374   -3.7687    0.0000 C   0  0  0  0  0  0  0  0  0  0  0  0
   15.2535   -4.1786    0.0000 N   0  0  0  0  0  0  0  0  0  0  0  0
   14.5343   -2.9437    0.0000 O   0  0  0  0  0  0  0  0  0  0  0  0
   15.9664   -3.7633    0.0000 C   0  0  0  0  0  0  0  0  0  0  0  0
   16.7759   -2.6803    0.0000 C   0  0  0  0  0  0  0  0  0  0  0  0
   16.4002   -3.2406    0.0000 C   0  0  0  0  0  0  0  0  0  0  0  0
   16.3955   -2.2553    0.0000 N   0  0  0  0  0  0  0  0  0  0  0  0
   17.2191   -2.1097    0.0000 C   0  0  0  0  0  0  0  0  0  0  0  0
   16.7961   -3.6219    0.0000 C   0  0  0  0  0  0  0  0  0  0  0  0
   15.6707   -1.7317    0.0000 C   0  0  0  0  0  0  0  0  0  0  0  0
   16.0558   -2.3588    0.0000 C   0  0  0  0  0  0  0  0  0  0  0  0
   17.5861   -2.5246    0.0000 H   0  0  0  0  0  0  0  0  0  0  0  0
   12.3943   -5.0152    0.0000 C   0  0  0  0  0  0  0  0  0  0  0  0
   12.3910   -4.1909    0.0000 C   0  0  0  0  0  0  0  0  0  0  0  0
   11.6059   -3.9392    0.0000 C   0  0  0  0  0  0  0  0  0  0  0  0
   11.1240   -4.6082    0.0000 C   0  0  0  0  0  0  0  0  0  0  0  0
   11.6113   -5.2732    0.0000 O   0  0  0  0  0  0  0  0  0  0  0  0
 17  1  1  0
  2  3  1  0
  5  6  1  0
  5  7  2  0
  8 10  1  0
 10 11  1  0
 11 12  1  0
 12  9  1  0
  9 13  1  0
 13  8  1  0
 11 14  1  0
  9 15  1  0
 14 15  1  0
  3  5  1  0
  9 16  1  6
 17 18  2  0
  8  6  1  1
  3  4  2  0
  4 18  1  0
  1  2  2  0
 18 19  1  0
 19 20  2  0
 20 21  1  0
 21 17  1  0
M  END
> <activity_id>
2171905

> <molregno>
425909

> <standard_relation>
=

> <pubmed_id>
18490160

> <chembl_id>
CHEMBL258031

> <full_mwt>
270.33

> <full_molformula>
C16H18N2O2

> <canonical_smiles>
O=C(N[C@@H]1C[C@H]2CCN(C2)C1)c1ccc2occc2c1

> <curated_values>
3.8

> <curated_units>
10^-6 Cm/s

> <curated_cell_line>
MDCK

> <manually_curated>


$$$$

     RDKit          2D

 21 24  0  0  1  0  0  0  0  0999 V2000
   -3.2044  -10.9402    0.0000 C   0  0  0  0  0  0  0  0  0  0  0  0
   -2.4880  -10.5269    0.0000 C   0  0  0  0  0  0  0  0  0  0  0  0
   -2.4909   -9.6963    0.0000 C   0  0  0  0  0  0  0  0  0  0  0  0
   -3.2062   -9.2872    0.0000 C   0  0  0  0  0  0  0  0  0  0  0  0
   -1.7764   -9.2809    0.0000 C   0  0  0  0  0  0  0  0  0  0  0  0
   -1.0604   -9.6907    0.0000 N   0  0  0  0  0  0  0  0  0  0  0  0
   -1.7795   -8.4559    0.0000 O   0  0  0  0  0  0  0  0  0  0  0  0
   -0.3475   -9.2755    0.0000 C   0  0  0  0  0  0  0  0  0  0  0  0
    0.4619   -8.1926    0.0000 C   0  0  0  0  0  0  0  0  0  0  0  0
    0.0862   -8.7528    0.0000 C   0  0  0  0  0  0  0  0  0  0  0  0
    0.0815   -7.7676    0.0000 N   0  0  0  0  0  0  0  0  0  0  0  0
    0.9051   -7.6220    0.0000 C   0  0  0  0  0  0  0  0  0  0  0  0
    0.4821   -9.1341    0.0000 C   0  0  0  0  0  0  0  0  0  0  0  0
   -0.6432   -7.2440    0.0000 C   0  0  0  0  0  0  0  0  0  0  0  0
   -0.2581   -7.8711    0.0000 C   0  0  0  0  0  0  0  0  0  0  0  0
    1.2720   -8.0369    0.0000 H   0  0  0  0  0  0  0  0  0  0  0  0
   -3.9193  -10.5273    0.0000 C   0  0  0  0  0  0  0  0  0  0  0  0
   -3.9226   -9.7030    0.0000 C   0  0  0  0  0  0  0  0  0  0  0  0
   -4.7076   -9.4514    0.0000 S   0  0  0  0  0  0  0  0  0  0  0  0
   -5.1895  -10.1203    0.0000 C   0  0  0  0  0  0  0  0  0  0  0  0
   -4.7022  -10.7852    0.0000 N   0  0  0  0  0  0  0  0  0  0  0  0
 17  1  1  0
  2  3  1  0
  5  6  1  0
  5  7  2  0
  8 10  1  0
 10 11  1  0
 11 12  1  0
 12  9  1  0
  9 13  1  0
 13  8  1  0
 11 14  1  0
  9 15  1  0
 14 15  1  0
  3  5  1  0
  9 16  1  6
 17 18  2  0
  8  6  1  1
  3  4  2  0
  4 18  1  0
  1  2  2  0
 18 19  1  0
 19 20  1  0
 20 21  2  0
 21 17  1  0
M  END
> <activity_id>
2171904

> <molregno>
425910

> <standard_relation>
=

> <pubmed_id>
18490160

> <chembl_id>
CHEMBL258239

> <full_mwt>
287.39

> <full_molformula>
C15H17N3OS

> <canonical_smiles>
O=C(N[C@@H]1C[C@H]2CCN(C2)C1)c1ccc2ncsc2c1

> <curated_values>
0.2

> <curated_units>
10^-6 Cm/s

> <curated_cell_line>
MDCK

> <manually_curated>


$$$$

     RDKit          2D

 21 24  0  0  1  0  0  0  0  0999 V2000
    4.9116   -5.3857    0.0000 C   0  0  0  0  0  0  0  0  0  0  0  0
    5.6285   -4.9720    0.0000 N   0  0  0  0  0  0  0  0  0  0  0  0
    5.6256   -4.1410    0.0000 C   0  0  0  0  0  0  0  0  0  0  0  0
    4.9098   -3.7316    0.0000 C   0  0  0  0  0  0  0  0  0  0  0  0
    6.3406   -3.7253    0.0000 C   0  0  0  0  0  0  0  0  0  0  0  0
    7.0571   -4.1353    0.0000 N   0  0  0  0  0  0  0  0  0  0  0  0
    6.3375   -2.8997    0.0000 O   0  0  0  0  0  0  0  0  0  0  0  0
    7.7705   -3.7199    0.0000 C   0  0  0  0  0  0  0  0  0  0  0  0
    8.5805   -2.6362    0.0000 C   0  0  0  0  0  0  0  0  0  0  0  0
    8.2045   -3.1968    0.0000 C   0  0  0  0  0  0  0  0  0  0  0  0
    8.1998   -2.2109    0.0000 N   0  0  0  0  0  0  0  0  0  0  0  0
    9.0240   -2.0652    0.0000 C   0  0  0  0  0  0  0  0  0  0  0  0
    8.6007   -3.5784    0.0000 C   0  0  0  0  0  0  0  0  0  0  0  0
    7.4746   -1.6869    0.0000 C   0  0  0  0  0  0  0  0  0  0  0  0
    7.8600   -2.3144    0.0000 C   0  0  0  0  0  0  0  0  0  0  0  0
    9.3912   -2.4804    0.0000 H   0  0  0  0  0  0  0  0  0  0  0  0
    4.1962   -4.9725    0.0000 C   0  0  0  0  0  0  0  0  0  0  0  0
    4.1929   -4.1477    0.0000 C   0  0  0  0  0  0  0  0  0  0  0  0
    3.4073   -3.8959    0.0000 C   0  0  0  0  0  0  0  0  0  0  0  0
    2.9251   -4.5653    0.0000 C   0  0  0  0  0  0  0  0  0  0  0  0
    3.4127   -5.2305    0.0000 O   0  0  0  0  0  0  0  0  0  0  0  0
 17  1  1  0
  2  3  1  0
  5  6  1  0
  5  7  2  0
  8 10  1  0
 10 11  1  0
 11 12  1  0
 12  9  1  0
  9 13  1  0
 13  8  1  0
 11 14  1  0
  9 15  1  0
 14 15  1  0
  3  5  1  0
  9 16  1  6
 17 18  2  0
  8  6  1  1
  3  4  2  0
  4 18  1  0
  1  2  2  0
 18 19  1  0
 19 20  2  0
 20 21  1  0
 21 17  1  0
M  END
> <activity_id>
2171906

> <molregno>
425914

> <standard_relation>
=

> <pubmed_id>
18490160

> <chembl_id>
CHEMBL403858

> <full_mwt>
271.32

> <full_molformula>
C15H17N3O2

> <canonical_smiles>
O=C(N[C@@H]1C[C@H]2CCN(C2)C1)c1cc2ccoc2cn1

> <curated_values>
21.0

> <curated_units>
10^-6 Cm/s

> <curated_cell_line>
MDCK

> <manually_curated>


$$$$

     RDKit          2D

 24 25  0  0  0  0  0  0  0  0999 V2000
   13.2809   -3.4229    0.0000 C   0  0  0  0  0  0  0  0  0  0  0  0
   12.5656   -3.0118    0.0000 C   0  0  0  0  0  0  0  0  0  0  0  0
   11.8518   -3.4254    0.0000 C   0  0  0  0  0  0  0  0  0  0  0  0
   11.1368   -3.0124    0.0000 C   0  0  0  0  0  0  0  0  0  0  0  0
   10.4237   -3.4254    0.0000 C   0  0  0  0  0  0  0  0  0  0  0  0
   10.4246   -4.2514    0.0000 C   0  0  0  0  0  0  0  0  0  0  0  0
   11.1447   -4.6624    0.0000 C   0  0  0  0  0  0  0  0  0  0  0  0
   11.8551   -4.2470    0.0000 C   0  0  0  0  0  0  0  0  0  0  0  0
    9.7113   -4.6659    0.0000 N   0  0  0  0  0  0  0  0  0  0  0  0
    8.9957   -4.2557    0.0000 C   0  0  0  0  0  0  0  0  0  0  0  0
    9.7139   -5.4910    0.0000 C   0  0  0  0  0  0  0  0  0  0  0  0
   14.7072   -3.4197    0.0000 C   0  0  0  0  0  0  0  0  0  0  0  0
   13.9915   -3.0041    0.0000 C   0  0  0  0  0  0  0  0  0  0  0  0
   15.4204   -3.0043    0.0000 C   0  0  0  0  0  0  0  0  0  0  0  0
   16.1365   -3.4140    0.0000 C   0  0  0  0  0  0  0  0  0  0  0  0
   16.1373   -4.2398    0.0000 C   0  0  0  0  0  0  0  0  0  0  0  0
   16.8524   -4.6494    0.0000 C   0  0  0  0  0  0  0  0  0  0  0  0
   17.5664   -4.2343    0.0000 C   0  0  0  0  0  0  0  0  0  0  0  0
   17.5606   -3.4049    0.0000 C   0  0  0  0  0  0  0  0  0  0  0  0
   16.8447   -2.9990    0.0000 C   0  0  0  0  0  0  0  0  0  0  0  0
   18.2829   -4.6430    0.0000 N   0  0  0  0  0  0  0  0  0  0  0  0
   18.9953   -4.2269    0.0000 C   0  0  0  0  0  0  0  0  0  0  0  0
   18.2871   -5.4681    0.0000 C   0  0  0  0  0  0  0  0  0  0  0  0
   13.9888   -2.1790    0.0000 O   0  0  0  0  0  0  0  0  0  0  0  0
  1  2  2  0
  1 13  1  0
 12 13  1  0
  6  7  1  0
 12 14  2  0
  3  4  2  0
 14 15  1  0
  7  8  2  0
 15 16  2  0
  8  3  1  0
 16 17  1  0
 17 18  2  0
  6  9  1  0
 18 19  1  0
  4  5  1  0
 19 20  2  0
 20 15  1  0
  9 10  1  0
 18 21  1  0
  2  3  1  0
 21 22  1  0
  9 11  1  0
 21 23  1  0
  5  6  2  0
 13 24  2  0
M  END
> <activity_id>
15075046

> <molregno>
436745

> <standard_relation>
=

> <pubmed_id>
25442312

> <chembl_id>
CHEMBL255168

> <full_mwt>
320.44

> <full_molformula>
C21H24N2O

> <canonical_smiles>
CN(C)c1ccc(/C=C/C(=O)/C=C/c2ccc(N(C)C)cc2)cc1

> <curated_values>
19.7

> <curated_units>
10^-6cm/s

> <curated_cell_line>
MDCK

> <manually_curated>
Manually Curated

$$$$

     RDKit          2D

 24 25  0  0  0  0  0  0  0  0999 V2000
   13.2809   -3.4229    0.0000 C   0  0  0  0  0  0  0  0  0  0  0  0
   12.5656   -3.0118    0.0000 C   0  0  0  0  0  0  0  0  0  0  0  0
   11.8518   -3.4254    0.0000 C   0  0  0  0  0  0  0  0  0  0  0  0
   11.1368   -3.0124    0.0000 C   0  0  0  0  0  0  0  0  0  0  0  0
   10.4237   -3.4254    0.0000 C   0  0  0  0  0  0  0  0  0  0  0  0
   10.4246   -4.2514    0.0000 C   0  0  0  0  0  0  0  0  0  0  0  0
   11.1447   -4.6624    0.0000 C   0  0  0  0  0  0  0  0  0  0  0  0
   11.8551   -4.2470    0.0000 C   0  0  0  0  0  0  0  0  0  0  0  0
    9.7113   -4.6659    0.0000 N   0  0  0  0  0  0  0  0  0  0  0  0
    8.9957   -4.2557    0.0000 C   0  0  0  0  0  0  0  0  0  0  0  0
    9.7139   -5.4910    0.0000 C   0  0  0  0  0  0  0  0  0  0  0  0
   14.7072   -3.4197    0.0000 C   0  0  0  0  0  0  0  0  0  0  0  0
   13.9915   -3.0041    0.0000 C   0  0  0  0  0  0  0  0  0  0  0  0
   15.4204   -3.0043    0.0000 C   0  0  0  0  0  0  0  0  0  0  0  0
   16.1365   -3.4140    0.0000 C   0  0  0  0  0  0  0  0  0  0  0  0
   16.1373   -4.2398    0.0000 C   0  0  0  0  0  0  0  0  0  0  0  0
   16.8524   -4.6494    0.0000 C   0  0  0  0  0  0  0  0  0  0  0  0
   17.5664   -4.2343    0.0000 C   0  0  0  0  0  0  0  0  0  0  0  0
   17.5606   -3.4049    0.0000 C   0  0  0  0  0  0  0  0  0  0  0  0
   16.8447   -2.9990    0.0000 C   0  0  0  0  0  0  0  0  0  0  0  0
   18.2829   -4.6430    0.0000 N   0  0  0  0  0  0  0  0  0  0  0  0
   18.9953   -4.2269    0.0000 C   0  0  0  0  0  0  0  0  0  0  0  0
   18.2871   -5.4681    0.0000 C   0  0  0  0  0  0  0  0  0  0  0  0
   13.9888   -2.1790    0.0000 O   0  0  0  0  0  0  0  0  0  0  0  0
  1  2  2  0
  1 13  1  0
 12 13  1  0
  6  7  1  0
 12 14  2  0
  3  4  2  0
 14 15  1  0
  7  8  2  0
 15 16  2  0
  8  3  1  0
 16 17  1  0
 17 18  2  0
  6  9  1  0
 18 19  1  0
  4  5  1  0
 19 20  2  0
 20 15  1  0
  9 10  1  0
 18 21  1  0
  2  3  1  0
 21 22  1  0
  9 11  1  0
 21 23  1  0
  5  6  2  0
 13 24  2  0
M  END
> <activity_id>
15075046

> <molregno>
436745

> <standard_relation>
=

> <pubmed_id>
25442312

> <chembl_id>
CHEMBL255168

> <full_mwt>
320.44

> <full_molformula>
C21H24N2O

> <canonical_smiles>
CN(C)c1ccc(/C=C/C(=O)/C=C/c2ccc(N(C)C)cc2)cc1

> <curated_values>
19.7

> <curated_units>
Ucm/s

> <curated_cell_line>
MDCK

> <manually_curated>


$$$$

     RDKit          2D

 61 65  0  0  1  0  0  0  0  0999 V2000
   -0.9000   -2.7083    0.0000 N   0  0  0  0  0  0  0  0  0  0  0  0
   -0.1855   -3.1208    0.0000 C   0  0  0  0  0  0  0  0  0  0  0  0
   -1.6145   -3.1208    0.0000 C   0  0  0  0  0  0  0  0  0  0  0  0
   -2.3289   -2.7083    0.0000 C   0  0  0  0  0  0  0  0  0  0  0  0
   -1.6145   -3.9458    0.0000 O   0  0  0  0  0  0  0  0  0  0  0  0
   -2.3289   -1.8833    0.0000 N   0  0  0  0  0  0  0  0  0  0  0  0
   -3.0434   -3.1208    0.0000 C   0  0  0  0  0  0  0  0  0  0  0  0
   -3.0434   -3.9458    0.0000 C   0  0  0  0  0  0  0  0  0  0  0  0
   -3.7614   -4.3544    0.0000 C   0  0  0  0  0  0  0  0  0  0  0  0
   -3.7618   -5.1786    0.0000 C   0  0  0  0  0  0  0  0  0  0  0  0
   -3.0468   -5.5919    0.0000 C   0  0  0  0  0  0  0  0  0  0  0  0
   -2.3299   -5.1750    0.0000 C   0  0  0  0  0  0  0  0  0  0  0  0
   -2.3331   -4.3521    0.0000 C   0  0  0  0  0  0  0  0  0  0  0  0
   -3.0434   -1.4708    0.0000 C   0  0  0  0  0  0  0  0  0  0  0  0
   -3.0434   -0.6458    0.0000 C   0  0  0  0  0  0  0  0  0  0  0  0
   -3.7579   -1.8833    0.0000 O   0  0  0  0  0  0  0  0  0  0  0  0
   -2.3289   -0.2333    0.0000 N   0  0  0  0  0  0  0  0  0  0  0  0
   -3.7579   -0.2333    0.0000 C   0  0  0  0  0  0  0  0  0  0  0  0
   -4.4724   -0.6458    0.0000 C   0  0  0  0  0  0  0  0  0  0  0  0
   -5.1850   -0.2281    0.0000 C   0  0  0  0  0  0  0  0  0  0  0  0
   -5.8990   -0.6399    0.0000 C   0  0  0  0  0  0  0  0  0  0  0  0
   -5.8995   -1.4658    0.0000 C   0  0  0  0  0  0  0  0  0  0  0  0
   -5.1800   -1.8781    0.0000 C   0  0  0  0  0  0  0  0  0  0  0  0
   -4.4689   -1.4639    0.0000 C   0  0  0  0  0  0  0  0  0  0  0  0
    0.5289   -2.7083    0.0000 C   0  0  0  0  0  0  0  0  0  0  0  0
    1.2434   -3.1208    0.0000 O   0  0  0  0  0  0  0  0  0  0  0  0
    0.5289   -1.8833    0.0000 N   0  0  0  0  0  0  0  0  0  0  0  0
   -0.1855   -3.9458    0.0000 C   0  0  0  0  0  0  0  0  0  0  0  0
    0.5289   -4.3583    0.0000 C   0  0  0  0  0  0  0  0  0  0  0  0
    0.5289   -5.1833    0.0000 C   0  0  0  0  0  0  0  0  0  0  0  0
    1.2434   -5.5958    0.0000 N   0  0  0  0  0  0  0  0  0  0  0  0
    1.2434   -6.4208    0.0000 C   0  0  0  0  0  0  0  0  0  0  0  0
    1.9579   -6.8333    0.0000 N   0  0  0  0  0  0  0  0  0  0  0  0
    0.5289   -6.8333    0.0000 N   0  0  0  0  0  0  0  0  0  0  0  0
    1.2434   -1.4708    0.0000 C   0  0  0  0  0  0  0  0  0  0  0  0
    1.2434   -0.6458    0.0000 C   0  0  0  0  0  0  0  0  0  0  0  0
    1.9579   -0.2333    0.0000 O   0  0  0  0  0  0  0  0  0  0  0  0
    1.9579   -1.8833    0.0000 C   0  0  0  0  0  0  0  0  0  0  0  0
    2.6724   -1.4708    0.0000 C   0  0  0  0  0  0  0  0  0  0  0  0
    3.5683   -0.4747    0.0000 N   0  0  0  0  0  0  0  0  0  0  0  0
    2.7630   -0.6423    0.0000 C   0  0  0  0  0  0  0  0  0  0  0  0
    3.4182   -1.8049    0.0000 C   0  0  0  0  0  0  0  0  0  0  0  0
    3.6683   -2.5907    0.0000 C   0  0  0  0  0  0  0  0  0  0  0  0
    4.4738   -2.7670    0.0000 C   0  0  0  0  0  0  0  0  0  0  0  0
    5.0293   -2.1575    0.0000 C   0  0  0  0  0  0  0  0  0  0  0  0
    4.7792   -1.3717    0.0000 C   0  0  0  0  0  0  0  0  0  0  0  0
    3.9737   -1.1954    0.0000 C   0  0  0  0  0  0  0  0  0  0  0  0
   -2.3289    0.5917    0.0000 C   0  0  0  0  0  0  0  0  0  0  0  0
   -3.0434    1.0042    0.0000 O   0  0  0  0  0  0  0  0  0  0  0  0
   -1.6145    1.0042    0.0000 C   0  0  0  0  0  0  0  0  0  0  0  0
   -1.6145    1.8292    0.0000 C   0  0  0  0  0  0  0  0  0  0  0  0
   -0.9000    2.2417    0.0000 C   0  0  0  0  0  0  0  0  0  0  0  0
   -0.9000    3.0667    0.0000 O   0  0  0  0  0  0  0  0  0  0  0  0
   -0.1855    1.8292    0.0000 N   0  0  0  0  0  0  0  0  0  0  0  0
   -0.1855    1.0042    0.0000 C   0  0  0  0  0  0  0  0  0  0  0  0
    0.5289    0.5917    0.0000 C   0  0  0  0  0  0  0  0  0  0  0  0
    0.5208   -0.2292    0.0000 N   0  0  0  0  0  0  0  0  0  0  0  0
    1.2333    0.1875    0.0000 C   0  0  0  0  0  0  0  0  0  0  0  0
    1.2287    1.0125    0.0000 C   0  0  0  0  0  0  0  0  0  0  0  0
    1.9409    1.4290    0.0000 N   0  0  0  0  0  0  0  0  0  0  0  0
    0.5120    1.4210    0.0000 O   0  0  0  0  0  0  0  0  0  0  0  0
 29 30  1  0
 14 15  1  0
 30 31  1  0
  7  8  1  0
 31 32  1  0
 14 16  2  0
 32 33  2  0
 32 34  1  0
 15 17  1  0
 27 35  1  0
  8  9  2  0
 35 36  1  0
 15 18  1  6
 36 37  2  0
  3  5  2  0
 35 38  1  6
 18 19  1  0
 38 39  1  0
  9 10  1  0
 19 20  2  0
 40 41  1  0
 41 39  2  0
 39 42  1  0
 47 40  1  0
  1  3  1  0
 20 21  1  0
 10 11  2  0
 21 22  2  0
  4  6  1  0
 22 23  1  0
 42 47  2  0
 42 43  1  0
 43 44  2  0
 44 45  1  0
 45 46  2  0
 46 47  1  0
 36 57  1  0
 11 12  1  0
 17 48  1  0
 23 24  2  0
 48 49  2  0
 24 19  1  0
 48 50  1  0
  1  2  1  0
 50 51  1  0
  2 25  1  0
 51 52  1  0
 12 13  2  0
 52 53  2  0
 25 26  2  0
 52 54  1  0
 13  8  1  0
 54 55  1  0
 25 27  1  0
 55 56  1  0
  4  7  1  1
 56 57  1  0
  2 28  1  6
 57 58  1  0
  6 14  1  0
 58 59  1  0
 28 29  1  0
 59 60  1  0
  3  4  1  0
 59 61  2  0
M  END
> <activity_id>
15107182

> <molregno>
440392

> <standard_relation>
=

> <pubmed_id>
25313332

> <chembl_id>
CHEMBL408398

> <full_mwt>
835.97

> <full_molformula>
C43H53N11O7

> <canonical_smiles>
N=C(N)NCCC[C@@H]1NC(=O)[C@@H](Cc2ccccc2)NC(=O)[C@H](Cc2ccccc2)NC(=O)CCC(=O)NCCN(CC(N)=O)C(=O)[C@H](Cc2c[nH]c3ccccc23)NC1=O

> <curated_values>
0.24

> <curated_units>
10^-6cm/s

> <curated_cell_line>
RRCK

> <manually_curated>
Manually Curated

$$$$

     RDKit          2D

 31 35  0  0  0  0  0  0  0  0999 V2000
   -4.8453  -11.3509    0.0000 C   0  0  0  0  0  0  0  0  0  0  0  0
   -4.8467  -12.1784    0.0000 C   0  0  0  0  0  0  0  0  0  0  0  0
   -4.1338  -12.5912    0.0000 C   0  0  0  0  0  0  0  0  0  0  0  0
   -4.1357  -10.9382    0.0000 C   0  0  0  0  0  0  0  0  0  0  0  0
   -3.4177  -11.3470    0.0000 C   0  0  0  0  0  0  0  0  0  0  0  0
   -3.4167  -12.1742    0.0000 C   0  0  0  0  0  0  0  0  0  0  0  0
   -2.7008  -12.5852    0.0000 N   0  0  0  0  0  0  0  0  0  0  0  0
   -2.7071  -10.9324    0.0000 C   0  0  0  0  0  0  0  0  0  0  0  0
   -1.9907  -11.3395    0.0000 C   0  0  0  0  0  0  0  0  0  0  0  0
   -1.9869  -12.1693    0.0000 C   0  0  0  0  0  0  0  0  0  0  0  0
   -1.2676  -12.5792    0.0000 C   0  0  0  0  0  0  0  0  0  0  0  0
   -0.5516  -12.1604    0.0000 C   0  0  0  0  0  0  0  0  0  0  0  0
   -0.5593  -11.3275    0.0000 C   0  0  0  0  0  0  0  0  0  0  0  0
    0.1511  -10.9082    0.0000 O   0  0  0  0  0  0  0  0  0  0  0  0
    0.8694  -11.3138    0.0000 C   0  0  0  0  0  0  0  0  0  0  0  0
   -2.7161  -10.1020    0.0000 N   0  0  0  0  0  0  0  0  0  0  0  0
   -5.5615  -12.5898    0.0000 Cl  0  0  0  0  0  0  0  0  0  0  0  0
   -2.0088   -9.6777    0.0000 C   0  0  0  0  0  0  0  0  0  0  0  0
   -1.2784  -10.9243    0.0000 C   0  0  0  0  0  0  0  0  0  0  0  0
   -1.2922  -10.0818    0.0000 C   0  0  0  0  0  0  0  0  0  0  0  0
   -0.5852   -9.6581    0.0000 C   0  0  0  0  0  0  0  0  0  0  0  0
   -0.5986   -8.8325    0.0000 C   0  0  0  0  0  0  0  0  0  0  0  0
   -1.3247   -8.4324    0.0000 C   0  0  0  0  0  0  0  0  0  0  0  0
   -2.0287   -8.8582    0.0000 C   0  0  0  0  0  0  0  0  0  0  0  0
    0.1066   -8.4043    0.0000 N   0  0  0  0  0  0  0  0  0  0  0  0
    0.8282   -8.8060    0.0000 C   0  0  0  0  0  0  0  0  0  0  0  0
    1.5328   -8.3843    0.0000 C   0  0  0  0  0  0  0  0  0  0  0  0
    1.5223   -7.5591    0.0000 N   0  0  0  0  0  0  0  0  0  0  0  0
    0.8007   -7.1575    0.0000 C   0  0  0  0  0  0  0  0  0  0  0  0
    0.0897   -7.5809    0.0000 C   0  0  0  0  0  0  0  0  0  0  0  0
    2.2306   -7.1366    0.0000 C   0  0  0  0  0  0  0  0  0  0  0  0
 13 14  1  0
  6  7  1  0
 14 15  1  0
  7 10  2  0
  8 16  1  0
  1  2  2  0
  2 17  1  0
  9  8  2  0
 16 18  1  0
  8  5  1  0
  5  4  2  0
 18 20  2  0
  4  1  1  0
 20 21  1  0
  9 10  1  0
 21 22  2  0
 22 23  1  0
 10 11  1  0
 23 24  2  0
 24 18  1  0
 25 26  1  0
  2  3  1  0
 11 12  2  0
  5  6  1  0
 12 13  1  0
 13 19  2  0
 19  9  1  0
 25 30  1  0
 26 27  1  0
 27 28  1  0
 28 29  1  0
 29 30  1  0
 22 25  1  0
  3  6  2  0
 28 31  1  0
M  END
> <activity_id>
12062871

> <molregno>
448830

> <standard_relation>
=

> <pubmed_id>
21531054

> <chembl_id>
CHEMBL512898

> <full_mwt>
432.96

> <full_molformula>
C25H25ClN4O

> <canonical_smiles>
COc1ccc2nc3cc(Cl)ccc3c(Nc3ccc(N4CCN(C)CC4)cc3)c2c1

> <curated_values>
0.29

> <curated_units>
10^-6cm/s

> <curated_cell_line>
MDCK

> <manually_curated>
Manually Curated

$$$$

     RDKit          2D

 31 35  0  0  0  0  0  0  0  0999 V2000
   -4.8453  -11.3509    0.0000 C   0  0  0  0  0  0  0  0  0  0  0  0
   -4.8467  -12.1784    0.0000 C   0  0  0  0  0  0  0  0  0  0  0  0
   -4.1338  -12.5912    0.0000 C   0  0  0  0  0  0  0  0  0  0  0  0
   -4.1357  -10.9382    0.0000 C   0  0  0  0  0  0  0  0  0  0  0  0
   -3.4177  -11.3470    0.0000 C   0  0  0  0  0  0  0  0  0  0  0  0
   -3.4167  -12.1742    0.0000 C   0  0  0  0  0  0  0  0  0  0  0  0
   -2.7008  -12.5852    0.0000 N   0  0  0  0  0  0  0  0  0  0  0  0
   -2.7071  -10.9324    0.0000 C   0  0  0  0  0  0  0  0  0  0  0  0
   -1.9907  -11.3395    0.0000 C   0  0  0  0  0  0  0  0  0  0  0  0
   -1.9869  -12.1693    0.0000 C   0  0  0  0  0  0  0  0  0  0  0  0
   -1.2676  -12.5792    0.0000 C   0  0  0  0  0  0  0  0  0  0  0  0
   -0.5516  -12.1604    0.0000 C   0  0  0  0  0  0  0  0  0  0  0  0
   -0.5593  -11.3275    0.0000 C   0  0  0  0  0  0  0  0  0  0  0  0
    0.1511  -10.9082    0.0000 O   0  0  0  0  0  0  0  0  0  0  0  0
    0.8694  -11.3138    0.0000 C   0  0  0  0  0  0  0  0  0  0  0  0
   -2.7161  -10.1020    0.0000 N   0  0  0  0  0  0  0  0  0  0  0  0
   -5.5615  -12.5898    0.0000 Cl  0  0  0  0  0  0  0  0  0  0  0  0
   -2.0088   -9.6777    0.0000 C   0  0  0  0  0  0  0  0  0  0  0  0
   -1.2784  -10.9243    0.0000 C   0  0  0  0  0  0  0  0  0  0  0  0
   -1.2922  -10.0818    0.0000 C   0  0  0  0  0  0  0  0  0  0  0  0
   -0.5852   -9.6581    0.0000 C   0  0  0  0  0  0  0  0  0  0  0  0
   -0.5986   -8.8325    0.0000 C   0  0  0  0  0  0  0  0  0  0  0  0
   -1.3247   -8.4324    0.0000 C   0  0  0  0  0  0  0  0  0  0  0  0
   -2.0287   -8.8582    0.0000 C   0  0  0  0  0  0  0  0  0  0  0  0
    0.1066   -8.4043    0.0000 N   0  0  0  0  0  0  0  0  0  0  0  0
    0.8282   -8.8060    0.0000 C   0  0  0  0  0  0  0  0  0  0  0  0
    1.5328   -8.3843    0.0000 C   0  0  0  0  0  0  0  0  0  0  0  0
    1.5223   -7.5591    0.0000 N   0  0  0  0  0  0  0  0  0  0  0  0
    0.8007   -7.1575    0.0000 C   0  0  0  0  0  0  0  0  0  0  0  0
    0.0897   -7.5809    0.0000 C   0  0  0  0  0  0  0  0  0  0  0  0
    2.2306   -7.1366    0.0000 C   0  0  0  0  0  0  0  0  0  0  0  0
 13 14  1  0
  6  7  1  0
 14 15  1  0
  7 10  2  0
  8 16  1  0
  1  2  2  0
  2 17  1  0
  9  8  2  0
 16 18  1  0
  8  5  1  0
  5  4  2  0
 18 20  2  0
  4  1  1  0
 20 21  1  0
  9 10  1  0
 21 22  2  0
 22 23  1  0
 10 11  1  0
 23 24  2  0
 24 18  1  0
 25 26  1  0
  2  3  1  0
 11 12  2  0
  5  6  1  0
 12 13  1  0
 13 19  2  0
 19  9  1  0
 25 30  1  0
 26 27  1  0
 27 28  1  0
 28 29  1  0
 29 30  1  0
 22 25  1  0
  3  6  2  0
 28 31  1  0
M  END
> <activity_id>
12062871

> <molregno>
448830

> <standard_relation>
=

> <pubmed_id>
21531054

> <chembl_id>
CHEMBL512898

> <full_mwt>
432.96

> <full_molformula>
C25H25ClN4O

> <canonical_smiles>
COc1ccc2nc3cc(Cl)ccc3c(Nc3ccc(N4CCN(C)CC4)cc3)c2c1

> <curated_values>
0.29

> <curated_units>
Ucm/s

> <curated_cell_line>
MDCK

> <manually_curated>


$$$$

     RDKit          2D

 35 38  0  0  0  0  0  0  0  0999 V2000
   -9.9266    8.0339    0.0000 C   0  0  0  0  0  0  0  0  0  0  0  0
   -8.8803    7.4464    0.0000 S   0  0  0  0  0  0  0  0  0  0  0  0
   -7.8485    8.0590    0.0000 O   0  0  0  0  0  0  0  0  0  0  0  0
   -8.8948    8.6463    0.0000 O   0  0  0  0  0  0  0  0  0  0  0  0
   -8.8629    5.9456    0.0000 N   0  0  0  0  0  0  0  0  0  0  0  0
  -10.1534    5.1794    0.0000 C   0  0  0  0  0  0  0  0  0  0  0  0
  -10.1380    3.6794    0.0000 C   0  0  0  0  0  0  0  0  0  0  0  0
  -11.4295    2.9163    0.0000 C   0  0  0  0  0  0  0  0  0  0  0  0
  -12.7361    3.6530    0.0000 C   0  0  0  0  0  0  0  0  0  0  0  0
  -12.7513    5.1530    0.0000 C   0  0  0  0  0  0  0  0  0  0  0  0
  -11.4599    5.9161    0.0000 C   0  0  0  0  0  0  0  0  0  0  0  0
   -8.8322    2.9396    0.0000 C   0  0  0  0  0  0  0  0  0  0  0  0
   -8.8191    1.4388    0.0000 N   0  0  0  0  0  0  0  0  0  0  0  0
   -4.9153    0.7255    0.0000 C   0  0  0  0  0  0  0  0  0  0  0  0
   -6.2219    1.4621    0.0000 N   0  0  0  0  0  0  0  0  0  0  0  0
   -7.5133    0.6990    0.0000 C   0  0  0  0  0  0  0  0  0  0  0  0
   -7.4980   -0.8010    0.0000 C   0  0  0  0  0  0  0  0  0  0  0  0
   -6.1914   -1.5377    0.0000 C   0  0  0  0  0  0  0  0  0  0  0  0
   -4.9001   -0.7745    0.0000 N   0  0  0  0  0  0  0  0  0  0  0  0
   -8.7901   -1.5646    0.0000 C   0  0  0  0  0  0  0  0  0  0  0  0
   -9.8357   -0.9758    0.0000 F   0  0  0  0  0  0  0  0  0  0  0  0
   -8.7775   -2.7645    0.0000 F   0  0  0  0  0  0  0  0  0  0  0  0
   -9.8228   -2.1756    0.0000 F   0  0  0  0  0  0  0  0  0  0  0  0
   -3.6217    1.4865    0.0000 N   0  0  0  0  0  0  0  0  0  0  0  0
    1.7138   -1.2033    0.0000 N   0  0  0  0  0  0  0  0  0  0  0  0
    2.5889    0.0182    0.0000 C   0  0  0  0  0  0  0  0  0  0  0  0
    1.7138    1.2033    0.0000 C   0  0  0  0  0  0  0  0  0  0  0  0
    0.2917    0.7475    0.0000 C   0  0  0  0  0  0  0  0  0  0  0  0
   -1.0028    1.5132    0.0000 C   0  0  0  0  0  0  0  0  0  0  0  0
   -2.3155    0.7475    0.0000 C   0  0  0  0  0  0  0  0  0  0  0  0
   -2.3155   -0.7475    0.0000 C   0  0  0  0  0  0  0  0  0  0  0  0
   -1.0028   -1.5132    0.0000 C   0  0  0  0  0  0  0  0  0  0  0  0
    0.2917   -0.7475    0.0000 C   0  0  0  0  0  0  0  0  0  0  0  0
    3.7889    0.0269    0.0000 O   0  0  0  0  0  0  0  0  0  0  0  0
   -7.8166    5.3581    0.0000 C   0  0  0  0  0  0  0  0  0  0  0  0
  1  2  1  0
  2  3  2  0
  2  4  2  0
  2  5  1  0
  5  6  1  0
  6  7  1  0
  7  8  2  0
  8  9  1  0
  9 10  2  0
  6 11  2  0
 10 11  1  0
  7 12  1  0
 12 13  1  0
 14 15  1  0
 13 16  1  0
 15 16  2  0
 16 17  1  0
 17 18  2  0
 14 19  2  0
 18 19  1  0
 17 20  1  0
 20 21  1  0
 20 22  1  0
 20 23  1  0
 14 24  1  0
 25 26  1  0
 26 27  1  0
 27 28  1  0
 28 29  1  0
 24 30  1  0
 29 30  2  0
 30 31  1  0
 31 32  2  0
 25 33  1  0
 28 33  2  0
 32 33  1  0
 26 34  2  0
  5 35  1  0
M  END
> <activity_id>
6221512

> <molregno>
452650

> <standard_relation>
=

> <pubmed_id>
19428251

> <chembl_id>
CHEMBL472212

> <full_mwt>
506.51

> <full_molformula>
C22H21F3N6O3S

> <canonical_smiles>
CN(c1ccccc1CNc1nc(Nc2ccc3c(c2)CC(=O)N3)ncc1C(F)(F)F)S(C)(=O)=O

> <curated_values>
9.2

> <curated_units>
10^-6cm/s

> <curated_cell_line>
MDCK

> <manually_curated>
Manually Curated

$$$$

     RDKit          2D

 35 38  0  0  0  0  0  0  0  0999 V2000
   -9.9266    8.0339    0.0000 C   0  0  0  0  0  0  0  0  0  0  0  0
   -8.8803    7.4464    0.0000 S   0  0  0  0  0  0  0  0  0  0  0  0
   -7.8485    8.0590    0.0000 O   0  0  0  0  0  0  0  0  0  0  0  0
   -8.8948    8.6463    0.0000 O   0  0  0  0  0  0  0  0  0  0  0  0
   -8.8629    5.9456    0.0000 N   0  0  0  0  0  0  0  0  0  0  0  0
  -10.1534    5.1794    0.0000 C   0  0  0  0  0  0  0  0  0  0  0  0
  -10.1380    3.6794    0.0000 C   0  0  0  0  0  0  0  0  0  0  0  0
  -11.4295    2.9163    0.0000 C   0  0  0  0  0  0  0  0  0  0  0  0
  -12.7361    3.6530    0.0000 C   0  0  0  0  0  0  0  0  0  0  0  0
  -12.7513    5.1530    0.0000 C   0  0  0  0  0  0  0  0  0  0  0  0
  -11.4599    5.9161    0.0000 C   0  0  0  0  0  0  0  0  0  0  0  0
   -8.8322    2.9396    0.0000 C   0  0  0  0  0  0  0  0  0  0  0  0
   -8.8191    1.4388    0.0000 N   0  0  0  0  0  0  0  0  0  0  0  0
   -4.9153    0.7255    0.0000 C   0  0  0  0  0  0  0  0  0  0  0  0
   -6.2219    1.4621    0.0000 N   0  0  0  0  0  0  0  0  0  0  0  0
   -7.5133    0.6990    0.0000 C   0  0  0  0  0  0  0  0  0  0  0  0
   -7.4980   -0.8010    0.0000 C   0  0  0  0  0  0  0  0  0  0  0  0
   -6.1914   -1.5377    0.0000 C   0  0  0  0  0  0  0  0  0  0  0  0
   -4.9001   -0.7745    0.0000 N   0  0  0  0  0  0  0  0  0  0  0  0
   -8.7901   -1.5646    0.0000 C   0  0  0  0  0  0  0  0  0  0  0  0
   -9.8357   -0.9758    0.0000 F   0  0  0  0  0  0  0  0  0  0  0  0
   -8.7775   -2.7645    0.0000 F   0  0  0  0  0  0  0  0  0  0  0  0
   -9.8228   -2.1756    0.0000 F   0  0  0  0  0  0  0  0  0  0  0  0
   -3.6217    1.4865    0.0000 N   0  0  0  0  0  0  0  0  0  0  0  0
    1.7138   -1.2033    0.0000 N   0  0  0  0  0  0  0  0  0  0  0  0
    2.5889    0.0182    0.0000 C   0  0  0  0  0  0  0  0  0  0  0  0
    1.7138    1.2033    0.0000 C   0  0  0  0  0  0  0  0  0  0  0  0
    0.2917    0.7475    0.0000 C   0  0  0  0  0  0  0  0  0  0  0  0
   -1.0028    1.5132    0.0000 C   0  0  0  0  0  0  0  0  0  0  0  0
   -2.3155    0.7475    0.0000 C   0  0  0  0  0  0  0  0  0  0  0  0
   -2.3155   -0.7475    0.0000 C   0  0  0  0  0  0  0  0  0  0  0  0
   -1.0028   -1.5132    0.0000 C   0  0  0  0  0  0  0  0  0  0  0  0
    0.2917   -0.7475    0.0000 C   0  0  0  0  0  0  0  0  0  0  0  0
    3.7889    0.0269    0.0000 O   0  0  0  0  0  0  0  0  0  0  0  0
   -7.8166    5.3581    0.0000 C   0  0  0  0  0  0  0  0  0  0  0  0
  1  2  1  0
  2  3  2  0
  2  4  2  0
  2  5  1  0
  5  6  1  0
  6  7  1  0
  7  8  2  0
  8  9  1  0
  9 10  2  0
  6 11  2  0
 10 11  1  0
  7 12  1  0
 12 13  1  0
 14 15  1  0
 13 16  1  0
 15 16  2  0
 16 17  1  0
 17 18  2  0
 14 19  2  0
 18 19  1  0
 17 20  1  0
 20 21  1  0
 20 22  1  0
 20 23  1  0
 14 24  1  0
 25 26  1  0
 26 27  1  0
 27 28  1  0
 28 29  1  0
 24 30  1  0
 29 30  2  0
 30 31  1  0
 31 32  2  0
 25 33  1  0
 28 33  2  0
 32 33  1  0
 26 34  2  0
  5 35  1  0
M  END
> <activity_id>
6221512

> <molregno>
452650

> <standard_relation>
=

> <pubmed_id>
19428251

> <chembl_id>
CHEMBL472212

> <full_mwt>
506.51

> <full_molformula>
C22H21F3N6O3S

> <canonical_smiles>
CN(c1ccccc1CNc1nc(Nc2ccc3c(c2)CC(=O)N3)ncc1C(F)(F)F)S(C)(=O)=O

> <curated_values>
9.2

> <curated_units>
10'-6 Cm/s

> <curated_cell_line>
MDCK

> <manually_curated>


$$$$

     RDKit          2D

 30 32  0  0  0  0  0  0  0  0999 V2000
    8.0831   -5.3777    0.0000 C   0  0  0  0  0  0  0  0  0  0  0  0
    8.7995   -4.9644    0.0000 C   0  0  0  0  0  0  0  0  0  0  0  0
    8.7966   -4.1338    0.0000 C   0  0  0  0  0  0  0  0  0  0  0  0
    8.0813   -3.7247    0.0000 C   0  0  0  0  0  0  0  0  0  0  0  0
    9.5146   -5.3757    0.0000 N   0  0  0  0  0  0  0  0  0  0  0  0
   10.2284   -4.9621    0.0000 C   0  0  0  0  0  0  0  0  0  0  0  0
   10.9402   -5.3739    0.0000 N   0  0  0  0  0  0  0  0  0  0  0  0
   11.6535   -4.9610    0.0000 C   0  0  0  0  0  0  0  0  0  0  0  0
   11.6527   -4.1351    0.0000 C   0  0  0  0  0  0  0  0  0  0  0  0
   10.9325   -3.7239    0.0000 C   0  0  0  0  0  0  0  0  0  0  0  0
   10.2222   -4.1392    0.0000 N   0  0  0  0  0  0  0  0  0  0  0  0
   12.3677   -5.3685    0.0000 N   0  0  0  0  0  0  0  0  0  0  0  0
   12.3660   -3.7205    0.0000 C   0  0  0  0  0  0  0  0  0  0  0  0
   13.0750   -3.3000    0.0000 F   0  0  0  0  0  0  0  0  0  0  0  0
   12.7837   -4.4320    0.0000 F   0  0  0  0  0  0  0  0  0  0  0  0
   11.9488   -3.0088    0.0000 F   0  0  0  0  0  0  0  0  0  0  0  0
   13.2229   -4.2237    0.0000 C   0  0  0  0  0  0  0  0  0  0  0  0
   13.1236   -5.0397    0.0000 C   0  0  0  0  0  0  0  0  0  0  0  0
   13.8690   -5.3863    0.0000 C   0  0  0  0  0  0  0  0  0  0  0  0
   14.4290   -4.7845    0.0000 C   0  0  0  0  0  0  0  0  0  0  0  0
   14.0297   -4.0660    0.0000 C   0  0  0  0  0  0  0  0  0  0  0  0
   14.0273   -6.1960    0.0000 N   0  0  0  0  0  0  0  0  0  0  0  0
   13.4052   -6.7379    0.0000 C   0  0  0  0  0  0  0  0  0  0  0  0
   14.8076   -6.4638    0.0000 C   0  0  0  0  0  0  0  0  0  0  0  0
    7.3649   -4.9629    0.0000 C   0  0  0  0  0  0  0  0  0  0  0  0
    7.3617   -4.1432    0.0000 C   0  0  0  0  0  0  0  0  0  0  0  0
    6.6417   -3.7292    0.0000 S   0  0  0  0  0  0  0  0  0  0  0  0
    5.9250   -3.3167    0.0000 C   0  0  0  0  0  0  0  0  0  0  0  0
    6.2303   -4.4443    0.0000 O   0  0  0  0  0  0  0  0  0  0  0  0
    7.0499   -3.0123    0.0000 O   0  0  0  0  0  0  0  0  0  0  0  0
  5  6  1  0
 13 14  1  0
  2  3  1  0
 13 15  1  0
  6  7  2  0
 13 16  1  0
 17 18  1  0
  7  8  1  0
  3  4  2  0
  8  9  2  0
  4 26  1  0
 18 19  1  0
 19 20  1  0
 20 21  1  0
 21 17  1  0
  9 10  1  0
 19 22  1  1
  1  2  2  0
 22 23  1  0
 10 11  2  0
 22 24  1  0
 25 26  2  0
 11  6  1  0
  2  5  1  0
  8 12  1  0
 26 27  1  0
 18 12  1  6
 27 28  1  0
 25  1  1  0
 27 29  2  0
  9 13  1  0
 27 30  2  0
M  END
> <activity_id>
6221513

> <molregno>
453009

> <standard_relation>
=

> <pubmed_id>
19428251

> <chembl_id>
CHEMBL519418

> <full_mwt>
443.5

> <full_molformula>
C19H24F3N5O2S

> <canonical_smiles>
CN(C)[C@@H]1CCC[C@H]1Nc1nc(Nc2ccc(S(C)(=O)=O)cc2)ncc1C(F)(F)F

> <curated_values>
9.5

> <curated_units>
10^-6cm/s

> <curated_cell_line>
MDCK

> <manually_curated>
Manually Curated

$$$$

     RDKit          2D

 30 32  0  0  0  0  0  0  0  0999 V2000
    8.0831   -5.3777    0.0000 C   0  0  0  0  0  0  0  0  0  0  0  0
    8.7995   -4.9644    0.0000 C   0  0  0  0  0  0  0  0  0  0  0  0
    8.7966   -4.1338    0.0000 C   0  0  0  0  0  0  0  0  0  0  0  0
    8.0813   -3.7247    0.0000 C   0  0  0  0  0  0  0  0  0  0  0  0
    9.5146   -5.3757    0.0000 N   0  0  0  0  0  0  0  0  0  0  0  0
   10.2284   -4.9621    0.0000 C   0  0  0  0  0  0  0  0  0  0  0  0
   10.9402   -5.3739    0.0000 N   0  0  0  0  0  0  0  0  0  0  0  0
   11.6535   -4.9610    0.0000 C   0  0  0  0  0  0  0  0  0  0  0  0
   11.6527   -4.1351    0.0000 C   0  0  0  0  0  0  0  0  0  0  0  0
   10.9325   -3.7239    0.0000 C   0  0  0  0  0  0  0  0  0  0  0  0
   10.2222   -4.1392    0.0000 N   0  0  0  0  0  0  0  0  0  0  0  0
   12.3677   -5.3685    0.0000 N   0  0  0  0  0  0  0  0  0  0  0  0
   12.3660   -3.7205    0.0000 C   0  0  0  0  0  0  0  0  0  0  0  0
   13.0750   -3.3000    0.0000 F   0  0  0  0  0  0  0  0  0  0  0  0
   12.7837   -4.4320    0.0000 F   0  0  0  0  0  0  0  0  0  0  0  0
   11.9488   -3.0088    0.0000 F   0  0  0  0  0  0  0  0  0  0  0  0
   13.2229   -4.2237    0.0000 C   0  0  0  0  0  0  0  0  0  0  0  0
   13.1236   -5.0397    0.0000 C   0  0  0  0  0  0  0  0  0  0  0  0
   13.8690   -5.3863    0.0000 C   0  0  0  0  0  0  0  0  0  0  0  0
   14.4290   -4.7845    0.0000 C   0  0  0  0  0  0  0  0  0  0  0  0
   14.0297   -4.0660    0.0000 C   0  0  0  0  0  0  0  0  0  0  0  0
   14.0273   -6.1960    0.0000 N   0  0  0  0  0  0  0  0  0  0  0  0
   13.4052   -6.7379    0.0000 C   0  0  0  0  0  0  0  0  0  0  0  0
   14.8076   -6.4638    0.0000 C   0  0  0  0  0  0  0  0  0  0  0  0
    7.3649   -4.9629    0.0000 C   0  0  0  0  0  0  0  0  0  0  0  0
    7.3617   -4.1432    0.0000 C   0  0  0  0  0  0  0  0  0  0  0  0
    6.6417   -3.7292    0.0000 S   0  0  0  0  0  0  0  0  0  0  0  0
    5.9250   -3.3167    0.0000 C   0  0  0  0  0  0  0  0  0  0  0  0
    6.2303   -4.4443    0.0000 O   0  0  0  0  0  0  0  0  0  0  0  0
    7.0499   -3.0123    0.0000 O   0  0  0  0  0  0  0  0  0  0  0  0
  5  6  1  0
 13 14  1  0
  2  3  1  0
 13 15  1  0
  6  7  2  0
 13 16  1  0
 17 18  1  0
  7  8  1  0
  3  4  2  0
  8  9  2  0
  4 26  1  0
 18 19  1  0
 19 20  1  0
 20 21  1  0
 21 17  1  0
  9 10  1  0
 19 22  1  1
  1  2  2  0
 22 23  1  0
 10 11  2  0
 22 24  1  0
 25 26  2  0
 11  6  1  0
  2  5  1  0
  8 12  1  0
 26 27  1  0
 18 12  1  6
 27 28  1  0
 25  1  1  0
 27 29  2  0
  9 13  1  0
 27 30  2  0
M  END
> <activity_id>
6221513

> <molregno>
453009

> <standard_relation>
=

> <pubmed_id>
19428251

> <chembl_id>
CHEMBL519418

> <full_mwt>
443.5

> <full_molformula>
C19H24F3N5O2S

> <canonical_smiles>
CN(C)[C@@H]1CCC[C@H]1Nc1nc(Nc2ccc(S(C)(=O)=O)cc2)ncc1C(F)(F)F

> <curated_values>
9.5

> <curated_units>
10'-6 Cm/s

> <curated_cell_line>
MDCK

> <manually_curated>


$$$$

     RDKit          2D

 31 33  0  0  0  0  0  0  0  0999 V2000
    0.3964    1.8152    0.0000 C   0  0  0  0  0  0  0  0  0  0  0  0
    1.1109    3.0527    0.0000 C   0  0  0  0  0  0  0  0  0  0  0  0
   -0.3181    0.5777    0.0000 C   0  0  0  0  0  0  0  0  0  0  0  0
    0.3964   -0.6598    0.0000 C   0  0  0  0  0  0  0  0  0  0  0  0
   -0.3181   -2.7223    0.0000 F   0  0  0  0  0  0  0  0  0  0  0  0
   -0.3181   -1.8973    0.0000 C   0  0  0  0  0  0  0  0  0  0  0  0
   -1.1431   -1.8973    0.0000 F   0  0  0  0  0  0  0  0  0  0  0  0
    0.5069   -1.8973    0.0000 F   0  0  0  0  0  0  0  0  0  0  0  0
   -0.3181   -1.0723    0.0000 C   0  0  0  0  0  0  0  0  0  0  0  0
    0.3964    0.1652    0.0000 N   0  0  0  0  0  0  0  0  0  0  0  0
   -1.0325   -0.6598    0.0000 C   0  0  0  0  0  0  0  0  0  0  0  0
   -1.7470   -1.0723    0.0000 N   0  0  0  0  0  0  0  0  0  0  0  0
   -1.7470   -1.8973    0.0000 C   0  0  0  0  0  0  0  0  0  0  0  0
   -1.0796   -2.3822    0.0000 C   0  0  0  0  0  0  0  0  0  0  0  0
   -1.3345   -3.1668    0.0000 C   0  0  0  0  0  0  0  0  0  0  0  0
   -2.1595   -3.1668    0.0000 C   0  0  0  0  0  0  0  0  0  0  0  0
   -2.4144   -2.3822    0.0000 C   0  0  0  0  0  0  0  0  0  0  0  0
   -3.1991   -2.1273    0.0000 N   0  0  0  0  0  0  0  0  0  0  0  0
   -3.8122   -2.6793    0.0000 C   0  0  0  0  0  0  0  0  0  0  0  0
   -3.3706   -1.3203    0.0000 C   0  0  0  0  0  0  0  0  0  0  0  0
   -1.0325    0.1652    0.0000 N   0  0  0  0  0  0  0  0  0  0  0  0
   -0.3181    1.4027    0.0000 N   0  0  0  0  0  0  0  0  0  0  0  0
    0.3964    2.6402    0.0000 C   0  0  0  0  0  0  0  0  0  0  0  0
    1.1109    1.4027    0.0000 C   0  0  0  0  0  0  0  0  0  0  0  0
    1.8254    1.8152    0.0000 C   0  0  0  0  0  0  0  0  0  0  0  0
    1.8254    2.6402    0.0000 C   0  0  0  0  0  0  0  0  0  0  0  0
    2.5398    3.0527    0.0000 S   0  0  0  0  0  0  0  0  0  0  0  0
    2.9523    2.3382    0.0000 O   0  0  0  0  0  0  0  0  0  0  0  0
    2.1273    3.7672    0.0000 O   0  0  0  0  0  0  0  0  0  0  0  0
    3.2543    3.4652    0.0000 N   0  0  0  0  0  0  0  0  0  0  0  0
    3.2543    4.2902    0.0000 C   0  0  0  0  0  0  0  0  0  0  0  0
  1 22  1  0
  1 23  2  0
 24  1  1  0
 23  2  1  0
 26  2  2  0
  3 10  2  0
  3 21  1  0
  3 22  1  0
  9  4  2  0
  4 10  1  0
  6  5  1  0
  6  7  1  0
  6  8  1  0
  9  6  1  0
 11  9  1  0
 11 12  1  0
 11 21  2  0
 13 12  1  6
 13 14  1  0
 17 13  1  0
 14 15  1  0
 16 15  1  0
 17 16  1  0
 17 18  1  1
 19 18  1  0
 20 18  1  0
 25 24  2  0
 26 25  1  0
 26 27  1  0
 28 27  2  0
 29 27  2  0
 30 27  1  0
 31 30  1  0
M  END
> <activity_id>
6221514

> <molregno>
453084

> <standard_relation>
=

> <pubmed_id>
19428251

> <chembl_id>
CHEMBL509485

> <full_mwt>
458.51

> <full_molformula>
C19H25F3N6O2S

> <canonical_smiles>
CNS(=O)(=O)c1ccc(Nc2ncc(C(F)(F)F)c(N[C@@H]3CCC[C@H]3N(C)C)n2)cc1

> <curated_values>
5.3

> <curated_units>
10^-6cm/s

> <curated_cell_line>
MDCK

> <manually_curated>
Manually Curated

$$$$

     RDKit          2D

 31 33  0  0  0  0  0  0  0  0999 V2000
    0.3964    1.8152    0.0000 C   0  0  0  0  0  0  0  0  0  0  0  0
    1.1109    3.0527    0.0000 C   0  0  0  0  0  0  0  0  0  0  0  0
   -0.3181    0.5777    0.0000 C   0  0  0  0  0  0  0  0  0  0  0  0
    0.3964   -0.6598    0.0000 C   0  0  0  0  0  0  0  0  0  0  0  0
   -0.3181   -2.7223    0.0000 F   0  0  0  0  0  0  0  0  0  0  0  0
   -0.3181   -1.8973    0.0000 C   0  0  0  0  0  0  0  0  0  0  0  0
   -1.1431   -1.8973    0.0000 F   0  0  0  0  0  0  0  0  0  0  0  0
    0.5069   -1.8973    0.0000 F   0  0  0  0  0  0  0  0  0  0  0  0
   -0.3181   -1.0723    0.0000 C   0  0  0  0  0  0  0  0  0  0  0  0
    0.3964    0.1652    0.0000 N   0  0  0  0  0  0  0  0  0  0  0  0
   -1.0325   -0.6598    0.0000 C   0  0  0  0  0  0  0  0  0  0  0  0
   -1.7470   -1.0723    0.0000 N   0  0  0  0  0  0  0  0  0  0  0  0
   -1.7470   -1.8973    0.0000 C   0  0  0  0  0  0  0  0  0  0  0  0
   -1.0796   -2.3822    0.0000 C   0  0  0  0  0  0  0  0  0  0  0  0
   -1.3345   -3.1668    0.0000 C   0  0  0  0  0  0  0  0  0  0  0  0
   -2.1595   -3.1668    0.0000 C   0  0  0  0  0  0  0  0  0  0  0  0
   -2.4144   -2.3822    0.0000 C   0  0  0  0  0  0  0  0  0  0  0  0
   -3.1991   -2.1273    0.0000 N   0  0  0  0  0  0  0  0  0  0  0  0
   -3.8122   -2.6793    0.0000 C   0  0  0  0  0  0  0  0  0  0  0  0
   -3.3706   -1.3203    0.0000 C   0  0  0  0  0  0  0  0  0  0  0  0
   -1.0325    0.1652    0.0000 N   0  0  0  0  0  0  0  0  0  0  0  0
   -0.3181    1.4027    0.0000 N   0  0  0  0  0  0  0  0  0  0  0  0
    0.3964    2.6402    0.0000 C   0  0  0  0  0  0  0  0  0  0  0  0
    1.1109    1.4027    0.0000 C   0  0  0  0  0  0  0  0  0  0  0  0
    1.8254    1.8152    0.0000 C   0  0  0  0  0  0  0  0  0  0  0  0
    1.8254    2.6402    0.0000 C   0  0  0  0  0  0  0  0  0  0  0  0
    2.5398    3.0527    0.0000 S   0  0  0  0  0  0  0  0  0  0  0  0
    2.9523    2.3382    0.0000 O   0  0  0  0  0  0  0  0  0  0  0  0
    2.1273    3.7672    0.0000 O   0  0  0  0  0  0  0  0  0  0  0  0
    3.2543    3.4652    0.0000 N   0  0  0  0  0  0  0  0  0  0  0  0
    3.2543    4.2902    0.0000 C   0  0  0  0  0  0  0  0  0  0  0  0
  1 22  1  0
  1 23  2  0
 24  1  1  0
 23  2  1  0
 26  2  2  0
  3 10  2  0
  3 21  1  0
  3 22  1  0
  9  4  2  0
  4 10  1  0
  6  5  1  0
  6  7  1  0
  6  8  1  0
  9  6  1  0
 11  9  1  0
 11 12  1  0
 11 21  2  0
 13 12  1  6
 13 14  1  0
 17 13  1  0
 14 15  1  0
 16 15  1  0
 17 16  1  0
 17 18  1  1
 19 18  1  0
 20 18  1  0
 25 24  2  0
 26 25  1  0
 26 27  1  0
 28 27  2  0
 29 27  2  0
 30 27  1  0
 31 30  1  0
M  END
> <activity_id>
6221514

> <molregno>
453084

> <standard_relation>
=

> <pubmed_id>
19428251

> <chembl_id>
CHEMBL509485

> <full_mwt>
458.51

> <full_molformula>
C19H25F3N6O2S

> <canonical_smiles>
CNS(=O)(=O)c1ccc(Nc2ncc(C(F)(F)F)c(N[C@@H]3CCC[C@H]3N(C)C)n2)cc1

> <curated_values>
5.3

> <curated_units>
10'-6 Cm/s

> <curated_cell_line>
MDCK

> <manually_curated>


$$$$

     RDKit          2D

 26 28  0  0  0  0  0  0  0  0999 V2000
    4.9708   -2.4750    0.0000 C   0  0  0  0  0  0  0  0  0  0  0  0
    5.7958   -2.4750    0.0000 N   0  0  0  0  0  0  0  0  0  0  0  0
    6.0526   -1.6909    0.0000 C   0  0  0  0  0  0  0  0  0  0  0  0
    5.3833   -1.2042    0.0000 O   0  0  0  0  0  0  0  0  0  0  0  0
    4.7183   -1.6909    0.0000 C   0  0  0  0  0  0  0  0  0  0  0  0
    6.7625   -1.2708    0.0000 C   0  0  0  0  0  0  0  0  0  0  0  0
    7.4813   -1.6757    0.0000 S   0  0  0  0  0  0  0  0  0  0  0  0
    8.1914   -1.2553    0.0000 C   0  0  0  0  0  0  0  0  0  0  0  0
    8.9615   -1.5391    0.0000 C   0  0  0  0  0  0  0  0  0  0  0  0
    9.4696   -0.8891    0.0000 N   0  0  0  0  0  0  0  0  0  0  0  0
    9.0084   -0.2050    0.0000 C   0  0  0  0  0  0  0  0  0  0  0  0
    8.2154   -0.4323    0.0000 S   0  0  0  0  0  0  0  0  0  0  0  0
    9.4167    0.5125    0.0000 N   0  0  0  0  0  0  0  0  0  0  0  0
   10.2417    0.5177    0.0000 C   0  0  0  0  0  0  0  0  0  0  0  0
   10.6496    1.2347    0.0000 C   0  0  0  0  0  0  0  0  0  0  0  0
   10.6586   -0.1942    0.0000 O   0  0  0  0  0  0  0  0  0  0  0  0
    4.0000   -1.2750    0.0000 C   0  0  0  0  0  0  0  0  0  0  0  0
    3.2833   -0.8625    0.0000 C   0  0  0  0  0  0  0  0  0  0  0  0
    4.4125   -0.5605    0.0000 C   0  0  0  0  0  0  0  0  0  0  0  0
    3.5848   -1.9879    0.0000 C   0  0  0  0  0  0  0  0  0  0  0  0
   11.4772    1.2338    0.0000 C   0  0  0  0  0  0  0  0  0  0  0  0
   11.8851    1.9467    0.0000 C   0  0  0  0  0  0  0  0  0  0  0  0
   11.4716    2.6610    0.0000 N   0  0  0  0  0  0  0  0  0  0  0  0
   10.6457    2.6578    0.0000 C   0  0  0  0  0  0  0  0  0  0  0  0
   10.2332    1.9403    0.0000 C   0  0  0  0  0  0  0  0  0  0  0  0
   10.2311    3.3711    0.0000 C   0  0  0  0  0  0  0  0  0  0  0  0
  3  6  1  0
 11 13  1  0
 13 14  1  0
  6  7  1  0
 14 15  1  0
  2  3  2  0
 14 16  2  0
  7  8  1  0
  5 17  1  0
  8  9  2  0
 17 18  1  0
  3  4  1  0
 17 19  1  0
  4  5  1  0
 17 20  1  0
 15 21  1  0
  5  1  2  0
  1  2  1  0
  9 10  1  0
 10 11  2  0
 11 12  1  0
 15 25  1  0
 21 22  1  0
 22 23  1  0
 23 24  1  0
 24 25  1  0
 12  8  1  0
 24 26  1  0
M  END
> <activity_id>
2592872

> <molregno>
453123

> <standard_relation>
=

> <pubmed_id>
18926699

> <chembl_id>
CHEMBL455194

> <full_mwt>
394.57

> <full_molformula>
C18H26N4O2S2

> <canonical_smiles>
CC1CC(C(=O)Nc2ncc(SCc3ncc(C(C)(C)C)o3)s2)CCN1

> <curated_values>
1.3

> <curated_units>
10'-6cm/min

> <curated_cell_line>
MDCK

> <manually_curated>


$$$$

     RDKit          2D

 27 29  0  0  0  0  0  0  0  0999 V2000
   15.0500   -2.3834    0.0000 C   0  0  0  0  0  0  0  0  0  0  0  0
   15.8750   -2.3834    0.0000 N   0  0  0  0  0  0  0  0  0  0  0  0
   16.1318   -1.5992    0.0000 C   0  0  0  0  0  0  0  0  0  0  0  0
   15.4625   -1.1125    0.0000 O   0  0  0  0  0  0  0  0  0  0  0  0
   14.7974   -1.5992    0.0000 C   0  0  0  0  0  0  0  0  0  0  0  0
   16.8417   -1.1792    0.0000 C   0  0  0  0  0  0  0  0  0  0  0  0
   17.5605   -1.5840    0.0000 S   0  0  0  0  0  0  0  0  0  0  0  0
   18.2706   -1.1636    0.0000 C   0  0  0  0  0  0  0  0  0  0  0  0
   19.0407   -1.4474    0.0000 C   0  0  0  0  0  0  0  0  0  0  0  0
   19.5488   -0.7975    0.0000 N   0  0  0  0  0  0  0  0  0  0  0  0
   19.0876   -0.1133    0.0000 C   0  0  0  0  0  0  0  0  0  0  0  0
   18.2945   -0.3406    0.0000 S   0  0  0  0  0  0  0  0  0  0  0  0
   19.4958    0.6042    0.0000 N   0  0  0  0  0  0  0  0  0  0  0  0
   20.3208    0.6094    0.0000 C   0  0  0  0  0  0  0  0  0  0  0  0
   20.7288    1.3264    0.0000 C   0  0  0  0  0  0  0  0  0  0  0  0
   20.7378   -0.1025    0.0000 O   0  0  0  0  0  0  0  0  0  0  0  0
   14.0792   -1.1833    0.0000 C   0  0  0  0  0  0  0  0  0  0  0  0
   13.3625   -0.7708    0.0000 C   0  0  0  0  0  0  0  0  0  0  0  0
   14.4916   -0.4688    0.0000 C   0  0  0  0  0  0  0  0  0  0  0  0
   13.6640   -1.8963    0.0000 C   0  0  0  0  0  0  0  0  0  0  0  0
   21.5563    1.3254    0.0000 C   0  0  0  0  0  0  0  0  0  0  0  0
   21.9643    2.0384    0.0000 C   0  0  0  0  0  0  0  0  0  0  0  0
   21.5508    2.7527    0.0000 N   0  0  0  0  0  0  0  0  0  0  0  0
   20.7248    2.7495    0.0000 C   0  0  0  0  0  0  0  0  0  0  0  0
   20.3123    2.0320    0.0000 C   0  0  0  0  0  0  0  0  0  0  0  0
   20.3103    3.4628    0.0000 C   0  0  0  0  0  0  0  0  0  0  0  0
   20.7207    4.1784    0.0000 C   0  0  0  0  0  0  0  0  0  0  0  0
 11 13  1  0
 13 14  1  0
  6  7  1  0
 14 15  1  0
  2  3  2  0
 14 16  2  0
  7  8  1  0
  5 17  1  0
  8  9  2  0
 17 18  1  0
  3  4  1  0
 17 19  1  0
  4  5  1  0
 17 20  1  0
 15 21  1  0
  5  1  2  0
  1  2  1  0
  9 10  1  0
 10 11  2  0
 11 12  1  0
 15 25  1  0
 21 22  1  0
 22 23  1  0
 23 24  1  0
 24 25  1  0
 12  8  1  0
 24 26  1  0
  3  6  1  0
 26 27  1  0
M  END
> <activity_id>
2592871

> <molregno>
453124

> <standard_relation>
=

> <pubmed_id>
18926699

> <chembl_id>
CHEMBL455195

> <full_mwt>
408.59

> <full_molformula>
C19H28N4O2S2

> <canonical_smiles>
CCC1CC(C(=O)Nc2ncc(SCc3ncc(C(C)(C)C)o3)s2)CCN1

> <curated_values>
4.5

> <curated_units>
10'-6cm/min

> <curated_cell_line>
MDCK

> <manually_curated>


$$$$

     RDKit          2D

 28 30  0  0  0  0  0  0  0  0999 V2000
   -3.0500  -10.2250    0.0000 C   0  0  0  0  0  0  0  0  0  0  0  0
   -2.2250  -10.2250    0.0000 N   0  0  0  0  0  0  0  0  0  0  0  0
   -1.9682   -9.4409    0.0000 C   0  0  0  0  0  0  0  0  0  0  0  0
   -2.6375   -8.9542    0.0000 O   0  0  0  0  0  0  0  0  0  0  0  0
   -3.3026   -9.4409    0.0000 C   0  0  0  0  0  0  0  0  0  0  0  0
   -1.2583   -9.0208    0.0000 C   0  0  0  0  0  0  0  0  0  0  0  0
   -0.5395   -9.4257    0.0000 S   0  0  0  0  0  0  0  0  0  0  0  0
    0.1706   -9.0053    0.0000 C   0  0  0  0  0  0  0  0  0  0  0  0
    0.9407   -9.2891    0.0000 C   0  0  0  0  0  0  0  0  0  0  0  0
    1.4488   -8.6391    0.0000 N   0  0  0  0  0  0  0  0  0  0  0  0
    0.9876   -7.9550    0.0000 C   0  0  0  0  0  0  0  0  0  0  0  0
    0.1945   -8.1823    0.0000 S   0  0  0  0  0  0  0  0  0  0  0  0
    1.3958   -7.2375    0.0000 N   0  0  0  0  0  0  0  0  0  0  0  0
    2.2208   -7.2323    0.0000 C   0  0  0  0  0  0  0  0  0  0  0  0
    2.6288   -6.5153    0.0000 C   0  0  0  0  0  0  0  0  0  0  0  0
    2.6378   -7.9442    0.0000 O   0  0  0  0  0  0  0  0  0  0  0  0
   -4.0208   -9.0250    0.0000 C   0  0  0  0  0  0  0  0  0  0  0  0
   -4.7375   -8.6125    0.0000 C   0  0  0  0  0  0  0  0  0  0  0  0
   -3.6084   -8.3105    0.0000 C   0  0  0  0  0  0  0  0  0  0  0  0
   -4.4360   -9.7379    0.0000 C   0  0  0  0  0  0  0  0  0  0  0  0
    3.4563   -6.5162    0.0000 C   0  0  0  0  0  0  0  0  0  0  0  0
    3.8643   -5.8033    0.0000 C   0  0  0  0  0  0  0  0  0  0  0  0
    3.4508   -5.0890    0.0000 N   0  0  0  0  0  0  0  0  0  0  0  0
    2.6248   -5.0922    0.0000 C   0  0  0  0  0  0  0  0  0  0  0  0
    2.2123   -5.8097    0.0000 C   0  0  0  0  0  0  0  0  0  0  0  0
    2.2103   -4.3789    0.0000 C   0  0  0  0  0  0  0  0  0  0  0  0
    2.6207   -3.6701    0.0000 C   0  0  0  0  0  0  0  0  0  0  0  0
    1.3853   -4.3796    0.0000 C   0  0  0  0  0  0  0  0  0  0  0  0
 13 14  1  0
  6  7  1  0
 14 15  1  0
  2  3  2  0
 14 16  2  0
  7  8  1  0
  5 17  1  0
  8  9  2  0
 17 18  1  0
  3  4  1  0
 17 19  1  0
  4  5  1  0
 17 20  1  0
 15 21  1  0
  5  1  2  0
  1  2  1  0
  9 10  1  0
 10 11  2  0
 11 12  1  0
 15 25  1  0
 21 22  1  0
 22 23  1  0
 23 24  1  0
 24 25  1  0
 12  8  1  0
 24 26  1  0
  3  6  1  0
 26 27  1  0
 11 13  1  0
 26 28  1  0
M  END
> <activity_id>
2592870

> <molregno>
453190

> <standard_relation>
=

> <pubmed_id>
18926699

> <chembl_id>
CHEMBL509012

> <full_mwt>
422.62

> <full_molformula>
C20H30N4O2S2

> <canonical_smiles>
CC(C)C1CC(C(=O)Nc2ncc(SCc3ncc(C(C)(C)C)o3)s2)CCN1

> <curated_values>
3.2

> <curated_units>
10'-6cm/min

> <curated_cell_line>
MDCK

> <manually_curated>


$$$$

     RDKit          2D

 26 28  0  0  0  0  0  0  0  0999 V2000
   15.9708   -9.7417    0.0000 C   0  0  0  0  0  0  0  0  0  0  0  0
   16.7958   -9.7417    0.0000 N   0  0  0  0  0  0  0  0  0  0  0  0
   17.0526   -8.9576    0.0000 C   0  0  0  0  0  0  0  0  0  0  0  0
   16.3833   -8.4708    0.0000 O   0  0  0  0  0  0  0  0  0  0  0  0
   15.7183   -8.9576    0.0000 C   0  0  0  0  0  0  0  0  0  0  0  0
   17.7625   -8.5375    0.0000 C   0  0  0  0  0  0  0  0  0  0  0  0
   18.4813   -8.9423    0.0000 S   0  0  0  0  0  0  0  0  0  0  0  0
   19.1914   -8.5220    0.0000 C   0  0  0  0  0  0  0  0  0  0  0  0
   19.9615   -8.8058    0.0000 C   0  0  0  0  0  0  0  0  0  0  0  0
   20.4696   -8.1558    0.0000 N   0  0  0  0  0  0  0  0  0  0  0  0
   20.0084   -7.4717    0.0000 C   0  0  0  0  0  0  0  0  0  0  0  0
   19.2154   -7.6990    0.0000 S   0  0  0  0  0  0  0  0  0  0  0  0
   20.4167   -6.7542    0.0000 N   0  0  0  0  0  0  0  0  0  0  0  0
   21.2417   -6.7490    0.0000 C   0  0  0  0  0  0  0  0  0  0  0  0
   21.6496   -6.0319    0.0000 C   0  0  0  0  0  0  0  0  0  0  0  0
   21.6586   -7.4608    0.0000 O   0  0  0  0  0  0  0  0  0  0  0  0
   15.0000   -8.5417    0.0000 C   0  0  0  0  0  0  0  0  0  0  0  0
   14.2833   -8.1292    0.0000 C   0  0  0  0  0  0  0  0  0  0  0  0
   15.4125   -7.8272    0.0000 C   0  0  0  0  0  0  0  0  0  0  0  0
   14.5848   -9.2546    0.0000 C   0  0  0  0  0  0  0  0  0  0  0  0
   22.4772   -6.0329    0.0000 C   0  0  0  0  0  0  0  0  0  0  0  0
   22.8851   -5.3199    0.0000 C   0  0  0  0  0  0  0  0  0  0  0  0
   22.4716   -4.6056    0.0000 C   0  0  0  0  0  0  0  0  0  0  0  0
   21.6457   -4.6088    0.0000 N   0  0  0  0  0  0  0  0  0  0  0  0
   21.2332   -5.3264    0.0000 C   0  0  0  0  0  0  0  0  0  0  0  0
   20.4082   -5.3311    0.0000 C   0  0  0  0  0  0  0  0  0  0  0  0
  3  6  1  0
 11 13  1  0
 13 14  1  0
  6  7  1  0
 14 15  1  0
  2  3  2  0
 14 16  2  0
  7  8  1  0
  5 17  1  0
  8  9  2  0
 17 18  1  0
  3  4  1  0
 17 19  1  0
  4  5  1  0
 17 20  1  0
 15 21  1  0
  5  1  2  0
  1  2  1  0
  9 10  1  0
 10 11  2  0
 11 12  1  0
 15 25  1  0
 21 22  1  0
 22 23  1  0
 23 24  1  0
 24 25  1  0
 12  8  1  0
 25 26  1  0
M  END
> <activity_id>
2592868

> <molregno>
453191

> <standard_relation>
=

> <pubmed_id>
18926699

> <chembl_id>
CHEMBL508506

> <full_mwt>
394.57

> <full_molformula>
C18H26N4O2S2

> <canonical_smiles>
CC1NCCCC1C(=O)Nc1ncc(SCc2ncc(C(C)(C)C)o2)s1

> <curated_values>
25.0

> <curated_units>
10'-6cm/min

> <curated_cell_line>
MDCK

> <manually_curated>


$$$$

     RDKit          2D

 26 28  0  0  0  0  0  0  0  0999 V2000
   -4.3500  -16.6417    0.0000 C   0  0  0  0  0  0  0  0  0  0  0  0
   -3.5250  -16.6417    0.0000 N   0  0  0  0  0  0  0  0  0  0  0  0
   -3.2682  -15.8576    0.0000 C   0  0  0  0  0  0  0  0  0  0  0  0
   -3.9375  -15.3708    0.0000 O   0  0  0  0  0  0  0  0  0  0  0  0
   -4.6026  -15.8576    0.0000 C   0  0  0  0  0  0  0  0  0  0  0  0
   -2.5583  -15.4375    0.0000 C   0  0  0  0  0  0  0  0  0  0  0  0
   -1.8395  -15.8423    0.0000 S   0  0  0  0  0  0  0  0  0  0  0  0
   -1.1294  -15.4220    0.0000 C   0  0  0  0  0  0  0  0  0  0  0  0
   -0.3593  -15.7058    0.0000 C   0  0  0  0  0  0  0  0  0  0  0  0
    0.1488  -15.0558    0.0000 N   0  0  0  0  0  0  0  0  0  0  0  0
   -0.3124  -14.3717    0.0000 C   0  0  0  0  0  0  0  0  0  0  0  0
   -1.1055  -14.5990    0.0000 S   0  0  0  0  0  0  0  0  0  0  0  0
    0.0958  -13.6542    0.0000 N   0  0  0  0  0  0  0  0  0  0  0  0
    0.9208  -13.6490    0.0000 C   0  0  0  0  0  0  0  0  0  0  0  0
    1.3288  -12.9319    0.0000 C   0  0  0  0  0  0  0  0  0  0  0  0
    1.3378  -14.3608    0.0000 O   0  0  0  0  0  0  0  0  0  0  0  0
   -5.3208  -15.4417    0.0000 C   0  0  0  0  0  0  0  0  0  0  0  0
   -6.0375  -15.0292    0.0000 C   0  0  0  0  0  0  0  0  0  0  0  0
   -4.9084  -14.7272    0.0000 C   0  0  0  0  0  0  0  0  0  0  0  0
   -5.7360  -16.1546    0.0000 C   0  0  0  0  0  0  0  0  0  0  0  0
    2.1563  -12.9329    0.0000 C   0  0  0  0  0  0  0  0  0  0  0  0
    2.5643  -12.2199    0.0000 C   0  0  0  0  0  0  0  0  0  0  0  0
    2.1508  -11.5056    0.0000 C   0  0  0  0  0  0  0  0  0  0  0  0
    1.3248  -11.5088    0.0000 N   0  0  0  0  0  0  0  0  0  0  0  0
    0.9123  -12.2264    0.0000 C   0  0  0  0  0  0  0  0  0  0  0  0
    2.5615  -10.7901    0.0000 C   0  0  0  0  0  0  0  0  0  0  0  0
  3  6  1  0
 11 13  1  0
 13 14  1  0
  6  7  1  0
 14 15  1  0
  2  3  2  0
 14 16  2  0
  7  8  1  0
  5 17  1  0
  8  9  2  0
 17 18  1  0
  3  4  1  0
 17 19  1  0
  4  5  1  0
 17 20  1  0
 15 21  1  0
  5  1  2  0
  1  2  1  0
  9 10  1  0
 10 11  2  0
 11 12  1  0
 15 25  1  0
 21 22  1  0
 22 23  1  0
 23 24  1  0
 24 25  1  0
 12  8  1  0
 23 26  1  0
M  END
> <activity_id>
2592867

> <molregno>
453192

> <standard_relation>
=

> <pubmed_id>
18926699

> <chembl_id>
CHEMBL454645

> <full_mwt>
394.57

> <full_molformula>
C18H26N4O2S2

> <canonical_smiles>
CC1CCC(C(=O)Nc2ncc(SCc3ncc(C(C)(C)C)o3)s2)CN1

> <curated_values>
24.0

> <curated_units>
10'-6cm/min

> <curated_cell_line>
MDCK

> <manually_curated>


$$$$

     RDKit          2D

 26 28  0  0  0  0  0  0  0  0999 V2000
    5.7916  -16.4209    0.0000 C   0  0  0  0  0  0  0  0  0  0  0  0
    6.6166  -16.4209    0.0000 N   0  0  0  0  0  0  0  0  0  0  0  0
    6.8734  -15.6367    0.0000 C   0  0  0  0  0  0  0  0  0  0  0  0
    6.2041  -15.1500    0.0000 O   0  0  0  0  0  0  0  0  0  0  0  0
    5.5391  -15.6367    0.0000 C   0  0  0  0  0  0  0  0  0  0  0  0
    7.5833  -15.2167    0.0000 C   0  0  0  0  0  0  0  0  0  0  0  0
    8.3022  -15.6215    0.0000 S   0  0  0  0  0  0  0  0  0  0  0  0
    9.0123  -15.2011    0.0000 C   0  0  0  0  0  0  0  0  0  0  0  0
    9.7823  -15.4849    0.0000 C   0  0  0  0  0  0  0  0  0  0  0  0
   10.2904  -14.8350    0.0000 N   0  0  0  0  0  0  0  0  0  0  0  0
    9.8292  -14.1508    0.0000 C   0  0  0  0  0  0  0  0  0  0  0  0
    9.0362  -14.3781    0.0000 S   0  0  0  0  0  0  0  0  0  0  0  0
   10.2375  -13.4333    0.0000 N   0  0  0  0  0  0  0  0  0  0  0  0
   11.0625  -13.4281    0.0000 C   0  0  0  0  0  0  0  0  0  0  0  0
   11.4705  -12.7111    0.0000 C   0  0  0  0  0  0  0  0  0  0  0  0
   11.4795  -14.1400    0.0000 O   0  0  0  0  0  0  0  0  0  0  0  0
    4.8208  -15.2208    0.0000 C   0  0  0  0  0  0  0  0  0  0  0  0
    4.1042  -14.8083    0.0000 C   0  0  0  0  0  0  0  0  0  0  0  0
    5.2333  -14.5063    0.0000 C   0  0  0  0  0  0  0  0  0  0  0  0
    4.4057  -15.9338    0.0000 C   0  0  0  0  0  0  0  0  0  0  0  0
   12.2980  -12.7121    0.0000 C   0  0  0  0  0  0  0  0  0  0  0  0
   12.7059  -11.9991    0.0000 C   0  0  0  0  0  0  0  0  0  0  0  0
   12.2924  -11.2848    0.0000 C   0  0  0  0  0  0  0  0  0  0  0  0
   11.4665  -11.2880    0.0000 N   0  0  0  0  0  0  0  0  0  0  0  0
   11.0540  -12.0055    0.0000 C   0  0  0  0  0  0  0  0  0  0  0  0
   13.5309  -11.9970    0.0000 C   0  0  0  0  0  0  0  0  0  0  0  0
  3  6  1  0
 11 13  1  0
 13 14  1  0
  6  7  1  0
 14 15  1  0
  2  3  2  0
 14 16  2  0
  7  8  1  0
  5 17  1  0
  8  9  2  0
 17 18  1  0
  3  4  1  0
 17 19  1  0
  4  5  1  0
 17 20  1  0
 15 21  1  0
  5  1  2  0
  1  2  1  0
  9 10  1  0
 10 11  2  0
 11 12  1  0
 15 25  1  0
 21 22  1  0
 22 23  1  0
 23 24  1  0
 24 25  1  0
 12  8  1  0
 22 26  1  0
M  END
> <activity_id>
2592866

> <molregno>
453193

> <standard_relation>
=

> <pubmed_id>
18926699

> <chembl_id>
CHEMBL454646

> <full_mwt>
394.57

> <full_molformula>
C18H26N4O2S2

> <canonical_smiles>
CC1CNCC(C(=O)Nc2ncc(SCc3ncc(C(C)(C)C)o3)s2)C1

> <curated_values>
14.0

> <curated_units>
10'-6cm/min

> <curated_cell_line>
MDCK

> <manually_curated>


$$$$

     RDKit          2D

 26 28  0  0  0  0  0  0  0  0999 V2000
   -3.6331   -0.5787    0.0000 C   0  0  0  0  0  0  0  0  0  0  0  0
   -2.9219   -0.9969    0.0000 N   0  0  0  0  0  0  0  0  0  0  0  0
   -2.3031   -0.4510    0.0000 C   0  0  0  0  0  0  0  0  0  0  0  0
   -2.6333    0.3077    0.0000 O   0  0  0  0  0  0  0  0  0  0  0  0
   -3.4533    0.2252    0.0000 C   0  0  0  0  0  0  0  0  0  0  0  0
   -1.4783   -0.4488    0.0000 C   0  0  0  0  0  0  0  0  0  0  0  0
   -1.0638   -1.1621    0.0000 S   0  0  0  0  0  0  0  0  0  0  0  0
   -0.2386   -1.1596    0.0000 C   0  0  0  0  0  0  0  0  0  0  0  0
    0.2814   -1.7946    0.0000 C   0  0  0  0  0  0  0  0  0  0  0  0
    1.0488   -1.4919    0.0000 N   0  0  0  0  0  0  0  0  0  0  0  0
    0.9980   -0.6683    0.0000 C   0  0  0  0  0  0  0  0  0  0  0  0
    0.1992   -0.4623    0.0000 S   0  0  0  0  0  0  0  0  0  0  0  0
    2.4270   -0.6707    0.0000 C   0  0  0  0  0  0  0  0  0  0  0  0
    3.1420   -0.2594    0.0000 C   0  0  0  0  0  0  0  0  0  0  0  0
    2.4256   -1.4957    0.0000 O   0  0  0  0  0  0  0  0  0  0  0  0
   -3.8616    0.9478    0.0000 C   0  0  0  0  0  0  0  0  0  0  0  0
   -4.2704    1.6667    0.0000 C   0  0  0  0  0  0  0  0  0  0  0  0
   -3.1439    1.3547    0.0000 C   0  0  0  0  0  0  0  0  0  0  0  0
   -4.5809    0.5437    0.0000 C   0  0  0  0  0  0  0  0  0  0  0  0
    3.8549   -0.6798    0.0000 C   0  0  0  0  0  0  0  0  0  0  0  0
    4.5735    0.5534    0.0000 C   0  0  0  0  0  0  0  0  0  0  0  0
    3.8600    0.9693    0.0000 C   0  0  0  0  0  0  0  0  0  0  0  0
    3.1407    0.5599    0.0000 C   0  0  0  0  0  0  0  0  0  0  0  0
    3.8642    1.7943    0.0000 C   0  0  0  0  0  0  0  0  0  0  0  0
    4.5718   -0.2716    0.0000 N   0  0  0  0  0  0  0  0  0  0  0  0
    1.7131   -0.2571    0.0000 N   0  0  0  0  0  0  0  0  0  0  0  0
  3  6  1  0
  6  7  1  0
 14 13  1  1
  2  3  2  0
 13 15  2  0
  7  8  1  0
  5 16  1  0
  8  9  2  0
 16 17  1  0
  3  4  1  0
 16 18  1  0
  4  5  1  0
 16 19  1  0
 14 20  1  0
  5  1  2  0
  1  2  1  0
  9 10  1  0
 10 11  2  0
 11 12  1  0
 14 23  1  0
 21 22  1  0
 22 23  1  0
 12  8  1  0
 22 24  1  1
 20 25  1  0
 21 25  1  0
 11 26  1  0
 13 26  1  0
M  END
> <activity_id>
2592865

> <molregno>
453257

> <standard_relation>
=

> <pubmed_id>
18926699

> <chembl_id>
CHEMBL455450

> <full_mwt>
394.57

> <full_molformula>
C18H26N4O2S2

> <canonical_smiles>
C[C@H]1CNC[C@@H](C(=O)Nc2ncc(SCc3ncc(C(C)(C)C)o3)s2)C1

> <curated_values>
10.0

> <curated_units>
10'-6cm/min

> <curated_cell_line>
MDCK

> <manually_curated>


$$$$

     RDKit          2D

 26 28  0  0  0  0  0  0  0  0999 V2000
   -1.9481   -2.1298    0.0000 C   0  0  0  0  0  0  0  0  0  0  0  0
   -1.2369   -2.5479    0.0000 N   0  0  0  0  0  0  0  0  0  0  0  0
   -0.6182   -2.0022    0.0000 C   0  0  0  0  0  0  0  0  0  0  0  0
   -0.9483   -1.2434    0.0000 O   0  0  0  0  0  0  0  0  0  0  0  0
   -1.7683   -1.3259    0.0000 C   0  0  0  0  0  0  0  0  0  0  0  0
    0.2067   -2.0000    0.0000 C   0  0  0  0  0  0  0  0  0  0  0  0
    0.6211   -2.7131    0.0000 S   0  0  0  0  0  0  0  0  0  0  0  0
    1.4462   -2.7107    0.0000 C   0  0  0  0  0  0  0  0  0  0  0  0
    1.9662   -3.3456    0.0000 C   0  0  0  0  0  0  0  0  0  0  0  0
    2.7335   -3.0429    0.0000 N   0  0  0  0  0  0  0  0  0  0  0  0
    2.6828   -2.2194    0.0000 C   0  0  0  0  0  0  0  0  0  0  0  0
    1.8841   -2.0135    0.0000 S   0  0  0  0  0  0  0  0  0  0  0  0
    3.3984   -1.8079    0.0000 N   0  0  0  0  0  0  0  0  0  0  0  0
    4.1121   -2.2215    0.0000 C   0  0  0  0  0  0  0  0  0  0  0  0
    4.8271   -1.8103    0.0000 C   0  0  0  0  0  0  0  0  0  0  0  0
    4.1106   -3.0465    0.0000 O   0  0  0  0  0  0  0  0  0  0  0  0
   -2.1766   -0.6034    0.0000 C   0  0  0  0  0  0  0  0  0  0  0  0
   -2.5853    0.1155    0.0000 C   0  0  0  0  0  0  0  0  0  0  0  0
   -1.4589   -0.1965    0.0000 C   0  0  0  0  0  0  0  0  0  0  0  0
   -2.8959   -1.0075    0.0000 C   0  0  0  0  0  0  0  0  0  0  0  0
    5.5399   -2.2305    0.0000 C   0  0  0  0  0  0  0  0  0  0  0  0
    6.2530   -1.8227    0.0000 N   0  0  0  0  0  0  0  0  0  0  0  0
    6.2586   -0.9974    0.0000 C   0  0  0  0  0  0  0  0  0  0  0  0
    5.5450   -0.5816    0.0000 C   0  0  0  0  0  0  0  0  0  0  0  0
    4.8258   -0.9910    0.0000 C   0  0  0  0  0  0  0  0  0  0  0  0
    5.5492    0.2434    0.0000 C   0  0  0  0  0  0  0  0  0  0  0  0
  3  6  1  0
 11 13  1  0
 13 14  1  0
  6  7  1  0
 15 14  1  6
  2  3  2  0
 14 16  2  0
  7  8  1  0
  5 17  1  0
  8  9  2  0
 17 18  1  0
  3  4  1  0
 17 19  1  0
  4  5  1  0
 17 20  1  0
 15 21  1  0
  5  1  2  0
  1  2  1  0
  9 10  1  0
 10 11  2  0
 11 12  1  0
 15 25  1  0
 21 22  1  0
 22 23  1  0
 23 24  1  0
 24 25  1  0
 12  8  1  0
 24 26  1  1
M  END
> <activity_id>
2592864

> <molregno>
453258

> <standard_relation>
=

> <pubmed_id>
18926699

> <chembl_id>
CHEMBL452601

> <full_mwt>
394.57

> <full_molformula>
C18H26N4O2S2

> <canonical_smiles>
C[C@H]1CNC[C@H](C(=O)Nc2ncc(SCc3ncc(C(C)(C)C)o3)s2)C1

> <curated_values>
26.0

> <curated_units>
10'-6cm/min

> <curated_cell_line>
MDCK

> <manually_curated>


$$$$

     RDKit          2D

 26 28  0  0  0  0  0  0  0  0999 V2000
   -1.9481   -2.1298    0.0000 C   0  0  0  0  0  0  0  0  0  0  0  0
   -1.2369   -2.5479    0.0000 N   0  0  0  0  0  0  0  0  0  0  0  0
   -0.6182   -2.0022    0.0000 C   0  0  0  0  0  0  0  0  0  0  0  0
   -0.9483   -1.2434    0.0000 O   0  0  0  0  0  0  0  0  0  0  0  0
   -1.7683   -1.3259    0.0000 C   0  0  0  0  0  0  0  0  0  0  0  0
    0.2067   -2.0000    0.0000 C   0  0  0  0  0  0  0  0  0  0  0  0
    0.6211   -2.7131    0.0000 S   0  0  0  0  0  0  0  0  0  0  0  0
    1.4462   -2.7107    0.0000 C   0  0  0  0  0  0  0  0  0  0  0  0
    1.9662   -3.3456    0.0000 C   0  0  0  0  0  0  0  0  0  0  0  0
    2.7335   -3.0429    0.0000 N   0  0  0  0  0  0  0  0  0  0  0  0
    2.6828   -2.2194    0.0000 C   0  0  0  0  0  0  0  0  0  0  0  0
    1.8841   -2.0135    0.0000 S   0  0  0  0  0  0  0  0  0  0  0  0
    3.3984   -1.8079    0.0000 N   0  0  0  0  0  0  0  0  0  0  0  0
    4.1121   -2.2215    0.0000 C   0  0  0  0  0  0  0  0  0  0  0  0
    4.8271   -1.8103    0.0000 C   0  0  0  0  0  0  0  0  0  0  0  0
    4.1106   -3.0465    0.0000 O   0  0  0  0  0  0  0  0  0  0  0  0
   -2.1766   -0.6034    0.0000 C   0  0  0  0  0  0  0  0  0  0  0  0
   -2.5853    0.1155    0.0000 C   0  0  0  0  0  0  0  0  0  0  0  0
   -1.4589   -0.1965    0.0000 C   0  0  0  0  0  0  0  0  0  0  0  0
   -2.8959   -1.0075    0.0000 C   0  0  0  0  0  0  0  0  0  0  0  0
    5.5399   -2.2305    0.0000 C   0  0  0  0  0  0  0  0  0  0  0  0
    6.2530   -1.8227    0.0000 N   0  0  0  0  0  0  0  0  0  0  0  0
    6.2586   -0.9974    0.0000 C   0  0  0  0  0  0  0  0  0  0  0  0
    5.5450   -0.5816    0.0000 C   0  0  0  0  0  0  0  0  0  0  0  0
    4.8258   -0.9910    0.0000 C   0  0  0  0  0  0  0  0  0  0  0  0
    5.5492    0.2434    0.0000 C   0  0  0  0  0  0  0  0  0  0  0  0
  3  6  1  0
 11 13  1  0
 13 14  1  0
  6  7  1  0
 15 14  1  6
  2  3  2  0
 14 16  2  0
  7  8  1  0
  5 17  1  0
  8  9  2  0
 17 18  1  0
  3  4  1  0
 17 19  1  0
  4  5  1  0
 17 20  1  0
 15 21  1  0
  5  1  2  0
  1  2  1  0
  9 10  1  0
 10 11  2  0
 11 12  1  0
 15 25  1  0
 21 22  1  0
 22 23  1  0
 23 24  1  0
 24 25  1  0
 12  8  1  0
 24 26  1  6
M  END
> <activity_id>
2592863

> <molregno>
453259

> <standard_relation>
=

> <pubmed_id>
18926699

> <chembl_id>
CHEMBL452602

> <full_mwt>
394.57

> <full_molformula>
C18H26N4O2S2

> <canonical_smiles>
C[C@@H]1CNC[C@H](C(=O)Nc2ncc(SCc3ncc(C(C)(C)C)o3)s2)C1

> <curated_values>
4.8

> <curated_units>
10'-6cm/min

> <curated_cell_line>
MDCK

> <manually_curated>


$$$$

     RDKit          2D

 26 29  0  0  0  0  0  0  0  0999 V2000
    7.7708   -4.8375    0.0000 N   0  0  0  0  0  0  0  0  0  0  0  0
    7.7708   -5.6625    0.0000 C   0  0  0  0  0  0  0  0  0  0  0  0
    8.4829   -6.0708    0.0000 C   0  0  0  0  0  0  0  0  0  0  0  0
    9.1949   -5.6625    0.0000 N   0  0  0  0  0  0  0  0  0  0  0  0
    9.1949   -4.8375    0.0000 C   0  0  0  0  0  0  0  0  0  0  0  0
    8.4829   -4.4208    0.0000 C   0  0  0  0  0  0  0  0  0  0  0  0
    9.9087   -6.0760    0.0000 C   0  0  0  0  0  0  0  0  0  0  0  0
    9.9908   -6.9011    0.0000 C   0  0  0  0  0  0  0  0  0  0  0  0
   10.7975   -7.0738    0.0000 N   0  0  0  0  0  0  0  0  0  0  0  0
   11.2111   -6.3598    0.0000 C   0  0  0  0  0  0  0  0  0  0  0  0
   10.6599   -5.7460    0.0000 C   0  0  0  0  0  0  0  0  0  0  0  0
   12.0317   -6.2747    0.0000 C   0  0  0  0  0  0  0  0  0  0  0  0
   12.5157   -6.9428    0.0000 O   0  0  0  0  0  0  0  0  0  0  0  0
   12.3683   -5.5215    0.0000 N   0  0  0  0  0  0  0  0  0  0  0  0
   13.1745   -5.3552    0.0000 C   0  0  0  0  0  0  0  0  0  0  0  0
   13.2619   -4.5349    0.0000 C   0  0  0  0  0  0  0  0  0  0  0  0
   12.5086   -4.1982    0.0000 C   0  0  0  0  0  0  0  0  0  0  0  0
   11.9558   -4.8106    0.0000 C   0  0  0  0  0  0  0  0  0  0  0  0
    7.0552   -4.4271    0.0000 C   0  0  0  0  0  0  0  0  0  0  0  0
    7.0565   -3.6031    0.0000 N   0  0  0  0  0  0  0  0  0  0  0  0
    6.3417   -3.1928    0.0000 C   0  0  0  0  0  0  0  0  0  0  0  0
    5.6274   -3.6074    0.0000 C   0  0  0  0  0  0  0  0  0  0  0  0
    5.6325   -4.4367    0.0000 C   0  0  0  0  0  0  0  0  0  0  0  0
    6.3479   -4.8433    0.0000 N   0  0  0  0  0  0  0  0  0  0  0  0
   12.3381   -3.3910    0.0000 F   0  0  0  0  0  0  0  0  0  0  0  0
   13.9769   -4.1233    0.0000 F   0  0  0  0  0  0  0  0  0  0  0  0
  5  6  1  0
 12 13  2  0
 12 14  1  0
 14 15  1  0
  7  4  1  1
  7  8  1  0
  1  2  1  0
  1  6  1  0
 15 16  1  0
 16 17  1  0
 17 18  1  0
 18 14  1  0
  2  3  1  0
  1 19  1  0
  3  4  1  0
 19 20  2  0
  8  9  1  0
 20 21  1  0
  9 10  1  0
 21 22  2  0
 10 11  1  0
 22 23  1  0
 11  7  1  0
 23 24  2  0
 24 19  1  0
  4  5  1  0
 17 25  1  1
 10 12  1  1
 16 26  1  6
M  END
> <activity_id>
2515675

> <molregno>
459212

> <standard_relation>
=

> <pubmed_id>
19275964

> <chembl_id>
CHEMBL472992

> <full_mwt>
366.42

> <full_molformula>
C17H24F2N6O

> <canonical_smiles>
O=C([C@@H]1C[C@H](N2CCN(c3ncccn3)CC2)CN1)N1C[C@@H](F)[C@H](F)C1

> <curated_values>
15.6

> <curated_units>
10^-6cm/s

> <curated_cell_line>
MDCK

> <manually_curated>
Manually Curated

$$$$

     RDKit          2D

 26 29  0  0  0  0  0  0  0  0999 V2000
    7.7708   -4.8375    0.0000 N   0  0  0  0  0  0  0  0  0  0  0  0
    7.7708   -5.6625    0.0000 C   0  0  0  0  0  0  0  0  0  0  0  0
    8.4829   -6.0708    0.0000 C   0  0  0  0  0  0  0  0  0  0  0  0
    9.1949   -5.6625    0.0000 N   0  0  0  0  0  0  0  0  0  0  0  0
    9.1949   -4.8375    0.0000 C   0  0  0  0  0  0  0  0  0  0  0  0
    8.4829   -4.4208    0.0000 C   0  0  0  0  0  0  0  0  0  0  0  0
    9.9087   -6.0760    0.0000 C   0  0  0  0  0  0  0  0  0  0  0  0
    9.9908   -6.9011    0.0000 C   0  0  0  0  0  0  0  0  0  0  0  0
   10.7975   -7.0738    0.0000 N   0  0  0  0  0  0  0  0  0  0  0  0
   11.2111   -6.3598    0.0000 C   0  0  0  0  0  0  0  0  0  0  0  0
   10.6599   -5.7460    0.0000 C   0  0  0  0  0  0  0  0  0  0  0  0
   12.0317   -6.2747    0.0000 C   0  0  0  0  0  0  0  0  0  0  0  0
   12.5157   -6.9428    0.0000 O   0  0  0  0  0  0  0  0  0  0  0  0
   12.3683   -5.5215    0.0000 N   0  0  0  0  0  0  0  0  0  0  0  0
   13.1745   -5.3552    0.0000 C   0  0  0  0  0  0  0  0  0  0  0  0
   13.2619   -4.5349    0.0000 C   0  0  0  0  0  0  0  0  0  0  0  0
   12.5086   -4.1982    0.0000 C   0  0  0  0  0  0  0  0  0  0  0  0
   11.9558   -4.8106    0.0000 C   0  0  0  0  0  0  0  0  0  0  0  0
    7.0552   -4.4271    0.0000 C   0  0  0  0  0  0  0  0  0  0  0  0
    7.0565   -3.6031    0.0000 N   0  0  0  0  0  0  0  0  0  0  0  0
    6.3417   -3.1928    0.0000 C   0  0  0  0  0  0  0  0  0  0  0  0
    5.6274   -3.6074    0.0000 C   0  0  0  0  0  0  0  0  0  0  0  0
    5.6325   -4.4367    0.0000 C   0  0  0  0  0  0  0  0  0  0  0  0
    6.3479   -4.8433    0.0000 N   0  0  0  0  0  0  0  0  0  0  0  0
   12.3381   -3.3910    0.0000 F   0  0  0  0  0  0  0  0  0  0  0  0
   13.9769   -4.1233    0.0000 F   0  0  0  0  0  0  0  0  0  0  0  0
  5  6  1  0
 12 13  2  0
 12 14  1  0
 14 15  1  0
  7  4  1  1
  7  8  1  0
  1  2  1  0
  1  6  1  0
 15 16  1  0
 16 17  1  0
 17 18  1  0
 18 14  1  0
  2  3  1  0
  1 19  1  0
  3  4  1  0
 19 20  2  0
  8  9  1  0
 20 21  1  0
  9 10  1  0
 21 22  2  0
 10 11  1  0
 22 23  1  0
 11  7  1  0
 23 24  2  0
 24 19  1  0
  4  5  1  0
 17 25  1  1
 10 12  1  1
 16 26  1  6
M  END
> <activity_id>
2515675

> <molregno>
459212

> <standard_relation>
=

> <pubmed_id>
19275964

> <chembl_id>
CHEMBL472992

> <full_mwt>
366.42

> <full_molformula>
C17H24F2N6O

> <canonical_smiles>
O=C([C@@H]1C[C@H](N2CCN(c3ncccn3)CC2)CN1)N1C[C@@H](F)[C@H](F)C1

> <curated_values>
15.6

> <curated_units>
10'-6 Cm/s

> <curated_cell_line>
MDCK

> <manually_curated>


$$$$

     RDKit          2D

 28 31  0  0  0  0  0  0  0  0999 V2000
   -2.7542   -9.6750    0.0000 N   0  0  0  0  0  0  0  0  0  0  0  0
   -2.7542  -10.5000    0.0000 C   0  0  0  0  0  0  0  0  0  0  0  0
   -2.0421  -10.9083    0.0000 C   0  0  0  0  0  0  0  0  0  0  0  0
   -1.3301  -10.5000    0.0000 N   0  0  0  0  0  0  0  0  0  0  0  0
   -1.3301   -9.6750    0.0000 C   0  0  0  0  0  0  0  0  0  0  0  0
   -2.0421   -9.2583    0.0000 C   0  0  0  0  0  0  0  0  0  0  0  0
   -0.6163  -10.9135    0.0000 C   0  0  0  0  0  0  0  0  0  0  0  0
   -0.5342  -11.7386    0.0000 C   0  0  0  0  0  0  0  0  0  0  0  0
    0.2725  -11.9113    0.0000 N   0  0  0  0  0  0  0  0  0  0  0  0
    0.6861  -11.1973    0.0000 C   0  0  0  0  0  0  0  0  0  0  0  0
    0.1349  -10.5835    0.0000 C   0  0  0  0  0  0  0  0  0  0  0  0
    1.5067  -11.1122    0.0000 C   0  0  0  0  0  0  0  0  0  0  0  0
    1.9907  -11.7803    0.0000 O   0  0  0  0  0  0  0  0  0  0  0  0
    1.8433  -10.3590    0.0000 N   0  0  0  0  0  0  0  0  0  0  0  0
    2.6495  -10.1927    0.0000 C   0  0  0  0  0  0  0  0  0  0  0  0
    2.7369   -9.3724    0.0000 C   0  0  0  0  0  0  0  0  0  0  0  0
    1.9836   -9.0357    0.0000 C   0  0  0  0  0  0  0  0  0  0  0  0
    1.4308   -9.6481    0.0000 C   0  0  0  0  0  0  0  0  0  0  0  0
   -3.4698   -9.2646    0.0000 C   0  0  0  0  0  0  0  0  0  0  0  0
   -3.4685   -8.4406    0.0000 N   0  0  0  0  0  0  0  0  0  0  0  0
   -4.1833   -8.0303    0.0000 C   0  0  0  0  0  0  0  0  0  0  0  0
   -4.8976   -8.4449    0.0000 C   0  0  0  0  0  0  0  0  0  0  0  0
   -4.8925   -9.2742    0.0000 C   0  0  0  0  0  0  0  0  0  0  0  0
   -4.1771   -9.6808    0.0000 N   0  0  0  0  0  0  0  0  0  0  0  0
    1.2667   -8.6208    0.0000 F   0  0  0  0  0  0  0  0  0  0  0  0
    2.5667   -8.4458    0.0000 F   0  0  0  0  0  0  0  0  0  0  0  0
    2.9458   -8.5708    0.0000 F   0  0  0  0  0  0  0  0  0  0  0  0
    3.4458   -9.7833    0.0000 F   0  0  0  0  0  0  0  0  0  0  0  0
 12 14  1  0
 14 15  1  0
  7  4  1  1
  7  8  1  0
  1  2  1  0
  1  6  1  0
 15 16  1  0
 16 17  1  0
 17 18  1  0
 18 14  1  0
  2  3  1  0
  1 19  1  0
  3  4  1  0
 19 20  2  0
  8  9  1  0
 20 21  1  0
  9 10  1  0
 21 22  2  0
 10 11  1  0
 22 23  1  0
 11  7  1  0
 23 24  2  0
 24 19  1  0
  4  5  1  0
 17 25  1  0
 10 12  1  1
 17 26  1  0
  5  6  1  0
 16 27  1  0
 12 13  2  0
 16 28  1  0
M  END
> <activity_id>
2515676

> <molregno>
459213

> <standard_relation>
=

> <pubmed_id>
19275964

> <chembl_id>
CHEMBL515869

> <full_mwt>
402.4

> <full_molformula>
C17H22F4N6O

> <canonical_smiles>
O=C([C@@H]1C[C@H](N2CCN(c3ncccn3)CC2)CN1)N1CC(F)(F)C(F)(F)C1

> <curated_values>
23.0

> <curated_units>
10^-6cm/s

> <curated_cell_line>
MDCK

> <manually_curated>
Manually Curated

$$$$

     RDKit          2D

 28 31  0  0  0  0  0  0  0  0999 V2000
   -2.7542   -9.6750    0.0000 N   0  0  0  0  0  0  0  0  0  0  0  0
   -2.7542  -10.5000    0.0000 C   0  0  0  0  0  0  0  0  0  0  0  0
   -2.0421  -10.9083    0.0000 C   0  0  0  0  0  0  0  0  0  0  0  0
   -1.3301  -10.5000    0.0000 N   0  0  0  0  0  0  0  0  0  0  0  0
   -1.3301   -9.6750    0.0000 C   0  0  0  0  0  0  0  0  0  0  0  0
   -2.0421   -9.2583    0.0000 C   0  0  0  0  0  0  0  0  0  0  0  0
   -0.6163  -10.9135    0.0000 C   0  0  0  0  0  0  0  0  0  0  0  0
   -0.5342  -11.7386    0.0000 C   0  0  0  0  0  0  0  0  0  0  0  0
    0.2725  -11.9113    0.0000 N   0  0  0  0  0  0  0  0  0  0  0  0
    0.6861  -11.1973    0.0000 C   0  0  0  0  0  0  0  0  0  0  0  0
    0.1349  -10.5835    0.0000 C   0  0  0  0  0  0  0  0  0  0  0  0
    1.5067  -11.1122    0.0000 C   0  0  0  0  0  0  0  0  0  0  0  0
    1.9907  -11.7803    0.0000 O   0  0  0  0  0  0  0  0  0  0  0  0
    1.8433  -10.3590    0.0000 N   0  0  0  0  0  0  0  0  0  0  0  0
    2.6495  -10.1927    0.0000 C   0  0  0  0  0  0  0  0  0  0  0  0
    2.7369   -9.3724    0.0000 C   0  0  0  0  0  0  0  0  0  0  0  0
    1.9836   -9.0357    0.0000 C   0  0  0  0  0  0  0  0  0  0  0  0
    1.4308   -9.6481    0.0000 C   0  0  0  0  0  0  0  0  0  0  0  0
   -3.4698   -9.2646    0.0000 C   0  0  0  0  0  0  0  0  0  0  0  0
   -3.4685   -8.4406    0.0000 N   0  0  0  0  0  0  0  0  0  0  0  0
   -4.1833   -8.0303    0.0000 C   0  0  0  0  0  0  0  0  0  0  0  0
   -4.8976   -8.4449    0.0000 C   0  0  0  0  0  0  0  0  0  0  0  0
   -4.8925   -9.2742    0.0000 C   0  0  0  0  0  0  0  0  0  0  0  0
   -4.1771   -9.6808    0.0000 N   0  0  0  0  0  0  0  0  0  0  0  0
    1.2667   -8.6208    0.0000 F   0  0  0  0  0  0  0  0  0  0  0  0
    2.5667   -8.4458    0.0000 F   0  0  0  0  0  0  0  0  0  0  0  0
    2.9458   -8.5708    0.0000 F   0  0  0  0  0  0  0  0  0  0  0  0
    3.4458   -9.7833    0.0000 F   0  0  0  0  0  0  0  0  0  0  0  0
 12 14  1  0
 14 15  1  0
  7  4  1  1
  7  8  1  0
  1  2  1  0
  1  6  1  0
 15 16  1  0
 16 17  1  0
 17 18  1  0
 18 14  1  0
  2  3  1  0
  1 19  1  0
  3  4  1  0
 19 20  2  0
  8  9  1  0
 20 21  1  0
  9 10  1  0
 21 22  2  0
 10 11  1  0
 22 23  1  0
 11  7  1  0
 23 24  2  0
 24 19  1  0
  4  5  1  0
 17 25  1  0
 10 12  1  1
 17 26  1  0
  5  6  1  0
 16 27  1  0
 12 13  2  0
 16 28  1  0
M  END
> <activity_id>
2515676

> <molregno>
459213

> <standard_relation>
=

> <pubmed_id>
19275964

> <chembl_id>
CHEMBL515869

> <full_mwt>
402.4

> <full_molformula>
C17H22F4N6O

> <canonical_smiles>
O=C([C@@H]1C[C@H](N2CCN(c3ncccn3)CC2)CN1)N1CC(F)(F)C(F)(F)C1

> <curated_values>
23.0

> <curated_units>
10'-6 Cm/s

> <curated_cell_line>
MDCK

> <manually_curated>


$$$$

     RDKit          2D

 23 26  0  0  0  0  0  0  0  0999 V2000
    7.9250  -10.0500    0.0000 N   0  0  0  0  0  0  0  0  0  0  0  0
    7.9250  -10.8750    0.0000 C   0  0  0  0  0  0  0  0  0  0  0  0
    8.6370  -11.2833    0.0000 C   0  0  0  0  0  0  0  0  0  0  0  0
    9.3490  -10.8750    0.0000 N   0  0  0  0  0  0  0  0  0  0  0  0
    9.3490  -10.0500    0.0000 C   0  0  0  0  0  0  0  0  0  0  0  0
    8.6370   -9.6333    0.0000 C   0  0  0  0  0  0  0  0  0  0  0  0
   10.0629  -11.2885    0.0000 C   0  0  0  0  0  0  0  0  0  0  0  0
   10.1449  -12.1136    0.0000 C   0  0  0  0  0  0  0  0  0  0  0  0
   10.9517  -12.2863    0.0000 N   0  0  0  0  0  0  0  0  0  0  0  0
   11.3652  -11.5723    0.0000 C   0  0  0  0  0  0  0  0  0  0  0  0
   10.8140  -10.9585    0.0000 C   0  0  0  0  0  0  0  0  0  0  0  0
   12.1858  -11.4872    0.0000 C   0  0  0  0  0  0  0  0  0  0  0  0
   12.6698  -12.1553    0.0000 O   0  0  0  0  0  0  0  0  0  0  0  0
   12.5224  -10.7340    0.0000 N   0  0  0  0  0  0  0  0  0  0  0  0
    7.2093   -9.6396    0.0000 C   0  0  0  0  0  0  0  0  0  0  0  0
    7.2107   -8.8156    0.0000 N   0  0  0  0  0  0  0  0  0  0  0  0
    6.4958   -8.4053    0.0000 C   0  0  0  0  0  0  0  0  0  0  0  0
    5.7816   -8.8199    0.0000 C   0  0  0  0  0  0  0  0  0  0  0  0
    5.7867   -9.6492    0.0000 C   0  0  0  0  0  0  0  0  0  0  0  0
    6.5021  -10.0558    0.0000 N   0  0  0  0  0  0  0  0  0  0  0  0
   13.2929  -10.4414    0.0000 C   0  0  0  0  0  0  0  0  0  0  0  0
   12.9984   -9.6708    0.0000 C   0  0  0  0  0  0  0  0  0  0  0  0
   12.2277   -9.9654    0.0000 C   0  0  0  0  0  0  0  0  0  0  0  0
 11  7  1  0
  4  5  1  0
 10 12  1  1
  5  6  1  0
 12 13  2  0
 12 14  1  0
  7  4  1  1
  1 15  1  0
  7  8  1  0
 15 16  2  0
  1  2  1  0
 16 17  1  0
  1  6  1  0
 17 18  2  0
  2  3  1  0
 18 19  1  0
  3  4  1  0
 19 20  2  0
 20 15  1  0
 14 21  1  0
  8  9  1  0
  9 10  1  0
 10 11  1  0
 21 22  1  0
 22 23  1  0
 23 14  1  0
M  END
> <activity_id>
2515677

> <molregno>
459214

> <standard_relation>
=

> <pubmed_id>
19275964

> <chembl_id>
CHEMBL472993

> <full_mwt>
316.41

> <full_molformula>
C16H24N6O

> <canonical_smiles>
O=C([C@@H]1C[C@H](N2CCN(c3ncccn3)CC2)CN1)N1CCC1

> <curated_values>
2.7

> <curated_units>
10^-6cm/s

> <curated_cell_line>
MDCK

> <manually_curated>
Manually Curated

$$$$

     RDKit          2D

 23 26  0  0  0  0  0  0  0  0999 V2000
    7.9250  -10.0500    0.0000 N   0  0  0  0  0  0  0  0  0  0  0  0
    7.9250  -10.8750    0.0000 C   0  0  0  0  0  0  0  0  0  0  0  0
    8.6370  -11.2833    0.0000 C   0  0  0  0  0  0  0  0  0  0  0  0
    9.3490  -10.8750    0.0000 N   0  0  0  0  0  0  0  0  0  0  0  0
    9.3490  -10.0500    0.0000 C   0  0  0  0  0  0  0  0  0  0  0  0
    8.6370   -9.6333    0.0000 C   0  0  0  0  0  0  0  0  0  0  0  0
   10.0629  -11.2885    0.0000 C   0  0  0  0  0  0  0  0  0  0  0  0
   10.1449  -12.1136    0.0000 C   0  0  0  0  0  0  0  0  0  0  0  0
   10.9517  -12.2863    0.0000 N   0  0  0  0  0  0  0  0  0  0  0  0
   11.3652  -11.5723    0.0000 C   0  0  0  0  0  0  0  0  0  0  0  0
   10.8140  -10.9585    0.0000 C   0  0  0  0  0  0  0  0  0  0  0  0
   12.1858  -11.4872    0.0000 C   0  0  0  0  0  0  0  0  0  0  0  0
   12.6698  -12.1553    0.0000 O   0  0  0  0  0  0  0  0  0  0  0  0
   12.5224  -10.7340    0.0000 N   0  0  0  0  0  0  0  0  0  0  0  0
    7.2093   -9.6396    0.0000 C   0  0  0  0  0  0  0  0  0  0  0  0
    7.2107   -8.8156    0.0000 N   0  0  0  0  0  0  0  0  0  0  0  0
    6.4958   -8.4053    0.0000 C   0  0  0  0  0  0  0  0  0  0  0  0
    5.7816   -8.8199    0.0000 C   0  0  0  0  0  0  0  0  0  0  0  0
    5.7867   -9.6492    0.0000 C   0  0  0  0  0  0  0  0  0  0  0  0
    6.5021  -10.0558    0.0000 N   0  0  0  0  0  0  0  0  0  0  0  0
   13.2929  -10.4414    0.0000 C   0  0  0  0  0  0  0  0  0  0  0  0
   12.9984   -9.6708    0.0000 C   0  0  0  0  0  0  0  0  0  0  0  0
   12.2277   -9.9654    0.0000 C   0  0  0  0  0  0  0  0  0  0  0  0
 11  7  1  0
  4  5  1  0
 10 12  1  1
  5  6  1  0
 12 13  2  0
 12 14  1  0
  7  4  1  1
  1 15  1  0
  7  8  1  0
 15 16  2  0
  1  2  1  0
 16 17  1  0
  1  6  1  0
 17 18  2  0
  2  3  1  0
 18 19  1  0
  3  4  1  0
 19 20  2  0
 20 15  1  0
 14 21  1  0
  8  9  1  0
  9 10  1  0
 10 11  1  0
 21 22  1  0
 22 23  1  0
 23 14  1  0
M  END
> <activity_id>
2515677

> <molregno>
459214

> <standard_relation>
=

> <pubmed_id>
19275964

> <chembl_id>
CHEMBL472993

> <full_mwt>
316.41

> <full_molformula>
C16H24N6O

> <canonical_smiles>
O=C([C@@H]1C[C@H](N2CCN(c3ncccn3)CC2)CN1)N1CCC1

> <curated_values>
2.7

> <curated_units>
10'-6 Cm/s

> <curated_cell_line>
MDCK

> <manually_curated>


$$$$

     RDKit          2D

 24 27  0  0  0  0  0  0  0  0999 V2000
   -2.6333  -14.6125    0.0000 N   0  0  0  0  0  0  0  0  0  0  0  0
   -2.6333  -15.4375    0.0000 C   0  0  0  0  0  0  0  0  0  0  0  0
   -1.9213  -15.8458    0.0000 C   0  0  0  0  0  0  0  0  0  0  0  0
   -1.2093  -15.4375    0.0000 N   0  0  0  0  0  0  0  0  0  0  0  0
   -1.2093  -14.6125    0.0000 C   0  0  0  0  0  0  0  0  0  0  0  0
   -1.9213  -14.1958    0.0000 C   0  0  0  0  0  0  0  0  0  0  0  0
   -0.4954  -15.8510    0.0000 C   0  0  0  0  0  0  0  0  0  0  0  0
   -0.4134  -16.6761    0.0000 C   0  0  0  0  0  0  0  0  0  0  0  0
    0.3933  -16.8488    0.0000 N   0  0  0  0  0  0  0  0  0  0  0  0
    0.8069  -16.1348    0.0000 C   0  0  0  0  0  0  0  0  0  0  0  0
    0.2557  -15.5210    0.0000 C   0  0  0  0  0  0  0  0  0  0  0  0
    1.6275  -16.0497    0.0000 C   0  0  0  0  0  0  0  0  0  0  0  0
    2.1115  -16.7178    0.0000 O   0  0  0  0  0  0  0  0  0  0  0  0
    1.9641  -15.2965    0.0000 N   0  0  0  0  0  0  0  0  0  0  0  0
   -3.3490  -14.2021    0.0000 C   0  0  0  0  0  0  0  0  0  0  0  0
   -3.3477  -13.3781    0.0000 N   0  0  0  0  0  0  0  0  0  0  0  0
   -4.0625  -12.9678    0.0000 C   0  0  0  0  0  0  0  0  0  0  0  0
   -4.7767  -13.3824    0.0000 C   0  0  0  0  0  0  0  0  0  0  0  0
   -4.7717  -14.2117    0.0000 C   0  0  0  0  0  0  0  0  0  0  0  0
   -4.0562  -14.6183    0.0000 N   0  0  0  0  0  0  0  0  0  0  0  0
    2.7346  -15.0039    0.0000 C   0  0  0  0  0  0  0  0  0  0  0  0
    2.4400  -14.2333    0.0000 C   0  0  0  0  0  0  0  0  0  0  0  0
    1.6694  -14.5279    0.0000 C   0  0  0  0  0  0  0  0  0  0  0  0
    2.7766  -13.4800    0.0000 F   0  0  0  0  0  0  0  0  0  0  0  0
  4  5  1  0
 10 12  1  1
  5  6  1  0
 12 13  2  0
 12 14  1  0
  7  4  1  1
  1 15  1  0
  7  8  1  0
 15 16  2  0
  1  2  1  0
 16 17  1  0
  1  6  1  0
 17 18  2  0
  2  3  1  0
 18 19  1  0
  3  4  1  0
 19 20  2  0
 20 15  1  0
 14 21  1  0
  8  9  1  0
  9 10  1  0
 10 11  1  0
 21 22  1  0
 22 23  1  0
 23 14  1  0
 11  7  1  0
 22 24  1  0
M  END
> <activity_id>
2515678

> <molregno>
459215

> <standard_relation>
=

> <pubmed_id>
19275964

> <chembl_id>
CHEMBL473188

> <full_mwt>
334.4

> <full_molformula>
C16H23FN6O

> <canonical_smiles>
O=C([C@@H]1C[C@H](N2CCN(c3ncccn3)CC2)CN1)N1CC(F)C1

> <curated_values>
12.8

> <curated_units>
10^-6cm/s

> <curated_cell_line>
MDCK

> <manually_curated>
Manually Curated

$$$$

     RDKit          2D

 24 27  0  0  0  0  0  0  0  0999 V2000
   -2.6333  -14.6125    0.0000 N   0  0  0  0  0  0  0  0  0  0  0  0
   -2.6333  -15.4375    0.0000 C   0  0  0  0  0  0  0  0  0  0  0  0
   -1.9213  -15.8458    0.0000 C   0  0  0  0  0  0  0  0  0  0  0  0
   -1.2093  -15.4375    0.0000 N   0  0  0  0  0  0  0  0  0  0  0  0
   -1.2093  -14.6125    0.0000 C   0  0  0  0  0  0  0  0  0  0  0  0
   -1.9213  -14.1958    0.0000 C   0  0  0  0  0  0  0  0  0  0  0  0
   -0.4954  -15.8510    0.0000 C   0  0  0  0  0  0  0  0  0  0  0  0
   -0.4134  -16.6761    0.0000 C   0  0  0  0  0  0  0  0  0  0  0  0
    0.3933  -16.8488    0.0000 N   0  0  0  0  0  0  0  0  0  0  0  0
    0.8069  -16.1348    0.0000 C   0  0  0  0  0  0  0  0  0  0  0  0
    0.2557  -15.5210    0.0000 C   0  0  0  0  0  0  0  0  0  0  0  0
    1.6275  -16.0497    0.0000 C   0  0  0  0  0  0  0  0  0  0  0  0
    2.1115  -16.7178    0.0000 O   0  0  0  0  0  0  0  0  0  0  0  0
    1.9641  -15.2965    0.0000 N   0  0  0  0  0  0  0  0  0  0  0  0
   -3.3490  -14.2021    0.0000 C   0  0  0  0  0  0  0  0  0  0  0  0
   -3.3477  -13.3781    0.0000 N   0  0  0  0  0  0  0  0  0  0  0  0
   -4.0625  -12.9678    0.0000 C   0  0  0  0  0  0  0  0  0  0  0  0
   -4.7767  -13.3824    0.0000 C   0  0  0  0  0  0  0  0  0  0  0  0
   -4.7717  -14.2117    0.0000 C   0  0  0  0  0  0  0  0  0  0  0  0
   -4.0562  -14.6183    0.0000 N   0  0  0  0  0  0  0  0  0  0  0  0
    2.7346  -15.0039    0.0000 C   0  0  0  0  0  0  0  0  0  0  0  0
    2.4400  -14.2333    0.0000 C   0  0  0  0  0  0  0  0  0  0  0  0
    1.6694  -14.5279    0.0000 C   0  0  0  0  0  0  0  0  0  0  0  0
    2.7766  -13.4800    0.0000 F   0  0  0  0  0  0  0  0  0  0  0  0
  4  5  1  0
 10 12  1  1
  5  6  1  0
 12 13  2  0
 12 14  1  0
  7  4  1  1
  1 15  1  0
  7  8  1  0
 15 16  2  0
  1  2  1  0
 16 17  1  0
  1  6  1  0
 17 18  2  0
  2  3  1  0
 18 19  1  0
  3  4  1  0
 19 20  2  0
 20 15  1  0
 14 21  1  0
  8  9  1  0
  9 10  1  0
 10 11  1  0
 21 22  1  0
 22 23  1  0
 23 14  1  0
 11  7  1  0
 22 24  1  0
M  END
> <activity_id>
2515678

> <molregno>
459215

> <standard_relation>
=

> <pubmed_id>
19275964

> <chembl_id>
CHEMBL473188

> <full_mwt>
334.4

> <full_molformula>
C16H23FN6O

> <canonical_smiles>
O=C([C@@H]1C[C@H](N2CCN(c3ncccn3)CC2)CN1)N1CC(F)C1

> <curated_values>
12.8

> <curated_units>
10'-6 Cm/s

> <curated_cell_line>
MDCK

> <manually_curated>


$$$$

     RDKit          2D

 26 29  0  0  0  0  0  0  0  0999 V2000
   10.6993    7.4748    0.0000 O   0  0  0  0  0  0  0  0  0  0  0  0
   14.3907    6.7747    0.0000 F   0  0  0  0  0  0  0  0  0  0  0  0
   15.5082    5.8270    0.0000 F   0  0  0  0  0  0  0  0  0  0  0  0
    0.0000    0.7001    0.0000 C   0  0  0  0  0  0  0  0  0  0  0  0
    0.0000    2.1003    0.0000 C   0  0  0  0  0  0  0  0  0  0  0  0
    1.2093    0.0000    0.0000 C   0  0  0  0  0  0  0  0  0  0  0  0
    4.8511    2.1003    0.0000 C   0  0  0  0  0  0  0  0  0  0  0  0
    3.6347    4.2006    0.0000 C   0  0  0  0  0  0  0  0  0  0  0  0
    6.0604    2.8004    0.0000 C   0  0  0  0  0  0  0  0  0  0  0  0
    4.8511    4.9007    0.0000 C   0  0  0  0  0  0  0  0  0  0  0  0
   12.3541    4.0449    0.0000 C   0  0  0  0  0  0  0  0  0  0  0  0
   13.7543    4.0521    0.0000 C   0  0  0  0  0  0  0  0  0  0  0  0
    7.4181    6.2937    0.0000 C   0  0  0  0  0  0  0  0  0  0  0  0
   13.0401    6.2019    0.0000 C   0  0  0  0  0  0  0  0  0  0  0  0
    8.5497    4.3350    0.0000 C   0  0  0  0  0  0  0  0  0  0  0  0
    1.2093    2.8004    0.0000 N   0  0  0  0  0  0  0  0  0  0  0  0
    2.4255    0.7001    0.0000 N   0  0  0  0  0  0  0  0  0  0  0  0
    8.7900    6.5838    0.0000 N   0  0  0  0  0  0  0  0  0  0  0  0
   10.6993    6.0746    0.0000 C   0  0  0  0  0  0  0  0  0  0  0  0
    2.4255    2.1003    0.0000 C   0  0  0  0  0  0  0  0  0  0  0  0
   11.9157    5.3745    0.0000 N   0  0  0  0  0  0  0  0  0  0  0  0
    3.6347    2.8004    0.0000 N   0  0  0  0  0  0  0  0  0  0  0  0
    6.0604    4.2006    0.0000 N   0  0  0  0  0  0  0  0  0  0  0  0
   14.1786    5.3886    0.0000 C   0  0  0  0  0  0  0  0  0  0  0  0
    7.2768    4.9007    0.0000 C   0  0  0  0  0  0  0  0  0  0  0  0
    9.4901    5.3745    0.0000 C   0  0  0  0  0  0  0  0  0  0  0  0
  1 19  2  0
  2 24  1  0
  3 24  1  0
  4  5  2  0
  4  6  1  0
  5 16  1  0
  6 17  2  0
  7  9  1  0
  7 22  1  0
  8 10  1  0
  8 22  1  0
  9 23  1  0
 10 23  1  0
 11 12  1  0
 11 21  1  0
 12 24  1  0
 13 18  1  0
 13 25  1  0
 14 21  1  0
 14 24  1  0
 15 25  1  0
 15 26  1  0
 16 20  2  0
 17 20  1  0
 18 26  1  0
 19 21  1  0
 26 19  1  6
 20 22  1  0
 25 23  1  6
M  END
> <activity_id>
2515661

> <molregno>
460014

> <standard_relation>
=

> <pubmed_id>
19275964

> <chembl_id>
CHEMBL515387

> <full_mwt>
366.42

> <full_molformula>
C17H24F2N6O

> <canonical_smiles>
O=C([C@@H]1C[C@H](N2CCN(c3ncccn3)CC2)CN1)N1CCC(F)(F)C1

> <curated_values>
13.0

> <curated_units>
Um

> <curated_cell_line>
MDCK

> <manually_curated>


$$$$

     RDKit          2D

 29 33  0  0  0  0  0  0  0  0999 V2000
    9.2301    0.7168    0.0000 N   0  0  0  0  0  0  0  0  0  0  0  0
    9.2301   -0.1083    0.0000 C   0  0  0  0  0  0  0  0  0  0  0  0
    9.9421   -0.5167    0.0000 C   0  0  0  0  0  0  0  0  0  0  0  0
   10.6542   -0.1083    0.0000 N   0  0  0  0  0  0  0  0  0  0  0  0
   10.6542    0.7168    0.0000 C   0  0  0  0  0  0  0  0  0  0  0  0
    9.9421    1.1334    0.0000 C   0  0  0  0  0  0  0  0  0  0  0  0
   11.3681   -0.5219    0.0000 C   0  0  0  0  0  0  0  0  0  0  0  0
   11.4502   -1.3470    0.0000 C   0  0  0  0  0  0  0  0  0  0  0  0
   12.2569   -1.5197    0.0000 N   0  0  0  0  0  0  0  0  0  0  0  0
   12.6706   -0.8058    0.0000 C   0  0  0  0  0  0  0  0  0  0  0  0
   12.1193   -0.1919    0.0000 C   0  0  0  0  0  0  0  0  0  0  0  0
   13.4912   -0.7207    0.0000 C   0  0  0  0  0  0  0  0  0  0  0  0
   13.9753   -1.3888    0.0000 O   0  0  0  0  0  0  0  0  0  0  0  0
   13.8279    0.0327    0.0000 N   0  0  0  0  0  0  0  0  0  0  0  0
    8.5143    1.1272    0.0000 C   0  0  0  0  0  0  0  0  0  0  0  0
   14.6341    0.1989    0.0000 C   0  0  0  0  0  0  0  0  0  0  0  0
   14.7216    1.0194    0.0000 C   0  0  0  0  0  0  0  0  0  0  0  0
   13.9682    1.3560    0.0000 C   0  0  0  0  0  0  0  0  0  0  0  0
   13.4154    0.7436    0.0000 C   0  0  0  0  0  0  0  0  0  0  0  0
   13.2512    1.7710    0.0000 F   0  0  0  0  0  0  0  0  0  0  0  0
   14.5513    1.9460    0.0000 F   0  0  0  0  0  0  0  0  0  0  0  0
    8.4280    1.9466    0.0000 N   0  0  0  0  0  0  0  0  0  0  0  0
    7.6205    2.1158    0.0000 O   0  0  0  0  0  0  0  0  0  0  0  0
    7.7639    0.7886    0.0000 C   0  0  0  0  0  0  0  0  0  0  0  0
    7.2140    1.4009    0.0000 C   0  0  0  0  0  0  0  0  0  0  0  0
    6.4107    1.2302    0.0000 C   0  0  0  0  0  0  0  0  0  0  0  0
    6.1564    0.4476    0.0000 C   0  0  0  0  0  0  0  0  0  0  0  0
    6.7114   -0.1643    0.0000 C   0  0  0  0  0  0  0  0  0  0  0  0
    7.5126    0.0095    0.0000 C   0  0  0  0  0  0  0  0  0  0  0  0
 12 14  1  0
  7  4  1  1
  1 15  1  0
 14 16  1  0
  7  8  1  0
  1  2  1  0
  1  6  1  0
  2  3  1  0
 16 17  1  0
 17 18  1  0
 18 19  1  0
 19 14  1  0
  3  4  1  0
 18 20  1  0
  8  9  1  0
 18 21  1  0
 15 22  2  0
  9 10  1  0
 10 11  1  0
 22 23  1  0
 23 25  1  0
 24 15  1  0
 11  7  1  0
  4  5  1  0
 24 25  2  0
 10 12  1  1
 25 26  1  0
  5  6  1  0
 26 27  2  0
 12 13  2  0
 27 28  1  0
 28 29  2  0
 29 24  1  0
M  END
> <activity_id>
2515662

> <molregno>
460015

> <standard_relation>
=

> <pubmed_id>
19275964

> <chembl_id>
CHEMBL475246

> <full_mwt>
405.45

> <full_molformula>
C20H25F2N5O2

> <canonical_smiles>
O=C([C@@H]1C[C@H](N2CCN(c3noc4ccccc34)CC2)CN1)N1CCC(F)(F)C1

> <curated_values>
18.6

> <curated_units>
10^-6cm/s

> <curated_cell_line>
MDCK

> <manually_curated>
Manually Curated

$$$$

     RDKit          2D

 29 33  0  0  0  0  0  0  0  0999 V2000
    9.2301    0.7168    0.0000 N   0  0  0  0  0  0  0  0  0  0  0  0
    9.2301   -0.1083    0.0000 C   0  0  0  0  0  0  0  0  0  0  0  0
    9.9421   -0.5167    0.0000 C   0  0  0  0  0  0  0  0  0  0  0  0
   10.6542   -0.1083    0.0000 N   0  0  0  0  0  0  0  0  0  0  0  0
   10.6542    0.7168    0.0000 C   0  0  0  0  0  0  0  0  0  0  0  0
    9.9421    1.1334    0.0000 C   0  0  0  0  0  0  0  0  0  0  0  0
   11.3681   -0.5219    0.0000 C   0  0  0  0  0  0  0  0  0  0  0  0
   11.4502   -1.3470    0.0000 C   0  0  0  0  0  0  0  0  0  0  0  0
   12.2569   -1.5197    0.0000 N   0  0  0  0  0  0  0  0  0  0  0  0
   12.6706   -0.8058    0.0000 C   0  0  0  0  0  0  0  0  0  0  0  0
   12.1193   -0.1919    0.0000 C   0  0  0  0  0  0  0  0  0  0  0  0
   13.4912   -0.7207    0.0000 C   0  0  0  0  0  0  0  0  0  0  0  0
   13.9753   -1.3888    0.0000 O   0  0  0  0  0  0  0  0  0  0  0  0
   13.8279    0.0327    0.0000 N   0  0  0  0  0  0  0  0  0  0  0  0
    8.5143    1.1272    0.0000 C   0  0  0  0  0  0  0  0  0  0  0  0
   14.6341    0.1989    0.0000 C   0  0  0  0  0  0  0  0  0  0  0  0
   14.7216    1.0194    0.0000 C   0  0  0  0  0  0  0  0  0  0  0  0
   13.9682    1.3560    0.0000 C   0  0  0  0  0  0  0  0  0  0  0  0
   13.4154    0.7436    0.0000 C   0  0  0  0  0  0  0  0  0  0  0  0
   13.2512    1.7710    0.0000 F   0  0  0  0  0  0  0  0  0  0  0  0
   14.5513    1.9460    0.0000 F   0  0  0  0  0  0  0  0  0  0  0  0
    8.4280    1.9466    0.0000 N   0  0  0  0  0  0  0  0  0  0  0  0
    7.6205    2.1158    0.0000 O   0  0  0  0  0  0  0  0  0  0  0  0
    7.7639    0.7886    0.0000 C   0  0  0  0  0  0  0  0  0  0  0  0
    7.2140    1.4009    0.0000 C   0  0  0  0  0  0  0  0  0  0  0  0
    6.4107    1.2302    0.0000 C   0  0  0  0  0  0  0  0  0  0  0  0
    6.1564    0.4476    0.0000 C   0  0  0  0  0  0  0  0  0  0  0  0
    6.7114   -0.1643    0.0000 C   0  0  0  0  0  0  0  0  0  0  0  0
    7.5126    0.0095    0.0000 C   0  0  0  0  0  0  0  0  0  0  0  0
 12 14  1  0
  7  4  1  1
  1 15  1  0
 14 16  1  0
  7  8  1  0
  1  2  1  0
  1  6  1  0
  2  3  1  0
 16 17  1  0
 17 18  1  0
 18 19  1  0
 19 14  1  0
  3  4  1  0
 18 20  1  0
  8  9  1  0
 18 21  1  0
 15 22  2  0
  9 10  1  0
 10 11  1  0
 22 23  1  0
 23 25  1  0
 24 15  1  0
 11  7  1  0
  4  5  1  0
 24 25  2  0
 10 12  1  1
 25 26  1  0
  5  6  1  0
 26 27  2  0
 12 13  2  0
 27 28  1  0
 28 29  2  0
 29 24  1  0
M  END
> <activity_id>
2515662

> <molregno>
460015

> <standard_relation>
=

> <pubmed_id>
19275964

> <chembl_id>
CHEMBL475246

> <full_mwt>
405.45

> <full_molformula>
C20H25F2N5O2

> <canonical_smiles>
O=C([C@@H]1C[C@H](N2CCN(c3noc4ccccc34)CC2)CN1)N1CCC(F)(F)C1

> <curated_values>
18.6

> <curated_units>
10'-6 Cm/s

> <curated_cell_line>
MDCK

> <manually_curated>


$$$$

     RDKit          2D

 26 29  0  0  0  0  0  0  0  0999 V2000
    9.0125  -11.2708    0.0000 N   0  0  0  0  0  0  0  0  0  0  0  0
    9.0125  -12.0958    0.0000 C   0  0  0  0  0  0  0  0  0  0  0  0
    9.7245  -12.5042    0.0000 C   0  0  0  0  0  0  0  0  0  0  0  0
   10.4365  -12.0958    0.0000 N   0  0  0  0  0  0  0  0  0  0  0  0
   10.4365  -11.2708    0.0000 C   0  0  0  0  0  0  0  0  0  0  0  0
    9.7245  -10.8542    0.0000 C   0  0  0  0  0  0  0  0  0  0  0  0
   11.1504  -12.5094    0.0000 C   0  0  0  0  0  0  0  0  0  0  0  0
   11.2324  -13.3344    0.0000 C   0  0  0  0  0  0  0  0  0  0  0  0
   12.0392  -13.5071    0.0000 N   0  0  0  0  0  0  0  0  0  0  0  0
   12.4527  -12.7932    0.0000 C   0  0  0  0  0  0  0  0  0  0  0  0
   11.9015  -12.1794    0.0000 C   0  0  0  0  0  0  0  0  0  0  0  0
   13.2733  -12.7081    0.0000 C   0  0  0  0  0  0  0  0  0  0  0  0
   13.7573  -13.3762    0.0000 O   0  0  0  0  0  0  0  0  0  0  0  0
   13.6099  -11.9548    0.0000 N   0  0  0  0  0  0  0  0  0  0  0  0
   14.4162  -11.7886    0.0000 C   0  0  0  0  0  0  0  0  0  0  0  0
   14.5035  -10.9682    0.0000 C   0  0  0  0  0  0  0  0  0  0  0  0
   13.7503  -10.6316    0.0000 C   0  0  0  0  0  0  0  0  0  0  0  0
   13.1975  -11.2440    0.0000 C   0  0  0  0  0  0  0  0  0  0  0  0
   13.0333  -10.2167    0.0000 F   0  0  0  0  0  0  0  0  0  0  0  0
   14.3333  -10.0417    0.0000 F   0  0  0  0  0  0  0  0  0  0  0  0
    8.2968  -10.8604    0.0000 C   0  0  0  0  0  0  0  0  0  0  0  0
    8.2982  -10.0364    0.0000 N   0  0  0  0  0  0  0  0  0  0  0  0
    7.5833   -9.6261    0.0000 C   0  0  0  0  0  0  0  0  0  0  0  0
    6.8691  -10.0408    0.0000 C   0  0  0  0  0  0  0  0  0  0  0  0
    6.8742  -10.8700    0.0000 N   0  0  0  0  0  0  0  0  0  0  0  0
    7.5896  -11.2766    0.0000 C   0  0  0  0  0  0  0  0  0  0  0  0
  5  6  1  0
 12 13  2  0
 12 14  1  0
 14 15  1  0
  7  4  1  1
  7  8  1  0
  1  2  1  0
  1  6  1  0
 15 16  1  0
 16 17  1  0
 17 18  1  0
 18 14  1  0
  2  3  1  0
 17 19  1  0
  3  4  1  0
 17 20  1  0
  8  9  1  0
  1 21  1  0
  9 10  1  0
 21 22  2  0
 10 11  1  0
 22 23  1  0
 11  7  1  0
 23 24  2  0
  4  5  1  0
 24 25  1  0
 10 12  1  1
 25 26  2  0
 26 21  1  0
M  END
> <activity_id>
2515667

> <molregno>
460084

> <standard_relation>
=

> <pubmed_id>
19275964

> <chembl_id>
CHEMBL474409

> <full_mwt>
366.42

> <full_molformula>
C17H24F2N6O

> <canonical_smiles>
O=C([C@@H]1C[C@H](N2CCN(c3cnccn3)CC2)CN1)N1CCC(F)(F)C1

> <curated_values>
9.4

> <curated_units>
10^-6cm/s

> <curated_cell_line>
MDCK

> <manually_curated>
Manually Curated

$$$$

     RDKit          2D

 26 29  0  0  0  0  0  0  0  0999 V2000
    9.0125  -11.2708    0.0000 N   0  0  0  0  0  0  0  0  0  0  0  0
    9.0125  -12.0958    0.0000 C   0  0  0  0  0  0  0  0  0  0  0  0
    9.7245  -12.5042    0.0000 C   0  0  0  0  0  0  0  0  0  0  0  0
   10.4365  -12.0958    0.0000 N   0  0  0  0  0  0  0  0  0  0  0  0
   10.4365  -11.2708    0.0000 C   0  0  0  0  0  0  0  0  0  0  0  0
    9.7245  -10.8542    0.0000 C   0  0  0  0  0  0  0  0  0  0  0  0
   11.1504  -12.5094    0.0000 C   0  0  0  0  0  0  0  0  0  0  0  0
   11.2324  -13.3344    0.0000 C   0  0  0  0  0  0  0  0  0  0  0  0
   12.0392  -13.5071    0.0000 N   0  0  0  0  0  0  0  0  0  0  0  0
   12.4527  -12.7932    0.0000 C   0  0  0  0  0  0  0  0  0  0  0  0
   11.9015  -12.1794    0.0000 C   0  0  0  0  0  0  0  0  0  0  0  0
   13.2733  -12.7081    0.0000 C   0  0  0  0  0  0  0  0  0  0  0  0
   13.7573  -13.3762    0.0000 O   0  0  0  0  0  0  0  0  0  0  0  0
   13.6099  -11.9548    0.0000 N   0  0  0  0  0  0  0  0  0  0  0  0
   14.4162  -11.7886    0.0000 C   0  0  0  0  0  0  0  0  0  0  0  0
   14.5035  -10.9682    0.0000 C   0  0  0  0  0  0  0  0  0  0  0  0
   13.7503  -10.6316    0.0000 C   0  0  0  0  0  0  0  0  0  0  0  0
   13.1975  -11.2440    0.0000 C   0  0  0  0  0  0  0  0  0  0  0  0
   13.0333  -10.2167    0.0000 F   0  0  0  0  0  0  0  0  0  0  0  0
   14.3333  -10.0417    0.0000 F   0  0  0  0  0  0  0  0  0  0  0  0
    8.2968  -10.8604    0.0000 C   0  0  0  0  0  0  0  0  0  0  0  0
    8.2982  -10.0364    0.0000 N   0  0  0  0  0  0  0  0  0  0  0  0
    7.5833   -9.6261    0.0000 C   0  0  0  0  0  0  0  0  0  0  0  0
    6.8691  -10.0408    0.0000 C   0  0  0  0  0  0  0  0  0  0  0  0
    6.8742  -10.8700    0.0000 N   0  0  0  0  0  0  0  0  0  0  0  0
    7.5896  -11.2766    0.0000 C   0  0  0  0  0  0  0  0  0  0  0  0
  5  6  1  0
 12 13  2  0
 12 14  1  0
 14 15  1  0
  7  4  1  1
  7  8  1  0
  1  2  1  0
  1  6  1  0
 15 16  1  0
 16 17  1  0
 17 18  1  0
 18 14  1  0
  2  3  1  0
 17 19  1  0
  3  4  1  0
 17 20  1  0
  8  9  1  0
  1 21  1  0
  9 10  1  0
 21 22  2  0
 10 11  1  0
 22 23  1  0
 11  7  1  0
 23 24  2  0
  4  5  1  0
 24 25  1  0
 10 12  1  1
 25 26  2  0
 26 21  1  0
M  END
> <activity_id>
2515667

> <molregno>
460084

> <standard_relation>
=

> <pubmed_id>
19275964

> <chembl_id>
CHEMBL474409

> <full_mwt>
366.42

> <full_molformula>
C17H24F2N6O

> <canonical_smiles>
O=C([C@@H]1C[C@H](N2CCN(c3cnccn3)CC2)CN1)N1CCC(F)(F)C1

> <curated_values>
9.4

> <curated_units>
10'-6 Cm/s

> <curated_cell_line>
MDCK

> <manually_curated>


$$$$

     RDKit          2D

 30 33  0  0  0  0  0  0  0  0999 V2000
   -2.0875  -15.8000    0.0000 N   0  0  0  0  0  0  0  0  0  0  0  0
   -2.0875  -16.6250    0.0000 C   0  0  0  0  0  0  0  0  0  0  0  0
   -1.3755  -17.0333    0.0000 C   0  0  0  0  0  0  0  0  0  0  0  0
   -0.6635  -16.6250    0.0000 N   0  0  0  0  0  0  0  0  0  0  0  0
   -0.6635  -15.8000    0.0000 C   0  0  0  0  0  0  0  0  0  0  0  0
   -1.3755  -15.3833    0.0000 C   0  0  0  0  0  0  0  0  0  0  0  0
    0.0504  -17.0385    0.0000 C   0  0  0  0  0  0  0  0  0  0  0  0
    0.1324  -17.8636    0.0000 C   0  0  0  0  0  0  0  0  0  0  0  0
    0.9392  -18.0363    0.0000 N   0  0  0  0  0  0  0  0  0  0  0  0
    1.3527  -17.3223    0.0000 C   0  0  0  0  0  0  0  0  0  0  0  0
    0.8015  -16.7085    0.0000 C   0  0  0  0  0  0  0  0  0  0  0  0
    2.1733  -17.2372    0.0000 C   0  0  0  0  0  0  0  0  0  0  0  0
    2.6573  -17.9053    0.0000 O   0  0  0  0  0  0  0  0  0  0  0  0
    2.5099  -16.4840    0.0000 N   0  0  0  0  0  0  0  0  0  0  0  0
    3.3162  -16.3177    0.0000 C   0  0  0  0  0  0  0  0  0  0  0  0
    3.4035  -15.4974    0.0000 C   0  0  0  0  0  0  0  0  0  0  0  0
    2.6503  -15.1607    0.0000 C   0  0  0  0  0  0  0  0  0  0  0  0
    2.0975  -15.7731    0.0000 C   0  0  0  0  0  0  0  0  0  0  0  0
    1.9333  -14.7458    0.0000 F   0  0  0  0  0  0  0  0  0  0  0  0
    3.2333  -14.5708    0.0000 F   0  0  0  0  0  0  0  0  0  0  0  0
   -2.8032  -15.3896    0.0000 C   0  0  0  0  0  0  0  0  0  0  0  0
   -2.8018  -14.5656    0.0000 N   0  0  0  0  0  0  0  0  0  0  0  0
   -3.5167  -14.1553    0.0000 C   0  0  0  0  0  0  0  0  0  0  0  0
   -4.2309  -14.5699    0.0000 C   0  0  0  0  0  0  0  0  0  0  0  0
   -4.2258  -15.3992    0.0000 C   0  0  0  0  0  0  0  0  0  0  0  0
   -3.5104  -15.8058    0.0000 C   0  0  0  0  0  0  0  0  0  0  0  0
   -4.9471  -14.1605    0.0000 C   0  0  0  0  0  0  0  0  0  0  0  0
   -5.6667  -13.7458    0.0000 F   0  0  0  0  0  0  0  0  0  0  0  0
   -5.3578  -14.8760    0.0000 F   0  0  0  0  0  0  0  0  0  0  0  0
   -4.5317  -13.4477    0.0000 F   0  0  0  0  0  0  0  0  0  0  0  0
 14 15  1  0
  7  4  1  1
  7  8  1  0
  1  2  1  0
  1  6  1  0
 15 16  1  0
 16 17  1  0
 17 18  1  0
 18 14  1  0
  2  3  1  0
 17 19  1  0
  3  4  1  0
 17 20  1  0
  8  9  1  0
  1 21  1  0
  9 10  1  0
 21 22  2  0
 10 11  1  0
 22 23  1  0
 11  7  1  0
 23 24  2  0
  4  5  1  0
 24 25  1  0
 10 12  1  1
 25 26  2  0
 26 21  1  0
  5  6  1  0
 24 27  1  0
 12 13  2  0
 27 28  1  0
 27 29  1  0
 12 14  1  0
 27 30  1  0
M  END
> <activity_id>
2515668

> <molregno>
460085

> <standard_relation>
=

> <pubmed_id>
19275964

> <chembl_id>
CHEMBL474410

> <full_mwt>
433.43

> <full_molformula>
C19H24F5N5O

> <canonical_smiles>
O=C([C@@H]1C[C@H](N2CCN(c3ccc(C(F)(F)F)cn3)CC2)CN1)N1CCC(F)(F)C1

> <curated_values>
16.3

> <curated_units>
10^-6cm/s

> <curated_cell_line>
MDCK

> <manually_curated>
Manually Curated

$$$$

     RDKit          2D

 30 33  0  0  0  0  0  0  0  0999 V2000
   -2.0875  -15.8000    0.0000 N   0  0  0  0  0  0  0  0  0  0  0  0
   -2.0875  -16.6250    0.0000 C   0  0  0  0  0  0  0  0  0  0  0  0
   -1.3755  -17.0333    0.0000 C   0  0  0  0  0  0  0  0  0  0  0  0
   -0.6635  -16.6250    0.0000 N   0  0  0  0  0  0  0  0  0  0  0  0
   -0.6635  -15.8000    0.0000 C   0  0  0  0  0  0  0  0  0  0  0  0
   -1.3755  -15.3833    0.0000 C   0  0  0  0  0  0  0  0  0  0  0  0
    0.0504  -17.0385    0.0000 C   0  0  0  0  0  0  0  0  0  0  0  0
    0.1324  -17.8636    0.0000 C   0  0  0  0  0  0  0  0  0  0  0  0
    0.9392  -18.0363    0.0000 N   0  0  0  0  0  0  0  0  0  0  0  0
    1.3527  -17.3223    0.0000 C   0  0  0  0  0  0  0  0  0  0  0  0
    0.8015  -16.7085    0.0000 C   0  0  0  0  0  0  0  0  0  0  0  0
    2.1733  -17.2372    0.0000 C   0  0  0  0  0  0  0  0  0  0  0  0
    2.6573  -17.9053    0.0000 O   0  0  0  0  0  0  0  0  0  0  0  0
    2.5099  -16.4840    0.0000 N   0  0  0  0  0  0  0  0  0  0  0  0
    3.3162  -16.3177    0.0000 C   0  0  0  0  0  0  0  0  0  0  0  0
    3.4035  -15.4974    0.0000 C   0  0  0  0  0  0  0  0  0  0  0  0
    2.6503  -15.1607    0.0000 C   0  0  0  0  0  0  0  0  0  0  0  0
    2.0975  -15.7731    0.0000 C   0  0  0  0  0  0  0  0  0  0  0  0
    1.9333  -14.7458    0.0000 F   0  0  0  0  0  0  0  0  0  0  0  0
    3.2333  -14.5708    0.0000 F   0  0  0  0  0  0  0  0  0  0  0  0
   -2.8032  -15.3896    0.0000 C   0  0  0  0  0  0  0  0  0  0  0  0
   -2.8018  -14.5656    0.0000 N   0  0  0  0  0  0  0  0  0  0  0  0
   -3.5167  -14.1553    0.0000 C   0  0  0  0  0  0  0  0  0  0  0  0
   -4.2309  -14.5699    0.0000 C   0  0  0  0  0  0  0  0  0  0  0  0
   -4.2258  -15.3992    0.0000 C   0  0  0  0  0  0  0  0  0  0  0  0
   -3.5104  -15.8058    0.0000 C   0  0  0  0  0  0  0  0  0  0  0  0
   -4.9471  -14.1605    0.0000 C   0  0  0  0  0  0  0  0  0  0  0  0
   -5.6667  -13.7458    0.0000 F   0  0  0  0  0  0  0  0  0  0  0  0
   -5.3578  -14.8760    0.0000 F   0  0  0  0  0  0  0  0  0  0  0  0
   -4.5317  -13.4477    0.0000 F   0  0  0  0  0  0  0  0  0  0  0  0
 14 15  1  0
  7  4  1  1
  7  8  1  0
  1  2  1  0
  1  6  1  0
 15 16  1  0
 16 17  1  0
 17 18  1  0
 18 14  1  0
  2  3  1  0
 17 19  1  0
  3  4  1  0
 17 20  1  0
  8  9  1  0
  1 21  1  0
  9 10  1  0
 21 22  2  0
 10 11  1  0
 22 23  1  0
 11  7  1  0
 23 24  2  0
  4  5  1  0
 24 25  1  0
 10 12  1  1
 25 26  2  0
 26 21  1  0
  5  6  1  0
 24 27  1  0
 12 13  2  0
 27 28  1  0
 27 29  1  0
 12 14  1  0
 27 30  1  0
M  END
> <activity_id>
2515668

> <molregno>
460085

> <standard_relation>
=

> <pubmed_id>
19275964

> <chembl_id>
CHEMBL474410

> <full_mwt>
433.43

> <full_molformula>
C19H24F5N5O

> <canonical_smiles>
O=C([C@@H]1C[C@H](N2CCN(c3ccc(C(F)(F)F)cn3)CC2)CN1)N1CCC(F)(F)C1

> <curated_values>
16.3

> <curated_units>
10'-6 Cm/s

> <curated_cell_line>
MDCK

> <manually_curated>


$$$$

     RDKit          2D

 28 31  0  0  0  0  0  0  0  0999 V2000
    9.8500  -16.2667    0.0000 N   0  0  0  0  0  0  0  0  0  0  0  0
    9.8500  -17.0917    0.0000 C   0  0  0  0  0  0  0  0  0  0  0  0
   10.5620  -17.5000    0.0000 C   0  0  0  0  0  0  0  0  0  0  0  0
   11.2740  -17.0917    0.0000 N   0  0  0  0  0  0  0  0  0  0  0  0
   11.2740  -16.2667    0.0000 C   0  0  0  0  0  0  0  0  0  0  0  0
   10.5620  -15.8500    0.0000 C   0  0  0  0  0  0  0  0  0  0  0  0
   11.9879  -17.5052    0.0000 C   0  0  0  0  0  0  0  0  0  0  0  0
   12.0699  -18.3302    0.0000 C   0  0  0  0  0  0  0  0  0  0  0  0
   12.8767  -18.5029    0.0000 N   0  0  0  0  0  0  0  0  0  0  0  0
   13.2902  -17.7890    0.0000 C   0  0  0  0  0  0  0  0  0  0  0  0
   12.7390  -17.1752    0.0000 C   0  0  0  0  0  0  0  0  0  0  0  0
   14.1108  -17.7039    0.0000 C   0  0  0  0  0  0  0  0  0  0  0  0
   14.5948  -18.3720    0.0000 O   0  0  0  0  0  0  0  0  0  0  0  0
   14.4474  -16.9507    0.0000 N   0  0  0  0  0  0  0  0  0  0  0  0
   15.2537  -16.7844    0.0000 C   0  0  0  0  0  0  0  0  0  0  0  0
   15.3410  -15.9640    0.0000 C   0  0  0  0  0  0  0  0  0  0  0  0
   14.5878  -15.6274    0.0000 C   0  0  0  0  0  0  0  0  0  0  0  0
   14.0350  -16.2398    0.0000 C   0  0  0  0  0  0  0  0  0  0  0  0
   13.8708  -15.2125    0.0000 F   0  0  0  0  0  0  0  0  0  0  0  0
   15.1708  -15.0375    0.0000 F   0  0  0  0  0  0  0  0  0  0  0  0
    9.1343  -15.8563    0.0000 C   0  0  0  0  0  0  0  0  0  0  0  0
    9.1357  -15.0323    0.0000 N   0  0  0  0  0  0  0  0  0  0  0  0
    8.4208  -14.6219    0.0000 C   0  0  0  0  0  0  0  0  0  0  0  0
    7.7066  -15.0366    0.0000 C   0  0  0  0  0  0  0  0  0  0  0  0
    7.7117  -15.8658    0.0000 C   0  0  0  0  0  0  0  0  0  0  0  0
    8.4271  -16.2724    0.0000 C   0  0  0  0  0  0  0  0  0  0  0  0
    8.4333  -17.0974    0.0000 C   0  0  0  0  0  0  0  0  0  0  0  0
    8.4395  -17.9208    0.0000 N   0  0  0  0  0  0  0  0  0  0  0  0
 12 14  1  0
 14 15  1  0
  7  4  1  1
  7  8  1  0
  1  2  1  0
  1  6  1  0
 15 16  1  0
 16 17  1  0
 17 18  1  0
 18 14  1  0
  2  3  1  0
 17 19  1  0
  3  4  1  0
 17 20  1  0
  8  9  1  0
  1 21  1  0
  9 10  1  0
 21 22  2  0
 10 11  1  0
 22 23  1  0
 11  7  1  0
 23 24  2  0
  4  5  1  0
 24 25  1  0
 10 12  1  1
 25 26  2  0
 26 21  1  0
  5  6  1  0
 26 27  1  0
 12 13  2  0
 27 28  3  0
M  END
> <activity_id>
2515669

> <molregno>
460086

> <standard_relation>
=

> <pubmed_id>
19275964

> <chembl_id>
CHEMBL514011

> <full_mwt>
390.44

> <full_molformula>
C19H24F2N6O

> <canonical_smiles>
N#Cc1cccnc1N1CCN([C@@H]2CN[C@H](C(=O)N3CCC(F)(F)C3)C2)CC1

> <curated_values>
10.4

> <curated_units>
10^-6cm/s

> <curated_cell_line>
MDCK

> <manually_curated>
Manually Curated

$$$$

     RDKit          2D

 28 31  0  0  0  0  0  0  0  0999 V2000
    9.8500  -16.2667    0.0000 N   0  0  0  0  0  0  0  0  0  0  0  0
    9.8500  -17.0917    0.0000 C   0  0  0  0  0  0  0  0  0  0  0  0
   10.5620  -17.5000    0.0000 C   0  0  0  0  0  0  0  0  0  0  0  0
   11.2740  -17.0917    0.0000 N   0  0  0  0  0  0  0  0  0  0  0  0
   11.2740  -16.2667    0.0000 C   0  0  0  0  0  0  0  0  0  0  0  0
   10.5620  -15.8500    0.0000 C   0  0  0  0  0  0  0  0  0  0  0  0
   11.9879  -17.5052    0.0000 C   0  0  0  0  0  0  0  0  0  0  0  0
   12.0699  -18.3302    0.0000 C   0  0  0  0  0  0  0  0  0  0  0  0
   12.8767  -18.5029    0.0000 N   0  0  0  0  0  0  0  0  0  0  0  0
   13.2902  -17.7890    0.0000 C   0  0  0  0  0  0  0  0  0  0  0  0
   12.7390  -17.1752    0.0000 C   0  0  0  0  0  0  0  0  0  0  0  0
   14.1108  -17.7039    0.0000 C   0  0  0  0  0  0  0  0  0  0  0  0
   14.5948  -18.3720    0.0000 O   0  0  0  0  0  0  0  0  0  0  0  0
   14.4474  -16.9507    0.0000 N   0  0  0  0  0  0  0  0  0  0  0  0
   15.2537  -16.7844    0.0000 C   0  0  0  0  0  0  0  0  0  0  0  0
   15.3410  -15.9640    0.0000 C   0  0  0  0  0  0  0  0  0  0  0  0
   14.5878  -15.6274    0.0000 C   0  0  0  0  0  0  0  0  0  0  0  0
   14.0350  -16.2398    0.0000 C   0  0  0  0  0  0  0  0  0  0  0  0
   13.8708  -15.2125    0.0000 F   0  0  0  0  0  0  0  0  0  0  0  0
   15.1708  -15.0375    0.0000 F   0  0  0  0  0  0  0  0  0  0  0  0
    9.1343  -15.8563    0.0000 C   0  0  0  0  0  0  0  0  0  0  0  0
    9.1357  -15.0323    0.0000 N   0  0  0  0  0  0  0  0  0  0  0  0
    8.4208  -14.6219    0.0000 C   0  0  0  0  0  0  0  0  0  0  0  0
    7.7066  -15.0366    0.0000 C   0  0  0  0  0  0  0  0  0  0  0  0
    7.7117  -15.8658    0.0000 C   0  0  0  0  0  0  0  0  0  0  0  0
    8.4271  -16.2724    0.0000 C   0  0  0  0  0  0  0  0  0  0  0  0
    8.4333  -17.0974    0.0000 C   0  0  0  0  0  0  0  0  0  0  0  0
    8.4395  -17.9208    0.0000 N   0  0  0  0  0  0  0  0  0  0  0  0
 12 14  1  0
 14 15  1  0
  7  4  1  1
  7  8  1  0
  1  2  1  0
  1  6  1  0
 15 16  1  0
 16 17  1  0
 17 18  1  0
 18 14  1  0
  2  3  1  0
 17 19  1  0
  3  4  1  0
 17 20  1  0
  8  9  1  0
  1 21  1  0
  9 10  1  0
 21 22  2  0
 10 11  1  0
 22 23  1  0
 11  7  1  0
 23 24  2  0
  4  5  1  0
 24 25  1  0
 10 12  1  1
 25 26  2  0
 26 21  1  0
  5  6  1  0
 26 27  1  0
 12 13  2  0
 27 28  3  0
M  END
> <activity_id>
2515669

> <molregno>
460086

> <standard_relation>
=

> <pubmed_id>
19275964

> <chembl_id>
CHEMBL514011

> <full_mwt>
390.44

> <full_molformula>
C19H24F2N6O

> <canonical_smiles>
N#Cc1cccnc1N1CCN([C@@H]2CN[C@H](C(=O)N3CCC(F)(F)C3)C2)CC1

> <curated_values>
10.4

> <curated_units>
10'-6 Cm/s

> <curated_cell_line>
MDCK

> <manually_curated>


$$$$

     RDKit          2D

 24 27  0  0  0  0  0  0  0  0999 V2000
    8.9625  -21.9250    0.0000 N   0  0  0  0  0  0  0  0  0  0  0  0
    8.9625  -22.7500    0.0000 C   0  0  0  0  0  0  0  0  0  0  0  0
    9.6745  -23.1583    0.0000 C   0  0  0  0  0  0  0  0  0  0  0  0
   10.3865  -22.7500    0.0000 N   0  0  0  0  0  0  0  0  0  0  0  0
   10.3865  -21.9250    0.0000 C   0  0  0  0  0  0  0  0  0  0  0  0
    9.6745  -21.5083    0.0000 C   0  0  0  0  0  0  0  0  0  0  0  0
   11.1004  -23.1635    0.0000 C   0  0  0  0  0  0  0  0  0  0  0  0
   11.1824  -23.9886    0.0000 C   0  0  0  0  0  0  0  0  0  0  0  0
   11.9892  -24.1613    0.0000 N   0  0  0  0  0  0  0  0  0  0  0  0
   12.4027  -23.4473    0.0000 C   0  0  0  0  0  0  0  0  0  0  0  0
   11.8515  -22.8335    0.0000 C   0  0  0  0  0  0  0  0  0  0  0  0
   13.2233  -23.3622    0.0000 C   0  0  0  0  0  0  0  0  0  0  0  0
   13.7073  -24.0303    0.0000 O   0  0  0  0  0  0  0  0  0  0  0  0
   13.5599  -22.6090    0.0000 N   0  0  0  0  0  0  0  0  0  0  0  0
   14.3662  -22.4427    0.0000 C   0  0  0  0  0  0  0  0  0  0  0  0
   14.4535  -21.6224    0.0000 C   0  0  0  0  0  0  0  0  0  0  0  0
   13.7003  -21.2857    0.0000 C   0  0  0  0  0  0  0  0  0  0  0  0
   13.1475  -21.8981    0.0000 C   0  0  0  0  0  0  0  0  0  0  0  0
    8.2468  -21.5146    0.0000 C   0  0  0  0  0  0  0  0  0  0  0  0
    8.2482  -20.6906    0.0000 N   0  0  0  0  0  0  0  0  0  0  0  0
    7.5333  -20.2803    0.0000 C   0  0  0  0  0  0  0  0  0  0  0  0
    6.8191  -20.6949    0.0000 C   0  0  0  0  0  0  0  0  0  0  0  0
    6.8242  -21.5242    0.0000 C   0  0  0  0  0  0  0  0  0  0  0  0
    7.5396  -21.9308    0.0000 N   0  0  0  0  0  0  0  0  0  0  0  0
  4  5  1  0
 10 12  1  1
  5  6  1  0
 12 13  2  0
 12 14  1  0
 14 15  1  0
  7  4  1  1
  7  8  1  0
  1  2  1  0
  1  6  1  0
 15 16  1  0
 16 17  1  0
 17 18  1  0
 18 14  1  0
  2  3  1  0
  1 19  1  0
  3  4  1  0
 19 20  2  0
  8  9  1  0
 20 21  1  0
  9 10  1  0
 21 22  2  0
 10 11  1  0
 22 23  1  0
 11  7  1  0
 23 24  2  0
 24 19  1  0
M  END
> <activity_id>
2515671

> <molregno>
460151

> <standard_relation>
=

> <pubmed_id>
19275964

> <chembl_id>
CHEMBL473418

> <full_mwt>
330.44

> <full_molformula>
C17H26N6O

> <canonical_smiles>
O=C([C@@H]1C[C@H](N2CCN(c3ncccn3)CC2)CN1)N1CCCC1

> <curated_values>
5.7

> <curated_units>
10^-6cm/s

> <curated_cell_line>
MDCK

> <manually_curated>
Manually Curated

$$$$

     RDKit          2D

 24 27  0  0  0  0  0  0  0  0999 V2000
    8.9625  -21.9250    0.0000 N   0  0  0  0  0  0  0  0  0  0  0  0
    8.9625  -22.7500    0.0000 C   0  0  0  0  0  0  0  0  0  0  0  0
    9.6745  -23.1583    0.0000 C   0  0  0  0  0  0  0  0  0  0  0  0
   10.3865  -22.7500    0.0000 N   0  0  0  0  0  0  0  0  0  0  0  0
   10.3865  -21.9250    0.0000 C   0  0  0  0  0  0  0  0  0  0  0  0
    9.6745  -21.5083    0.0000 C   0  0  0  0  0  0  0  0  0  0  0  0
   11.1004  -23.1635    0.0000 C   0  0  0  0  0  0  0  0  0  0  0  0
   11.1824  -23.9886    0.0000 C   0  0  0  0  0  0  0  0  0  0  0  0
   11.9892  -24.1613    0.0000 N   0  0  0  0  0  0  0  0  0  0  0  0
   12.4027  -23.4473    0.0000 C   0  0  0  0  0  0  0  0  0  0  0  0
   11.8515  -22.8335    0.0000 C   0  0  0  0  0  0  0  0  0  0  0  0
   13.2233  -23.3622    0.0000 C   0  0  0  0  0  0  0  0  0  0  0  0
   13.7073  -24.0303    0.0000 O   0  0  0  0  0  0  0  0  0  0  0  0
   13.5599  -22.6090    0.0000 N   0  0  0  0  0  0  0  0  0  0  0  0
   14.3662  -22.4427    0.0000 C   0  0  0  0  0  0  0  0  0  0  0  0
   14.4535  -21.6224    0.0000 C   0  0  0  0  0  0  0  0  0  0  0  0
   13.7003  -21.2857    0.0000 C   0  0  0  0  0  0  0  0  0  0  0  0
   13.1475  -21.8981    0.0000 C   0  0  0  0  0  0  0  0  0  0  0  0
    8.2468  -21.5146    0.0000 C   0  0  0  0  0  0  0  0  0  0  0  0
    8.2482  -20.6906    0.0000 N   0  0  0  0  0  0  0  0  0  0  0  0
    7.5333  -20.2803    0.0000 C   0  0  0  0  0  0  0  0  0  0  0  0
    6.8191  -20.6949    0.0000 C   0  0  0  0  0  0  0  0  0  0  0  0
    6.8242  -21.5242    0.0000 C   0  0  0  0  0  0  0  0  0  0  0  0
    7.5396  -21.9308    0.0000 N   0  0  0  0  0  0  0  0  0  0  0  0
  4  5  1  0
 10 12  1  1
  5  6  1  0
 12 13  2  0
 12 14  1  0
 14 15  1  0
  7  4  1  1
  7  8  1  0
  1  2  1  0
  1  6  1  0
 15 16  1  0
 16 17  1  0
 17 18  1  0
 18 14  1  0
  2  3  1  0
  1 19  1  0
  3  4  1  0
 19 20  2  0
  8  9  1  0
 20 21  1  0
  9 10  1  0
 21 22  2  0
 10 11  1  0
 22 23  1  0
 11  7  1  0
 23 24  2  0
 24 19  1  0
M  END
> <activity_id>
2515671

> <molregno>
460151

> <standard_relation>
=

> <pubmed_id>
19275964

> <chembl_id>
CHEMBL473418

> <full_mwt>
330.44

> <full_molformula>
C17H26N6O

> <canonical_smiles>
O=C([C@@H]1C[C@H](N2CCN(c3ncccn3)CC2)CN1)N1CCCC1

> <curated_values>
5.7

> <curated_units>
10'-6 Cm/s

> <curated_cell_line>
MDCK

> <manually_curated>


$$$$

     RDKit          2D

 25 28  0  0  0  0  0  0  0  0999 V2000
   -2.7542    0.9333    0.0000 N   0  0  0  0  0  0  0  0  0  0  0  0
   -2.7542    0.1083    0.0000 C   0  0  0  0  0  0  0  0  0  0  0  0
   -2.0421   -0.3000    0.0000 C   0  0  0  0  0  0  0  0  0  0  0  0
   -1.3301    0.1083    0.0000 N   0  0  0  0  0  0  0  0  0  0  0  0
   -1.3301    0.9333    0.0000 C   0  0  0  0  0  0  0  0  0  0  0  0
   -2.0421    1.3500    0.0000 C   0  0  0  0  0  0  0  0  0  0  0  0
   -0.6163   -0.3052    0.0000 C   0  0  0  0  0  0  0  0  0  0  0  0
   -0.5342   -1.1302    0.0000 C   0  0  0  0  0  0  0  0  0  0  0  0
    0.2725   -1.3029    0.0000 N   0  0  0  0  0  0  0  0  0  0  0  0
    0.6861   -0.5890    0.0000 C   0  0  0  0  0  0  0  0  0  0  0  0
    0.1349    0.0248    0.0000 C   0  0  0  0  0  0  0  0  0  0  0  0
    1.5067   -0.5039    0.0000 C   0  0  0  0  0  0  0  0  0  0  0  0
    1.9907   -1.1720    0.0000 O   0  0  0  0  0  0  0  0  0  0  0  0
    1.8433    0.2493    0.0000 N   0  0  0  0  0  0  0  0  0  0  0  0
    2.6495    0.4156    0.0000 C   0  0  0  0  0  0  0  0  0  0  0  0
    2.7369    1.2360    0.0000 C   0  0  0  0  0  0  0  0  0  0  0  0
    1.9836    1.5726    0.0000 C   0  0  0  0  0  0  0  0  0  0  0  0
    1.4308    0.9602    0.0000 C   0  0  0  0  0  0  0  0  0  0  0  0
   -3.4698    1.3437    0.0000 C   0  0  0  0  0  0  0  0  0  0  0  0
   -3.4685    2.1677    0.0000 N   0  0  0  0  0  0  0  0  0  0  0  0
   -4.1833    2.5781    0.0000 C   0  0  0  0  0  0  0  0  0  0  0  0
   -4.8976    2.1634    0.0000 C   0  0  0  0  0  0  0  0  0  0  0  0
   -4.8925    1.3342    0.0000 C   0  0  0  0  0  0  0  0  0  0  0  0
   -4.1771    0.9276    0.0000 N   0  0  0  0  0  0  0  0  0  0  0  0
    1.8131    2.3798    0.0000 F   0  0  0  0  0  0  0  0  0  0  0  0
 10 12  1  1
  5  6  1  0
 12 13  2  0
 12 14  1  0
 14 15  1  0
  7  4  1  1
  7  8  1  0
  1  2  1  0
  1  6  1  0
 15 16  1  0
 16 17  1  0
 17 18  1  0
 18 14  1  0
  2  3  1  0
  1 19  1  0
  3  4  1  0
 19 20  2  0
  8  9  1  0
 20 21  1  0
  9 10  1  0
 21 22  2  0
 10 11  1  0
 22 23  1  0
 11  7  1  0
 23 24  2  0
 24 19  1  0
  4  5  1  0
 17 25  1  6
M  END
> <activity_id>
2515672

> <molregno>
460152

> <standard_relation>
=

> <pubmed_id>
19275964

> <chembl_id>
CHEMBL473419

> <full_mwt>
348.43

> <full_molformula>
C17H25FN6O

> <canonical_smiles>
O=C([C@@H]1C[C@H](N2CCN(c3ncccn3)CC2)CN1)N1CC[C@@H](F)C1

> <curated_values>
11.6

> <curated_units>
10^-6cm/s

> <curated_cell_line>
MDCK

> <manually_curated>
Manually Curated

$$$$

     RDKit          2D

 25 28  0  0  0  0  0  0  0  0999 V2000
   -2.7542    0.9333    0.0000 N   0  0  0  0  0  0  0  0  0  0  0  0
   -2.7542    0.1083    0.0000 C   0  0  0  0  0  0  0  0  0  0  0  0
   -2.0421   -0.3000    0.0000 C   0  0  0  0  0  0  0  0  0  0  0  0
   -1.3301    0.1083    0.0000 N   0  0  0  0  0  0  0  0  0  0  0  0
   -1.3301    0.9333    0.0000 C   0  0  0  0  0  0  0  0  0  0  0  0
   -2.0421    1.3500    0.0000 C   0  0  0  0  0  0  0  0  0  0  0  0
   -0.6163   -0.3052    0.0000 C   0  0  0  0  0  0  0  0  0  0  0  0
   -0.5342   -1.1302    0.0000 C   0  0  0  0  0  0  0  0  0  0  0  0
    0.2725   -1.3029    0.0000 N   0  0  0  0  0  0  0  0  0  0  0  0
    0.6861   -0.5890    0.0000 C   0  0  0  0  0  0  0  0  0  0  0  0
    0.1349    0.0248    0.0000 C   0  0  0  0  0  0  0  0  0  0  0  0
    1.5067   -0.5039    0.0000 C   0  0  0  0  0  0  0  0  0  0  0  0
    1.9907   -1.1720    0.0000 O   0  0  0  0  0  0  0  0  0  0  0  0
    1.8433    0.2493    0.0000 N   0  0  0  0  0  0  0  0  0  0  0  0
    2.6495    0.4156    0.0000 C   0  0  0  0  0  0  0  0  0  0  0  0
    2.7369    1.2360    0.0000 C   0  0  0  0  0  0  0  0  0  0  0  0
    1.9836    1.5726    0.0000 C   0  0  0  0  0  0  0  0  0  0  0  0
    1.4308    0.9602    0.0000 C   0  0  0  0  0  0  0  0  0  0  0  0
   -3.4698    1.3437    0.0000 C   0  0  0  0  0  0  0  0  0  0  0  0
   -3.4685    2.1677    0.0000 N   0  0  0  0  0  0  0  0  0  0  0  0
   -4.1833    2.5781    0.0000 C   0  0  0  0  0  0  0  0  0  0  0  0
   -4.8976    2.1634    0.0000 C   0  0  0  0  0  0  0  0  0  0  0  0
   -4.8925    1.3342    0.0000 C   0  0  0  0  0  0  0  0  0  0  0  0
   -4.1771    0.9276    0.0000 N   0  0  0  0  0  0  0  0  0  0  0  0
    1.8131    2.3798    0.0000 F   0  0  0  0  0  0  0  0  0  0  0  0
 10 12  1  1
  5  6  1  0
 12 13  2  0
 12 14  1  0
 14 15  1  0
  7  4  1  1
  7  8  1  0
  1  2  1  0
  1  6  1  0
 15 16  1  0
 16 17  1  0
 17 18  1  0
 18 14  1  0
  2  3  1  0
  1 19  1  0
  3  4  1  0
 19 20  2  0
  8  9  1  0
 20 21  1  0
  9 10  1  0
 21 22  2  0
 10 11  1  0
 22 23  1  0
 11  7  1  0
 23 24  2  0
 24 19  1  0
  4  5  1  0
 17 25  1  6
M  END
> <activity_id>
2515672

> <molregno>
460152

> <standard_relation>
=

> <pubmed_id>
19275964

> <chembl_id>
CHEMBL473419

> <full_mwt>
348.43

> <full_molformula>
C17H25FN6O

> <canonical_smiles>
O=C([C@@H]1C[C@H](N2CCN(c3ncccn3)CC2)CN1)N1CC[C@@H](F)C1

> <curated_values>
11.6

> <curated_units>
10'-6 Cm/s

> <curated_cell_line>
MDCK

> <manually_curated>


$$$$

     RDKit          2D

 25 28  0  0  0  0  0  0  0  0999 V2000
    5.6083    0.6917    0.0000 N   0  0  0  0  0  0  0  0  0  0  0  0
    5.6083   -0.1333    0.0000 C   0  0  0  0  0  0  0  0  0  0  0  0
    6.3204   -0.5417    0.0000 C   0  0  0  0  0  0  0  0  0  0  0  0
    7.0324   -0.1333    0.0000 N   0  0  0  0  0  0  0  0  0  0  0  0
    7.0324    0.6917    0.0000 C   0  0  0  0  0  0  0  0  0  0  0  0
    6.3204    1.1083    0.0000 C   0  0  0  0  0  0  0  0  0  0  0  0
    7.7462   -0.5469    0.0000 C   0  0  0  0  0  0  0  0  0  0  0  0
    7.8283   -1.3719    0.0000 C   0  0  0  0  0  0  0  0  0  0  0  0
    8.6350   -1.5446    0.0000 N   0  0  0  0  0  0  0  0  0  0  0  0
    9.0486   -0.8307    0.0000 C   0  0  0  0  0  0  0  0  0  0  0  0
    8.4974   -0.2169    0.0000 C   0  0  0  0  0  0  0  0  0  0  0  0
    9.8692   -0.7456    0.0000 C   0  0  0  0  0  0  0  0  0  0  0  0
   10.3532   -1.4137    0.0000 O   0  0  0  0  0  0  0  0  0  0  0  0
   10.2058    0.0077    0.0000 N   0  0  0  0  0  0  0  0  0  0  0  0
   11.0120    0.1739    0.0000 C   0  0  0  0  0  0  0  0  0  0  0  0
   11.0994    0.9943    0.0000 C   0  0  0  0  0  0  0  0  0  0  0  0
   10.3461    1.3309    0.0000 C   0  0  0  0  0  0  0  0  0  0  0  0
    9.7933    0.7185    0.0000 C   0  0  0  0  0  0  0  0  0  0  0  0
    4.8927    1.1021    0.0000 C   0  0  0  0  0  0  0  0  0  0  0  0
    4.8940    1.9261    0.0000 N   0  0  0  0  0  0  0  0  0  0  0  0
    4.1792    2.3364    0.0000 C   0  0  0  0  0  0  0  0  0  0  0  0
    3.4649    1.9217    0.0000 C   0  0  0  0  0  0  0  0  0  0  0  0
    3.4700    1.0925    0.0000 C   0  0  0  0  0  0  0  0  0  0  0  0
    4.1854    0.6859    0.0000 N   0  0  0  0  0  0  0  0  0  0  0  0
   10.1756    2.1381    0.0000 F   0  0  0  0  0  0  0  0  0  0  0  0
 10 12  1  1
  5  6  1  0
 12 13  2  0
 12 14  1  0
 14 15  1  0
  7  4  1  1
  7  8  1  0
  1  2  1  0
  1  6  1  0
 15 16  1  0
 16 17  1  0
 17 18  1  0
 18 14  1  0
  2  3  1  0
  1 19  1  0
  3  4  1  0
 19 20  2  0
  8  9  1  0
 20 21  1  0
  9 10  1  0
 21 22  2  0
 10 11  1  0
 22 23  1  0
 11  7  1  0
 23 24  2  0
 24 19  1  0
  4  5  1  0
 17 25  1  1
M  END
> <activity_id>
2515673

> <molregno>
460153

> <standard_relation>
=

> <pubmed_id>
19275964

> <chembl_id>
CHEMBL514623

> <full_mwt>
348.43

> <full_molformula>
C17H25FN6O

> <canonical_smiles>
O=C([C@@H]1C[C@H](N2CCN(c3ncccn3)CC2)CN1)N1CC[C@H](F)C1

> <curated_values>
8.5

> <curated_units>
10^-6cm/s

> <curated_cell_line>
MDCK

> <manually_curated>
Manually Curated

$$$$

     RDKit          2D

 25 28  0  0  0  0  0  0  0  0999 V2000
    5.6083    0.6917    0.0000 N   0  0  0  0  0  0  0  0  0  0  0  0
    5.6083   -0.1333    0.0000 C   0  0  0  0  0  0  0  0  0  0  0  0
    6.3204   -0.5417    0.0000 C   0  0  0  0  0  0  0  0  0  0  0  0
    7.0324   -0.1333    0.0000 N   0  0  0  0  0  0  0  0  0  0  0  0
    7.0324    0.6917    0.0000 C   0  0  0  0  0  0  0  0  0  0  0  0
    6.3204    1.1083    0.0000 C   0  0  0  0  0  0  0  0  0  0  0  0
    7.7462   -0.5469    0.0000 C   0  0  0  0  0  0  0  0  0  0  0  0
    7.8283   -1.3719    0.0000 C   0  0  0  0  0  0  0  0  0  0  0  0
    8.6350   -1.5446    0.0000 N   0  0  0  0  0  0  0  0  0  0  0  0
    9.0486   -0.8307    0.0000 C   0  0  0  0  0  0  0  0  0  0  0  0
    8.4974   -0.2169    0.0000 C   0  0  0  0  0  0  0  0  0  0  0  0
    9.8692   -0.7456    0.0000 C   0  0  0  0  0  0  0  0  0  0  0  0
   10.3532   -1.4137    0.0000 O   0  0  0  0  0  0  0  0  0  0  0  0
   10.2058    0.0077    0.0000 N   0  0  0  0  0  0  0  0  0  0  0  0
   11.0120    0.1739    0.0000 C   0  0  0  0  0  0  0  0  0  0  0  0
   11.0994    0.9943    0.0000 C   0  0  0  0  0  0  0  0  0  0  0  0
   10.3461    1.3309    0.0000 C   0  0  0  0  0  0  0  0  0  0  0  0
    9.7933    0.7185    0.0000 C   0  0  0  0  0  0  0  0  0  0  0  0
    4.8927    1.1021    0.0000 C   0  0  0  0  0  0  0  0  0  0  0  0
    4.8940    1.9261    0.0000 N   0  0  0  0  0  0  0  0  0  0  0  0
    4.1792    2.3364    0.0000 C   0  0  0  0  0  0  0  0  0  0  0  0
    3.4649    1.9217    0.0000 C   0  0  0  0  0  0  0  0  0  0  0  0
    3.4700    1.0925    0.0000 C   0  0  0  0  0  0  0  0  0  0  0  0
    4.1854    0.6859    0.0000 N   0  0  0  0  0  0  0  0  0  0  0  0
   10.1756    2.1381    0.0000 F   0  0  0  0  0  0  0  0  0  0  0  0
 10 12  1  1
  5  6  1  0
 12 13  2  0
 12 14  1  0
 14 15  1  0
  7  4  1  1
  7  8  1  0
  1  2  1  0
  1  6  1  0
 15 16  1  0
 16 17  1  0
 17 18  1  0
 18 14  1  0
  2  3  1  0
  1 19  1  0
  3  4  1  0
 19 20  2  0
  8  9  1  0
 20 21  1  0
  9 10  1  0
 21 22  2  0
 10 11  1  0
 22 23  1  0
 11  7  1  0
 23 24  2  0
 24 19  1  0
  4  5  1  0
 17 25  1  1
M  END
> <activity_id>
2515673

> <molregno>
460153

> <standard_relation>
=

> <pubmed_id>
19275964

> <chembl_id>
CHEMBL514623

> <full_mwt>
348.43

> <full_molformula>
C17H25FN6O

> <canonical_smiles>
O=C([C@@H]1C[C@H](N2CCN(c3ncccn3)CC2)CN1)N1CC[C@H](F)C1

> <curated_values>
8.5

> <curated_units>
10'-6 Cm/s

> <curated_cell_line>
MDCK

> <manually_curated>


$$$$

     RDKit          2D

 26 29  0  0  0  0  0  0  0  0999 V2000
   -2.4750   -4.1208    0.0000 N   0  0  0  0  0  0  0  0  0  0  0  0
   -2.4750   -4.9458    0.0000 C   0  0  0  0  0  0  0  0  0  0  0  0
   -1.7630   -5.3542    0.0000 C   0  0  0  0  0  0  0  0  0  0  0  0
   -1.0510   -4.9458    0.0000 N   0  0  0  0  0  0  0  0  0  0  0  0
   -1.0510   -4.1208    0.0000 C   0  0  0  0  0  0  0  0  0  0  0  0
   -1.7630   -3.7042    0.0000 C   0  0  0  0  0  0  0  0  0  0  0  0
   -0.3371   -5.3594    0.0000 C   0  0  0  0  0  0  0  0  0  0  0  0
   -0.2551   -6.1844    0.0000 C   0  0  0  0  0  0  0  0  0  0  0  0
    0.5517   -6.3571    0.0000 N   0  0  0  0  0  0  0  0  0  0  0  0
    0.9652   -5.6432    0.0000 C   0  0  0  0  0  0  0  0  0  0  0  0
    0.4140   -5.0294    0.0000 C   0  0  0  0  0  0  0  0  0  0  0  0
    1.7858   -5.5581    0.0000 C   0  0  0  0  0  0  0  0  0  0  0  0
    2.2698   -6.2262    0.0000 O   0  0  0  0  0  0  0  0  0  0  0  0
    2.1224   -4.8048    0.0000 N   0  0  0  0  0  0  0  0  0  0  0  0
    2.9287   -4.6386    0.0000 C   0  0  0  0  0  0  0  0  0  0  0  0
    3.0160   -3.8182    0.0000 C   0  0  0  0  0  0  0  0  0  0  0  0
    2.2628   -3.4816    0.0000 C   0  0  0  0  0  0  0  0  0  0  0  0
    1.7100   -4.0940    0.0000 C   0  0  0  0  0  0  0  0  0  0  0  0
   -3.1907   -3.7104    0.0000 C   0  0  0  0  0  0  0  0  0  0  0  0
   -3.1893   -2.8864    0.0000 N   0  0  0  0  0  0  0  0  0  0  0  0
   -3.9042   -2.4761    0.0000 C   0  0  0  0  0  0  0  0  0  0  0  0
   -4.6184   -2.8908    0.0000 C   0  0  0  0  0  0  0  0  0  0  0  0
   -4.6133   -3.7200    0.0000 C   0  0  0  0  0  0  0  0  0  0  0  0
   -3.8979   -4.1266    0.0000 N   0  0  0  0  0  0  0  0  0  0  0  0
    2.0923   -2.6744    0.0000 F   0  0  0  0  0  0  0  0  0  0  0  0
    3.7311   -3.4067    0.0000 F   0  0  0  0  0  0  0  0  0  0  0  0
  5  6  1  0
 12 13  2  0
 12 14  1  0
 14 15  1  0
  7  4  1  1
  7  8  1  0
  1  2  1  0
  1  6  1  0
 15 16  1  0
 16 17  1  0
 17 18  1  0
 18 14  1  0
  2  3  1  0
  1 19  1  0
  3  4  1  0
 19 20  2  0
  8  9  1  0
 20 21  1  0
  9 10  1  0
 21 22  2  0
 10 11  1  0
 22 23  1  0
 11  7  1  0
 23 24  2  0
 24 19  1  0
  4  5  1  0
 17 25  1  1
 10 12  1  1
 16 26  1  1
M  END
> <activity_id>
2515674

> <molregno>
460154

> <standard_relation>
=

> <pubmed_id>
19275964

> <chembl_id>
CHEMBL474421

> <full_mwt>
366.42

> <full_molformula>
C17H24F2N6O

> <canonical_smiles>
O=C([C@@H]1C[C@H](N2CCN(c3ncccn3)CC2)CN1)N1C[C@@H](F)[C@@H](F)C1

> <curated_values>
3.7

> <curated_units>
10^-6cm/s

> <curated_cell_line>
MDCK

> <manually_curated>
Manually Curated

$$$$

     RDKit          2D

 26 29  0  0  0  0  0  0  0  0999 V2000
   -2.4750   -4.1208    0.0000 N   0  0  0  0  0  0  0  0  0  0  0  0
   -2.4750   -4.9458    0.0000 C   0  0  0  0  0  0  0  0  0  0  0  0
   -1.7630   -5.3542    0.0000 C   0  0  0  0  0  0  0  0  0  0  0  0
   -1.0510   -4.9458    0.0000 N   0  0  0  0  0  0  0  0  0  0  0  0
   -1.0510   -4.1208    0.0000 C   0  0  0  0  0  0  0  0  0  0  0  0
   -1.7630   -3.7042    0.0000 C   0  0  0  0  0  0  0  0  0  0  0  0
   -0.3371   -5.3594    0.0000 C   0  0  0  0  0  0  0  0  0  0  0  0
   -0.2551   -6.1844    0.0000 C   0  0  0  0  0  0  0  0  0  0  0  0
    0.5517   -6.3571    0.0000 N   0  0  0  0  0  0  0  0  0  0  0  0
    0.9652   -5.6432    0.0000 C   0  0  0  0  0  0  0  0  0  0  0  0
    0.4140   -5.0294    0.0000 C   0  0  0  0  0  0  0  0  0  0  0  0
    1.7858   -5.5581    0.0000 C   0  0  0  0  0  0  0  0  0  0  0  0
    2.2698   -6.2262    0.0000 O   0  0  0  0  0  0  0  0  0  0  0  0
    2.1224   -4.8048    0.0000 N   0  0  0  0  0  0  0  0  0  0  0  0
    2.9287   -4.6386    0.0000 C   0  0  0  0  0  0  0  0  0  0  0  0
    3.0160   -3.8182    0.0000 C   0  0  0  0  0  0  0  0  0  0  0  0
    2.2628   -3.4816    0.0000 C   0  0  0  0  0  0  0  0  0  0  0  0
    1.7100   -4.0940    0.0000 C   0  0  0  0  0  0  0  0  0  0  0  0
   -3.1907   -3.7104    0.0000 C   0  0  0  0  0  0  0  0  0  0  0  0
   -3.1893   -2.8864    0.0000 N   0  0  0  0  0  0  0  0  0  0  0  0
   -3.9042   -2.4761    0.0000 C   0  0  0  0  0  0  0  0  0  0  0  0
   -4.6184   -2.8908    0.0000 C   0  0  0  0  0  0  0  0  0  0  0  0
   -4.6133   -3.7200    0.0000 C   0  0  0  0  0  0  0  0  0  0  0  0
   -3.8979   -4.1266    0.0000 N   0  0  0  0  0  0  0  0  0  0  0  0
    2.0923   -2.6744    0.0000 F   0  0  0  0  0  0  0  0  0  0  0  0
    3.7311   -3.4067    0.0000 F   0  0  0  0  0  0  0  0  0  0  0  0
  5  6  1  0
 12 13  2  0
 12 14  1  0
 14 15  1  0
  7  4  1  1
  7  8  1  0
  1  2  1  0
  1  6  1  0
 15 16  1  0
 16 17  1  0
 17 18  1  0
 18 14  1  0
  2  3  1  0
  1 19  1  0
  3  4  1  0
 19 20  2  0
  8  9  1  0
 20 21  1  0
  9 10  1  0
 21 22  2  0
 10 11  1  0
 22 23  1  0
 11  7  1  0
 23 24  2  0
 24 19  1  0
  4  5  1  0
 17 25  1  1
 10 12  1  1
 16 26  1  1
M  END
> <activity_id>
2515674

> <molregno>
460154

> <standard_relation>
=

> <pubmed_id>
19275964

> <chembl_id>
CHEMBL474421

> <full_mwt>
366.42

> <full_molformula>
C17H24F2N6O

> <canonical_smiles>
O=C([C@@H]1C[C@H](N2CCN(c3ncccn3)CC2)CN1)N1C[C@@H](F)[C@@H](F)C1

> <curated_values>
3.7

> <curated_units>
10'-6 Cm/s

> <curated_cell_line>
MDCK

> <manually_curated>


$$$$

     RDKit          2D

 18 20  0  0  0  0  0  0  0  0999 V2000
   -4.3883  -21.8179    0.0000 C   0  0  0  0  0  0  0  0  0  0  0  0
   -4.3895  -22.6410    0.0000 C   0  0  0  0  0  0  0  0  0  0  0  0
   -3.6706  -23.0539    0.0000 C   0  0  0  0  0  0  0  0  0  0  0  0
   -3.6724  -21.4052    0.0000 C   0  0  0  0  0  0  0  0  0  0  0  0
   -2.9613  -21.8143    0.0000 C   0  0  0  0  0  0  0  0  0  0  0  0
   -2.9621  -22.6426    0.0000 C   0  0  0  0  0  0  0  0  0  0  0  0
   -2.1761  -22.8933    0.0000 C   0  0  0  0  0  0  0  0  0  0  0  0
   -1.6924  -22.2334    0.0000 C   0  0  0  0  0  0  0  0  0  0  0  0
   -2.1787  -21.5616    0.0000 C   0  0  0  0  0  0  0  0  0  0  0  0
   -1.8334  -20.8033    0.0000 C   0  0  0  0  0  0  0  0  0  0  0  0
   -1.0170  -20.6708    0.0000 N   0  0  0  0  0  0  0  0  0  0  0  0
   -0.8930  -19.8586    0.0000 C   0  0  0  0  0  0  0  0  0  0  0  0
   -1.6304  -19.4839    0.0000 C   0  0  0  0  0  0  0  0  0  0  0  0
   -2.2141  -20.0658    0.0000 N   0  0  0  0  0  0  0  0  0  0  0  0
   -5.1084  -23.0613    0.0000 Cl  0  0  0  0  0  0  0  0  0  0  0  0
   -3.6742  -23.8788    0.0000 C   0  0  0  0  0  0  0  0  0  0  0  0
   -2.9596  -24.2907    0.0000 O   0  0  0  0  0  0  0  0  0  0  0  0
   -2.9591  -25.1156    0.0000 C   0  0  0  0  0  0  0  0  0  0  0  0
  8  9  1  0
  4  1  1  0
  9 10  1  6
 10 11  1  0
  5  6  1  0
  2  3  1  0
  3  6  2  0
 11 12  1  0
 12 13  2  0
 13 14  1  0
 14 10  2  0
  1  2  2  0
  2 15  1  0
  5  4  2  0
  3 16  1  0
  5  9  1  0
 16 17  1  0
  7  8  1  0
  6  7  1  0
 17 18  1  0
M  END
> <activity_id>
2640443

> <molregno>
475702

> <standard_relation>
=

> <pubmed_id>
19414260

> <chembl_id>
CHEMBL481322

> <full_mwt>
262.74

> <full_molformula>
C14H15ClN2O

> <canonical_smiles>
COCc1c(Cl)ccc2c1CC[C@H]2c1ncc[nH]1

> <curated_values>
40.0

> <curated_units>
10^-6cm/s

> <curated_cell_line>
MDCK

> <manually_curated>
Manually Curated

$$$$

     RDKit          2D

 16 18  0  0  0  0  0  0  0  0999 V2000
    5.1767    0.5901    0.0000 N   0  0  0  0  0  0  0  0  0  0  0  0
    5.2511    1.4144    0.0000 C   0  0  0  0  0  0  0  0  0  0  0  0
    4.4922    1.7355    0.0000 C   0  0  0  0  0  0  0  0  0  0  0  0
    4.3719    0.4083    0.0000 C   0  0  0  0  0  0  0  0  0  0  0  0
    3.9486    1.1165    0.0000 N   0  0  0  0  0  0  0  0  0  0  0  0
    3.1443    0.9328    0.0000 C   0  0  0  0  0  0  0  0  0  0  0  0
    3.0704    0.1111    0.0000 C   0  0  0  0  0  0  0  0  0  0  0  0
    3.8291   -0.2130    0.0000 C   0  0  0  0  0  0  0  0  0  0  0  0
    2.3623   -0.3122    0.0000 C   0  0  0  0  0  0  0  0  0  0  0  0
    1.6436    0.0908    0.0000 C   0  0  0  0  0  0  0  0  0  0  0  0
    0.9360   -0.3317    0.0000 C   0  0  0  0  0  0  0  0  0  0  0  0
    0.9480   -1.1575    0.0000 C   0  0  0  0  0  0  0  0  0  0  0  0
    1.6737   -1.5589    0.0000 C   0  0  0  0  0  0  0  0  0  0  0  0
    2.3784   -1.1340    0.0000 C   0  0  0  0  0  0  0  0  0  0  0  0
    1.6324    0.9158    0.0000 C   0  0  0  0  0  0  0  0  0  0  0  0
    1.6212    1.7443    0.0000 N   0  0  0  0  0  0  0  0  0  0  0  0
  7  8  1  0
  8  4  1  0
  4  5  1  0
  7  9  1  1
  9 10  2  0
[truncated: 7,258,019 more chars]
