# Supplementary material for: A new workflow for the effective curation of membrane permeability data from open ADME information
Source: J Cheminform. 2024 Mar 14;16:30. doi: 10.1186/s13321-024-00826-z (PMC10938840; doi:10.1186/s13321-024-00826-z)
Supplement: Supplementary file 4 — Additional file 4. Output CSV file. [file 13321_2024_826_MOESM4_ESM.csv]

row ID	activity_id	molregno	standard_relation	pubmed_id	chembl_id	full_mwt	full_molformula	canonical_smiles	curated_values	curated_units	curated_cell_line	manually_curated
Row8276_Row4072_Row62449_Row75_Row75_Row75_Row75_Row2649	15456529	97	=	22855735	CHEMBL2	383.41	C19H21N5O4	COc1cc2nc(N3CCN(C(=O)c4ccco4)CC3)nc(N)c2cc1OC	4.32	10^-6cm/s	MDCK	Manually Curated
Row8276_Row4072_Row62449_Row75_Row75_Row75_Row75_Row8276_Row4072_Row62449_Row75_Row75_Row75_Row75	15456529	97	=	22855735	CHEMBL2	383.41	C19H21N5O4	COc1cc2nc(N3CCN(C(=O)c4ccco4)CC3)nc(N)c2cc1OC	4.32	Ucm/s	MDCK
Row12420_Row6344_Row76706_Row75_Row75_Row75_Row75_Row12420_Row6344_Row76706_Row75_Row75_Row75_Row75	18947687	97	=	30408747	CHEMBL2	383.41	C19H21N5O4	COc1cc2nc(N3CCN(C(=O)c4ccco4)CC3)nc(N)c2cc1OC	27.62	Ucm/s	MDCK
Row12900_Row6610_Row78113_Row75_Row75_Row75_Row75_Row8274	19142627	97	=	31732255	CHEMBL2	383.41	C19H21N5O4	COc1cc2nc(N3CCN(C(=O)c4ccco4)CC3)nc(N)c2cc1OC	26	10^-6cm/s	LE-MDCK2	Manually Curated
Row3921_Row2059_Row44908_Row693_Row691_Row691_Row680_Row1753	7927644	789	=	21669526	CHEMBL13	267.37	C15H25NO3	COCCc1ccc(OCC(O)CNC(C)C)cc1	15.6	10^-6cm/s	MDCK	Manually Curated
Row9330_Row4647_Row65841_Row693_Row691_Row691_Row680_Row5333	16447268	789	=	26741854	CHEMBL13	267.37	C15H25NO3	COCCc1ccc(OCC(O)CNC(C)C)cc1	24.3	10^-6cm/s	MDCK	Manually Curated
Row11675_Row5876_Row74347_Row693_Row691_Row691_Row680_Row7180	18534223	789	=	29944372	CHEMBL13	267.37	C15H25NO3	COCCc1ccc(OCC(O)CNC(C)C)cc1	55	10^-6cm/s	MDCK	Manually Curated
Row11675_Row5876_Row74347_Row693_Row691_Row691_Row680_Row11675_Row5876_Row74347_Row693_Row691_Row691_Row680	18534223	789	=	29944372	CHEMBL13	267.37	C15H25NO3	COCCc1ccc(OCC(O)CNC(C)C)cc1	55	10'-6 Cm/s	MDCK
Row9364_Row4681_Row66048_Row1079_Row1077_Row1061_Row1047_Row5286	16465564	1219	=	26709102	CHEMBL6966	454.61	C27H38N2O4	COc1ccc(CCN(C)CCCC(C#N)(c2ccc(OC)c(OC)c2)C(C)C)cc1OC	39	10^-6cm/s	LLC-PK1	Manually Curated
Row11673_Row5876_Row74347_Row1079_Row1077_Row1061_Row1047_Row7182	18534221	1219	=	29944372	CHEMBL6966	454.61	C27H38N2O4	COc1ccc(CCN(C)CCCC(C#N)(c2ccc(OC)c(OC)c2)C(C)C)cc1OC	14	10^-6cm/s	MDCK	Manually Curated
Row11673_Row5876_Row74347_Row1079_Row1077_Row1061_Row1047_Row11673_Row5876_Row74347_Row1079_Row1077_Row1061_Row1047	18534221	1219	=	29944372	CHEMBL6966	454.61	C27H38N2O4	COc1ccc(CCN(C)CCCC(C#N)(c2ccc(OC)c(OC)c2)C(C)C)cc1OC	14	10'-6 Cm/s	MDCK
Row6701_Row3316_Row56869_Row1083_Row1081_Row1065_Row1051_Row3627	13948438	1223	=	24397738	CHEMBL421	398.4	C18H14N4O5S	O=C(O)c1cc(/N=N/c2ccc(S(=O)(=O)Nc3ccccn3)cc2)ccc1O	2	10^-6cm/s	LLC-PK1	Manually Curated
Row3920_Row2059_Row44908_Row1135_Row1133_Row1117_Row1103_Row1754	7927643	1279	=	21669526	CHEMBL24	266.34	C14H22N2O3	CC(C)NCC(O)COc1ccc(CC(N)=O)cc1	0.25	10^-6cm/s	MDCK	Manually Curated
Row9331_Row4647_Row65841_Row1135_Row1133_Row1117_Row1103_Row5337	16447269	1279	<	26741854	CHEMBL24	266.34	C14H22N2O3	CC(C)NCC(O)COc1ccc(CC(N)=O)cc1	0.23	10^-6cm/s	MDCK	Manually Curated
Row11674_Row5876_Row74347_Row1135_Row1133_Row1117_Row1103_Row7184	18534222	1279	=	29944372	CHEMBL24	266.34	C14H22N2O3	CC(C)NCC(O)COc1ccc(CC(N)=O)cc1	1	10^-6cm/s	MDCK	Manually Curated
Row11674_Row5876_Row74347_Row1135_Row1133_Row1117_Row1103_Row11674_Row5876_Row74347_Row1135_Row1133_Row1117_Row1103	18534222	1279	=	29944372	CHEMBL24	266.34	C14H22N2O3	CC(C)NCC(O)COc1ccc(CC(N)=O)cc1	1	10'-6 Cm/s	MDCK
Row12419_Row6344_Row76706_Row1135_Row1133_Row1117_Row1103_Row12419_Row6344_Row76706_Row1135_Row1133_Row1117_Row1103	18947686	1279	=	30408747	CHEMBL24	266.34	C14H22N2O3	CC(C)NCC(O)COc1ccc(CC(N)=O)cc1	0.15	Ucm/s	MDCK
Row6703_Row3317_Row56869_Row1215_Row1213_Row1195_Row1183_Row3628	13948440	1370	>	24397738	CHEMBL27	259.35	C16H21NO2	CC(C)NCC(O)COc1cccc2ccccc12	8	10^-6cm/s	LLC-PK1	Manually Curated
Row6703_Row3317_Row56869_Row1215_Row1213_Row1195_Row1183_Row6703_Row3317_Row56869_Row1215_Row1213_Row1195_Row1183	13948440	1370	>	24397738	CHEMBL27	259.35	C16H21NO2	CC(C)NCC(O)COc1cccc2ccccc12	8	Ucm/s	LLC-PK1
Row12421_Row6344_Row76706_Row1215_Row1213_Row1195_Row1183_Row12421_Row6344_Row76706_Row1215_Row1213_Row1195_Row1183	18947688	1370	=	30408747	CHEMBL27	259.35	C16H21NO2	CC(C)NCC(O)COc1cccc2ccccc12	37.74	Ucm/s	MDCK
Row4876_Row2493_Row49000_Row2082_Row2080_Row2061_Row2050_Row1649	12062872	2355	=	21531054	CHEMBL7568	399.97	C23H30ClN3O	CCN(CC)CCCC(C)Nc1c2ccc(Cl)cc2nc2ccc(OC)cc12	2.89	10^-6cm/s	MDCK	Manually Curated
Row4876_Row2493_Row49000_Row2082_Row2080_Row2061_Row2050_Row4876_Row2493_Row49000_Row2082_Row2080_Row2061_Row2050	12062872	2355	=	21531054	CHEMBL7568	399.97	C23H30ClN3O	CCN(CC)CCCC(C)Nc1c2ccc(Cl)cc2nc2ccc(OC)cc12	2.89	Ucm/s	MDCK
Row7464_Row3585_Row60233_Row2339_Row2337_Row2316_Row2307_Row4407	15075045	2689	=	25442312	CHEMBL7976	208.26	C15H12O	O=C(/C=C/c1ccccc1)c1ccccc1	3.84	10^-6cm/s	MDCK	Manually Curated
Row7464_Row3585_Row60233_Row2339_Row2337_Row2316_Row2307_Row7464_Row3585_Row60233_Row2339_Row2337_Row2316_Row2307	15075045	2689	=	25442312	CHEMBL7976	208.26	C15H12O	O=C(/C=C/c1ccccc1)c1ccccc1	3.84	Ucm/s	MDCK
Row12899_Row6610_Row78113_Row5536_Row5530_Row5460_Row5499_Row8275	19142626	6514	=	31732255	CHEMBL75	531.44	C26H28Cl2N4O4	CC(=O)N1CCN(c2ccc(OC[C@H]3CO[C@](Cn4ccnc4)(c4ccc(Cl)cc4Cl)O3)cc2)CC1	4.2	10^-6cm/s	LE-MDCK2	Manually Curated
Row6314_Row3150_Row55935_Row5596_Row5590_Row5520_Row5559_Row3431	13851542	6579	=	24139941	CHEMBL76	319.88	C18H26ClN3	CCN(CC)CCCC(C)Nc1ccnc2cc(Cl)ccc12	13	10^-6cm/s	MDCK	Manually Curated
Row6314_Row3150_Row55935_Row5596_Row5590_Row5520_Row5559_Row6314_Row3150_Row55935_Row5596_Row5590_Row5520_Row5559	13851542	6579	=	24139941	CHEMBL76	319.88	C18H26ClN3	CCN(CC)CCCC(C)Nc1ccnc2cc(Cl)ccc12	13	Ucm/s	MDCK
Row6349_Row3183_Row56194_Row6964_Row6958_Row6864_Row6926_Row3500	13865890	8062	=	24332858	CHEMBL428647	853.92	C47H51NO14	CC(=O)O[C@H]1C(=O)[C@@]2(C)[C@H]([C@H](OC(=O)c3ccccc3)[C@]3(O)C[C@H](OC(=O)[C@H](O)[C@@H](NC(=O)c4ccccc4)c4ccccc4)C(C)=C1C3(C)C)[C@]1(OC(C)=O)CO[C@@H]1C[C@@H]2O	24.36	10^-6cm/s	MDCK	Manually Curated
Row6353_Row3182_Row56194_Row6964_Row6958_Row6864_Row6926_Row3501	13865894	8062	=	24332858	CHEMBL428647	853.92	C47H51NO14	CC(=O)O[C@H]1C(=O)[C@@]2(C)[C@H]([C@H](OC(=O)c3ccccc3)[C@]3(O)C[C@H](OC(=O)[C@H](O)[C@@H](NC(=O)c4ccccc4)c4ccccc4)C(C)=C1C3(C)C)[C@]1(OC(C)=O)CO[C@@H]1C[C@@H]2O	2.02	10^-6cm/s	MDCK	Manually Curated
Row6357_Row3185_Row56194_Row6964_Row6958_Row6864_Row6926_Row3502	13865902	8062	=	24332858	CHEMBL428647	853.92	C47H51NO14	CC(=O)O[C@H]1C(=O)[C@@]2(C)[C@H]([C@H](OC(=O)c3ccccc3)[C@]3(O)C[C@H](OC(=O)[C@H](O)[C@@H](NC(=O)c4ccccc4)c4ccccc4)C(C)=C1C3(C)C)[C@]1(OC(C)=O)CO[C@@H]1C[C@@H]2O	44.09	10^-6cm/s	MDCK	Manually Curated
Row6361_Row3186_Row56194_Row6964_Row6958_Row6864_Row6926_Row3503	13865906	8062	=	24332858	CHEMBL428647	853.92	C47H51NO14	CC(=O)O[C@H]1C(=O)[C@@]2(C)[C@H]([C@H](OC(=O)c3ccccc3)[C@]3(O)C[C@H](OC(=O)[C@H](O)[C@@H](NC(=O)c4ccccc4)c4ccccc4)C(C)=C1C3(C)C)[C@]1(OC(C)=O)CO[C@@H]1C[C@@H]2O	0.13	10^-6cm/s	MDCK	Manually Curated
Row6365_Row3188_Row56194_Row6964_Row6958_Row6864_Row6926_Row3504	13865914	8062	=	24332858	CHEMBL428647	853.92	C47H51NO14	CC(=O)O[C@H]1C(=O)[C@@]2(C)[C@H]([C@H](OC(=O)c3ccccc3)[C@]3(O)C[C@H](OC(=O)[C@H](O)[C@@H](NC(=O)c4ccccc4)c4ccccc4)C(C)=C1C3(C)C)[C@]1(OC(C)=O)CO[C@@H]1C[C@@H]2O	3.24	10^-6cm/s	MDCK	Manually Curated
Row6369_Row3189_Row56194_Row6964_Row6958_Row6864_Row6926_Row3505	13865918	8062	=	24332858	CHEMBL428647	853.92	C47H51NO14	CC(=O)O[C@H]1C(=O)[C@@]2(C)[C@H]([C@H](OC(=O)c3ccccc3)[C@]3(O)C[C@H](OC(=O)[C@H](O)[C@@H](NC(=O)c4ccccc4)c4ccccc4)C(C)=C1C3(C)C)[C@]1(OC(C)=O)CO[C@@H]1C[C@@H]2O	0.46	10^-6cm/s	MDCK	Manually Curated
Row6373_Row3193_Row56194_Row6964_Row6958_Row6864_Row6926_Row3506	13865926	8062	=	24332858	CHEMBL428647	853.92	C47H51NO14	CC(=O)O[C@H]1C(=O)[C@@]2(C)[C@H]([C@H](OC(=O)c3ccccc3)[C@]3(O)C[C@H](OC(=O)[C@H](O)[C@@H](NC(=O)c4ccccc4)c4ccccc4)C(C)=C1C3(C)C)[C@]1(OC(C)=O)CO[C@@H]1C[C@@H]2O	29.81	10^-6cm/s	MDCK	Manually Curated
Row6377_Row3197_Row56194_Row6964_Row6958_Row6864_Row6926_Row3507	13865930	8062	=	24332858	CHEMBL428647	853.92	C47H51NO14	CC(=O)O[C@H]1C(=O)[C@@]2(C)[C@H]([C@H](OC(=O)c3ccccc3)[C@]3(O)C[C@H](OC(=O)[C@H](O)[C@@H](NC(=O)c4ccccc4)c4ccccc4)C(C)=C1C3(C)C)[C@]1(OC(C)=O)CO[C@@H]1C[C@@H]2O	0.09	10^-6cm/s	MDCK	Manually Curated
Row6377_Row3197_Row56194_Row6964_Row6958_Row6864_Row6926_Row6377_Row3197_Row56194_Row6964_Row6958_Row6864_Row6926	13865930	8062	=	24332858	CHEMBL428647	853.92	C47H51NO14	CC(=O)O[C@H]1C(=O)[C@@]2(C)[C@H]([C@H](OC(=O)c3ccccc3)[C@]3(O)C[C@H](OC(=O)[C@H](O)[C@@H](NC(=O)c4ccccc4)c4ccccc4)C(C)=C1C3(C)C)[C@]1(OC(C)=O)CO[C@@H]1C[C@@H]2O	0.09	Ucm/s	MDCK
Row12898_Row6610_Row78113_Row12492_Row12481_Row12332_Row12399_Row8276	19142625	14366	=	31732255	CHEMBL428690	401.85	C21H20ClNO5	CN1CC[C@H](c2c(O)cc(O)c3c(=O)cc(-c4ccccc4Cl)oc23)[C@H](O)C1	22	10^-6cm/s	LE-MDCK2	Manually Curated
Row6304_Row3168_Row55997_Row12558_Row12547_Row12398_Row12465_Row3439	13842770	14440	=	24210503	CHEMBL107	399.44	C22H25NO6	COc1cc2c(c(OC)c1OC)-c1ccc(OC)c(=O)cc1[C@@H](NC(C)=O)CC2	0.76	10^-6cm/s	RRCK	Manually Curated
Row6304_Row3168_Row55997_Row12558_Row12547_Row12398_Row12465_Row6304_Row3168_Row55997_Row12558_Row12547_Row12398_Row12465	13842770	14440	=	24210503	CHEMBL107	399.44	C22H25NO6	COc1cc2c(c(OC)c1OC)-c1ccc(OC)c(=O)cc1[C@@H](NC(C)=O)CC2	0.76	Ucm/s	RRCK
Row6183_Row3053_Row54890_Row16121_Row16108_Row15924_Row16008_Row3293	13428676	18696	=	23859118	CHEMBL17289	371.87	C19H22ClN5O	N#CN=C(NCCCCCCOc1ccc(Cl)cc1)Nc1ccncc1	10	10^-6cm/s	MDCK	Manually Curated
Row2883_Row1598_Row41038_Row22723_Row22704_Row22456_Row22599_Row2883_Row1598_Row41038_Row22723_Row22704_Row22456_Row22599	5125167	26280	=	21126873	CHEMBL126	337.35	C16H20FN3O4	CC(=O)NC[C@H]1CN(c2ccc(N3CCOCC3)c(F)c2)C(=O)O1	90	Nm/s	MDCK
Row3541_Row1971_Row44315_Row44086_Row44060_Row43541_Row43817_Row1870	6346945	51162	=	21854078	CHEMBL416956	378.32	C17H16F6N2O	OC(c1cc(C(F)(F)F)nc2c(C(F)(F)F)cccc12)C1CCCCN1	9.4	10^-6cm/s	MDCK	Manually Curated
Row3541_Row1971_Row44315_Row44086_Row44060_Row43541_Row43817_Row3541_Row1971_Row44315_Row44086_Row44060_Row43541_Row43817	6346945	51162	=	21854078	CHEMBL416956	378.32	C17H16F6N2O	OC(c1cc(C(F)(F)F)nc2c(C(F)(F)F)cccc12)C1CCCCN1	9.4	10'-6 Cm/s	MDCK
Row12902_Row6610_Row78113_Row53590_Row53550_Row52878_Row53298_Row8277	19142629	62259	=	31732255	CHEMBL841	477.05	C29H33ClN2O2	CN(C)C(=O)C(CCN1CCC(O)(c2ccc(Cl)cc2)CC1)(c1ccccc1)c1ccccc1	2.7	10^-6cm/s	LE-MDCK2	Manually Curated
Row1997_Row1016_Row31584_Row61121_Row61081_Row60374_Row60795_Row1997_Row1016_Row31584_Row61121_Row61081_Row60374_Row60795	2592869	71352	=	18926699	CHEMBL297570	380.54	C17H24N4O2S2	CC(C)(C)c1cnc(CSc2cnc(NC(=O)C3CCCNC3)s2)o1	7.5	10'-6cm/min	MDCK
Row2001_Row1016_Row31584_Row61363_Row61323_Row60616_Row61037_Row2001_Row1016_Row31584_Row61363_Row61323_Row60616_Row61037	2592873	71663	=	18926699	CHEMBL296468	380.54	C17H24N4O2S2	CC(C)(C)c1cnc(CSc2cnc(NC(=O)C3CCNCC3)s2)o1	1	10'-6cm/min	MDCK
Row7518_Row3625_Row60043_Row62330_Row62290_Row61583_Row62004_Row4278	15102491	72873	=	25313329	CHEMBL160	1202.63	C62H111N11O12	C/C=C/C[C@@H](C)[C@@H](O)[C@H]1C(=O)N[C@@H](CC)C(=O)N(C)CC(=O)N(C)[C@@H](CC(C)C)C(=O)N[C@@H](C(C)C)C(=O)N(C)[C@@H](CC(C)C)C(=O)N[C@@H](C)C(=O)N[C@H](C)C(=O)N(C)[C@@H](CC(C)C)C(=O)N(C)[C@@H](CC(C)C)C(=O)N(C)[C@@H](C(C)C)C(=O)N1C	5	10^-6cm/s	RRCK	Manually Curated
Row7565_Row3633_Row60045_Row62330_Row62290_Row61583_Row62004_Row4282	15107179	72873	=	25313332	CHEMBL160	1202.63	C62H111N11O12	C/C=C/C[C@@H](C)[C@@H](O)[C@H]1C(=O)N[C@@H](CC)C(=O)N(C)CC(=O)N(C)[C@@H](CC(C)C)C(=O)N[C@@H](C(C)C)C(=O)N(C)[C@@H](CC(C)C)C(=O)N[C@@H](C)C(=O)N[C@H](C)C(=O)N(C)[C@@H](CC(C)C)C(=O)N(C)[C@@H](CC(C)C)C(=O)N(C)[C@@H](C(C)C)C(=O)N1C	5.1	10^-6cm/s	RRCK	Manually Curated
Row12381_Row6322_Row76654_Row62330_Row62290_Row61583_Row62004_Row7445	18940816	72873	=	30395703	CHEMBL160	1202.63	C62H111N11O12	C/C=C/C[C@@H](C)[C@@H](O)[C@H]1C(=O)N[C@@H](CC)C(=O)N(C)CC(=O)N(C)[C@@H](CC(C)C)C(=O)N[C@@H](C(C)C)C(=O)N(C)[C@@H](CC(C)C)C(=O)N[C@@H](C)C(=O)N[C@H](C)C(=O)N(C)[C@@H](CC(C)C)C(=O)N(C)[C@@H](CC(C)C)C(=O)N(C)[C@@H](C(C)C)C(=O)N1C	1.4	10^-6cm/s	LE-MDCK2	Manually Curated
Row12901_Row6610_Row78113_Row75469_Row75428_Row74475_Row75092_Row8278	19142628	88100	=	31732255	CHEMBL163	720.96	C37H48N6O5S2	CC(C)c1nc(CN(C)C(=O)N[C@H](C(=O)N[C@@H](Cc2ccccc2)C[C@H](O)[C@H](Cc2ccccc2)NC(=O)OCc2cncs2)C(C)C)cs1	9.9	10^-6cm/s	LE-MDCK2	Manually Curated
Row9328_Row4647_Row65841_Row103657_Row103616_Row102415_Row103057_Row5341	16447266	120086	=	26741854	CHEMBL307261	284.35	C15H24O5	C[C@H]1[C@@H](O)O[C@@H]2O[C@@]3(C)CC[C@H]4[C@H](C)CC[C@@H]1[C@@]24OO3	31.37	10^-6cm/s	MDCK	Manually Curated
Row12848_Row6610_Row78113_Row141253_Row141211_Row139774_Row140554_Row8279	19142575	162773	=	31732255	CHEMBL98530	200.22	C8H8O4S	CS(=O)(=O)c1cccc(C(=O)O)c1	12	10^-6cm/s	LE-MDCK2	Manually Curated
Row3924_Row2074_Row44836_Row176707_Row176664_Row174795_Row175819_Row1926	7929180	202965	=	21924901	CHEMBL333985	304.35	C19H16N2O2	OCc1ccc(-c2nn(Cc3ccccc3)c3ccccc23)o1	6	10^-6cm/s	RRCK	Manually Curated
Row3924_Row2074_Row44836_Row176707_Row176664_Row174795_Row175819_Row3924_Row2074_Row44836_Row176707_Row176664_Row174795_Row175819	7929180	202965	=	21924901	CHEMBL333985	304.35	C19H16N2O2	OCc1ccc(-c2nn(Cc3ccccc3)c3ccccc23)o1	6	10'-6 Cm/s	RRCK
Row12859_Row6610_Row78113_Row188961_Row188918_Row186927_Row188069_Row8280	19142586	216930	=	31732255	CHEMBL130213	259.05	C9H4Cl2N2O3	O=C(O)c1nc2cc(Cl)c(Cl)cc2nc1O	1.3	10^-6cm/s	LE-MDCK2	Manually Curated
Row9329_Row4647_Row65841_Row221755_Row221706_Row219264_Row220754_Row5345	16447267	255477	=	26741854	CHEMBL1294	324.42	C20H24N2O2	C=C[C@H]1CN2CC[C@H]1C[C@@H]2[C@@H](O)c1ccnc2ccc(OC)cc12	9.98	10^-6cm/s	MDCK	Manually Curated
Row11672_Row5876_Row74347_Row221755_Row221706_Row219264_Row220754_Row7186	18534220	255477	=	29944372	CHEMBL1294	324.42	C20H24N2O2	C=C[C@H]1CN2CC[C@H]1C[C@@H]2[C@@H](O)c1ccnc2ccc(OC)cc12	4	10^-6cm/s	MDCK	Manually Curated
Row11672_Row5876_Row74347_Row221755_Row221706_Row219264_Row220754_Row11672_Row5876_Row74347_Row221755_Row221706_Row219264_Row220754	18534220	255477	=	29944372	CHEMBL1294	324.42	C20H24N2O2	C=C[C@H]1CN2CC[C@H]1C[C@@H]2[C@@H](O)c1ccnc2ccc(OC)cc12	4	10'-6 Cm/s	MDCK
Row6315_Row3150_Row55935_Row224415_Row224366_Row221913_Row223408_Row3432	13851631	258556	=	24139941	CHEMBL154716	275.35	C19H17NO	O=C1/C(=C/c2ccccc2)CNC/C1=C\c1ccccc1	5.74	10^-6cm/s	MDCK	Manually Curated
Row6315_Row3150_Row55935_Row224415_Row224366_Row221913_Row223408_Row6315_Row3150_Row55935_Row224415_Row224366_Row221913_Row223408	13851631	258556	=	24139941	CHEMBL154716	275.35	C19H17NO	O=C1/C(=C/c2ccccc2)CNC/C1=C\c1ccccc1	5.74	Ucm/s	MDCK
Row6318_Row3150_Row55935_Row224496_Row224447_Row221992_Row223489_Row3434	13851648	258648	=	24139941	CHEMBL348877	365.35	C19H15N3O5	O=C1/C(=C/c2ccc([N+](=O)[O-])cc2)CNC/C1=C\c1ccc([N+](=O)[O-])cc1	0.28	10^-6cm/s	MDCK	Manually Curated
Row6318_Row3150_Row55935_Row224496_Row224447_Row221992_Row223489_Row6318_Row3150_Row55935_Row224496_Row224447_Row221992_Row223489	13851648	258648	=	24139941	CHEMBL348877	365.35	C19H15N3O5	O=C1/C(=C/c2ccc([N+](=O)[O-])cc2)CNC/C1=C\c1ccc([N+](=O)[O-])cc1	0.28	Ucm/s	MDCK
Row6317_Row3150_Row55935_Row264072_Row263996_Row260925_Row262874_Row3437	13851647	303542	=	24139941	CHEMBL172	378.32	C17H16F6N2O	O[C@@H](c1cc(C(F)(F)F)nc2c(C(F)(F)F)cccc12)[C@H]1CCCCN1	0.6	10^-6cm/s	MDCK	Manually Curated
Row6317_Row3150_Row55935_Row264072_Row263996_Row260925_Row262874_Row6317_Row3150_Row55935_Row264072_Row263996_Row260925_Row262874	13851647	303542	=	24139941	CHEMBL172	378.32	C17H16F6N2O	O[C@@H](c1cc(C(F)(F)F)nc2c(C(F)(F)F)cccc12)[C@H]1CCCCN1	0.6	Ucm/s	MDCK
Row6226_Row3094_Row55276_Row265264_Row265188_Row262117_Row264066_Row4091	13456345	304903	=	24900737	CHEMBL1359	475.52	C22H25N3O7S	C[C@@H](O)[C@H]1C(=O)N2C(C(=O)O)=C(S[C@@H]3CN[C@H](C(=O)Nc4cccc(C(=O)O)c4)C3)[C@H](C)[C@H]12	0.5	10^-6cm/s	LLC-PK1	Manually Curated
Row10971_Row5482_Row71924_Row280740_Row280639_Row277580_Row279435_Row6912	18227507	321781	=	29601185	CHEMBL370962	476.58	C27H32N4O4	COc1ccc(Cc2nc(O)c3c(C)nc([C@@H](CCCc4ccccc4)[C@@H](C)O)n3n2)cc1OC	16	10^-6cm/s	RRCK	Manually Curated
Row385_Row337_Row19952_Row292952_Row292848_Row289778_Row291601_Row15	1665766	335280	=	16275071	CHEMBL200906	314.33	C14H10N4O3S	CN1C(=O)C(C(=O)Nc2nncs2)c2cc3occc3cc21	3	10^-6cm/s	MDCK	Manually Curated
Row7466_Row3585_Row60233_Row306859_Row306755_Row303681_Row305487_Row4411	15075047	349787	=	25442312	CHEMBL379849	311.33	C19H15F2NO	O=C1/C(=C/c2ccccc2F)CNC/C1=C\c1ccccc1F	3.54	10^-6cm/s	MDCK	Manually Curated
Row7466_Row3585_Row60233_Row306859_Row306755_Row303681_Row305487_Row7466_Row3585_Row60233_Row306859_Row306755_Row303681_Row305487	15075047	349787	=	25442312	CHEMBL379849	311.33	C19H15F2NO	O=C1/C(=C/c2ccccc2F)CNC/C1=C\c1ccccc1F	3.54	Ucm/s	MDCK
Row1575_Row732_Row26191_Row309707_Row309603_Row306529_Row308335_Row1575_Row732_Row26191_Row309707_Row309603_Row306529_Row308335	2171901	352807	=	18490160	CHEMBL214268	271.32	C15H17N3O2	O=C(N[C@H]1CN2CCC1CC2)c1cc2ccoc2cn1	34	10^-6 Cm/s	MDCK
Row622_Row435_Row21359_Row316680_Row316576_Row313497_Row315308_Row148	1773741	360274	=	17034118	CHEMBL384496	587.74	C29H41N5O6S	CC[C@H](NCC1Cc2cccc(c2)OCCNC(=O)c2cc(cc(N(C)S(C)(=O)=O)c2)C(=O)N1)C(=O)NCC(C)C	0.5	10^-6cm/s	LLC-PK1	Manually Curated
Row623_Row435_Row21359_Row316746_Row316642_Row313563_Row315374_Row149	1773742	360340	=	17034118	CHEMBL385374	612.88	C34H52N4O4S	CCCC[C@H](NC[C@@H]1Cc2cccc(c2)CCCCc2cc(cc(N(CCC)S(C)(=O)=O)c2)C(=O)N1)C(=O)NCC(C)C	13	10^-6cm/s	LLC-PK1	Manually Curated
Row624_Row435_Row21359_Row316776_Row316672_Row313593_Row315404_Row150	1773743	360371	=	17034118	CHEMBL217374	556.77	C30H44N4O4S	CC[C@H](NCC1Cc2cccc(c2)CCCCc2cc(cc(N(C)S(C)(=O)=O)c2)C(=O)N1)C(=O)NCC(C)C	19	10^-6cm/s	LLC-PK1	Manually Curated
Row12598_Row6455_Row77355_Row320530_Row320426_Row317343_Row319156_Row8019	19034867	365195	=	31353295	CHEMBL218650	534.49	C25H25F3N4O6	C[C@]1(COc2ccc(N3CCC(Oc4ccc(OC(F)(F)F)cc4)CC3)cc2)Cn2cc([N+](=O)[O-])nc2O1	0.09	10^-6cm/s	MDCK	Manually Curated
Row692_Row461_Row21929_Row325825_Row325721_Row322632_Row324449_Row202	1825244	370906	=	17341059	CHEMBL223402	388.4	C22H17FN4O2	O=C(Nc1ccccc1F)N[C@H]1N=C(c2ccccc2)c2ccccc2NC1=O	13	10^-6cm/s	MDCK	Manually Curated
Row6702_Row3317_Row56869_Row326537_Row326433_Row323344_Row325161_Row3629	13948439	371655	<	24397738	CHEMBL1436	424.39	C16H16N4O8S	CO/N=C(\C(=O)N[C@@H]1C(=O)N2C(C(=O)O)=C(COC(N)=O)CS[C@H]12)c1ccco1	2	10^-6cm/s	LLC-PK1	Manually Curated
Row6702_Row3317_Row56869_Row326537_Row326433_Row323344_Row325161_Row6702_Row3317_Row56869_Row326537_Row326433_Row323344_Row325161	13948439	371655	<	24397738	CHEMBL1436	424.39	C16H16N4O8S	CO/N=C(\C(=O)N[C@@H]1C(=O)N2C(C(=O)O)=C(COC(N)=O)CS[C@H]12)c1ccco1	2	Ucm/s	LLC-PK1
Row1819_Row968_Row31462_Row334421_Row334317_Row331196_Row333045_Row345	2477347	380286	=	18952443	CHEMBL425647	539.99	C28H27ClFN3O5	Cc1ccccc1NC(=O)Nc1ccc(CC(=O)N2C[C@@H](F)C[C@H]2COc2ccc(C(=O)O)cc2)cc1Cl	2.7	10^-6cm/s	MDCK	Manually Curated
Row1819_Row968_Row31462_Row334421_Row334317_Row331196_Row333045_Row1819_Row968_Row31462_Row334421_Row334317_Row331196_Row333045	2477347	380286	=	18952443	CHEMBL425647	539.99	C28H27ClFN3O5	Cc1ccccc1NC(=O)Nc1ccc(CC(=O)N2C[C@@H](F)C[C@H]2COc2ccc(C(=O)O)cc2)cc1Cl	2.7	10'-6 Cm/s	MDCK
Row7567_Row3633_Row60045_Row345502_Row345398_Row342276_Row344126_Row4283	15107181	392195	=	25313332	CHEMBL395429	1007.21	C43H66N12O12S2	CC[C@H](C)[C@@H]1NC(=O)[C@H](Cc2ccc(O)cc2)NC(=O)[C@@H](N)CSSC[C@@H](C(=O)N2CCC[C@H]2C(=O)N[C@@H](CC(C)C)C(=O)NCC(N)=O)NC(=O)[C@H](CC(N)=O)NC(=O)[C@H](CCC(N)=O)NC1=O	0.35	10^-6cm/s	RRCK	Manually Curated
Row5669_Row2880_Row53170_Row348543_Row348439_Row345315_Row347166_Row2996	12683173	395394	=	23265891	CHEMBL243876	377.45	C21H23N5O2	O=c1n(Cc2nc3ccccc3n2CCCCO)c2cnccc2n1C1CC1	14	10^-6cm/s	RRCK	Manually Curated
Row12850_Row6610_Row78113_Row356818_Row356714_Row353589_Row355441_Row8281	19142577	404037	=	31732255	CHEMBL398110	239.32	C12H21N3O2	CCCn1cnc(C[C@H](CCCN)C(=O)O)c1	0.27	10^-6cm/s	LE-MDCK2	Manually Curated
Row1577_Row732_Row26191_Row377559_Row377455_Row374313_Row376181_Row1577_Row732_Row26191_Row377559_Row377455_Row374313_Row376181	2171905	425909	=	18490160	CHEMBL258031	270.33	C16H18N2O2	O=C(N[C@@H]1C[C@H]2CCN(C2)C1)c1ccc2occc2c1	3.8	10^-6 Cm/s	MDCK
Row1576_Row732_Row26191_Row377560_Row377456_Row374314_Row376182_Row1576_Row732_Row26191_Row377560_Row377456_Row374314_Row376182	2171904	425910	=	18490160	CHEMBL258239	287.39	C15H17N3OS	O=C(N[C@@H]1C[C@H]2CCN(C2)C1)c1ccc2ncsc2c1	0.2	10^-6 Cm/s	MDCK
Row1578_Row732_Row26191_Row377563_Row377459_Row374317_Row376185_Row1578_Row732_Row26191_Row377563_Row377459_Row374317_Row376185	2171906	425914	=	18490160	CHEMBL403858	271.32	C15H17N3O2	O=C(N[C@@H]1C[C@H]2CCN(C2)C1)c1cc2ccoc2cn1	21	10^-6 Cm/s	MDCK
Row7465_Row3585_Row60233_Row387917_Row387813_Row384665_Row386539_Row4415	15075046	436745	=	25442312	CHEMBL255168	320.44	C21H24N2O	CN(C)c1ccc(/C=C/C(=O)/C=C/c2ccc(N(C)C)cc2)cc1	19.7	10^-6cm/s	MDCK	Manually Curated
Row7465_Row3585_Row60233_Row387917_Row387813_Row384665_Row386539_Row7465_Row3585_Row60233_Row387917_Row387813_Row384665_Row386539	15075046	436745	=	25442312	CHEMBL255168	320.44	C21H24N2O	CN(C)c1ccc(/C=C/C(=O)/C=C/c2ccc(N(C)C)cc2)cc1	19.7	Ucm/s	MDCK
Row7568_Row3633_Row60045_Row391447_Row391343_Row388193_Row390069_Row4284	15107182	440392	=	25313332	CHEMBL408398	835.97	C43H53N11O7	N=C(N)NCCC[C@@H]1NC(=O)[C@@H](Cc2ccccc2)NC(=O)[C@H](Cc2ccccc2)NC(=O)CCC(=O)NCCN(CC(N)=O)C(=O)[C@H](Cc2c[nH]c3ccccc23)NC1=O	0.24	10^-6cm/s	RRCK	Manually Curated
Row4875_Row2493_Row49000_Row399306_Row399202_Row396031_Row397927_Row1653	12062871	448830	=	21531054	CHEMBL512898	432.96	C25H25ClN4O	COc1ccc2nc3cc(Cl)ccc3c(Nc3ccc(N4CCN(C)CC4)cc3)c2c1	0.29	10^-6cm/s	MDCK	Manually Curated
Row4875_Row2493_Row49000_Row399306_Row399202_Row396031_Row397927_Row4875_Row2493_Row49000_Row399306_Row399202_Row396031_Row397927	12062871	448830	=	21531054	CHEMBL512898	432.96	C25H25ClN4O	COc1ccc2nc3cc(Cl)ccc3c(Nc3ccc(N4CCN(C)CC4)cc3)c2c1	0.29	Ucm/s	MDCK
Row3268_Row1871_Row43288_Row402960_Row402856_Row399684_Row401579_Row525	6221512	452650	=	19428251	CHEMBL472212	506.51	C22H21F3N6O3S	CN(c1ccccc1CNc1nc(Nc2ccc3c(c2)CC(=O)N3)ncc1C(F)(F)F)S(C)(=O)=O	9.2	10^-6cm/s	MDCK	Manually Curated
Row3268_Row1871_Row43288_Row402960_Row402856_Row399684_Row401579_Row3268_Row1871_Row43288_Row402960_Row402856_Row399684_Row401579	6221512	452650	=	19428251	CHEMBL472212	506.51	C22H21F3N6O3S	CN(c1ccccc1CNc1nc(Nc2ccc3c(c2)CC(=O)N3)ncc1C(F)(F)F)S(C)(=O)=O	9.2	10'-6 Cm/s	MDCK
Row3269_Row1871_Row43288_Row403313_Row403209_Row400037_Row401932_Row526	6221513	453009	=	19428251	CHEMBL519418	443.5	C19H24F3N5O2S	CN(C)[C@@H]1CCC[C@H]1Nc1nc(Nc2ccc(S(C)(=O)=O)cc2)ncc1C(F)(F)F	9.5	10^-6cm/s	MDCK	Manually Curated
Row3269_Row1871_Row43288_Row403313_Row403209_Row400037_Row401932_Row3269_Row1871_Row43288_Row403313_Row403209_Row400037_Row401932	6221513	453009	=	19428251	CHEMBL519418	443.5	C19H24F3N5O2S	CN(C)[C@@H]1CCC[C@H]1Nc1nc(Nc2ccc(S(C)(=O)=O)cc2)ncc1C(F)(F)F	9.5	10'-6 Cm/s	MDCK
Row3270_Row1871_Row43288_Row403387_Row403283_Row400111_Row402006_Row527	6221514	453084	=	19428251	CHEMBL509485	458.51	C19H25F3N6O2S	CNS(=O)(=O)c1ccc(Nc2ncc(C(F)(F)F)c(N[C@@H]3CCC[C@H]3N(C)C)n2)cc1	5.3	10^-6cm/s	MDCK	Manually Curated
Row3270_Row1871_Row43288_Row403387_Row403283_Row400111_Row402006_Row3270_Row1871_Row43288_Row403387_Row403283_Row400111_Row402006	6221514	453084	=	19428251	CHEMBL509485	458.51	C19H25F3N6O2S	CNS(=O)(=O)c1ccc(Nc2ncc(C(F)(F)F)c(N[C@@H]3CCC[C@H]3N(C)C)n2)cc1	5.3	10'-6 Cm/s	MDCK
Row2000_Row1016_Row31584_Row403425_Row403321_Row400149_Row402044_Row2000_Row1016_Row31584_Row403425_Row403321_Row400149_Row402044	2592872	453123	=	18926699	CHEMBL455194	394.57	C18H26N4O2S2	CC1CC(C(=O)Nc2ncc(SCc3ncc(C(C)(C)C)o3)s2)CCN1	1.3	10'-6cm/min	MDCK
Row1999_Row1016_Row31584_Row403426_Row403322_Row400150_Row402045_Row1999_Row1016_Row31584_Row403426_Row403322_Row400150_Row402045	2592871	453124	=	18926699	CHEMBL455195	408.59	C19H28N4O2S2	CCC1CC(C(=O)Nc2ncc(SCc3ncc(C(C)(C)C)o3)s2)CCN1	4.5	10'-6cm/min	MDCK
Row1998_Row1016_Row31584_Row403488_Row403384_Row400212_Row402107_Row1998_Row1016_Row31584_Row403488_Row403384_Row400212_Row402107	2592870	453190	=	18926699	CHEMBL509012	422.62	C20H30N4O2S2	CC(C)C1CC(C(=O)Nc2ncc(SCc3ncc(C(C)(C)C)o3)s2)CCN1	3.2	10'-6cm/min	MDCK
Row1996_Row1016_Row31584_Row403489_Row403385_Row400213_Row402108_Row1996_Row1016_Row31584_Row403489_Row403385_Row400213_Row402108	2592868	453191	=	18926699	CHEMBL508506	394.57	C18H26N4O2S2	CC1NCCCC1C(=O)Nc1ncc(SCc2ncc(C(C)(C)C)o2)s1	25	10'-6cm/min	MDCK
Row1995_Row1016_Row31584_Row403490_Row403386_Row400214_Row402109_Row1995_Row1016_Row31584_Row403490_Row403386_Row400214_Row402109	2592867	453192	=	18926699	CHEMBL454645	394.57	C18H26N4O2S2	CC1CCC(C(=O)Nc2ncc(SCc3ncc(C(C)(C)C)o3)s2)CN1	24	10'-6cm/min	MDCK
Row1994_Row1016_Row31584_Row403491_Row403387_Row400215_Row402110_Row1994_Row1016_Row31584_Row403491_Row403387_Row400215_Row402110	2592866	453193	=	18926699	CHEMBL454646	394.57	C18H26N4O2S2	CC1CNCC(C(=O)Nc2ncc(SCc3ncc(C(C)(C)C)o3)s2)C1	14	10'-6cm/min	MDCK
Row1993_Row1016_Row31584_Row403550_Row403446_Row400274_Row402169_Row1993_Row1016_Row31584_Row403550_Row403446_Row400274_Row402169	2592865	453257	=	18926699	CHEMBL455450	394.57	C18H26N4O2S2	C[C@H]1CNC[C@@H](C(=O)Nc2ncc(SCc3ncc(C(C)(C)C)o3)s2)C1	10	10'-6cm/min	MDCK
Row1992_Row1016_Row31584_Row403551_Row403447_Row400275_Row402170_Row1992_Row1016_Row31584_Row403551_Row403447_Row400275_Row402170	2592864	453258	=	18926699	CHEMBL452601	394.57	C18H26N4O2S2	C[C@H]1CNC[C@H](C(=O)Nc2ncc(SCc3ncc(C(C)(C)C)o3)s2)C1	26	10'-6cm/min	MDCK
Row1991_Row1016_Row31584_Row403552_Row403448_Row400276_Row402171_Row1991_Row1016_Row31584_Row403552_Row403448_Row400276_Row402171	2592863	453259	=	18926699	CHEMBL452602	394.57	C18H26N4O2S2	C[C@@H]1CNC[C@H](C(=O)Nc2ncc(SCc3ncc(C(C)(C)C)o3)s2)C1	4.8	10'-6cm/min	MDCK
Row1913_Row828_Row33888_Row409263_Row409159_Row405968_Row407838_Row415	2515675	459212	=	19275964	CHEMBL472992	366.42	C17H24F2N6O	O=C([C@@H]1C[C@H](N2CCN(c3ncccn3)CC2)CN1)N1C[C@@H](F)[C@H](F)C1	15.6	10^-6cm/s	MDCK	Manually Curated
Row1913_Row828_Row33888_Row409263_Row409159_Row405968_Row407838_Row1913_Row828_Row33888_Row409263_Row409159_Row405968_Row407838	2515675	459212	=	19275964	CHEMBL472992	366.42	C17H24F2N6O	O=C([C@@H]1C[C@H](N2CCN(c3ncccn3)CC2)CN1)N1C[C@@H](F)[C@H](F)C1	15.6	10'-6 Cm/s	MDCK
Row1914_Row828_Row33888_Row409264_Row409160_Row405969_Row407839_Row417	2515676	459213	=	19275964	CHEMBL515869	402.4	C17H22F4N6O	O=C([C@@H]1C[C@H](N2CCN(c3ncccn3)CC2)CN1)N1CC(F)(F)C(F)(F)C1	23	10^-6cm/s	MDCK	Manually Curated
Row1914_Row828_Row33888_Row409264_Row409160_Row405969_Row407839_Row1914_Row828_Row33888_Row409264_Row409160_Row405969_Row407839	2515676	459213	=	19275964	CHEMBL515869	402.4	C17H22F4N6O	O=C([C@@H]1C[C@H](N2CCN(c3ncccn3)CC2)CN1)N1CC(F)(F)C(F)(F)C1	23	10'-6 Cm/s	MDCK
Row1915_Row828_Row33888_Row409265_Row409161_Row405970_Row407840_Row419	2515677	459214	=	19275964	CHEMBL472993	316.41	C16H24N6O	O=C([C@@H]1C[C@H](N2CCN(c3ncccn3)CC2)CN1)N1CCC1	2.7	10^-6cm/s	MDCK	Manually Curated
Row1915_Row828_Row33888_Row409265_Row409161_Row405970_Row407840_Row1915_Row828_Row33888_Row409265_Row409161_Row405970_Row407840	2515677	459214	=	19275964	CHEMBL472993	316.41	C16H24N6O	O=C([C@@H]1C[C@H](N2CCN(c3ncccn3)CC2)CN1)N1CCC1	2.7	10'-6 Cm/s	MDCK
Row1916_Row828_Row33888_Row409266_Row409162_Row405971_Row407841_Row421	2515678	459215	=	19275964	CHEMBL473188	334.4	C16H23FN6O	O=C([C@@H]1C[C@H](N2CCN(c3ncccn3)CC2)CN1)N1CC(F)C1	12.8	10^-6cm/s	MDCK	Manually Curated
Row1916_Row828_Row33888_Row409266_Row409162_Row405971_Row407841_Row1916_Row828_Row33888_Row409266_Row409162_Row405971_Row407841	2515678	459215	=	19275964	CHEMBL473188	334.4	C16H23FN6O	O=C([C@@H]1C[C@H](N2CCN(c3ncccn3)CC2)CN1)N1CC(F)C1	12.8	10'-6 Cm/s	MDCK
Row1900_Row828_Row33888_Row410053_Row409949_Row406758_Row408628_Row1900_Row828_Row33888_Row410053_Row409949_Row406758_Row408628	2515661	460014	=	19275964	CHEMBL515387	366.42	C17H24F2N6O	O=C([C@@H]1C[C@H](N2CCN(c3ncccn3)CC2)CN1)N1CCC(F)(F)C1	13	Um	MDCK
Row1901_Row828_Row33888_Row410054_Row409950_Row406759_Row408629_Row423	2515662	460015	=	19275964	CHEMBL475246	405.45	C20H25F2N5O2	O=C([C@@H]1C[C@H](N2CCN(c3noc4ccccc34)CC2)CN1)N1CCC(F)(F)C1	18.6	10^-6cm/s	MDCK	Manually Curated
Row1901_Row828_Row33888_Row410054_Row409950_Row406759_Row408629_Row1901_Row828_Row33888_Row410054_Row409950_Row406759_Row408629	2515662	460015	=	19275964	CHEMBL475246	405.45	C20H25F2N5O2	O=C([C@@H]1C[C@H](N2CCN(c3noc4ccccc34)CC2)CN1)N1CCC(F)(F)C1	18.6	10'-6 Cm/s	MDCK
Row1905_Row828_Row33888_Row410123_Row410019_Row406828_Row408698_Row425	2515667	460084	=	19275964	CHEMBL474409	366.42	C17H24F2N6O	O=C([C@@H]1C[C@H](N2CCN(c3cnccn3)CC2)CN1)N1CCC(F)(F)C1	9.4	10^-6cm/s	MDCK	Manually Curated
Row1905_Row828_Row33888_Row410123_Row410019_Row406828_Row408698_Row1905_Row828_Row33888_Row410123_Row410019_Row406828_Row408698	2515667	460084	=	19275964	CHEMBL474409	366.42	C17H24F2N6O	O=C([C@@H]1C[C@H](N2CCN(c3cnccn3)CC2)CN1)N1CCC(F)(F)C1	9.4	10'-6 Cm/s	MDCK
Row1906_Row828_Row33888_Row410124_Row410020_Row406829_Row408699_Row427	2515668	460085	=	19275964	CHEMBL474410	433.43	C19H24F5N5O	O=C([C@@H]1C[C@H](N2CCN(c3ccc(C(F)(F)F)cn3)CC2)CN1)N1CCC(F)(F)C1	16.3	10^-6cm/s	MDCK	Manually Curated
Row1906_Row828_Row33888_Row410124_Row410020_Row406829_Row408699_Row1906_Row828_Row33888_Row410124_Row410020_Row406829_Row408699	2515668	460085	=	19275964	CHEMBL474410	433.43	C19H24F5N5O	O=C([C@@H]1C[C@H](N2CCN(c3ccc(C(F)(F)F)cn3)CC2)CN1)N1CCC(F)(F)C1	16.3	10'-6 Cm/s	MDCK
Row1907_Row828_Row33888_Row410125_Row410021_Row406830_Row408700_Row429	2515669	460086	=	19275964	CHEMBL514011	390.44	C19H24F2N6O	N#Cc1cccnc1N1CCN([C@@H]2CN[C@H](C(=O)N3CCC(F)(F)C3)C2)CC1	10.4	10^-6cm/s	MDCK	Manually Curated
Row1907_Row828_Row33888_Row410125_Row410021_Row406830_Row408700_Row1907_Row828_Row33888_Row410125_Row410021_Row406830_Row408700	2515669	460086	=	19275964	CHEMBL514011	390.44	C19H24F2N6O	N#Cc1cccnc1N1CCN([C@@H]2CN[C@H](C(=O)N3CCC(F)(F)C3)C2)CC1	10.4	10'-6 Cm/s	MDCK
Row1909_Row828_Row33888_Row410189_Row410085_Row406894_Row408764_Row432	2515671	460151	=	19275964	CHEMBL473418	330.44	C17H26N6O	O=C([C@@H]1C[C@H](N2CCN(c3ncccn3)CC2)CN1)N1CCCC1	5.7	10^-6cm/s	MDCK	Manually Curated
Row1909_Row828_Row33888_Row410189_Row410085_Row406894_Row408764_Row1909_Row828_Row33888_Row410189_Row410085_Row406894_Row408764	2515671	460151	=	19275964	CHEMBL473418	330.44	C17H26N6O	O=C([C@@H]1C[C@H](N2CCN(c3ncccn3)CC2)CN1)N1CCCC1	5.7	10'-6 Cm/s	MDCK
Row1910_Row828_Row33888_Row410190_Row410086_Row406895_Row408765_Row434	2515672	460152	=	19275964	CHEMBL473419	348.43	C17H25FN6O	O=C([C@@H]1C[C@H](N2CCN(c3ncccn3)CC2)CN1)N1CC[C@@H](F)C1	11.6	10^-6cm/s	MDCK	Manually Curated
Row1910_Row828_Row33888_Row410190_Row410086_Row406895_Row408765_Row1910_Row828_Row33888_Row410190_Row410086_Row406895_Row408765	2515672	460152	=	19275964	CHEMBL473419	348.43	C17H25FN6O	O=C([C@@H]1C[C@H](N2CCN(c3ncccn3)CC2)CN1)N1CC[C@@H](F)C1	11.6	10'-6 Cm/s	MDCK
Row1911_Row828_Row33888_Row410191_Row410087_Row406896_Row408766_Row436	2515673	460153	=	19275964	CHEMBL514623	348.43	C17H25FN6O	O=C([C@@H]1C[C@H](N2CCN(c3ncccn3)CC2)CN1)N1CC[C@H](F)C1	8.5	10^-6cm/s	MDCK	Manually Curated
Row1911_Row828_Row33888_Row410191_Row410087_Row406896_Row408766_Row1911_Row828_Row33888_Row410191_Row410087_Row406896_Row408766	2515673	460153	=	19275964	CHEMBL514623	348.43	C17H25FN6O	O=C([C@@H]1C[C@H](N2CCN(c3ncccn3)CC2)CN1)N1CC[C@H](F)C1	8.5	10'-6 Cm/s	MDCK
Row1912_Row828_Row33888_Row410192_Row410088_Row406897_Row408767_Row438	2515674	460154	=	19275964	CHEMBL474421	366.42	C17H24F2N6O	O=C([C@@H]1C[C@H](N2CCN(c3ncccn3)CC2)CN1)N1C[C@@H](F)[C@@H](F)C1	3.7	10^-6cm/s	MDCK	Manually Curated
Row1912_Row828_Row33888_Row410192_Row410088_Row406897_Row408767_Row1912_Row828_Row33888_Row410192_Row410088_Row406897_Row408767	2515674	460154	=	19275964	CHEMBL474421	366.42	C17H24F2N6O	O=C([C@@H]1C[C@H](N2CCN(c3ncccn3)CC2)CN1)N1C[C@@H](F)[C@@H](F)C1	3.7	10'-6 Cm/s	MDCK
Row2081_Row829_Row33433_Row424670_Row424566_Row421354_Row423243_Row513	2640443	475702	=	19414260	CHEMBL481322	262.74	C14H15ClN2O	COCc1c(Cl)ccc2c1CC[C@H]2c1ncc[nH]1	40	10^-6cm/s	MDCK	Manually Curated
Row2082_Row829_Row33433_Row427921_Row427817_Row424597_Row426494_Row515	2640444	479131	=	19414260	CHEMBL466046	209.25	C13H11N3	N#Cc1ccccc1[C@@H]1Cc2nccn2C1	35	10^-6cm/s	MDCK	Manually Curated
Row2088_Row829_Row33433_Row428014_Row427910_Row424690_Row426587_Row517	2640450	479224	=	19414260	CHEMBL468711	261.33	C17H15N3	c1cncc(-c2ccccc2[C@@H]2Cc3nccn3C2)c1	44	10^-6cm/s	MDCK	Manually Curated
Row2092_Row829_Row33433_Row428073_Row427969_Row424749_Row426646_Row519	2640454	479287	=	19414260	CHEMBL513871	353.45	C19H19N3O2S	CS(=O)(=O)Nc1cccc(-c2ccccc2[C@@H]2Cc3nccn3C2)c1	11	10^-6cm/s	MDCK	Manually Curated
Row2094_Row829_Row33433_Row428075_Row427971_Row424751_Row426648_Row521	2640456	479289	=	19414260	CHEMBL466012	317.39	C20H19N3O	CNC(=O)c1cccc(-c2ccccc2[C@@H]2Cc3nccn3C2)c1	16	10^-6cm/s	MDCK	Manually Curated
Row2096_Row829_Row33433_Row428077_Row427973_Row424753_Row426650_Row523	2640458	479291	=	19414260	CHEMBL506744	280.31	C16H13FN4	Fc1ccc(-c2cncnc2)c(C2Cc3nccn3C2)c1	34	10^-6cm/s	MDCK	Manually Curated
Row1930_Row837_Row33912_Row428845_Row428741_Row425521_Row427418_Row439	2521687	480095	=	19339180	CHEMBL512790	302.76	C15H15ClN4O	CC(C)c1n[nH]c2c(=O)[nH]c(Cc3cccc(Cl)c3)nc12	17	10^-6cm/s	MDCK	Manually Curated
Row1933_Row837_Row33912_Row428846_Row428742_Row425522_Row427419_Row440	2521690	480096	=	19339180	CHEMBL467282	352.32	C16H15F3N4O2	CC(C)c1n[nH]c2c(=O)[nH]c(Cc3ccccc3OC(F)(F)F)nc12	10.8	10^-6cm/s	MDCK	Manually Curated
Row1931_Row837_Row33912_Row428914_Row428810_Row425590_Row427487_Row441	2521688	480167	=	19339180	CHEMBL466068	397.48	C21H27N5O3	CC(C)c1n[nH]c2c(=O)[nH]c(Cc3ccccc3OCCN3CCOCC3)nc12	15	10^-6cm/s	MDCK	Manually Curated
Row1929_Row837_Row33912_Row428915_Row428811_Row425591_Row427488_Row442	2521686	480168	=	19339180	CHEMBL466474	411.51	C22H29N5O3	CC(C)c1nn(C)c2c(=O)[nH]c(Cc3ccccc3OCCN3CCOCC3)nc12	34	10^-6cm/s	MDCK	Manually Curated
Row1934_Row837_Row33912_Row428916_Row428812_Row425592_Row427489_Row443	2521695	480169	=	19339180	CHEMBL513129	403.53	C21H33N5O3	CC(C)c1n[nH]c2c(=O)[nH]c(C[C@@H]3CCCC[C@H]3OCCN3CCOCC3)nc12	6.3	10^-6cm/s	MDCK	Manually Curated
Row1938_Row837_Row33912_Row428917_Row428813_Row425593_Row427490_Row444	2521715	480170	=	19339180	CHEMBL466475	400.53	C21H32N6O2	CC(C)c1n[nH]c2c(=O)[nH]c(C[C@@H]3CCCC[C@H]3NC(=O)CN3CCCC3)nc12	0.5	10^-6cm/s	MDCK	Manually Curated
Row1936_Row837_Row33912_Row428979_Row428875_Row425655_Row427552_Row445	2521711	480235	=	19339180	CHEMBL466680	415.54	C22H33N5O3	CC(C)c1n[nH]c2c(=O)[nH]c(C[C@@H]3CCCC[C@H]3NC(=O)CC3CCOCC3)nc12	0.75	10^-6cm/s	MDCK	Manually Curated
Row1937_Row837_Row33912_Row428980_Row428876_Row425656_Row427553_Row446	2521712	480236	=	19339180	CHEMBL466480	459.6	C23H37N7O3	CC(C)c1n[nH]c2c(=O)[nH]c(C[C@@H]3CCCC[C@H]3NC(=O)NCCCN3CCOCC3)nc12	0.7	10^-6cm/s	MDCK	Manually Curated
Row1935_Row837_Row33912_Row428981_Row428877_Row425657_Row427554_Row447	2521705	480237	=	19339180	CHEMBL513304	381.48	C20H27N7O	Cc1ccc(N[C@@H]2CCCC[C@H]2Cc2nc3c(C(C)C)n[nH]c3c(=O)[nH]2)nn1	1.7	10^-6cm/s	MDCK	Manually Curated
Row1932_Row837_Row33912_Row428982_Row428878_Row425658_Row427555_Row448	2521689	480238	=	19339180	CHEMBL466481	367.46	C19H25N7O	CC(C)c1n[nH]c2c(=O)[nH]c(C[C@@H]3CCCC[C@H]3Nc3ncccn3)nc12	13	10^-6cm/s	MDCK	Manually Curated
Row1959_Row868_Row30768_Row435992_Row435888_Row432648_Row434563_Row257	2565619	488282	=	18640038	CHEMBL468176	443.31	C22H17Cl2FN4O	Fc1ccc(-c2noc(C3CCN(c4cnc5ccc(Cl)cc5c4)CC3)n2)c(Cl)c1	9.95	10^-6cm/s	LLC-PK1	Manually Curated
Row1824_Row968_Row31462_Row458168_Row458064_Row454732_Row456738_Row346	2477390	512456	<	18952443	CHEMBL456347	639.31	C27H23BrCl2FN3O5	O=C(Nc1cc(Cl)c(CC(=O)N2C[C@@H](F)C[C@H]2COc2ccc(C(=O)O)cc2)cc1Cl)Nc1ccccc1Br	6	10^-6cm/s	MDCK	Manually Curated
Row1824_Row968_Row31462_Row458168_Row458064_Row454732_Row456738_Row1824_Row968_Row31462_Row458168_Row458064_Row454732_Row456738	2477390	512456	<	18952443	CHEMBL456347	639.31	C27H23BrCl2FN3O5	O=C(Nc1cc(Cl)c(CC(=O)N2C[C@@H](F)C[C@H]2COc2ccc(C(=O)O)cc2)cc1Cl)Nc1ccccc1Br	6	10'-6 Cm/s	MDCK
Row1823_Row968_Row31462_Row458169_Row458065_Row454733_Row456739_Row347	2477389	512457	=	18952443	CHEMBL456348	618.89	C28H26BrClFN3O5	Cc1cc(NC(=O)Nc2ccccc2Br)c(Cl)cc1CC(=O)N1C[C@@H](F)C[C@H]1COc1ccc(C(=O)O)cc1	4.7	10^-6cm/s	MDCK	Manually Curated
Row1823_Row968_Row31462_Row458169_Row458065_Row454733_Row456739_Row1823_Row968_Row31462_Row458169_Row458065_Row454733_Row456739	2477389	512457	=	18952443	CHEMBL456348	618.89	C28H26BrClFN3O5	Cc1cc(NC(=O)Nc2ccccc2Br)c(Cl)cc1CC(=O)N1C[C@@H](F)C[C@H]1COc1ccc(C(=O)O)cc1	4.7	10'-6 Cm/s	MDCK
Row1822_Row968_Row31462_Row458170_Row458066_Row454734_Row456740_Row348	2477388	512458	=	18952443	CHEMBL458484	557.98	C28H26ClF2N3O5	Cc1c(F)cccc1NC(=O)Nc1ccc(CC(=O)N2C[C@@H](F)C[C@H]2COc2ccc(C(=O)O)cc2)cc1Cl	2.4	10^-6cm/s	MDCK	Manually Curated
Row1822_Row968_Row31462_Row458170_Row458066_Row454734_Row456740_Row1822_Row968_Row31462_Row458170_Row458066_Row454734_Row456740	2477388	512458	=	18952443	CHEMBL458484	557.98	C28H26ClF2N3O5	Cc1c(F)cccc1NC(=O)Nc1ccc(CC(=O)N2C[C@@H](F)C[C@H]2COc2ccc(C(=O)O)cc2)cc1Cl	2.4	10'-6 Cm/s	MDCK
Row1821_Row968_Row31462_Row458258_Row458154_Row454822_Row456828_Row349	2477387	512552	=	18952443	CHEMBL515348	557.98	C28H26ClF2N3O5	Cc1cc(F)ccc1NC(=O)Nc1ccc(CC(=O)N2C[C@@H](F)C[C@H]2COc2ccc(C(=O)O)cc2)cc1Cl	1.2	10^-6cm/s	MDCK	Manually Curated
Row1821_Row968_Row31462_Row458258_Row458154_Row454822_Row456828_Row1821_Row968_Row31462_Row458258_Row458154_Row454822_Row456828	2477387	512552	=	18952443	CHEMBL515348	557.98	C28H26ClF2N3O5	Cc1cc(F)ccc1NC(=O)Nc1ccc(CC(=O)N2C[C@@H](F)C[C@H]2COc2ccc(C(=O)O)cc2)cc1Cl	1.2	10'-6 Cm/s	MDCK
Row1820_Row968_Row31462_Row458399_Row458295_Row454963_Row456969_Row350	2477386	512700	=	18952443	CHEMBL457223	557.98	C28H26ClF2N3O5	Cc1ccc(F)cc1NC(=O)Nc1ccc(CC(=O)N2C[C@@H](F)C[C@H]2COc2ccc(C(=O)O)cc2)cc1Cl	2.6	10^-6cm/s	MDCK	Manually Curated
Row1820_Row968_Row31462_Row458399_Row458295_Row454963_Row456969_Row1820_Row968_Row31462_Row458399_Row458295_Row454963_Row456969	2477386	512700	=	18952443	CHEMBL457223	557.98	C28H26ClF2N3O5	Cc1ccc(F)cc1NC(=O)Nc1ccc(CC(=O)N2C[C@@H](F)C[C@H]2COc2ccc(C(=O)O)cc2)cc1Cl	2.6	10'-6 Cm/s	MDCK
Row1828_Row968_Row31462_Row459171_Row459067_Row455735_Row457741_Row351	2477394	513515	=	18952443	CHEMBL456180	578.4	C27H23Cl2F2N3O5	O=C(Nc1ccccc1Cl)Nc1cc(F)c(CC(=O)N2C[C@@H](F)C[C@H]2COc2ccc(C(=O)O)cc2)cc1Cl	5.8	10^-6cm/s	MDCK	Manually Curated
Row1828_Row968_Row31462_Row459171_Row459067_Row455735_Row457741_Row1828_Row968_Row31462_Row459171_Row459067_Row455735_Row457741	2477394	513515	=	18952443	CHEMBL456180	578.4	C27H23Cl2F2N3O5	O=C(Nc1ccccc1Cl)Nc1cc(F)c(CC(=O)N2C[C@@H](F)C[C@H]2COc2ccc(C(=O)O)cc2)cc1Cl	5.8	10'-6 Cm/s	MDCK
Row1830_Row968_Row31462_Row459239_Row459135_Row455803_Row457809_Row352	2477396	513584	=	18952443	CHEMBL456814	574.44	C28H26Cl2FN3O5	Cc1ccccc1NC(=O)Nc1cc(Cl)c(CC(=O)N2C[C@@H](F)C[C@H]2COc2ccc(C(=O)O)cc2)cc1Cl	5.4	10^-6cm/s	MDCK	Manually Curated
Row1830_Row968_Row31462_Row459239_Row459135_Row455803_Row457809_Row1830_Row968_Row31462_Row459239_Row459135_Row455803_Row457809	2477396	513584	=	18952443	CHEMBL456814	574.44	C28H26Cl2FN3O5	Cc1ccccc1NC(=O)Nc1cc(Cl)c(CC(=O)N2C[C@@H](F)C[C@H]2COc2ccc(C(=O)O)cc2)cc1Cl	5.4	10'-6 Cm/s	MDCK
Row1831_Row968_Row31462_Row459240_Row459136_Row455804_Row457810_Row353	2477397	513585	=	18952443	CHEMBL456815	557.98	C28H26ClF2N3O5	Cc1ccccc1NC(=O)Nc1cc(F)c(CC(=O)N2C[C@@H](F)C[C@H]2COc2ccc(C(=O)O)cc2)cc1Cl	2.8	10^-6cm/s	MDCK	Manually Curated
Row1831_Row968_Row31462_Row459240_Row459136_Row455804_Row457810_Row1831_Row968_Row31462_Row459240_Row459136_Row455804_Row457810	2477397	513585	=	18952443	CHEMBL456815	557.98	C28H26ClF2N3O5	Cc1ccccc1NC(=O)Nc1cc(F)c(CC(=O)N2C[C@@H](F)C[C@H]2COc2ccc(C(=O)O)cc2)cc1Cl	2.8	10'-6 Cm/s	MDCK
Row1829_Row968_Row31462_Row459241_Row459137_Row455805_Row457811_Row354	2477395	513586	=	18952443	CHEMBL515662	554.02	C29H29ClFN3O5	Cc1cc(NC(=O)Nc2ccccc2C)c(Cl)cc1CC(=O)N1C[C@@H](F)C[C@H]1COc1ccc(C(=O)O)cc1	1.8	10^-6cm/s	MDCK	Manually Curated
Row1829_Row968_Row31462_Row459241_Row459137_Row455805_Row457811_Row1829_Row968_Row31462_Row459241_Row459137_Row455805_Row457811	2477395	513586	=	18952443	CHEMBL515662	554.02	C29H29ClFN3O5	Cc1cc(NC(=O)Nc2ccccc2C)c(Cl)cc1CC(=O)N1C[C@@H](F)C[C@H]1COc1ccc(C(=O)O)cc1	1.8	10'-6 Cm/s	MDCK
Row1827_Row968_Row31462_Row459316_Row459212_Row455880_Row457886_Row355	2477393	513662	=	18952443	CHEMBL456399	594.85	C27H23Cl3FN3O5	O=C(Nc1ccccc1Cl)Nc1cc(Cl)c(CC(=O)N2C[C@@H](F)C[C@H]2COc2ccc(C(=O)O)cc2)cc1Cl	8.9	10^-6cm/s	MDCK	Manually Curated
Row1827_Row968_Row31462_Row459316_Row459212_Row455880_Row457886_Row1827_Row968_Row31462_Row459316_Row459212_Row455880_Row457886	2477393	513662	=	18952443	CHEMBL456399	594.85	C27H23Cl3FN3O5	O=C(Nc1ccccc1Cl)Nc1cc(Cl)c(CC(=O)N2C[C@@H](F)C[C@H]2COc2ccc(C(=O)O)cc2)cc1Cl	8.9	10'-6 Cm/s	MDCK
Row1826_Row968_Row31462_Row459317_Row459213_Row455881_Row457887_Row356	2477392	513663	=	18952443	CHEMBL456608	574.44	C28H26Cl2FN3O5	Cc1cc(NC(=O)Nc2ccccc2Cl)c(Cl)cc1CC(=O)N1C[C@@H](F)C[C@H]1COc1ccc(C(=O)O)cc1	3.5	10^-6cm/s	MDCK	Manually Curated
Row1826_Row968_Row31462_Row459317_Row459213_Row455881_Row457887_Row1826_Row968_Row31462_Row459317_Row459213_Row455881_Row457887	2477392	513663	=	18952443	CHEMBL456608	574.44	C28H26Cl2FN3O5	Cc1cc(NC(=O)Nc2ccccc2Cl)c(Cl)cc1CC(=O)N1C[C@@H](F)C[C@H]1COc1ccc(C(=O)O)cc1	3.5	10'-6 Cm/s	MDCK
Row1825_Row968_Row31462_Row459318_Row459214_Row455882_Row457888_Row357	2477391	513664	=	18952443	CHEMBL515819	622.85	C27H23BrClF2N3O5	O=C(Nc1cc(F)c(CC(=O)N2C[C@@H](F)C[C@H]2COc2ccc(C(=O)O)cc2)cc1Cl)Nc1ccccc1Br	6.5	10^-6cm/s	MDCK	Manually Curated
Row1825_Row968_Row31462_Row459318_Row459214_Row455882_Row457888_Row1825_Row968_Row31462_Row459318_Row459214_Row455882_Row457888	2477391	513664	=	18952443	CHEMBL515819	622.85	C27H23BrClF2N3O5	O=C(Nc1cc(F)c(CC(=O)N2C[C@@H](F)C[C@H]2COc2ccc(C(=O)O)cc2)cc1Cl)Nc1ccccc1Br	6.5	10'-6 Cm/s	MDCK
Row6225_Row3094_Row55276_Row516414_Row516310_Row507640_Row514980_Row4092	13456341	573120	=	24900737	CHEMBL576981	383.5	C16H21N3O4S2	C[C@@H](O)[C@H]1C(=O)N2C(C(=O)O)=C(SC3CN(C4=NCCS4)C3)[C@H](C)[C@H]12	0.7	10^-6cm/s	LLC-PK1	Manually Curated
Row6182_Row3053_Row54890_Row517208_Row517104_Row508433_Row515774_Row3294	13428675	573927	=	23859118	CHEMBL566757	391.52	C24H29N3O2	O=C(/C=C/c1cccnc1)NCCCCC1CCN(C(=O)c2ccccc2)CC1	15	10^-6cm/s	MDCK	Manually Curated
Row2684_Row1439_Row38560_Row524251_Row524147_Row515471_Row522817_Row2684_Row1439_Row38560_Row524251_Row524147_Row515471_Row522817	3378284	581098	=	20634069	CHEMBL571860	472.62	C28H38F2N2O2	CC(=O)N[C@@H](Cc1cc(F)cc(F)c1)[C@H](O)CNC1(c2cccc(C(C)(C)C)c2)CCCCC1	7	Nm/s	MDCK
Row2676_Row1439_Row38560_Row524252_Row524148_Row515472_Row522818_Row2676_Row1439_Row38560_Row524252_Row524148_Row515472_Row522818	3378276	581099	=	20634069	CHEMBL572081	482.58	C27H32F2N4O2	CC(=O)N[C@@H](Cc1cc(F)cc(F)c1)[C@H](O)CNC1(c2cccc(-n3cccn3)c2)CCCCC1	72	Nm/s	MDCK
Row6346_Row3183_Row56194_Row524948_Row524844_Row516168_Row523514_Row3514	13865887	581814	=	24332858	CHEMBL1751	780.95	C41H64O14	C[C@H]1O[C@@H](O[C@H]2[C@@H](O)C[C@H](O[C@H]3[C@@H](O)C[C@H](O[C@H]4CC[C@@]5(C)[C@H](CC[C@@H]6[C@@H]5C[C@@H](O)[C@]5(C)[C@@H](C7=CC(=O)OC7)CC[C@]65O)C4)O[C@@H]3C)O[C@@H]2C)C[C@H](O)[C@@H]1O	3.89	10^-6cm/s	MDCK	Manually Curated
Row6350_Row3182_Row56194_Row524948_Row524844_Row516168_Row523514_Row3515	13865891	581814	=	24332858	CHEMBL1751	780.95	C41H64O14	C[C@H]1O[C@@H](O[C@H]2[C@@H](O)C[C@H](O[C@H]3[C@@H](O)C[C@H](O[C@H]4CC[C@@]5(C)[C@H](CC[C@@H]6[C@@H]5C[C@@H](O)[C@]5(C)[C@@H](C7=CC(=O)OC7)CC[C@]65O)C4)O[C@@H]3C)O[C@@H]2C)C[C@H](O)[C@@H]1O	2.55	10^-6cm/s	MDCK	Manually Curated
Row6354_Row3185_Row56194_Row524948_Row524844_Row516168_Row523514_Row3516	13865899	581814	=	24332858	CHEMBL1751	780.95	C41H64O14	C[C@H]1O[C@@H](O[C@H]2[C@@H](O)C[C@H](O[C@H]3[C@@H](O)C[C@H](O[C@H]4CC[C@@]5(C)[C@H](CC[C@@H]6[C@@H]5C[C@@H](O)[C@]5(C)[C@@H](C7=CC(=O)OC7)CC[C@]65O)C4)O[C@@H]3C)O[C@@H]2C)C[C@H](O)[C@@H]1O	12.45	10^-6cm/s	MDCK	Manually Curated
Row6358_Row3186_Row56194_Row524948_Row524844_Row516168_Row523514_Row3517	13865903	581814	=	24332858	CHEMBL1751	780.95	C41H64O14	C[C@H]1O[C@@H](O[C@H]2[C@@H](O)C[C@H](O[C@H]3[C@@H](O)C[C@H](O[C@H]4CC[C@@]5(C)[C@H](CC[C@@H]6[C@@H]5C[C@@H](O)[C@]5(C)[C@@H](C7=CC(=O)OC7)CC[C@]65O)C4)O[C@@H]3C)O[C@@H]2C)C[C@H](O)[C@@H]1O	0.19	10^-6cm/s	MDCK	Manually Curated
Row6362_Row3188_Row56194_Row524948_Row524844_Row516168_Row523514_Row3518	13865911	581814	=	24332858	CHEMBL1751	780.95	C41H64O14	C[C@H]1O[C@@H](O[C@H]2[C@@H](O)C[C@H](O[C@H]3[C@@H](O)C[C@H](O[C@H]4CC[C@@]5(C)[C@H](CC[C@@H]6[C@@H]5C[C@@H](O)[C@]5(C)[C@@H](C7=CC(=O)OC7)CC[C@]65O)C4)O[C@@H]3C)O[C@@H]2C)C[C@H](O)[C@@H]1O	1.3	10^-6cm/s	MDCK	Manually Curated
Row6366_Row3189_Row56194_Row524948_Row524844_Row516168_Row523514_Row3519	13865915	581814	=	24332858	CHEMBL1751	780.95	C41H64O14	C[C@H]1O[C@@H](O[C@H]2[C@@H](O)C[C@H](O[C@H]3[C@@H](O)C[C@H](O[C@H]4CC[C@@]5(C)[C@H](CC[C@@H]6[C@@H]5C[C@@H](O)[C@]5(C)[C@@H](C7=CC(=O)OC7)CC[C@]65O)C4)O[C@@H]3C)O[C@@H]2C)C[C@H](O)[C@@H]1O	0.48	10^-6cm/s	MDCK	Manually Curated
Row6370_Row3193_Row56194_Row524948_Row524844_Row516168_Row523514_Row3520	13865923	581814	=	24332858	CHEMBL1751	780.95	C41H64O14	C[C@H]1O[C@@H](O[C@H]2[C@@H](O)C[C@H](O[C@H]3[C@@H](O)C[C@H](O[C@H]4CC[C@@]5(C)[C@H](CC[C@@H]6[C@@H]5C[C@@H](O)[C@]5(C)[C@@H](C7=CC(=O)OC7)CC[C@]65O)C4)O[C@@H]3C)O[C@@H]2C)C[C@H](O)[C@@H]1O	8.06	10^-6cm/s	MDCK	Manually Curated
Row6374_Row3197_Row56194_Row524948_Row524844_Row516168_Row523514_Row3521	13865927	581814	=	24332858	CHEMBL1751	780.95	C41H64O14	C[C@H]1O[C@@H](O[C@H]2[C@@H](O)C[C@H](O[C@H]3[C@@H](O)C[C@H](O[C@H]4CC[C@@]5(C)[C@H](CC[C@@H]6[C@@H]5C[C@@H](O)[C@]5(C)[C@@H](C7=CC(=O)OC7)CC[C@]65O)C4)O[C@@H]3C)O[C@@H]2C)C[C@H](O)[C@@H]1O	0.35	10^-6cm/s	MDCK	Manually Curated
Row6374_Row3197_Row56194_Row524948_Row524844_Row516168_Row523514_Row6374_Row3197_Row56194_Row524948_Row524844_Row516168_Row523514	13865927	581814	=	24332858	CHEMBL1751	780.95	C41H64O14	C[C@H]1O[C@@H](O[C@H]2[C@@H](O)C[C@H](O[C@H]3[C@@H](O)C[C@H](O[C@H]4CC[C@@]5(C)[C@H](CC[C@@H]6[C@@H]5C[C@@H](O)[C@]5(C)[C@@H](C7=CC(=O)OC7)CC[C@]65O)C4)O[C@@H]3C)O[C@@H]2C)C[C@H](O)[C@@H]1O	0.35	Ucm/s	MDCK
Row2379_Row1215_Row35827_Row536895_Row536790_Row528103_Row535457_Row626	3053831	594041	=	19648014	CHEMBL607819	432.33	C17H19Cl2N3O4S	CS(=O)(=O)Nc1ccc(OCC(=O)NCCNc2ccc(Cl)c(Cl)c2)cc1	1.8	10^-6cm/s	MDCK	Manually Curated
Row2381_Row1215_Row35827_Row536924_Row536819_Row528132_Row535486_Row628	3053834	594070	=	19648014	CHEMBL596036	444.34	C18H19Cl2N3O4S	CS(=O)(=O)Nc1ccc(OCCN2CCN(c3ccc(Cl)c(Cl)c3)C2=O)cc1	12.9	10^-6cm/s	MDCK	Manually Curated
Row2382_Row1215_Row35827_Row537017_Row536912_Row528225_Row535579_Row630	3053835	594164	=	19648014	CHEMBL594417	458.37	C19H21Cl2N3O4S	CS(=O)(=O)Nc1ccc(OCC(=O)N2CCN(c3ccc(Cl)c(Cl)c3)CC2)cc1	4.76	10^-6cm/s	MDCK	Manually Curated
Row2445_Row1277_Row36557_Row543093_Row542988_Row534299_Row541655_Row779	3095254	600358	=	20045321	CHEMBL596699	410.42	C20H22F4N4O	Cn1cnc(C(=O)N(Cc2ccc(F)c(C(F)(F)F)c2)[C@H]2C[C@H]3CNC[C@H]3C2)c1	2.1	10^-6cm/s	MDCK	Manually Curated
Row2444_Row1277_Row36557_Row543094_Row542989_Row534300_Row541656_Row780	3095253	600359	=	20045321	CHEMBL596700	408.42	C20H23F3N4O2	Cn1cnc(C(=O)N(Cc2cccc(OC(F)(F)F)c2)[C@H]2C[C@H]3CNC[C@H]3C2)c1	1.1	10^-6cm/s	MDCK	Manually Curated
Row2443_Row1277_Row36557_Row543095_Row542990_Row534301_Row541657_Row781	3095252	600360	=	20045321	CHEMBL599060	426.54	C24H31FN4O2	Cn1cnc(C(=O)N(Cc2ccc(F)c(OC3CCCC3)c2)[C@H]2C[C@H]3CNC[C@H]3C2)c1	0.2	10^-6cm/s	MDCK	Manually Curated
Row2442_Row1277_Row36557_Row543159_Row543054_Row534365_Row541721_Row782	3095251	600424	=	20045321	CHEMBL599264	382.51	C22H30N4O2	CC(C)Oc1cccc(CN(C(=O)c2cn(C)cn2)[C@H]2C[C@H]3CNC[C@H]3C2)c1	2.2	10^-6cm/s	MDCK	Manually Curated
Row2441_Row1277_Row36557_Row543160_Row543055_Row534366_Row541722_Row783	3095250	600425	=	20045321	CHEMBL603691	408.55	C24H32N4O2	Cn1cnc(C(=O)N(Cc2cccc(OC3CCCC3)c2)[C@H]2C[C@H]3CNC[C@H]3C2)c1	0.262	10^-6cm/s	MDCK	Manually Curated
Row2440_Row1277_Row36557_Row543161_Row543056_Row534367_Row541723_Row784	3095249	600426	=	20045321	CHEMBL603893	438.57	C25H34N4O3	COc1ccc(CN(C(=O)c2cn(C)cn2)[C@H]2C[C@H]3CNC[C@H]3C2)cc1OC1CCCC1	0.291	10^-6cm/s	MDCK	Manually Curated
Row2439_Row1277_Row36557_Row543162_Row543057_Row534368_Row541724_Row785	3095248	600427	=	20045321	CHEMBL598659	422.45	C21H25F3N4O2	CN1C[C@H]2C[C@@H](N(Cc3cccc(OC(F)(F)F)c3)C(=O)c3cn(C)cn3)C[C@H]2C1	21.5	10^-6cm/s	MDCK	Manually Curated
Row2438_Row1277_Row36557_Row543228_Row543123_Row534434_Row541790_Row786	3095247	600498	=	20045321	CHEMBL599480	438.47	C22H26F4N4O	CCN1C[C@H]2C[C@@H](N(Cc3ccc(F)c(C(F)(F)F)c3)C(=O)c3cn(C)cn3)C[C@H]2C1	14.5	10^-6cm/s	MDCK	Manually Curated
Row2437_Row1277_Row36557_Row543229_Row543124_Row534435_Row541791_Row787	3095246	600499	=	20045321	CHEMBL603695	424.44	C21H24F4N4O	CN1C[C@H]2C[C@@H](N(Cc3ccc(F)c(C(F)(F)F)c3)C(=O)c3cn(C)cn3)C[C@H]2C1	13	10^-6cm/s	MDCK	Manually Curated
Row2436_Row1277_Row36557_Row543230_Row543125_Row534436_Row541792_Row788	3095245	600500	=	20045321	CHEMBL599482	440.56	C25H33FN4O2	CN1C[C@H]2C[C@@H](N(Cc3ccc(F)c(OC4CCCC4)c3)C(=O)c3cn(C)cn3)C[C@H]2C1	10.4	10^-6cm/s	MDCK	Manually Curated
Row2435_Row1277_Row36557_Row543231_Row543126_Row534437_Row541793_Row789	3095244	600501	=	20045321	CHEMBL604805	436.48	C22H27F3N4O2	CCN1C[C@H]2C[C@@H](N(Cc3cccc(OC(F)(F)F)c3)C(=O)c3cn(C)cn3)C[C@H]2C1	30	10^-6cm/s	MDCK	Manually Curated
Row2434_Row1277_Row36557_Row543308_Row543203_Row534514_Row541870_Row790	3095243	600579	=	20045321	CHEMBL605540	468.5	C23H28F4N4O2	CC(F)CN1C[C@H]2C[C@@H](N(Cc3cccc(OC(F)(F)F)c3)C(=O)c3cn(C)cn3)C[C@H]2C1	45.8	10^-6cm/s	MDCK	Manually Curated
Row2433_Row1277_Row36557_Row543309_Row543204_Row534515_Row541871_Row791	3095242	600580	=	20045321	CHEMBL597032	504.48	C23H26F6N4O2	Cn1cnc(C(=O)N(Cc2cccc(OC(F)(F)F)c2)[C@@H]2C[C@@H]3CN(CCC(F)(F)F)C[C@@H]3C2)c1	25.9	10^-6cm/s	MDCK	Manually Curated
Row2432_Row1277_Row36557_Row543310_Row543205_Row534516_Row541872_Row792	3095241	600581	=	20045321	CHEMBL597033	528.58	C28H31F3N4O3	Cn1cnc(C(=O)N(Cc2cccc(OC(F)(F)F)c2)[C@@H]2C[C@@H]3CN(CC(O)c4ccccc4)C[C@@H]3C2)c1	8.1	10^-6cm/s	MDCK	Manually Curated
Row2431_Row1277_Row36557_Row543311_Row543206_Row534517_Row541873_Row793	3095240	600582	=	20045321	CHEMBL605744	480.53	C24H31F3N4O3	Cn1cnc(C(=O)N(Cc2cccc(OC(F)(F)F)c2)[C@@H]2C[C@@H]3CN(CC(C)(C)O)C[C@@H]3C2)c1	17.7	10^-6cm/s	MDCK	Manually Curated
Row2430_Row1277_Row36557_Row543387_Row543282_Row534592_Row541949_Row794	3095239	600662	=	20045321	CHEMBL607982	410.42	C20H22F4N4O	Cn1cnc(C(=O)N(Cc2ccc(F)c(C(F)(F)F)c2)[C@@H]2C[C@H]3CNC[C@H]3C2)c1	0.2	10^-6cm/s	MDCK	Manually Curated
Row6641_Row3301_Row56888_Row544983_Row544878_Row536187_Row543545_Row3706	13941269	602271	=	24432909	CHEMBL601719	450.35	C21H22Cl2FN5O	C[C@@H](Oc1cc(-c2cnn(C3CCNCC3)c2)cnc1N)c1c(Cl)ccc(F)c1Cl	0.8	10^-6cm/s	RRCK	Manually Curated
Row6641_Row3301_Row56888_Row544983_Row544878_Row536187_Row543545_Row6641_Row3301_Row56888_Row544983_Row544878_Row536187_Row543545	13941269	602271	=	24432909	CHEMBL601719	450.35	C21H22Cl2FN5O	C[C@@H](Oc1cc(-c2cnn(C3CCNCC3)c2)cnc1N)c1c(Cl)ccc(F)c1Cl	0.8	Ucm/s	RRCK
Row12010_Row6140_Row75687_Row544983_Row544878_Row536187_Row543545_Row12010_Row6140_Row75687_Row544983_Row544878_Row536187_Row543545	18761142	602271	=	28431340	CHEMBL601719	450.35	C21H22Cl2FN5O	C[C@@H](Oc1cc(-c2cnn(C3CCNCC3)c2)cnc1N)c1c(Cl)ccc(F)c1Cl	0.28	Ucm/s	RRCK
Row3526_Row1971_Row44315_Row545016_Row544911_Row536220_Row543578_Row1871	6346930	602304	=	21854078	CHEMBL599523	457.42	C22H21F6N3O	OC(CNCCNCc1ccccc1)c1cc(C(F)(F)F)nc2c(C(F)(F)F)cccc12	8.5	10^-6cm/s	MDCK	Manually Curated
Row3526_Row1971_Row44315_Row545016_Row544911_Row536220_Row543578_Row3526_Row1971_Row44315_Row545016_Row544911_Row536220_Row543578	6346930	602304	=	21854078	CHEMBL599523	457.42	C22H21F6N3O	OC(CNCCNCc1ccccc1)c1cc(C(F)(F)F)nc2c(C(F)(F)F)cccc12	8.5	10'-6 Cm/s	MDCK
Row9093_Row4541_Row63890_Row545320_Row545215_Row536524_Row543882_Row5023	15750607	602608	=	26144347	CHEMBL600002	571.62	C30H33F4N5O2	CCCCC(C(=O)COc1c(F)c(F)cc(F)c1F)n1cc([C@@](C)(NCc2ccc3ncccc3c2)C(C)C)nn1	3.02	10^-6cm/s	MDCK	Manually Curated
Row9093_Row4541_Row63890_Row545320_Row545215_Row536524_Row543882_Row9093_Row4541_Row63890_Row545320_Row545215_Row536524_Row543882	15750607	602608	=	26144347	CHEMBL600002	571.62	C30H33F4N5O2	CCCCC(C(=O)COc1c(F)c(F)cc(F)c1F)n1cc([C@@](C)(NCc2ccc3ncccc3c2)C(C)C)nn1	3.02	10'-6 Cm/s	MDCK
Row9091_Row4541_Row63890_Row545457_Row545352_Row536661_Row544019_Row5024	15750586	602747	=	26144347	CHEMBL592646	597.66	C32H35F4N5O2	CCCCC(C(=O)COc1c(F)c(F)cc(F)c1F)n1cc([C@@](C)(NCc2ccc3ncccc3c2)C2CCCC2)nn1	0.48	10^-6cm/s	MDCK	Manually Curated
Row9091_Row4541_Row63890_Row545457_Row545352_Row536661_Row544019_Row9091_Row4541_Row63890_Row545457_Row545352_Row536661_Row544019	15750586	602747	=	26144347	CHEMBL592646	597.66	C32H35F4N5O2	CCCCC(C(=O)COc1c(F)c(F)cc(F)c1F)n1cc([C@@](C)(NCc2ccc3ncccc3c2)C2CCCC2)nn1	0.48	10'-6 Cm/s	MDCK
Row12869_Row6610_Row78113_Row557033_Row556924_Row548215_Row555495_Row8282	19142596	616071	=	31732255	CHEMBL1090058	386.44	C22H26O6	COc1ccc(Cc2cc([C@@H]3OC4(COC4)[C@@H](O)[C@H](O)[C@H]3O)ccc2C)cc1	5.8	10^-6cm/s	LE-MDCK2	Manually Curated
Row4509_Row2341_Row47328_Row559883_Row559774_Row551062_Row558344_Row2221	10952949	619010	=	22420884	CHEMBL1090771	520.89	C20H17ClF4N4O4S	NC(=O)[C@@H](CCC(F)(F)F)N(Cc1ccc(-c2ncon2)cc1F)S(=O)(=O)c1ccc(Cl)cc1	5.52	10^-6cm/s	RRCK	Manually Curated
Row4509_Row2341_Row47328_Row559883_Row559774_Row551062_Row558344_Row4509_Row2341_Row47328_Row559883_Row559774_Row551062_Row558344	10952949	619010	=	22420884	CHEMBL1090771	520.89	C20H17ClF4N4O4S	NC(=O)[C@@H](CCC(F)(F)F)N(Cc1ccc(-c2ncon2)cc1F)S(=O)(=O)c1ccc(Cl)cc1	5.52	Ucm/s	RRCK
Row2681_Row1439_Row38560_Row613253_Row612912_Row580041_Row611421_Row2681_Row1439_Row38560_Row613253_Row612912_Row580041_Row611421	3378281	682671	=	20634069	CHEMBL1208874	459.58	C26H35F2N3O2	CC(=O)N[C@@H](Cc1cc(F)cc(F)c1)[C@H](O)CNC1(c2cccc(N(C)C)c2)CCCCC1	39	Nm/s	MDCK
Row2680_Row1439_Row38560_Row613312_Row612971_Row580100_Row611480_Row2680_Row1439_Row38560_Row613312_Row612971_Row580100_Row611480	3378280	682731	=	20634069	CHEMBL1208933	483.6	C28H35F2N3O2	CC(=O)N[C@@H](Cc1cc(F)cc(F)c1)[C@H](O)CNC1(c2cccc(C(C)(C)C#N)c2)CCCCC1	58	Nm/s	MDCK
Row2679_Row1439_Row38560_Row613313_Row612972_Row580101_Row611481_Row2679_Row1439_Row38560_Row613313_Row612972_Row580101_Row611481	3378279	682732	=	20634069	CHEMBL1208934	441.52	C25H29F2N3O2	CC(=O)N[C@@H](Cc1cc(F)cc(F)c1)[C@H](O)CNC1(c2cccc(C#N)c2)CCCCC1	91	Nm/s	MDCK
Row2678_Row1439_Row38560_Row613314_Row612973_Row580102_Row611482_Row2678_Row1439_Row38560_Row613314_Row612973_Row580102_Row611482	3378278	682733	=	20634069	CHEMBL1208935	488.62	C28H38F2N2O3	CC(=O)N[C@@H](Cc1cc(F)cc(F)c1)[C@H](O)CNC1(c2cccc(C(C)(C)CO)c2)CCCCC1	20	Nm/s	MDCK
Row2677_Row1439_Row38560_Row613315_Row612974_Row580103_Row611483_Row2677_Row1439_Row38560_Row613315_Row612974_Row580103_Row611483	3378277	682734	=	20634069	CHEMBL1208936	494.6	C25H32F2N2O4S	CC(=O)N[C@@H](Cc1cc(F)cc(F)c1)[C@H](O)CNC1(c2cccc(S(C)(=O)=O)c2)CCCCC1	36	Nm/s	MDCK
Row2675_Row1439_Row38560_Row613432_Row613091_Row580220_Row611600_Row2675_Row1439_Row38560_Row613432_Row613091_Row580220_Row611600	3378275	682854	=	20634069	CHEMBL1209055	499.63	C27H31F2N3O2S	CC(=O)N[C@@H](Cc1cc(F)cc(F)c1)[C@H](O)CNC1(c2cccc(-c3cscn3)c2)CCCCC1	8	Nm/s	MDCK
Row2674_Row1439_Row38560_Row613433_Row613092_Row580221_Row611601_Row2674_Row1439_Row38560_Row613433_Row613092_Row580221_Row611601	3378274	682855	=	20634069	CHEMBL1209056	482.58	C27H32F2N4O2	CC(=O)N[C@@H](Cc1cc(F)cc(F)c1)[C@H](O)CNC1(c2cccc(-n3ccnc3)c2)CCCCC1	19	Nm/s	MDCK
Row2673_Row1439_Row38560_Row613434_Row613093_Row580222_Row611602_Row2673_Row1439_Row38560_Row613434_Row613093_Row580222_Row611602	3378273	682856	=	20634069	CHEMBL1209057	483.56	C26H31F2N5O2	CC(=O)N[C@@H](Cc1cc(F)cc(F)c1)[C@H](O)CNC1(c2cccc(-n3nccn3)c2)CCCCC1	45	Nm/s	MDCK
Row2643_Row1446_Row38579_Row613447_Row613106_Row580235_Row611615_Row2643_Row1446_Row38579_Row613447_Row613106_Row580235_Row611615	3376232	682869	=	20663668	CHEMBL1209070	316.83	C18H21ClN2O	Cl.c1cncc(-c2ccccc2O[C@H]2C[C@@H]3CNC[C@H]2C3)c1	30.3	10'-6 Cm/s	MDCK
Row2644_Row1446_Row38579_Row613447_Row613106_Row580235_Row611615_Row2644_Row1446_Row38579_Row613447_Row613106_Row580235_Row611615	3376233	682869	=	20663668	CHEMBL1209070	316.83	C18H21ClN2O	Cl.c1cncc(-c2ccccc2O[C@H]2C[C@@H]3CNC[C@H]2C3)c1	28.7	10'-6 Cm/s	MDCK
Row2645_Row1446_Row38579_Row613450_Row613109_Row580238_Row611618_Row2645_Row1446_Row38579_Row613450_Row613109_Row580238_Row611618	3376234	682872	=	20663668	CHEMBL1209073	346.86	C19H23ClN2O2	COc1cncc(-c2ccccc2O[C@H]2C[C@@H]3CNC[C@H]2C3)c1.Cl	24.4	10'-6 Cm/s	MDCK
Row2672_Row1439_Row38560_Row613482_Row613141_Row580270_Row611650_Row2672_Row1439_Row38560_Row613482_Row613141_Row580270_Row611650	3378272	682905	=	20634069	CHEMBL1209105	486.6	C28H36F2N2O3	CC(=O)N[C@@H](Cc1cc(F)cc(F)c1)[C@H](O)CNC1(c2cccc(C3CCCO3)c2)CCCCC1	117	Nm/s	MDCK
Row2671_Row1439_Row38560_Row613483_Row613142_Row580271_Row611651_Row2671_Row1439_Row38560_Row613483_Row613142_Row580271_Row611651	3378271	682906	=	20634069	CHEMBL1209106	486.6	C28H36F2N2O3	CC(=O)N[C@@H](Cc1cc(F)cc(F)c1)[C@H](O)CNC1(c2cccc(C3CCOC3)c2)CCCCC1	100	Nm/s	MDCK
Row2670_Row1439_Row38560_Row613484_Row613143_Row580272_Row611652_Row2670_Row1439_Row38560_Row613484_Row613143_Row580272_Row611652	3378270	682907	=	20634069	CHEMBL1209107	499.6	C28H35F2N3O3	CC(=O)N[C@@H](Cc1cc(F)cc(F)c1)[C@H](O)CNC1(c2cccc(N3CCCC3=O)c2)CCCCC1	24	Nm/s	MDCK
Row2646_Row1446_Row38579_Row613501_Row613160_Row580289_Row611669_Row2646_Row1446_Row38579_Row613501_Row613160_Row580289_Row611669	3376235	682924	=	20663668	CHEMBL1209124	332.83	C18H21ClN2O2	Cl.Oc1cncc(-c2ccccc2O[C@H]2C[C@@H]3CNC[C@H]2C3)c1	4.05	10'-6 Cm/s	MDCK
Row2647_Row1446_Row38579_Row613501_Row613160_Row580289_Row611669_Row2647_Row1446_Row38579_Row613501_Row613160_Row580289_Row611669	3376236	682924	=	20663668	CHEMBL1209124	332.83	C18H21ClN2O2	Cl.Oc1cncc(-c2ccccc2O[C@H]2C[C@@H]3CNC[C@H]2C3)c1	3.36	10'-6 Cm/s	MDCK
Row2648_Row1446_Row38579_Row613502_Row613161_Row580290_Row611670_Row2648_Row1446_Row38579_Row613502_Row613161_Row580290_Row611670	3376237	682925	=	20663668	CHEMBL1209125	332.83	C18H21ClN2O2	Cl.Oc1cncc(-c2ccccc2O[C@@H]2C[C@H]3CNC[C@@H]2C3)c1	2.66	10'-6 Cm/s	MDCK
Row2649_Row1446_Row38579_Row613503_Row613162_Row580291_Row611671_Row2649_Row1446_Row38579_Row613503_Row613162_Row580291_Row611671	3376238	682926	=	20663668	CHEMBL1209126	334.82	C18H20ClFN2O	Cl.Fc1ccncc1-c1ccccc1O[C@H]1C[C@@H]2CNC[C@H]1C2	13.3	10'-6 Cm/s	MDCK
Row2669_Row1439_Row38560_Row613542_Row613201_Row580330_Row611710_Row2669_Row1439_Row38560_Row613542_Row613201_Row580330_Row611710	3378269	682965	=	20634069	CHEMBL1209165	501.57	C27H33F2N3O4	CC(=O)N[C@@H](Cc1cc(F)cc(F)c1)[C@H](O)CNC1(c2cccc(N3CCOC3=O)c2)CCCCC1	22	Nm/s	MDCK
Row2668_Row1439_Row38560_Row613543_Row613202_Row580331_Row611711_Row2668_Row1439_Row38560_Row613543_Row613202_Row580331_Row611711	3378268	682966	=	20634069	CHEMBL1209166	500.59	C27H34F2N4O3	CC(=O)N[C@@H](Cc1cc(F)cc(F)c1)[C@H](O)CNC1(c2cccc(N3CCNC3=O)c2)CCCCC1	7	Nm/s	MDCK
Row2667_Row1439_Row38560_Row613544_Row613203_Row580332_Row611712_Row2667_Row1439_Row38560_Row613544_Row613203_Row580332_Row611712	3378267	682967	=	20634069	CHEMBL1209167	498.61	C29H36F2N2O3	CC(=O)N[C@@H](Cc1cc(F)cc(F)c1)[C@H](O)CNC1(c2cccc(C3CCCC3=O)c2)CCCCC1	51	Nm/s	MDCK
Row2650_Row1446_Row38579_Row613560_Row613219_Row580348_Row611728_Row2650_Row1446_Row38579_Row613560_Row613219_Row580348_Row611728	3376239	682983	=	20663668	CHEMBL1209183	334.82	C18H20ClFN2O	Cl.Fc1cncc(-c2ccccc2O[C@H]2C[C@@H]3CNC[C@H]2C3)c1	10	10'-6 Cm/s	MDCK
Row2651_Row1446_Row38579_Row613564_Row613223_Row580352_Row611732_Row2651_Row1446_Row38579_Row613564_Row613223_Row580352_Row611732	3376240	682987	=	20663668	CHEMBL1209187	409.94	C19H24ClN3O3S	CS(=O)(=O)Nc1cncc(-c2ccccc2O[C@H]2C[C@@H]3CNC[C@H]2C3)c1.Cl	1.17	10'-6 Cm/s	MDCK
Row2666_Row1439_Row38560_Row613599_Row613258_Row580387_Row611767_Row2666_Row1439_Row38560_Row613599_Row613258_Row580387_Row611767	3378266	683022	=	20634069	CHEMBL1209221	525.64	C30H37F2N3O3	CC(=O)N[C@@H](Cc1cc(F)cc(F)c1)[C@H](O)CNC1(c2cccc(N3C(=O)C4CCC3C4)c2)CCCCC1	31	Nm/s	MDCK
Row2665_Row1439_Row38560_Row613600_Row613259_Row580388_Row611768_Row2665_Row1439_Row38560_Row613600_Row613259_Row580388_Row611768	3378265	683023	=	20634069	CHEMBL1209222	513.63	C29H37F2N3O3	CC(=O)N[C@@H](Cc1cc(F)cc(F)c1)[C@H](O)CNC1(c2cccc(N3CCCCC3=O)c2)CCCCC1	11	Nm/s	MDCK
Row2664_Row1439_Row38560_Row613601_Row613260_Row580389_Row611769_Row2664_Row1439_Row38560_Row613601_Row613260_Row580389_Row611769	3378264	683024	=	20634069	CHEMBL1209223	515.6	C28H35F2N3O4	CC(=O)N[C@@H](Cc1cc(F)cc(F)c1)[C@H](O)CNC1(c2cccc(N3CCOCC3=O)c2)CCCCC1	8	Nm/s	MDCK
Row2652_Row1446_Row38579_Row613620_Row613279_Row580408_Row611788_Row2652_Row1446_Row38579_Row613620_Row613279_Row580408_Row611788	3376241	683043	=	20663668	CHEMBL1209242	409.94	C19H24ClN3O3S	CS(=O)(=O)Nc1cncc(-c2ccccc2O[C@@H]2C[C@H]3CNC[C@@H]2C3)c1.Cl	0.84	10'-6 Cm/s	MDCK
Row2653_Row1446_Row38579_Row613621_Row613280_Row580409_Row611789_Row2653_Row1446_Row38579_Row613621_Row613280_Row580409_Row611789	3376242	683044	=	20663668	CHEMBL1209243	423.97	C20H26ClN3O3S	CCS(=O)(=O)Nc1cncc(-c2ccccc2O[C@H]2C[C@@H]3CNC[C@H]2C3)c1.Cl	0.44	10'-6 Cm/s	MDCK
Row2654_Row1446_Row38579_Row613622_Row613281_Row580410_Row611790_Row2654_Row1446_Row38579_Row613622_Row613281_Row580410_Row611790	3376243	683045	=	20663668	CHEMBL1209244	437.99	C21H28ClN3O3S	CC(C)S(=O)(=O)Nc1cncc(-c2ccccc2O[C@H]2C[C@@H]3CNC[C@H]2C3)c1.Cl	0.56	10'-6 Cm/s	MDCK
Row2663_Row1439_Row38560_Row613662_Row613321_Row580450_Row611830_Row2663_Row1439_Row38560_Row613662_Row613321_Row580450_Row611830	3378263	683085	=	20634069	CHEMBL1209284	514.62	C28H36F2N4O3	CC(=O)N[C@@H](Cc1cc(F)cc(F)c1)[C@H](O)CNC1(c2cccc(N3CCCNC3=O)c2)CCCCC1	2	Nm/s	MDCK
Row2662_Row1439_Row38560_Row613663_Row613322_Row580451_Row611831_Row2662_Row1439_Row38560_Row613663_Row613322_Row580451_Row611831	3378262	683086	=	20634069	CHEMBL1209285	529.63	C29H37F2N3O4	CC(=O)N[C@@H](Cc1cc(F)cc(F)c1)[C@H](O)CNC1(c2cccc(N3CCCOCC3=O)c2)CCCCC1	5	Nm/s	MDCK
Row2661_Row1439_Row38560_Row613664_Row613323_Row580452_Row611832_Row2661_Row1439_Row38560_Row613664_Row613323_Row580452_Row611832	3378261	683087	=	20634069	CHEMBL1209286	516.63	C29H38F2N2O4	CC(=O)N[C@@H](Cc1cc(F)cc(F)c1)[C@H](O)CNC1(c2cccc(C3CCOCOC3)c2)CCCCC1	138	Nm/s	MDCK
Row2660_Row1439_Row38560_Row613734_Row613393_Row580522_Row611902_Row2660_Row1439_Row38560_Row613734_Row613393_Row580522_Row611902	3378260	683157	=	20634069	CHEMBL1209355	515.65	C29H39F2N3O3	CC(=O)N[C@@H](Cc1cc(F)cc(F)c1)[C@H](O)CNC1(c2cccc(N3CCCOCC3)c2)CCCCC1	107	Nm/s	MDCK
Row2659_Row1439_Row38560_Row613735_Row613394_Row580523_Row611903_Row2659_Row1439_Row38560_Row613735_Row613394_Row580523_Row611903	3378259	683158	=	20634069	CHEMBL1209356	444.52	C25H30F2N2O3	CC(=O)N[C@@H](Cc1cc(F)cc(F)c1)[C@H](O)CNC1(c2cccc(C3CCCO3)c2)CC1	114	Nm/s	MDCK
Row2658_Row1439_Row38560_Row613736_Row613395_Row580524_Row611904_Row2658_Row1439_Row38560_Row613736_Row613395_Row580524_Row611904	3378258	683159	=	20634069	CHEMBL1209357	458.55	C26H32F2N2O3	CC(=O)N[C@@H](Cc1cc(F)cc(F)c1)[C@H](O)CNC1(c2cccc(C3(C)CCCO3)c2)CC1	90	Nm/s	MDCK
Row2657_Row1439_Row38560_Row613737_Row613396_Row580525_Row611905_Row2657_Row1439_Row38560_Row613737_Row613396_Row580525_Row611905	3378257	683160	=	20634069	CHEMBL1209358	458.55	C26H32F2N2O3	CC(=O)N[C@@H](Cc1cc(F)cc(F)c1)[C@H](O)CNC1(c2cccc(C3CCCCO3)c2)CC1	111	Nm/s	MDCK
Row2656_Row1439_Row38560_Row613798_Row613457_Row580586_Row611966_Row2656_Row1439_Row38560_Row613798_Row613457_Row580586_Row611966	3378256	683221	=	20634069	CHEMBL1209418	460.52	C25H30F2N2O4	CC(=O)N[C@@H](Cc1cc(F)cc(F)c1)[C@H](O)CNC1(c2cccc(C3COCCO3)c2)CC1	100	Nm/s	MDCK
Row2655_Row1439_Row38560_Row613799_Row613458_Row580587_Row611967_Row2655_Row1439_Row38560_Row613799_Row613458_Row580587_Row611967	3378255	683222	=	20634069	CHEMBL1209419	471.55	C26H31F2N3O3	CC(=O)N[C@@H](Cc1cc(F)cc(F)c1)[C@H](O)CNC1(c2cccc(N3CC4CC3CO4)c2)CC1	139	Nm/s	MDCK
Row2683_Row1439_Row38560_Row614267_Row613926_Row581055_Row612435_Row2683_Row1439_Row38560_Row614267_Row613926_Row581055_Row612435	3378283	683700	=	20634069	CHEMBL1208803	416.51	C24H30F2N2O2	CC(=O)N[C@@H](Cc1cc(F)cc(F)c1)[C@H](O)CNC1(c2ccccc2)CCCCC1	31	Nm/s	MDCK
Row2682_Row1439_Row38560_Row614268_Row613927_Row581056_Row612436_Row2682_Row1439_Row38560_Row614268_Row613927_Row581056_Row612436	3378282	683701	=	20634069	CHEMBL1209893	444.57	C26H34F2N2O2	CCc1cccc(C2(NC[C@@H](O)[C@H](Cc3cc(F)cc(F)c3)NC(C)=O)CCCCC2)c1	11	Nm/s	MDCK
Row2735_Row1463_Row38721_Row616771_Row616430_Row583559_Row614939_Row929	3404399	686255	=	20615696	CHEMBL1214402	479.34	C20H11F6N7O	NC(=O)c1cnc(-c2cnc3c(Nc4ccc(C(F)(F)F)cn4)ccnc3n2)c(C(F)(F)F)c1	34	10^-6cm/s	MDCK	Manually Curated
Row2760_Row1479_Row38907_Row619186_Row618845_Row585973_Row617354_Row934	3423321	688723	=	20655213	CHEMBL1222288	586.45	C27H21Cl2N3O6S	O=C(NC[C@H](NC(=O)c1c(Cl)cc2c(c1Cl)CCN(C(=O)c1ccc3ccoc3c1)C2)C(=O)O)c1cccs1	0.34	10^-6cm/s	MDCK	Manually Curated
Row2760_Row1479_Row38907_Row619186_Row618845_Row585973_Row617354_Row2760_Row1479_Row38907_Row619186_Row618845_Row585973_Row617354	3423321	688723	=	20655213	CHEMBL1222288	586.45	C27H21Cl2N3O6S	O=C(NC[C@H](NC(=O)c1c(Cl)cc2c(c1Cl)CCN(C(=O)c1ccc3ccoc3c1)C2)C(=O)O)c1cccs1	0.34	10'-6 Cm/s	MDCK
Row2762_Row1479_Row38907_Row619189_Row618848_Row585976_Row617357_Row936	3423323	688726	=	20655213	CHEMBL1222291	614.51	C29H25Cl2N3O6S	CCOC(=O)[C@H](CNC(=O)c1cccs1)NC(=O)c1c(Cl)cc2c(c1Cl)CCN(C(=O)c1ccc3ccoc3c1)C2	8.5	10^-6cm/s	MDCK	Manually Curated
Row2762_Row1479_Row38907_Row619189_Row618848_Row585976_Row617357_Row2762_Row1479_Row38907_Row619189_Row618848_Row585976_Row617357	3423323	688726	=	20655213	CHEMBL1222291	614.51	C29H25Cl2N3O6S	CCOC(=O)[C@H](CNC(=O)c1cccs1)NC(=O)c1c(Cl)cc2c(c1Cl)CCN(C(=O)c1ccc3ccoc3c1)C2	8.5	10'-6 Cm/s	MDCK
Row3445_Row1923_Row43765_Row620107_Row619766_Row586894_Row618275_Row1807	6300932	689647	=	21705219	CHEMBL1223203	378.48	C21H26N6O	CN(C)CCNC(=O)c1ccc(-c2cnc3ccc(NCC4CC4)nn23)cc1	2.1	10^-6cm/s	MDCK	Manually Curated
Row12864_Row6610_Row78113_Row621062_Row620721_Row587849_Row619230_Row8283	19142591	690605	=	31732255	CHEMBL1224151	419.5	C25H26FN3O2	COc1cc(/C=C2\CCCN([C@@H](C)c3ccc(F)cc3)C2=O)ccc1-n1cnc(C)c1	16	10^-6cm/s	LE-MDCK2	Manually Curated
Row2789_Row1525_Row39643_Row630081_Row629735_Row596531_Row628236_Row980	3506991	706535	=	20822905	CHEMBL1257534	419.47	C20H17N7O2S	Cn1ncc2c(Nc3ccc(S(C)(=O)=O)cc3)nc(-c3cccc4[nH]ncc34)nc21	0.37	10^-6cm/s	MDCK	Manually Curated
Row2792_Row1525_Row39643_Row630082_Row629736_Row596532_Row628237_Row983	3506997	706536	=	20822905	CHEMBL1257535	420.45	C20H16N6O3S	Cn1ncc2c(Oc3ccc(S(C)(=O)=O)cc3)nc(-c3cccc4[nH]ncc34)nc21	2.5	10^-6cm/s	MDCK	Manually Curated
Row2795_Row1525_Row39643_Row630200_Row629854_Row596650_Row628355_Row986	3507003	706654	=	20822905	CHEMBL1257652	404.46	C20H16N6O2S	Cn1ncc2c(-c3ccc(S(C)(=O)=O)cc3)nc(-c3cccc4[nH]ncc34)nc21	31.5	10^-6cm/s	MDCK	Manually Curated
Row2798_Row1525_Row39643_Row630201_Row629855_Row596651_Row628356_Row989	3507009	706655	=	20822905	CHEMBL1257653	419.47	C21H17N5O3S	Cn1ncc2c(Oc3ccc(S(C)(=O)=O)cc3)cc(-c3cccc4[nH]ncc34)nc21	13.9	10^-6cm/s	MDCK	Manually Curated
Row4244_Row2251_Row46587_Row631753_Row631407_Row598203_Row629908_Row2266	10873267	708212	=	22444683	CHEMBL1259194	578.54	C31H33Cl2N5O2	C[C@@H](c1ccc(-c2ccccc2)cc1)[C@H](NC(=O)C(C)(C)N)C(=O)N1CCC[C@H]1c1nc2cc(Cl)c(Cl)cc2[nH]1	2.3	10^-6cm/s	LLC-PK1	Manually Curated
Row7472_Row3585_Row60233_Row634427_Row634081_Row600877_Row632582_Row4419	15075053	710931	=	25442312	CHEMBL1271676	531.54	C27H34NO8P	CCOP(=O)(OCC)N1C/C(=C\c2ccc(OC)c(OC)c2)C(=O)/C(=C/c2ccc(OC)c(OC)c2)C1	62.3	10^-6cm/s	MDCK	Manually Curated
Row7472_Row3585_Row60233_Row634427_Row634081_Row600877_Row632582_Row7472_Row3585_Row60233_Row634427_Row634081_Row600877_Row632582	15075053	710931	=	25442312	CHEMBL1271676	531.54	C27H34NO8P	CCOP(=O)(OCC)N1C/C(=C\c2ccc(OC)c(OC)c2)C(=O)/C(=C/c2ccc(OC)c(OC)c2)C1	62.3	Ucm/s	MDCK
Row7473_Row3585_Row60233_Row634477_Row634131_Row600927_Row632632_Row4423	15075054	710984	=	25442312	CHEMBL1271729	591.59	C29H38NO10P	CCOP(=O)(OCC)N1C/C(=C\c2cc(OC)c(OC)c(OC)c2)C(=O)/C(=C/c2cc(OC)c(OC)c(OC)c2)C1	105	10^-6cm/s	MDCK	Manually Curated
Row7473_Row3585_Row60233_Row634477_Row634131_Row600927_Row632632_Row7473_Row3585_Row60233_Row634477_Row634131_Row600927_Row632632	15075054	710984	=	25442312	CHEMBL1271729	591.59	C29H38NO10P	CCOP(=O)(OCC)N1C/C(=C\c2cc(OC)c(OC)c(OC)c2)C(=O)/C(=C/c2cc(OC)c(OC)c(OC)c2)C1	105	Ucm/s	MDCK
Row11250_Row5695_Row73104_Row672606_Row672223_Row639051_Row670717_Row6810	18377505	757378	=	29456800	CHEMBL1333494	395.48	C21H21N3O3S	Cc1ccc(NS(=O)(=O)c2cc(C(=O)NCc3cccnc3)ccc2C)cc1	15	10^-6cm/s	LE-MDCK2	Manually Curated
Row11076_Row5555_Row72175_Row809767_Row809280_Row776190_Row807718_Row6362	18264200	904374	=	28684121	CHEMBL1480490	363.42	C21H21N3O3	O=C(COc1cccc2cccnc12)Nc1ccccc1N1CCOCC1	37	10^-6cm/s	MDCK	Manually Curated
Row5032_Row2582_Row49390_Row934309_Row933726_Row900720_Row932110_Row5032_Row2582_Row49390_Row934309_Row933726_Row900720_Row932110	12108910	1038194	=	22765895	CHEMBL1615183	307.32	C14H13N9	Cc1nc(N)nc(-n2c(Nc3cc[nH]n3)nc3ccccc32)n1	20.3	Ucm/s	LLC-PK1
Row3044_Row1727_Row42188_Row961284_Row960700_Row917569_Row959039_Row3044_Row1727_Row42188_Row961284_Row960700_Row917569_Row959039	5240849	1073692	=	21324688	CHEMBL1683566	368.44	C19H24N6O2	COc1ccc(-c2cc(N3C[C@H](N)[C@@H](N4CCCCC4=O)C3)ncn2)cn1	2.7	10'-6 Cm/s	MDCK
Row3044_Row1727_Row42188_Row961284_Row960700_Row917569_Row959039_Row1546	5240849	1073692	=	21324688	CHEMBL1683566	368.44	C19H24N6O2	COc1ccc(-c2cc(N3C[C@H](N)[C@@H](N4CCCCC4=O)C3)ncn2)cn1	2.7	10^-6cm/s	RRCK	Manually Curated
Row3045_Row1727_Row42188_Row961285_Row960701_Row917570_Row959040_Row3045_Row1727_Row42188_Row961285_Row960701_Row917570_Row959040	5240850	1073693	=	21324688	CHEMBL1683567	338.42	C18H22N6O	N[C@H]1CN(c2ncnc(-c3ccccc3)n2)C[C@@H]1N1CCCCC1=O	35.7	10'-6 Cm/s	MDCK
Row3045_Row1727_Row42188_Row961285_Row960701_Row917570_Row959040_Row1547	5240850	1073693	=	21324688	CHEMBL1683567	338.42	C18H22N6O	N[C@H]1CN(c2ncnc(-c3ccccc3)n2)C[C@@H]1N1CCCCC1=O	35.7	10^-6cm/s	RRCK	Manually Curated
Row3046_Row1727_Row42188_Row961286_Row960702_Row917571_Row959041_Row3046_Row1727_Row42188_Row961286_Row960702_Row917571_Row959041	5240851	1073694	=	21324688	CHEMBL1683568	366.42	C17H24F2N6O	N[C@H]1CN(c2cc(N3CCC(F)(F)C3)ncn2)C[C@@H]1N1CCCCC1=O	1.8	10'-6 Cm/s	MDCK
Row3046_Row1727_Row42188_Row961286_Row960702_Row917571_Row959041_Row1548	5240851	1073694	=	21324688	CHEMBL1683568	366.42	C17H24F2N6O	N[C@H]1CN(c2cc(N3CCC(F)(F)C3)ncn2)C[C@@H]1N1CCCCC1=O	1.8	10^-6cm/s	RRCK	Manually Curated
Row3047_Row1727_Row42188_Row961287_Row960703_Row917572_Row959042_Row3047_Row1727_Row42188_Row961287_Row960703_Row917572_Row959042	5240852	1073695	=	21324688	CHEMBL1683569	367.4	C16H23F2N7O	N[C@H]1CN(c2ncnc(N3CCC(F)(F)C3)n2)C[C@@H]1N1CCCCC1=O	3.8	10'-6 Cm/s	MDCK
Row3047_Row1727_Row42188_Row961287_Row960703_Row917572_Row959042_Row1549	5240852	1073695	=	21324688	CHEMBL1683569	367.4	C16H23F2N7O	N[C@H]1CN(c2ncnc(N3CCC(F)(F)C3)n2)C[C@@H]1N1CCCCC1=O	3.8	10^-6cm/s	RRCK	Manually Curated
Row3048_Row1727_Row42188_Row961288_Row960704_Row917573_Row959043_Row3048_Row1727_Row42188_Row961288_Row960704_Row917573_Row959043	5240853	1073696	=	21324688	CHEMBL1683570	402.4	C17H22F4N6O	N[C@H]1CN(c2cc(N3CCC(F)(F)C3)ncn2)C[C@@H]1N1CC(F)(F)CCC1=O	3.4	10'-6 Cm/s	MDCK
Row3048_Row1727_Row42188_Row961288_Row960704_Row917573_Row959043_Row1550	5240853	1073696	=	21324688	CHEMBL1683570	402.4	C17H22F4N6O	N[C@H]1CN(c2cc(N3CCC(F)(F)C3)ncn2)C[C@@H]1N1CC(F)(F)CCC1=O	3.4	10^-6cm/s	RRCK	Manually Curated
Row3049_Row1727_Row42188_Row961289_Row960705_Row917574_Row959044_Row3049_Row1727_Row42188_Row961289_Row960705_Row917574_Row959044	5240854	1073697	=	21324688	CHEMBL1683571	403.38	C16H21F4N7O	N[C@H]1CN(c2ncnc(N3CCC(F)(F)C3)n2)C[C@@H]1N1CC(F)(F)CCC1=O	5	10'-6 Cm/s	MDCK
Row3049_Row1727_Row42188_Row961289_Row960705_Row917574_Row959044_Row1551	5240854	1073697	=	21324688	CHEMBL1683571	403.38	C16H21F4N7O	N[C@H]1CN(c2ncnc(N3CCC(F)(F)C3)n2)C[C@@H]1N1CC(F)(F)CCC1=O	5	10^-6cm/s	RRCK	Manually Curated
Row3050_Row1727_Row42188_Row961290_Row960706_Row917575_Row959045_Row3050_Row1727_Row42188_Row961290_Row960706_Row917575_Row959045	5240855	1073698	=	21324688	CHEMBL1683572	416.42	C18H24F4N6O	Cc1nc(N2C[C@H](N)[C@@H](N3CC(F)(F)CCC3=O)C2)cc(N2CCC(F)(F)C2)n1	3.9	10'-6 Cm/s	MDCK
Row3050_Row1727_Row42188_Row961290_Row960706_Row917575_Row959045_Row1552	5240855	1073698	=	21324688	CHEMBL1683572	416.42	C18H24F4N6O	Cc1nc(N2C[C@H](N)[C@@H](N3CC(F)(F)CCC3=O)C2)cc(N2CCC(F)(F)C2)n1	3.9	10^-6cm/s	RRCK	Manually Curated
Row4039_Row2140_Row45510_Row962019_Row961435_Row918302_Row959774_Row2007	8008669	1074570	=	22079761	CHEMBL1684295	540.46	C26H27Cl2N7O2	O=C(CCN1CCC(c2nc(-c3ccccn3)no2)CC1)N1CCC[C@H]1c1nc2cc(Cl)c(Cl)cc2[nH]1	23	10^-6cm/s	LLC-PK1	Manually Curated
Row3052_Row1707_Row42150_Row962436_Row961852_Row918719_Row960191_Row1521	5246186	1075025	=	21316220	CHEMBL1684707	491.57	C24H37F4N3O3	CC(CC(=O)N1C[C@@H]2C[C@H]1CN2C(=O)[C@@]1(C(C)C)CC[C@@H](NC2CCOCC2F)C1)C(F)(F)F	11.8	10^-6cm/s	MDCK	Manually Curated
Row3052_Row1707_Row42150_Row962436_Row961852_Row918719_Row960191_Row3052_Row1707_Row42150_Row962436_Row961852_Row918719_Row960191	5246186	1075025	=	21316220	CHEMBL1684707	491.57	C24H37F4N3O3	CC(CC(=O)N1C[C@@H]2C[C@H]1CN2C(=O)[C@@]1(C(C)C)CC[C@@H](NC2CCOCC2F)C1)C(F)(F)F	11.8	10'-6 Cm/s	MDCK
Row3053_Row1707_Row42150_Row962437_Row961853_Row918720_Row960192_Row1523	5246187	1075026	=	21316220	CHEMBL1684708	477.54	C23H35F4N3O3	CC(C)[C@]1(C(=O)N2C[C@@H]3C[C@H]2CN3C(=O)CCC(F)(F)F)CC[C@@H](NC2CCOCC2F)C1	8.35	10^-6cm/s	MDCK	Manually Curated
Row3053_Row1707_Row42150_Row962437_Row961853_Row918720_Row960192_Row3053_Row1707_Row42150_Row962437_Row961853_Row918720_Row960192	5246187	1075026	=	21316220	CHEMBL1684708	477.54	C23H35F4N3O3	CC(C)[C@]1(C(=O)N2C[C@@H]3C[C@H]2CN3C(=O)CCC(F)(F)F)CC[C@@H](NC2CCOCC2F)C1	8.35	10'-6 Cm/s	MDCK
Row8277_Row4072_Row62449_Row1007015_Row1006288_Row961169_Row1004594_Row2655	15456530	1123018	=	22855735	CHEMBL1744447	1001.15	C44H54CaF2N6O12S2	CC(C)c1nc(N(C)S(C)(=O)=O)nc(-c2ccc(F)cc2)c1/C=C/[C@@H](O)C[C@@H](O)CC(=O)[O-].CC(C)c1nc(N(C)S(C)(=O)=O)nc(-c2ccc(F)cc2)c1/C=C/[C@@H](O)C[C@@H](O)CC(=O)[O-].[Ca+2]	0.43	10^-6cm/s	MDCK	Manually Curated
Row8277_Row4072_Row62449_Row1007015_Row1006288_Row961169_Row1004594_Row8277_Row4072_Row62449_Row1007015_Row1006288_Row961169_Row1004594	15456530	1123018	=	22855735	CHEMBL1744447	1001.15	C44H54CaF2N6O12S2	CC(C)c1nc(N(C)S(C)(=O)=O)nc(-c2ccc(F)cc2)c1/C=C/[C@@H](O)C[C@@H](O)CC(=O)[O-].CC(C)c1nc(N(C)S(C)(=O)=O)nc(-c2ccc(F)cc2)c1/C=C/[C@@H](O)C[C@@H](O)CC(=O)[O-].[Ca+2]	0.43	Ucm/s	MDCK
Row12877_Row6610_Row78113_Row1020067_Row1019340_Row974220_Row1017646_Row8284	19142604	1150434	=	31732255	CHEMBL1783764	514.67	C32H38N2O4	CC(C)(CC1Cc2ccccc2C1)NC[C@@H](O)COc1cc(C2CC3CC2C2C(C(=O)O)C32)ccc1C#N	5.3	10^-6cm/s	LE-MDCK2	Manually Curated
Row3271_Row1871_Row43288_Row1020141_Row1019414_Row974294_Row1017720_Row528	6221515	1150508	=	19428251	CHEMBL1783837	484.55	C21H27F3N6O2S	CN(C)[C@@H]1CCC[C@H]1Nc1nc(Nc2ccc(S(=O)(=O)NC3CC3)cc2)ncc1C(F)(F)F	4.8	10^-6cm/s	MDCK	Manually Curated
Row3271_Row1871_Row43288_Row1020141_Row1019414_Row974294_Row1017720_Row3271_Row1871_Row43288_Row1020141_Row1019414_Row974294_Row1017720	6221515	1150508	=	19428251	CHEMBL1783837	484.55	C21H27F3N6O2S	CN(C)[C@@H]1CCC[C@H]1Nc1nc(Nc2ccc(S(=O)(=O)NC3CC3)cc2)ncc1C(F)(F)F	4.8	10'-6 Cm/s	MDCK
Row3592_Row1958_Row44232_Row1024695_Row1023965_Row978191_Row1022255_Row1819	6354288	1158953	=	21784634	CHEMBL1795909	506.47	C26H33Cl2N3O3	COCCCc1cc(Cl)c(Cl)c(CN(C(=O)[C@H]2CNCC[C@@H]2c2ccn(C)c(=O)c2)C2CC2)c1	3	10^-6cm/s	LLC-PK1	Manually Curated
Row3591_Row1958_Row44232_Row1024851_Row1024121_Row978347_Row1022411_Row1820	6354287	1159109	=	21784634	CHEMBL1796063	530.51	C27H36BrN3O3	COCCCc1cc(CN(C(=O)[C@H]2CNCC[C@@H]2c2ccn(C)c(=O)c2)C2CC2)cc(Br)c1C	2	10^-6cm/s	LLC-PK1	Manually Curated
Row5613_Row2801_Row52897_Row1025065_Row1024335_Row978561_Row1022625_Row3019	12661538	1159323	=	23265894	CHEMBL1796275	412.9	C21H17ClN2O3S	CN(C(=O)c1cc2c(s1)-c1ccc(C(N)=O)cc1OCC2)c1ccccc1Cl	2.1	10^-6cm/s	MDCK	Manually Curated
Row5613_Row2801_Row52897_Row1025065_Row1024335_Row978561_Row1022625_Row5613_Row2801_Row52897_Row1025065_Row1024335_Row978561_Row1022625	12661538	1159323	=	23265894	CHEMBL1796275	412.9	C21H17ClN2O3S	CN(C(=O)c1cc2c(s1)-c1ccc(C(N)=O)cc1OCC2)c1ccccc1Cl	2.1	Ucm/s	MDCK
Row5332_Row2671_Row49762_Row1027070_Row1026340_Row980566_Row1024630_Row4021	12183292	1161348	=	24900430	CHEMBL1800285	388.43	C22H20N4O3	N#CC1(c2ccccn2)CCN(Cc2cc(C(=O)O)c(=O)n3ccccc23)CC1	18	10^-6cm/s	MDCK	Manually Curated
Row3446_Row1923_Row43765_Row1030986_Row1030256_Row984482_Row1028545_Row1808	6300933	1165289	=	21705219	CHEMBL1807603	404.52	C23H28N6O	O=C(NCCN1CCCC1)c1ccc(-c2cnc3ccc(NCC4CC4)nn23)cc1	2.3	10^-6cm/s	MDCK	Manually Curated
Row3447_Row1923_Row43765_Row1030989_Row1030259_Row984485_Row1028548_Row1809	6300934	1165292	=	21705219	CHEMBL1807606	396.47	C21H25FN6O	CN(C)CCNC(=O)c1ccc(-c2cnc3ccc(NCC4CC4)nn23)cc1F	6.2	10^-6cm/s	MDCK	Manually Curated
Row3448_Row1923_Row43765_Row1030990_Row1030260_Row984486_Row1028549_Row1810	6300935	1165293	=	21705219	CHEMBL1807607	422.51	C23H27FN6O	O=C(NCCN1CCCC1)c1ccc(-c2cnc3ccc(NCC4CC4)nn23)cc1F	5.6	10^-6cm/s	MDCK	Manually Curated
Row3449_Row1923_Row43765_Row1030992_Row1030262_Row984488_Row1028551_Row1811	6300936	1165295	=	21705219	CHEMBL1807609	426.47	C22H24F2N6O	O=C(NC[C@@H]1C[C@@H](F)CN1)c1ccc(-c2cnc3ccc(NCC4CC4)nn23)cc1F	4.2	10^-6cm/s	MDCK	Manually Curated
Row3450_Row1923_Row43765_Row1031002_Row1030272_Row984498_Row1028561_Row1812	6300937	1165305	=	21705219	CHEMBL1807618	426.47	C22H24F2N6O	O=C(NC[C@@H]1C[C@@H](F)CN1)c1ccc(-c2cnc3ccc(NC4CCC4)nn23)cc1F	7	10^-6cm/s	MDCK	Manually Curated
Row3495_Row1971_Row44315_Row1037828_Row1037098_Row991324_Row1035386_Row1872	6346898	1172257	=	21854078	CHEMBL1822179	477.49	C23H29F6N3O	CC1CCN(CC(C)(C)NCC(O)c2cc(C(F)(F)F)nc3c(C(F)(F)F)cccc23)CC1	44.2	10^-6cm/s	MDCK	Manually Curated
Row3495_Row1971_Row44315_Row1037828_Row1037098_Row991324_Row1035386_Row3495_Row1971_Row44315_Row1037828_Row1037098_Row991324_Row1035386	6346898	1172257	=	21854078	CHEMBL1822179	477.49	C23H29F6N3O	CC1CCN(CC(C)(C)NCC(O)c2cc(C(F)(F)F)nc3c(C(F)(F)F)cccc23)CC1	44.2	10'-6 Cm/s	MDCK
Row3503_Row1971_Row44315_Row1037834_Row1037104_Row991330_Row1035392_Row1873	6346907	1172263	=	21854078	CHEMBL1822185	435.41	C20H23F6N3O	CC(CN1CCCC1)NCC(O)c1cc(C(F)(F)F)nc2c(C(F)(F)F)cccc12	33.1	10^-6cm/s	MDCK	Manually Curated
Row3503_Row1971_Row44315_Row1037834_Row1037104_Row991330_Row1035392_Row3503_Row1971_Row44315_Row1037834_Row1037104_Row991330_Row1035392	6346907	1172263	=	21854078	CHEMBL1822185	435.41	C20H23F6N3O	CC(CN1CCCC1)NCC(O)c1cc(C(F)(F)F)nc2c(C(F)(F)F)cccc12	33.1	10'-6 Cm/s	MDCK
Row3504_Row1971_Row44315_Row1037835_Row1037105_Row991331_Row1035393_Row1874	6346908	1172264	=	21854078	CHEMBL1822186	463.47	C22H27F6N3O	CC1CC(C)CN(CCNCC(O)c2cc(C(F)(F)F)nc3c(C(F)(F)F)cccc23)C1	32.7	10^-6cm/s	MDCK	Manually Curated
Row3504_Row1971_Row44315_Row1037835_Row1037105_Row991331_Row1035393_Row3504_Row1971_Row44315_Row1037835_Row1037105_Row991331_Row1035393	6346908	1172264	=	21854078	CHEMBL1822186	463.47	C22H27F6N3O	CC1CC(C)CN(CCNCC(O)c2cc(C(F)(F)F)nc3c(C(F)(F)F)cccc23)C1	32.7	10'-6 Cm/s	MDCK
Row3506_Row1971_Row44315_Row1037837_Row1037107_Row991333_Row1035395_Row1875	6346910	1172266	=	21854078	CHEMBL1822188	589.6	C27H29F6N3O3S	Cc1ccc(S(=O)(=O)N(CCN2CCCCC2)CC(O)c2cc(C(F)(F)F)nc3c(C(F)(F)F)cccc23)cc1	2.5	10^-6cm/s	MDCK	Manually Curated
Row3506_Row1971_Row44315_Row1037837_Row1037107_Row991333_Row1035395_Row3506_Row1971_Row44315_Row1037837_Row1037107_Row991333_Row1035395	6346910	1172266	=	21854078	CHEMBL1822188	589.6	C27H29F6N3O3S	Cc1ccc(S(=O)(=O)N(CCN2CCCCC2)CC(O)c2cc(C(F)(F)F)nc3c(C(F)(F)F)cccc23)cc1	2.5	10'-6 Cm/s	MDCK
Row3507_Row1971_Row44315_Row1037838_Row1037108_Row991334_Row1035396_Row1876	6346911	1172267	=	21854078	CHEMBL1822189	447.42	C21H23F6N3O	OC(CNCCN1CC2CCC1C2)c1cc(C(F)(F)F)nc2c(C(F)(F)F)cccc12	14.2	10^-6cm/s	MDCK	Manually Curated
Row3507_Row1971_Row44315_Row1037838_Row1037108_Row991334_Row1035396_Row3507_Row1971_Row44315_Row1037838_Row1037108_Row991334_Row1035396	6346911	1172267	=	21854078	CHEMBL1822189	447.42	C21H23F6N3O	OC(CNCCN1CC2CCC1C2)c1cc(C(F)(F)F)nc2c(C(F)(F)F)cccc12	14.2	10'-6 Cm/s	MDCK
Row3508_Row1971_Row44315_Row1037839_Row1037109_Row991335_Row1035397_Row1877	6346912	1172268	=	21854078	CHEMBL1822190	461.45	C22H25F6N3O	CC(CN1CC2CCC1C2)NCC(O)c1cc(C(F)(F)F)nc2c(C(F)(F)F)cccc12	18.8	10^-6cm/s	MDCK	Manually Curated
Row3508_Row1971_Row44315_Row1037839_Row1037109_Row991335_Row1035397_Row3508_Row1971_Row44315_Row1037839_Row1037109_Row991335_Row1035397	6346912	1172268	=	21854078	CHEMBL1822190	461.45	C22H25F6N3O	CC(CN1CC2CCC1C2)NCC(O)c1cc(C(F)(F)F)nc2c(C(F)(F)F)cccc12	18.8	10'-6 Cm/s	MDCK
Row3509_Row1971_Row44315_Row1037840_Row1037110_Row991336_Row1035398_Row1878	6346913	1172269	=	21854078	CHEMBL1822191	475.48	C23H27F6N3O	CC(C)(CN1CC2CCC1C2)NCC(O)c1cc(C(F)(F)F)nc2c(C(F)(F)F)cccc12	25.1	10^-6cm/s	MDCK	Manually Curated
Row3509_Row1971_Row44315_Row1037840_Row1037110_Row991336_Row1035398_Row3509_Row1971_Row44315_Row1037840_Row1037110_Row991336_Row1035398	6346913	1172269	=	21854078	CHEMBL1822191	475.48	C23H27F6N3O	CC(C)(CN1CC2CCC1C2)NCC(O)c1cc(C(F)(F)F)nc2c(C(F)(F)F)cccc12	25.1	10'-6 Cm/s	MDCK
Row3510_Row1971_Row44315_Row1037841_Row1037111_Row991337_Row1035399_Row1879	6346914	1172270	=	21854078	CHEMBL1822192	688.51	C29H24F12N4O2	CN(CCNCC(O)c1cc(C(F)(F)F)nc2c(C(F)(F)F)cccc12)CC(O)c1ccc(C(F)(F)F)c2nc(C(F)(F)F)ccc12	0.14	10^-6cm/s	MDCK	Manually Curated
Row3510_Row1971_Row44315_Row1037841_Row1037111_Row991337_Row1035399_Row3510_Row1971_Row44315_Row1037841_Row1037111_Row991337_Row1035399	6346914	1172270	=	21854078	CHEMBL1822192	688.51	C29H24F12N4O2	CN(CCNCC(O)c1cc(C(F)(F)F)nc2c(C(F)(F)F)cccc12)CC(O)c1ccc(C(F)(F)F)c2nc(C(F)(F)F)ccc12	0.14	10'-6 Cm/s	MDCK
Row3512_Row1971_Row44315_Row1037843_Row1037113_Row991339_Row1035401_Row1880	6346916	1172272	=	21854078	CHEMBL1822194	688.51	C29H24F12N4O2	CNCCN(CC(O)c1cc(C(F)(F)F)nc2c(C(F)(F)F)cccc12)CC(O)c1cc(C(F)(F)F)nc2c(C(F)(F)F)cccc12	0.3	10^-6cm/s	MDCK	Manually Curated
Row3512_Row1971_Row44315_Row1037843_Row1037113_Row991339_Row1035401_Row3512_Row1971_Row44315_Row1037843_Row1037113_Row991339_Row1035401	6346916	1172272	=	21854078	CHEMBL1822194	688.51	C29H24F12N4O2	CNCCN(CC(O)c1cc(C(F)(F)F)nc2c(C(F)(F)F)cccc12)CC(O)c1cc(C(F)(F)F)nc2c(C(F)(F)F)cccc12	0.3	10'-6 Cm/s	MDCK
Row3514_Row1971_Row44315_Row1037845_Row1037115_Row991341_Row1035403_Row1881	6346918	1172274	=	21854078	CHEMBL1822196	381.32	C16H17F6N3O	CN(CCN)CC(O)c1cc(C(F)(F)F)nc2c(C(F)(F)F)cccc12	4.9	10^-6cm/s	MDCK	Manually Curated
Row3514_Row1971_Row44315_Row1037845_Row1037115_Row991341_Row1035403_Row3514_Row1971_Row44315_Row1037845_Row1037115_Row991341_Row1035403	6346918	1172274	=	21854078	CHEMBL1822196	381.32	C16H17F6N3O	CN(CCN)CC(O)c1cc(C(F)(F)F)nc2c(C(F)(F)F)cccc12	4.9	10'-6 Cm/s	MDCK
Row3515_Row1971_Row44315_Row1037846_Row1037116_Row991342_Row1035404_Row1882	6346919	1172275	=	21854078	CHEMBL1822197	395.35	C17H19F6N3O	CNCCN(C)CC(O)c1cc(C(F)(F)F)nc2c(C(F)(F)F)cccc12	5.66	10^-6cm/s	MDCK	Manually Curated
Row3515_Row1971_Row44315_Row1037846_Row1037116_Row991342_Row1035404_Row3515_Row1971_Row44315_Row1037846_Row1037116_Row991342_Row1035404	6346919	1172275	=	21854078	CHEMBL1822197	395.35	C17H19F6N3O	CNCCN(C)CC(O)c1cc(C(F)(F)F)nc2c(C(F)(F)F)cccc12	5.66	10'-6 Cm/s	MDCK
Row3516_Row1971_Row44315_Row1037847_Row1037117_Row991343_Row1035405_Row1883	6346920	1172276	=	21854078	CHEMBL1822198	457.42	C22H21F6N3O	NCCN(Cc1ccccc1)CC(O)c1cc(C(F)(F)F)nc2c(C(F)(F)F)cccc12	9.06	10^-6cm/s	MDCK	Manually Curated
Row3516_Row1971_Row44315_Row1037847_Row1037117_Row991343_Row1035405_Row3516_Row1971_Row44315_Row1037847_Row1037117_Row991343_Row1035405	6346920	1172276	=	21854078	CHEMBL1822198	457.42	C22H21F6N3O	NCCN(Cc1ccccc1)CC(O)c1cc(C(F)(F)F)nc2c(C(F)(F)F)cccc12	9.06	10'-6 Cm/s	MDCK
Row3519_Row1971_Row44315_Row1037850_Row1037120_Row991346_Row1035408_Row1884	6346923	1172279	=	21854078	CHEMBL1822201	437.43	C20H25F6N3O	CC(CNC(C)(C)C)NCC(O)c1cc(C(F)(F)F)nc2c(C(F)(F)F)cccc12	13.1	10^-6cm/s	MDCK	Manually Curated
Row3519_Row1971_Row44315_Row1037850_Row1037120_Row991346_Row1035408_Row3519_Row1971_Row44315_Row1037850_Row1037120_Row991346_Row1035408	6346923	1172279	=	21854078	CHEMBL1822201	437.43	C20H25F6N3O	CC(CNC(C)(C)C)NCC(O)c1cc(C(F)(F)F)nc2c(C(F)(F)F)cccc12	13.1	10'-6 Cm/s	MDCK
Row3520_Row1971_Row44315_Row1037851_Row1037121_Row991347_Row1035409_Row1885	6346924	1172280	=	21854078	CHEMBL1822202	463.47	C22H27F6N3O	CC(CNC1CCCCC1)NCC(O)c1cc(C(F)(F)F)nc2c(C(F)(F)F)cccc12	9.6	10^-6cm/s	MDCK	Manually Curated
Row3520_Row1971_Row44315_Row1037851_Row1037121_Row991347_Row1035409_Row3520_Row1971_Row44315_Row1037851_Row1037121_Row991347_Row1035409	6346924	1172280	=	21854078	CHEMBL1822202	463.47	C22H27F6N3O	CC(CNC1CCCCC1)NCC(O)c1cc(C(F)(F)F)nc2c(C(F)(F)F)cccc12	9.6	10'-6 Cm/s	MDCK
Row3521_Row1971_Row44315_Row1037852_Row1037122_Row991348_Row1035410_Row1886	6346925	1172281	=	21854078	CHEMBL1822203	435.41	C20H23F6N3O	CC(CNC1CCC1)NCC(O)c1cc(C(F)(F)F)nc2c(C(F)(F)F)cccc12	10.4	10^-6cm/s	MDCK	Manually Curated
Row3521_Row1971_Row44315_Row1037852_Row1037122_Row991348_Row1035410_Row3521_Row1971_Row44315_Row1037852_Row1037122_Row991348_Row1035410	6346925	1172281	=	21854078	CHEMBL1822203	435.41	C20H23F6N3O	CC(CNC1CCC1)NCC(O)c1cc(C(F)(F)F)nc2c(C(F)(F)F)cccc12	10.4	10'-6 Cm/s	MDCK
Row3522_Row1971_Row44315_Row1037853_Row1037123_Row991349_Row1035411_Row1887	6346926	1172282	=	21854078	CHEMBL1822204	449.44	C21H25F6N3O	CC(CNC1CCCC1)NCC(O)c1cc(C(F)(F)F)nc2c(C(F)(F)F)cccc12	11.1	10^-6cm/s	MDCK	Manually Curated
Row3522_Row1971_Row44315_Row1037853_Row1037123_Row991349_Row1035411_Row3522_Row1971_Row44315_Row1037853_Row1037123_Row991349_Row1035411	6346926	1172282	=	21854078	CHEMBL1822204	449.44	C21H25F6N3O	CC(CNC1CCCC1)NCC(O)c1cc(C(F)(F)F)nc2c(C(F)(F)F)cccc12	11.1	10'-6 Cm/s	MDCK
Row3527_Row1971_Row44315_Row1037967_Row1037237_Row991463_Row1035525_Row1888	6346931	1172398	=	21854078	CHEMBL1822319	423.4	C19H23F6N3O	CCCCNCCNCC(O)c1cc(C(F)(F)F)nc2c(C(F)(F)F)cccc12	5.9	10^-6cm/s	MDCK	Manually Curated
Row3527_Row1971_Row44315_Row1037967_Row1037237_Row991463_Row1035525_Row3527_Row1971_Row44315_Row1037967_Row1037237_Row991463_Row1035525	6346931	1172398	=	21854078	CHEMBL1822319	423.4	C19H23F6N3O	CCCCNCCNCC(O)c1cc(C(F)(F)F)nc2c(C(F)(F)F)cccc12	5.9	10'-6 Cm/s	MDCK
Row3530_Row1971_Row44315_Row1037970_Row1037240_Row991466_Row1035528_Row1889	6346934	1172401	=	21854078	CHEMBL1822321	449.44	C21H25F6N3O	CN(CCNCC(O)c1cc(C(F)(F)F)nc2c(C(F)(F)F)cccc12)C1CCCC1	17	10^-6cm/s	MDCK	Manually Curated
Row3530_Row1971_Row44315_Row1037970_Row1037240_Row991466_Row1035528_Row3530_Row1971_Row44315_Row1037970_Row1037240_Row991466_Row1035528	6346934	1172401	=	21854078	CHEMBL1822321	449.44	C21H25F6N3O	CN(CCNCC(O)c1cc(C(F)(F)F)nc2c(C(F)(F)F)cccc12)C1CCCC1	17	10'-6 Cm/s	MDCK
Row3531_Row1971_Row44315_Row1037971_Row1037241_Row991467_Row1035529_Row1890	6346935	1172402	=	21854078	CHEMBL1822322	443.39	C21H19F6N3O	OC(CNCCNc1ccccc1)c1cc(C(F)(F)F)nc2c(C(F)(F)F)cccc12	13	10^-6cm/s	MDCK	Manually Curated
Row3531_Row1971_Row44315_Row1037971_Row1037241_Row991467_Row1035529_Row3531_Row1971_Row44315_Row1037971_Row1037241_Row991467_Row1035529	6346935	1172402	=	21854078	CHEMBL1822322	443.39	C21H19F6N3O	OC(CNCCNc1ccccc1)c1cc(C(F)(F)F)nc2c(C(F)(F)F)cccc12	13	10'-6 Cm/s	MDCK
Row3532_Row1971_Row44315_Row1037972_Row1037242_Row991468_Row1035530_Row1891	6346936	1172403	=	21854078	CHEMBL1822323	367.29	C15H15F6N3O	NCCNCC(O)c1cc(C(F)(F)F)nc2c(C(F)(F)F)cccc12	3.1	10^-6cm/s	MDCK	Manually Curated
Row3532_Row1971_Row44315_Row1037972_Row1037242_Row991468_Row1035530_Row3532_Row1971_Row44315_Row1037972_Row1037242_Row991468_Row1035530	6346936	1172403	=	21854078	CHEMBL1822323	367.29	C15H15F6N3O	NCCNCC(O)c1cc(C(F)(F)F)nc2c(C(F)(F)F)cccc12	3.1	10'-6 Cm/s	MDCK
Row3533_Row1971_Row44315_Row1037973_Row1037243_Row991469_Row1035531_Row1892	6346937	1172404	=	21854078	CHEMBL1822324	531.59	C27H35F6N3O	OC(CNCCN(C1CCCCC1)C1CCCCC1)c1cc(C(F)(F)F)nc2c(C(F)(F)F)cccc12	24.7	10^-6cm/s	MDCK	Manually Curated
Row3533_Row1971_Row44315_Row1037973_Row1037243_Row991469_Row1035531_Row3533_Row1971_Row44315_Row1037973_Row1037243_Row991469_Row1035531	6346937	1172404	=	21854078	CHEMBL1822324	531.59	C27H35F6N3O	OC(CNCCN(C1CCCCC1)C1CCCCC1)c1cc(C(F)(F)F)nc2c(C(F)(F)F)cccc12	24.7	10'-6 Cm/s	MDCK
Row3534_Row1971_Row44315_Row1037974_Row1037244_Row991470_Row1035532_Row1893	6346938	1172405	=	21854078	CHEMBL1822325	409.37	C18H21F6N3O	CC(C)NCCNCC(O)c1cc(C(F)(F)F)nc2c(C(F)(F)F)cccc12	12.7	10^-6cm/s	MDCK	Manually Curated
Row3534_Row1971_Row44315_Row1037974_Row1037244_Row991470_Row1035532_Row3534_Row1971_Row44315_Row1037974_Row1037244_Row991470_Row1035532	6346938	1172405	=	21854078	CHEMBL1822325	409.37	C18H21F6N3O	CC(C)NCCNCC(O)c1cc(C(F)(F)F)nc2c(C(F)(F)F)cccc12	12.7	10'-6 Cm/s	MDCK
Row3535_Row1971_Row44315_Row1037975_Row1037245_Row991471_Row1035533_Row1894	6346939	1172406	=	21854078	CHEMBL1822326	407.36	C18H19F6N3O	OC(CNCCNC1CC1)c1cc(C(F)(F)F)nc2c(C(F)(F)F)cccc12	2.8	10^-6cm/s	MDCK	Manually Curated
Row3535_Row1971_Row44315_Row1037975_Row1037245_Row991471_Row1035533_Row3535_Row1971_Row44315_Row1037975_Row1037245_Row991471_Row1035533	6346939	1172406	=	21854078	CHEMBL1822326	407.36	C18H19F6N3O	OC(CNCCNC1CC1)c1cc(C(F)(F)F)nc2c(C(F)(F)F)cccc12	2.8	10'-6 Cm/s	MDCK
Row3536_Row1971_Row44315_Row1037976_Row1037246_Row991472_Row1035534_Row1895	6346940	1172407	=	21854078	CHEMBL1822327	423.4	C19H23F6N3O	CC(C)(C)NCCNCC(O)c1cc(C(F)(F)F)nc2c(C(F)(F)F)cccc12	11.2	10^-6cm/s	MDCK	Manually Curated
Row3536_Row1971_Row44315_Row1037976_Row1037246_Row991472_Row1035534_Row3536_Row1971_Row44315_Row1037976_Row1037246_Row991472_Row1035534	6346940	1172407	=	21854078	CHEMBL1822327	423.4	C19H23F6N3O	CC(C)(C)NCCNCC(O)c1cc(C(F)(F)F)nc2c(C(F)(F)F)cccc12	11.2	10'-6 Cm/s	MDCK
Row3537_Row1971_Row44315_Row1037977_Row1037247_Row991473_Row1035535_Row1896	6346941	1172408	=	21854078	CHEMBL1822328	435.41	C20H23F6N3O	OC(CNCCNC1CCCC1)c1cc(C(F)(F)F)nc2c(C(F)(F)F)cccc12	3	10^-6cm/s	MDCK	Manually Curated
Row3537_Row1971_Row44315_Row1037977_Row1037247_Row991473_Row1035535_Row3537_Row1971_Row44315_Row1037977_Row1037247_Row991473_Row1035535	6346941	1172408	=	21854078	CHEMBL1822328	435.41	C20H23F6N3O	OC(CNCCNC1CCCC1)c1cc(C(F)(F)F)nc2c(C(F)(F)F)cccc12	3	10'-6 Cm/s	MDCK
Row3538_Row1971_Row44315_Row1037978_Row1037248_Row991474_Row1035536_Row1897	6346942	1172409	=	21854078	CHEMBL1822329	449.44	C21H25F6N3O	OC(CNCCNC1CCCCC1)c1cc(C(F)(F)F)nc2c(C(F)(F)F)cccc12	2.7	10^-6cm/s	MDCK	Manually Curated
Row3538_Row1971_Row44315_Row1037978_Row1037248_Row991474_Row1035536_Row3538_Row1971_Row44315_Row1037978_Row1037248_Row991474_Row1035536	6346942	1172409	=	21854078	CHEMBL1822329	449.44	C21H25F6N3O	OC(CNCCNC1CCCCC1)c1cc(C(F)(F)F)nc2c(C(F)(F)F)cccc12	2.7	10'-6 Cm/s	MDCK
Row3539_Row1971_Row44315_Row1037979_Row1037249_Row991475_Row1035537_Row1898	6346943	1172410	=	21854078	CHEMBL1822330	423.4	C19H23F6N3O	CC(C)N(C)CCNCC(O)c1cc(C(F)(F)F)nc2c(C(F)(F)F)cccc12	9.03	10^-6cm/s	MDCK	Manually Curated
Row3539_Row1971_Row44315_Row1037979_Row1037249_Row991475_Row1035537_Row3539_Row1971_Row44315_Row1037979_Row1037249_Row991475_Row1035537	6346943	1172410	=	21854078	CHEMBL1822330	423.4	C19H23F6N3O	CC(C)N(C)CCNCC(O)c1cc(C(F)(F)F)nc2c(C(F)(F)F)cccc12	9.03	10'-6 Cm/s	MDCK
Row3540_Row1971_Row44315_Row1037980_Row1037250_Row991476_Row1035538_Row1899	6346944	1172411	=	21854078	CHEMBL1822331	421.39	C19H21F6N3O	OC(CNCCNC1CCC1)c1cc(C(F)(F)F)nc2c(C(F)(F)F)cccc12	8.54	10^-6cm/s	MDCK	Manually Curated
Row3540_Row1971_Row44315_Row1037980_Row1037250_Row991476_Row1035538_Row3540_Row1971_Row44315_Row1037980_Row1037250_Row991476_Row1035538	6346944	1172411	=	21854078	CHEMBL1822331	421.39	C19H21F6N3O	OC(CNCCNC1CCC1)c1cc(C(F)(F)F)nc2c(C(F)(F)F)cccc12	8.54	10'-6 Cm/s	MDCK
Row3596_Row1960_Row44232_Row1040031_Row1039301_Row993526_Row1037589_Row1821	6354324	1174601	=	21784634	CHEMBL1824499	478.97	C25H29ClF2N2O3	COCCc1ccc(Cl)c(CN(C(=O)[C@H]2CNCC[C@]2(O)c2ccc(F)c(F)c2)C2CC2)c1	11	10^-6cm/s	LLC-PK1	Manually Curated
Row3590_Row1958_Row44232_Row1040033_Row1039303_Row993528_Row1037591_Row1822	6354286	1174603	<	21784634	CHEMBL1824501	548.12	C29H42ClN3O5	COCCCc1cc(CN(C(=O)[C@H]2CNCC[C@@H]2c2ccn(C)c(=O)c2)C2CC2)cc(OCCOC)c1.Cl	3	10^-6cm/s	LLC-PK1	Manually Curated
Row3593_Row1960_Row44232_Row1040033_Row1039303_Row993528_Row1037591_Row1823	6354321	1174603	=	21784634	CHEMBL1824501	548.12	C29H42ClN3O5	COCCCc1cc(CN(C(=O)[C@H]2CNCC[C@@H]2c2ccn(C)c(=O)c2)C2CC2)cc(OCCOC)c1.Cl	2	10^-6cm/s	LLC-PK1	Manually Curated
Row3594_Row1960_Row44232_Row1040034_Row1039304_Row993529_Row1037592_Row1824	6354322	1174606	=	21784634	CHEMBL1824504	518.6	C28H36F2N2O5	COCCOc1cc(CCOC)cc(CN(C(=O)[C@H]2CNCC[C@]2(O)c2ccc(F)c(F)c2)C2CC2)c1	22	10^-6cm/s	LLC-PK1	Manually Curated
Row3597_Row1958_Row44232_Row1040034_Row1039304_Row993529_Row1037592_Row1825	6354333	1174606	=	21784634	CHEMBL1824504	518.6	C28H36F2N2O5	COCCOc1cc(CCOC)cc(CN(C(=O)[C@H]2CNCC[C@]2(O)c2ccc(F)c(F)c2)C2CC2)c1	22	10^-6cm/s	LLC-PK1	Manually Curated
Row3595_Row1960_Row44232_Row1040035_Row1039305_Row993530_Row1037593_Row1826	6354323	1174607	=	21784634	CHEMBL1824505	458	C25H32ClN3O3	COCCc1ccc(Cl)c(CN(C(=O)[C@H]2CNCC[C@@H]2c2ccn(C)c(=O)c2)C2CC2)c1	1	10^-6cm/s	LLC-PK1	Manually Curated
Row3719_Row2006_Row44525_Row1043876_Row1043146_Row997371_Row1041434_Row1907	6381944	1178500	=	21871798	CHEMBL1833979	497.35	C19H18BrFN4O4S	O=C(O)CCc1nc2nc(N3CCC(Oc4cc(F)ccc4Br)CC3)sc2c(=O)[nH]1	2	10^-6cm/s	LLC-PK1	Manually Curated
Row12127_Row6209_Row76196_Row1085042_Row1084309_Row1037362_Row1082586_Row6958	18862522	1236688	=	29672039	CHEMBL1896117	346.22	C17H13Cl2N3O	Cc1cc(NC(=O)c2ccc(Cl)cc2Cl)n(-c2ccccc2)n1	30	10^-6cm/s	LE-MDCK2	Manually Curated
Row12127_Row6209_Row76196_Row1085042_Row1084309_Row1037362_Row1082586_Row12127_Row6209_Row76196_Row1085042_Row1084309_Row1037362_Row1082586	18862522	1236688	=	29672039	CHEMBL1896117	346.22	C17H13Cl2N3O	Cc1cc(NC(=O)c2ccc(Cl)cc2Cl)n(-c2ccccc2)n1	30	Ucm/s	RRCK
Row6236_Row3099_Row55281_Row1098303_Row1097561_Row1049645_Row1095821_Row4097	13459504	1250535	=	24900761	CHEMBL1910936	557.6	C31H29F2N5O3	O=C(CN1C(=O)C2(CCCC2)NC[C@H]1c1cc(F)cc(F)c1)Nc1ccc2c(c1)C[C@@]1(C2)C(=O)Nc2ncccc21	28	10^-6cm/s	LLC-PK1	Manually Curated
Row3919_Row2059_Row44908_Row1099963_Row1099221_Row1051305_Row1097481_Row1755	7927642	1262432	=	21669526	CHEMBL1914990	495.52	C26H30N3O5P	CC(C)N(/C(Cc1ccc([N+](=O)[O-])cc1)=N/P(=O)(Oc1ccccc1)Oc1ccccc1)C(C)C	10.6	10^-6cm/s	MDCK	Manually Curated
Row3926_Row2074_Row44836_Row1100989_Row1100247_Row1052331_Row1098507_Row1927	7929182	1263477	=	21924901	CHEMBL1916025	293.31	C16H12FN5	Fc1ccccc1Cc1nc(-c2ncn[nH]2)n2ccccc12	8	10^-6cm/s	RRCK	Manually Curated
Row3926_Row2074_Row44836_Row1100989_Row1100247_Row1052331_Row1098507_Row3926_Row2074_Row44836_Row1100989_Row1100247_Row1052331_Row1098507	7929182	1263477	=	21924901	CHEMBL1916025	293.31	C16H12FN5	Fc1ccccc1Cc1nc(-c2ncn[nH]2)n2ccccc12	8	10'-6 Cm/s	RRCK
Row3927_Row2074_Row44836_Row1100990_Row1100248_Row1052332_Row1098508_Row1928	7929183	1263478	=	21924901	CHEMBL1916026	307.33	C17H14FN5	Cc1n[nH]c(-c2nc(Cc3ccccc3F)c3ccccn23)n1	1	10^-6cm/s	RRCK	Manually Curated
Row3927_Row2074_Row44836_Row1100990_Row1100248_Row1052332_Row1098508_Row3927_Row2074_Row44836_Row1100990_Row1100248_Row1052332_Row1098508	7929183	1263478	=	21924901	CHEMBL1916026	307.33	C17H14FN5	Cc1n[nH]c(-c2nc(Cc3ccccc3F)c3ccccn23)n1	1	10'-6 Cm/s	RRCK
Row3928_Row2074_Row44836_Row1100991_Row1100249_Row1052333_Row1098509_Row1929	7929184	1263479	=	21924901	CHEMBL1916027	361.3	C17H11F4N5	Fc1ccccc1Cc1nc(-c2nc(C(F)(F)F)n[nH]2)n2ccccc12	6	10^-6cm/s	RRCK	Manually Curated
Row3928_Row2074_Row44836_Row1100991_Row1100249_Row1052333_Row1098509_Row3928_Row2074_Row44836_Row1100991_Row1100249_Row1052333_Row1098509	7929184	1263479	=	21924901	CHEMBL1916027	361.3	C17H11F4N5	Fc1ccccc1Cc1nc(-c2nc(C(F)(F)F)n[nH]2)n2ccccc12	6	10'-6 Cm/s	RRCK
Row3929_Row2074_Row44836_Row1100992_Row1100250_Row1052334_Row1098510_Row1930	7929185	1263480	=	21924901	CHEMBL1916028	343.31	C17H12F3N5	Fc1ccccc1Cc1nc(-c2nc(C(F)F)n[nH]2)n2ccccc12	0.2	10^-6cm/s	RRCK	Manually Curated
Row3929_Row2074_Row44836_Row1100992_Row1100250_Row1052334_Row1098510_Row3929_Row2074_Row44836_Row1100992_Row1100250_Row1052334_Row1098510	7929185	1263480	=	21924901	CHEMBL1916028	343.31	C17H12F3N5	Fc1ccccc1Cc1nc(-c2nc(C(F)F)n[nH]2)n2ccccc12	0.2	10'-6 Cm/s	RRCK
Row3930_Row2074_Row44836_Row1100993_Row1100251_Row1052335_Row1098511_Row1931	7929186	1263481	=	21924901	CHEMBL1916029	383.43	C23H18FN5	Fc1ccccc1Cc1nc(-c2nc(Cc3ccccc3)n[nH]2)n2ccccc12	0.5	10^-6cm/s	RRCK	Manually Curated
Row3930_Row2074_Row44836_Row1100993_Row1100251_Row1052335_Row1098511_Row3930_Row2074_Row44836_Row1100993_Row1100251_Row1052335_Row1098511	7929186	1263481	=	21924901	CHEMBL1916029	383.43	C23H18FN5	Fc1ccccc1Cc1nc(-c2nc(Cc3ccccc3)n[nH]2)n2ccccc12	0.5	10'-6 Cm/s	RRCK
Row3931_Row2074_Row44836_Row1100994_Row1100252_Row1052336_Row1098512_Row1932	7929187	1263482	=	21924901	CHEMBL1916030	411.31	C18H11F6N5	Fc1ccccc1Cc1nc(-c2nc(C(F)(F)C(F)(F)F)n[nH]2)n2ccccc12	3	10^-6cm/s	RRCK	Manually Curated
Row3931_Row2074_Row44836_Row1100994_Row1100252_Row1052336_Row1098512_Row3931_Row2074_Row44836_Row1100994_Row1100252_Row1052336_Row1098512	7929187	1263482	=	21924901	CHEMBL1916030	411.31	C18H11F6N5	Fc1ccccc1Cc1nc(-c2nc(C(F)(F)C(F)(F)F)n[nH]2)n2ccccc12	3	10'-6 Cm/s	RRCK
Row3933_Row2074_Row44836_Row1100996_Row1100254_Row1052338_Row1098514_Row1933	7929189	1263484	=	21924901	CHEMBL1916032	336.33	C17H13FN6O	NC(=O)c1n[nH]c(-c2nc(Cc3ccccc3F)c3ccccn23)n1	13	10^-6cm/s	RRCK	Manually Curated
Row3933_Row2074_Row44836_Row1100996_Row1100254_Row1052338_Row1098514_Row3933_Row2074_Row44836_Row1100996_Row1100254_Row1052338_Row1098514	7929189	1263484	=	21924901	CHEMBL1916032	336.33	C17H13FN6O	NC(=O)c1n[nH]c(-c2nc(Cc3ccccc3F)c3ccccn23)n1	13	10'-6 Cm/s	RRCK
Row3934_Row2074_Row44836_Row1100997_Row1100255_Row1052339_Row1098515_Row1934	7929190	1263485	=	21924901	CHEMBL1916033	362.29	C16H10F4N6	Fc1ccccc1Cc1nc(-c2nc(C(F)(F)F)n[nH]2)n2cccnc12	28	10^-6cm/s	RRCK	Manually Curated
Row3934_Row2074_Row44836_Row1100997_Row1100255_Row1052339_Row1098515_Row3934_Row2074_Row44836_Row1100997_Row1100255_Row1052339_Row1098515	7929190	1263485	=	21924901	CHEMBL1916033	362.29	C16H10F4N6	Fc1ccccc1Cc1nc(-c2nc(C(F)(F)F)n[nH]2)n2cccnc12	28	10'-6 Cm/s	RRCK
Row3936_Row2074_Row44836_Row1100999_Row1100257_Row1052341_Row1098517_Row1935	7929192	1263487	=	21924901	CHEMBL1916035	361.3	C17H11F4N5	Fc1ccccc1Cc1nc(-c2nc(C(F)(F)F)n[nH]2)c2ccccn12	17	10^-6cm/s	RRCK	Manually Curated
Row3936_Row2074_Row44836_Row1100999_Row1100257_Row1052341_Row1098517_Row3936_Row2074_Row44836_Row1100999_Row1100257_Row1052341_Row1098517	7929192	1263487	=	21924901	CHEMBL1916035	361.3	C17H11F4N5	Fc1ccccc1Cc1nc(-c2nc(C(F)(F)F)n[nH]2)c2ccccn12	17	10'-6 Cm/s	RRCK
Row3937_Row2074_Row44836_Row1101000_Row1100258_Row1052342_Row1098518_Row1936	7929193	1263488	=	21924901	CHEMBL1916036	345.29	C15H10F3N7	FC(F)(F)c1n[nH]c(-c2nc(Cc3cncnc3)c3ccccn23)n1	19	10^-6cm/s	RRCK	Manually Curated
Row3937_Row2074_Row44836_Row1101000_Row1100258_Row1052342_Row1098518_Row3937_Row2074_Row44836_Row1101000_Row1100258_Row1052342_Row1098518	7929193	1263488	=	21924901	CHEMBL1916036	345.29	C15H10F3N7	FC(F)(F)c1n[nH]c(-c2nc(Cc3cncnc3)c3ccccn23)n1	19	10'-6 Cm/s	RRCK
Row3938_Row2074_Row44836_Row1101001_Row1100259_Row1052343_Row1098519_Row1937	7929194	1263489	=	21924901	CHEMBL1916037	359.31	C16H12F3N7	Cc1ncc(Cc2nc(-c3nc(C(F)(F)F)n[nH]3)n3ccccc23)cn1	27	10^-6cm/s	RRCK	Manually Curated
Row3938_Row2074_Row44836_Row1101001_Row1100259_Row1052343_Row1098519_Row3938_Row2074_Row44836_Row1101001_Row1100259_Row1052343_Row1098519	7929194	1263489	=	21924901	CHEMBL1916037	359.31	C16H12F3N7	Cc1ncc(Cc2nc(-c3nc(C(F)(F)F)n[nH]3)n3ccccc23)cn1	27	10'-6 Cm/s	RRCK
Row3939_Row2074_Row44836_Row1101002_Row1100260_Row1052344_Row1098520_Row1938	7929195	1263490	=	21924901	CHEMBL1916038	377.31	C16H11F4N7	Cc1ncc(Cc2nc(-c3nc(C(F)(F)F)n[nH]3)n3cccc(F)c23)cn1	23	10^-6cm/s	RRCK	Manually Curated
Row3939_Row2074_Row44836_Row1101002_Row1100260_Row1052344_Row1098520_Row3939_Row2074_Row44836_Row1101002_Row1100260_Row1052344_Row1098520	7929195	1263490	=	21924901	CHEMBL1916038	377.31	C16H11F4N7	Cc1ncc(Cc2nc(-c3nc(C(F)(F)F)n[nH]3)n3cccc(F)c23)cn1	23	10'-6 Cm/s	RRCK
Row3940_Row2074_Row44836_Row1101003_Row1100261_Row1052345_Row1098521_Row1939	7929196	1263491	=	21924901	CHEMBL1916039	364.27	C14H8F4N8	Fc1ncncc1Cn1nc(-c2nc(C(F)(F)F)n[nH]2)c2cccnc21	20	10^-6cm/s	RRCK	Manually Curated
Row3940_Row2074_Row44836_Row1101003_Row1100261_Row1052345_Row1098521_Row3940_Row2074_Row44836_Row1101003_Row1100261_Row1052345_Row1098521	7929196	1263491	=	21924901	CHEMBL1916039	364.27	C14H8F4N8	Fc1ncncc1Cn1nc(-c2nc(C(F)(F)F)n[nH]2)c2cccnc21	20	10'-6 Cm/s	RRCK
Row3945_Row2070_Row44949_Row1101284_Row1100542_Row1052626_Row1098802_Row1972	7939388	1263772	=	21995460	CHEMBL1916317	440.92	C18H24ClF3N2O3S	NC(=O)[C@@H](CCC(F)(F)F)N(CC1CCCCC1)S(=O)(=O)c1ccc(Cl)cc1	4.42	10^-6cm/s	RRCK	Manually Curated
Row3945_Row2070_Row44949_Row1101284_Row1100542_Row1052626_Row1098802_Row3945_Row2070_Row44949_Row1101284_Row1100542_Row1052626_Row1098802	7939388	1263772	=	21995460	CHEMBL1916317	440.92	C18H24ClF3N2O3S	NC(=O)[C@@H](CCC(F)(F)F)N(CC1CCCCC1)S(=O)(=O)c1ccc(Cl)cc1	4.42	10'-6 Cm/s	RRCK
Row3946_Row2070_Row44949_Row1101285_Row1100543_Row1052627_Row1098803_Row1973	7939389	1263773	=	21995460	CHEMBL1916318	426.89	C17H22ClF3N2O3S	NC(=O)[C@@H](CCC(F)(F)F)N(CC1CCCC1)S(=O)(=O)c1ccc(Cl)cc1	6.01	10^-6cm/s	RRCK	Manually Curated
Row3946_Row2070_Row44949_Row1101285_Row1100543_Row1052627_Row1098803_Row3946_Row2070_Row44949_Row1101285_Row1100543_Row1052627_Row1098803	7939389	1263773	=	21995460	CHEMBL1916318	426.89	C17H22ClF3N2O3S	NC(=O)[C@@H](CCC(F)(F)F)N(CC1CCCC1)S(=O)(=O)c1ccc(Cl)cc1	6.01	10'-6 Cm/s	RRCK
Row3947_Row2070_Row44949_Row1101286_Row1100544_Row1052628_Row1098804_Row1974	7939390	1263774	=	21995460	CHEMBL1916319	412.86	C16H20ClF3N2O3S	NC(=O)[C@@H](CCC(F)(F)F)N(CC1CCC1)S(=O)(=O)c1ccc(Cl)cc1	11.1	10^-6cm/s	RRCK	Manually Curated
Row3947_Row2070_Row44949_Row1101286_Row1100544_Row1052628_Row1098804_Row3947_Row2070_Row44949_Row1101286_Row1100544_Row1052628_Row1098804	7939390	1263774	=	21995460	CHEMBL1916319	412.86	C16H20ClF3N2O3S	NC(=O)[C@@H](CCC(F)(F)F)N(CC1CCC1)S(=O)(=O)c1ccc(Cl)cc1	11.1	10'-6 Cm/s	RRCK
Row3948_Row2070_Row44949_Row1101287_Row1100545_Row1052629_Row1098805_Row1975	7939391	1263775	=	21995460	CHEMBL1916320	442.89	C17H22ClF3N2O4S	NC(=O)[C@@H](CCC(F)(F)F)N(C[C@H]1CCCCO1)S(=O)(=O)c1ccc(Cl)cc1	13.4	10^-6cm/s	RRCK	Manually Curated
Row3948_Row2070_Row44949_Row1101287_Row1100545_Row1052629_Row1098805_Row3948_Row2070_Row44949_Row1101287_Row1100545_Row1052629_Row1098805	7939391	1263775	=	21995460	CHEMBL1916320	442.89	C17H22ClF3N2O4S	NC(=O)[C@@H](CCC(F)(F)F)N(C[C@H]1CCCCO1)S(=O)(=O)c1ccc(Cl)cc1	13.4	10'-6 Cm/s	RRCK
Row3949_Row2070_Row44949_Row1101288_Row1100546_Row1052630_Row1098806_Row1976	7939392	1263776	=	21995460	CHEMBL1916321	442.89	C17H22ClF3N2O4S	NC(=O)[C@@H](CCC(F)(F)F)N(C[C@@H]1CCCCO1)S(=O)(=O)c1ccc(Cl)cc1	15.4	10^-6cm/s	RRCK	Manually Curated
Row3949_Row2070_Row44949_Row1101288_Row1100546_Row1052630_Row1098806_Row3949_Row2070_Row44949_Row1101288_Row1100546_Row1052630_Row1098806	7939392	1263776	=	21995460	CHEMBL1916321	442.89	C17H22ClF3N2O4S	NC(=O)[C@@H](CCC(F)(F)F)N(C[C@@H]1CCCCO1)S(=O)(=O)c1ccc(Cl)cc1	15.4	10'-6 Cm/s	RRCK
Row3950_Row2070_Row44949_Row1101289_Row1100547_Row1052631_Row1098807_Row1977	7939393	1263777	=	21995460	CHEMBL1916322	442.89	C17H22ClF3N2O4S	NC(=O)[C@@H](CCC(F)(F)F)N(C[C@H]1CCCOC1)S(=O)(=O)c1ccc(Cl)cc1	18.2	10^-6cm/s	RRCK	Manually Curated
Row3950_Row2070_Row44949_Row1101289_Row1100547_Row1052631_Row1098807_Row3950_Row2070_Row44949_Row1101289_Row1100547_Row1052631_Row1098807	7939393	1263777	=	21995460	CHEMBL1916322	442.89	C17H22ClF3N2O4S	NC(=O)[C@@H](CCC(F)(F)F)N(C[C@H]1CCCOC1)S(=O)(=O)c1ccc(Cl)cc1	18.2	10'-6 Cm/s	RRCK
Row3951_Row2070_Row44949_Row1101290_Row1100548_Row1052632_Row1098808_Row1978	7939394	1263778	=	21995460	CHEMBL1916323	442.89	C17H22ClF3N2O4S	NC(=O)[C@@H](CCC(F)(F)F)N(C[C@@H]1CCCOC1)S(=O)(=O)c1ccc(Cl)cc1	18.4	10^-6cm/s	RRCK	Manually Curated
Row3951_Row2070_Row44949_Row1101290_Row1100548_Row1052632_Row1098808_Row3951_Row2070_Row44949_Row1101290_Row1100548_Row1052632_Row1098808	7939394	1263778	=	21995460	CHEMBL1916323	442.89	C17H22ClF3N2O4S	NC(=O)[C@@H](CCC(F)(F)F)N(C[C@@H]1CCCOC1)S(=O)(=O)c1ccc(Cl)cc1	18.4	10'-6 Cm/s	RRCK
Row3952_Row2070_Row44949_Row1101291_Row1100549_Row1052633_Row1098809_Row1979	7939395	1263779	=	21995460	CHEMBL1916324	442.89	C17H22ClF3N2O4S	NC(=O)[C@@H](CCC(F)(F)F)N(CC1CCOCC1)S(=O)(=O)c1ccc(Cl)cc1	26.3	10^-6cm/s	RRCK	Manually Curated
Row3952_Row2070_Row44949_Row1101291_Row1100549_Row1052633_Row1098809_Row3952_Row2070_Row44949_Row1101291_Row1100549_Row1052633_Row1098809	7939395	1263779	=	21995460	CHEMBL1916324	442.89	C17H22ClF3N2O4S	NC(=O)[C@@H](CCC(F)(F)F)N(CC1CCOCC1)S(=O)(=O)c1ccc(Cl)cc1	26.3	10'-6 Cm/s	RRCK
Row3953_Row2070_Row44949_Row1101292_Row1100550_Row1052634_Row1098810_Row1980	7939396	1263780	=	21995460	CHEMBL1916325	444.86	C16H20ClF3N2O5S	NC(=O)[C@@H](CCC(F)(F)F)N(C[C@@H]1COCCO1)S(=O)(=O)c1ccc(Cl)cc1	27.3	10^-6cm/s	RRCK	Manually Curated
Row3953_Row2070_Row44949_Row1101292_Row1100550_Row1052634_Row1098810_Row3953_Row2070_Row44949_Row1101292_Row1100550_Row1052634_Row1098810	7939396	1263780	=	21995460	CHEMBL1916325	444.86	C16H20ClF3N2O5S	NC(=O)[C@@H](CCC(F)(F)F)N(C[C@@H]1COCCO1)S(=O)(=O)c1ccc(Cl)cc1	27.3	10'-6 Cm/s	RRCK
Row3954_Row2070_Row44949_Row1101293_Row1100551_Row1052635_Row1098811_Row1981	7939397	1263781	=	21995460	CHEMBL1916326	444.86	C16H20ClF3N2O5S	NC(=O)[C@@H](CCC(F)(F)F)N(C[C@H]1COCCO1)S(=O)(=O)c1ccc(Cl)cc1	20.6	10^-6cm/s	RRCK	Manually Curated
Row3954_Row2070_Row44949_Row1101293_Row1100551_Row1052635_Row1098811_Row3954_Row2070_Row44949_Row1101293_Row1100551_Row1052635_Row1098811	7939397	1263781	=	21995460	CHEMBL1916326	444.86	C16H20ClF3N2O5S	NC(=O)[C@@H](CCC(F)(F)F)N(C[C@H]1COCCO1)S(=O)(=O)c1ccc(Cl)cc1	20.6	10'-6 Cm/s	RRCK
Row3955_Row2070_Row44949_Row1101294_Row1100552_Row1052636_Row1098812_Row1982	7939398	1263782	=	21995460	CHEMBL1916327	428.86	C16H20ClF3N2O4S	NC(=O)[C@@H](CCC(F)(F)F)N(C[C@H]1CCCO1)S(=O)(=O)c1ccc(Cl)cc1	19.1	10^-6cm/s	RRCK	Manually Curated
Row3955_Row2070_Row44949_Row1101294_Row1100552_Row1052636_Row1098812_Row3955_Row2070_Row44949_Row1101294_Row1100552_Row1052636_Row1098812	7939398	1263782	=	21995460	CHEMBL1916327	428.86	C16H20ClF3N2O4S	NC(=O)[C@@H](CCC(F)(F)F)N(C[C@H]1CCCO1)S(=O)(=O)c1ccc(Cl)cc1	19.1	10'-6 Cm/s	RRCK
Row3956_Row2070_Row44949_Row1101295_Row1100553_Row1052637_Row1098813_Row1983	7939399	1263783	=	21995460	CHEMBL1916328	428.86	C16H20ClF3N2O4S	NC(=O)[C@@H](CCC(F)(F)F)N(C[C@@H]1CCCO1)S(=O)(=O)c1ccc(Cl)cc1	22.4	10^-6cm/s	RRCK	Manually Curated
Row3956_Row2070_Row44949_Row1101295_Row1100553_Row1052637_Row1098813_Row3956_Row2070_Row44949_Row1101295_Row1100553_Row1052637_Row1098813	7939399	1263783	=	21995460	CHEMBL1916328	428.86	C16H20ClF3N2O4S	NC(=O)[C@@H](CCC(F)(F)F)N(C[C@@H]1CCCO1)S(=O)(=O)c1ccc(Cl)cc1	22.4	10'-6 Cm/s	RRCK
Row3957_Row2070_Row44949_Row1101296_Row1100554_Row1052638_Row1098814_Row1984	7939400	1263784	=	21995460	CHEMBL1916329	428.86	C16H20ClF3N2O4S	NC(=O)[C@@H](CCC(F)(F)F)N(C[C@H]1CCOC1)S(=O)(=O)c1ccc(Cl)cc1	21.7	10^-6cm/s	RRCK	Manually Curated
Row3957_Row2070_Row44949_Row1101296_Row1100554_Row1052638_Row1098814_Row3957_Row2070_Row44949_Row1101296_Row1100554_Row1052638_Row1098814	7939400	1263784	=	21995460	CHEMBL1916329	428.86	C16H20ClF3N2O4S	NC(=O)[C@@H](CCC(F)(F)F)N(C[C@H]1CCOC1)S(=O)(=O)c1ccc(Cl)cc1	21.7	10'-6 Cm/s	RRCK
Row3958_Row2070_Row44949_Row1101297_Row1100555_Row1052639_Row1098815_Row1985	7939401	1263785	=	21995460	CHEMBL1916330	428.86	C16H20ClF3N2O4S	NC(=O)[C@@H](CCC(F)(F)F)N(C[C@@H]1CCOC1)S(=O)(=O)c1ccc(Cl)cc1	20.5	10^-6cm/s	RRCK	Manually Curated
Row3958_Row2070_Row44949_Row1101297_Row1100555_Row1052639_Row1098815_Row3958_Row2070_Row44949_Row1101297_Row1100555_Row1052639_Row1098815	7939401	1263785	=	21995460	CHEMBL1916330	428.86	C16H20ClF3N2O4S	NC(=O)[C@@H](CCC(F)(F)F)N(C[C@@H]1CCOC1)S(=O)(=O)c1ccc(Cl)cc1	20.5	10'-6 Cm/s	RRCK
Row3959_Row2070_Row44949_Row1101298_Row1100556_Row1052640_Row1098816_Row1986	7939402	1263786	=	21995460	CHEMBL1916331	414.83	C15H18ClF3N2O4S	NC(=O)[C@@H](CCC(F)(F)F)N(C[C@@H]1CCO1)S(=O)(=O)c1ccc(Cl)cc1	34.9	10^-6cm/s	RRCK	Manually Curated
Row3959_Row2070_Row44949_Row1101298_Row1100556_Row1052640_Row1098816_Row3959_Row2070_Row44949_Row1101298_Row1100556_Row1052640_Row1098816	7939402	1263786	=	21995460	CHEMBL1916331	414.83	C15H18ClF3N2O4S	NC(=O)[C@@H](CCC(F)(F)F)N(C[C@@H]1CCO1)S(=O)(=O)c1ccc(Cl)cc1	34.9	10'-6 Cm/s	RRCK
Row3960_Row2070_Row44949_Row1101299_Row1100557_Row1052641_Row1098817_Row1987	7939403	1263787	=	21995460	CHEMBL1916332	414.83	C15H18ClF3N2O4S	NC(=O)[C@@H](CCC(F)(F)F)N(C[C@H]1CCO1)S(=O)(=O)c1ccc(Cl)cc1	28.7	10^-6cm/s	RRCK	Manually Curated
Row3960_Row2070_Row44949_Row1101299_Row1100557_Row1052641_Row1098817_Row3960_Row2070_Row44949_Row1101299_Row1100557_Row1052641_Row1098817	7939403	1263787	=	21995460	CHEMBL1916332	414.83	C15H18ClF3N2O4S	NC(=O)[C@@H](CCC(F)(F)F)N(C[C@H]1CCO1)S(=O)(=O)c1ccc(Cl)cc1	28.7	10'-6 Cm/s	RRCK
Row3961_Row2070_Row44949_Row1101300_Row1100558_Row1052642_Row1098818_Row1988	7939404	1263788	=	21995460	CHEMBL1916333	414.83	C15H18ClF3N2O4S	NC(=O)[C@@H](CCC(F)(F)F)N(CC1COC1)S(=O)(=O)c1ccc(Cl)cc1	25.4	10^-6cm/s	RRCK	Manually Curated
Row3961_Row2070_Row44949_Row1101300_Row1100558_Row1052642_Row1098818_Row3961_Row2070_Row44949_Row1101300_Row1100558_Row1052642_Row1098818	7939404	1263788	=	21995460	CHEMBL1916333	414.83	C15H18ClF3N2O4S	NC(=O)[C@@H](CCC(F)(F)F)N(CC1COC1)S(=O)(=O)c1ccc(Cl)cc1	25.4	10'-6 Cm/s	RRCK
Row3962_Row2070_Row44949_Row1101301_Row1100559_Row1052643_Row1098819_Row1989	7939435	1263789	=	21995460	CHEMBL1916334	428.86	C16H20ClF3N2O4S	C[C@H]1C[C@@H](CN([C@H](CCC(F)(F)F)C(N)=O)S(=O)(=O)c2ccc(Cl)cc2)O1	21.8	10^-6cm/s	RRCK	Manually Curated
Row3962_Row2070_Row44949_Row1101301_Row1100559_Row1052643_Row1098819_Row3962_Row2070_Row44949_Row1101301_Row1100559_Row1052643_Row1098819	7939435	1263789	=	21995460	CHEMBL1916334	428.86	C16H20ClF3N2O4S	C[C@H]1C[C@@H](CN([C@H](CCC(F)(F)F)C(N)=O)S(=O)(=O)c2ccc(Cl)cc2)O1	21.8	10'-6 Cm/s	RRCK
Row3963_Row2070_Row44949_Row1101302_Row1100560_Row1052644_Row1098820_Row1990	7939436	1263790	=	21995460	CHEMBL1916335	428.86	C16H20ClF3N2O4S	C[C@@H]1C[C@@H](CN([C@H](CCC(F)(F)F)C(N)=O)S(=O)(=O)c2ccc(Cl)cc2)O1	21.2	10^-6cm/s	RRCK	Manually Curated
Row3963_Row2070_Row44949_Row1101302_Row1100560_Row1052644_Row1098820_Row3963_Row2070_Row44949_Row1101302_Row1100560_Row1052644_Row1098820	7939436	1263790	=	21995460	CHEMBL1916335	428.86	C16H20ClF3N2O4S	C[C@@H]1C[C@@H](CN([C@H](CCC(F)(F)F)C(N)=O)S(=O)(=O)c2ccc(Cl)cc2)O1	21.2	10'-6 Cm/s	RRCK
Row3964_Row2070_Row44949_Row1101303_Row1100561_Row1052645_Row1098821_Row1991	7939437	1263791	=	21995460	CHEMBL1916336	442.89	C17H22ClF3N2O4S	CC1(C)C[C@H](CN([C@H](CCC(F)(F)F)C(N)=O)S(=O)(=O)c2ccc(Cl)cc2)O1	18.1	10^-6cm/s	RRCK	Manually Curated
Row3964_Row2070_Row44949_Row1101303_Row1100561_Row1052645_Row1098821_Row3964_Row2070_Row44949_Row1101303_Row1100561_Row1052645_Row1098821	7939437	1263791	=	21995460	CHEMBL1916336	442.89	C17H22ClF3N2O4S	CC1(C)C[C@H](CN([C@H](CCC(F)(F)F)C(N)=O)S(=O)(=O)c2ccc(Cl)cc2)O1	18.1	10'-6 Cm/s	RRCK
Row3965_Row2070_Row44949_Row1101304_Row1100562_Row1052646_Row1098822_Row1992	7939438	1263792	=	21995460	CHEMBL1916337	442.89	C17H22ClF3N2O4S	CC1(C)C[C@@H](CN([C@H](CCC(F)(F)F)C(N)=O)S(=O)(=O)c2ccc(Cl)cc2)O1	14.9	10^-6cm/s	RRCK	Manually Curated
Row3965_Row2070_Row44949_Row1101304_Row1100562_Row1052646_Row1098822_Row3965_Row2070_Row44949_Row1101304_Row1100562_Row1052646_Row1098822	7939438	1263792	=	21995460	CHEMBL1916337	442.89	C17H22ClF3N2O4S	CC1(C)C[C@@H](CN([C@H](CCC(F)(F)F)C(N)=O)S(=O)(=O)c2ccc(Cl)cc2)O1	14.9	10'-6 Cm/s	RRCK
Row3966_Row2070_Row44949_Row1101305_Row1100563_Row1052647_Row1098823_Row1993	7939439	1263793	=	21995460	CHEMBL1916338	442.89	C17H22ClF3N2O4S	CC1(C)CO[C@@H]1CN([C@H](CCC(F)(F)F)C(N)=O)S(=O)(=O)c1ccc(Cl)cc1	22.3	10^-6cm/s	RRCK	Manually Curated
Row3966_Row2070_Row44949_Row1101305_Row1100563_Row1052647_Row1098823_Row3966_Row2070_Row44949_Row1101305_Row1100563_Row1052647_Row1098823	7939439	1263793	=	21995460	CHEMBL1916338	442.89	C17H22ClF3N2O4S	CC1(C)CO[C@@H]1CN([C@H](CCC(F)(F)F)C(N)=O)S(=O)(=O)c1ccc(Cl)cc1	22.3	10'-6 Cm/s	RRCK
Row3967_Row2070_Row44949_Row1101306_Row1100564_Row1052648_Row1098824_Row1994	7939440	1263794	=	21995460	CHEMBL1916339	442.89	C17H22ClF3N2O4S	CC1(C)CO[C@H]1CN([C@H](CCC(F)(F)F)C(N)=O)S(=O)(=O)c1ccc(Cl)cc1	26.4	10^-6cm/s	RRCK	Manually Curated
Row3967_Row2070_Row44949_Row1101306_Row1100564_Row1052648_Row1098824_Row3967_Row2070_Row44949_Row1101306_Row1100564_Row1052648_Row1098824	7939440	1263794	=	21995460	CHEMBL1916339	442.89	C17H22ClF3N2O4S	CC1(C)CO[C@H]1CN([C@H](CCC(F)(F)F)C(N)=O)S(=O)(=O)c1ccc(Cl)cc1	26.4	10'-6 Cm/s	RRCK
Row6187_Row3062_Row55068_Row1107181_Row1106439_Row1058523_Row1104698_Row3289	13431583	1269707	=	23837744	CHEMBL1928737	376.46	C25H20N4	CCc1nnc(-c2ccc(-c3ccccc3)cc2)n1-c1cccc2cnccc12	25.6	10^-6cm/s	LLC-PK1	Manually Curated
Row4028_Row2140_Row45510_Row1110759_Row1110017_Row1062101_Row1108276_Row2008	8008658	1273323	=	22079761	CHEMBL1938488	439.95	C23H26ClN5O2	C[C@H](NC(=O)CCN1CCC(c2nc(-c3ccccn3)no2)CC1)c1ccc(Cl)cc1	31	10^-6cm/s	LLC-PK1	Manually Curated
Row4029_Row2140_Row45510_Row1110762_Row1110020_Row1062104_Row1108279_Row2009	8008659	1273326	=	22079761	CHEMBL1938491	493.92	C23H23ClF3N5O2	O=C(CCN1CCC(c2nc(-c3ccccn3)no2)CC1)NC(c1ccc(Cl)cc1)C(F)(F)F	35	10^-6cm/s	LLC-PK1	Manually Curated
Row4030_Row2140_Row45510_Row1110763_Row1110021_Row1062105_Row1108280_Row2010	8008660	1273327	=	22079761	CHEMBL1938492	502.02	C28H28ClN5O2	O=C(CCN1CCC(c2nc(-c3ccccn3)no2)CC1)NC(c1ccccc1)c1ccc(Cl)cc1	24	10^-6cm/s	LLC-PK1	Manually Curated
Row4032_Row2140_Row45510_Row1110767_Row1110025_Row1062109_Row1108284_Row2011	8008662	1273331	=	22079761	CHEMBL1938496	503.01	C27H27ClN6O2	O=C(CCN1CCC(c2nc(-c3ccccn3)no2)CC1)NC(c1ccncc1)c1ccc(Cl)cc1	30	10^-6cm/s	LLC-PK1	Manually Curated
Row4031_Row2140_Row45510_Row1110768_Row1110026_Row1062110_Row1108285_Row2012	8008661	1273332	=	22079761	CHEMBL1938497	503.01	C27H27ClN6O2	O=C(CCN1CCC(c2nc(-c3ccccn3)no2)CC1)NC(c1ccc(Cl)cc1)c1cccnc1	32	10^-6cm/s	LLC-PK1	Manually Curated
Row4033_Row2140_Row45510_Row1110769_Row1110027_Row1062111_Row1108286_Row2013	8008663	1273333	=	22079761	CHEMBL1938498	503.01	C27H27ClN6O2	O=C(CCN1CCC(c2nc(-c3ccccn3)no2)CC1)NC(c1ccc(Cl)cc1)c1ccccn1	33	10^-6cm/s	LLC-PK1	Manually Curated
Row4035_Row2140_Row45510_Row1110770_Row1110028_Row1062112_Row1108287_Row2014	8008665	1273334	=	22079761	CHEMBL1938499	517.03	C28H29ClN6O2	CC(NC(=O)CCN1CCC(c2nc(-c3ccccn3)no2)CC1)(c1ccncc1)c1ccc(Cl)cc1	27	10^-6cm/s	LLC-PK1	Manually Curated
Row4034_Row2140_Row45510_Row1110787_Row1110045_Row1062129_Row1108304_Row2015	8008664	1273351	=	22079761	CHEMBL1938516	398.98	C24H31ClN2O	CC(C)[C@H](NC(=O)CCN1CCC(c2ccccc2)CC1)c1ccc(Cl)cc1	21	10^-6cm/s	LLC-PK1	Manually Curated
Row4036_Row2140_Row45510_Row1110789_Row1110047_Row1062131_Row1108306_Row2016	8008666	1273353	=	22079761	CHEMBL1938518	406.9	C22H25ClF2N2O	O=C(CCN1CCC(c2ccccc2)CC1)NC(c1ccc(Cl)cc1)C(F)F	28	10^-6cm/s	LLC-PK1	Manually Curated
Row4037_Row2140_Row45510_Row1110797_Row1110055_Row1062139_Row1108314_Row2017	8008667	1273361	=	22079761	CHEMBL1938526	436.99	C25H29ClN4O	Cn1cc(C(NC(=O)CCN2CCC(c3ccccc3)CC2)c2ccc(Cl)cc2)cn1	21	10^-6cm/s	LLC-PK1	Manually Curated
Row4038_Row2140_Row45510_Row1110798_Row1110056_Row1062140_Row1108315_Row2018	8008668	1273362	=	22079761	CHEMBL1938527	412.58	C28H32N2O	CC(NC(=O)CCN1CCC(c2ccccc2)CC1)c1ccccc1-c1ccccc1	18	10^-6cm/s	LLC-PK1	Manually Curated
Row4787_Row2483_Row49005_Row1111142_Row1110400_Row1062484_Row1108659_Row1752	12045773	1273709	=	21661758	CHEMBL1938870	467.26	C17H16BrFN6O4	O=C(O)Cn1nnc(-c2cc(N3CCC(Oc4cc(F)ccc4Br)CC3)no2)n1	3.8	10^-6cm/s	LLC-PK1	Manually Curated
Row4057_Row2142_Row45516_Row1111209_Row1110467_Row1062551_Row1108726_Row2053	8012134	1273776	=	22104144	CHEMBL1938937	422.41	C24H17F3N2O2	Cn1cc(C(=O)Nc2ccc(-c3ccccc3)c(C(F)(F)F)c2)c(=O)c2ccccc21	1.2	10^-6cm/s	LLC-PK1	Manually Curated
Row4058_Row2142_Row45516_Row1111210_Row1110468_Row1062552_Row1108727_Row2054	8012135	1273777	=	22104144	CHEMBL1938938	423.39	C23H16F3N3O2	Cn1nc(C(=O)Nc2ccc(-c3ccccc3)c(C(F)(F)F)c2)c(=O)c2ccccc21	2.3	10^-6cm/s	LLC-PK1	Manually Curated
Row4059_Row2142_Row45516_Row1111211_Row1110469_Row1062553_Row1108728_Row2055	8012136	1273778	=	22104144	CHEMBL1938939	423.39	C23H16F3N3O2	Cn1cc(C(=O)Nc2ccc(-c3ccccc3)c(C(F)(F)F)c2)c(=O)c2ncccc21	16	10^-6cm/s	LLC-PK1	Manually Curated
Row4060_Row2142_Row45516_Row1111212_Row1110470_Row1062554_Row1108729_Row2056	8012137	1273779	=	22104144	CHEMBL1938940	423.39	C23H16F3N3O2	Cn1cc(C(=O)Nc2ccc(-c3ccccc3)c(C(F)(F)F)c2)c(=O)c2cnccc21	5.7	10^-6cm/s	LLC-PK1	Manually Curated
Row4352_Row2296_Row46762_Row1111212_Row1110470_Row1062554_Row1108729_Row3999	10904828	1273779	=	24900374	CHEMBL1938940	423.39	C23H16F3N3O2	Cn1cc(C(=O)Nc2ccc(-c3ccccc3)c(C(F)(F)F)c2)c(=O)c2cnccc21	5.7	10^-6cm/s	LLC-PK1	Manually Curated
Row4061_Row2142_Row45516_Row1111213_Row1110471_Row1062555_Row1108730_Row2057	8012138	1273780	=	22104144	CHEMBL1938941	423.39	C23H16F3N3O2	Cn1cc(C(=O)Nc2ccc(-c3ccccc3)c(C(F)(F)F)c2)c(=O)c2ccncc21	3.4	10^-6cm/s	LLC-PK1	Manually Curated
Row4062_Row2142_Row45516_Row1111214_Row1110472_Row1062556_Row1108731_Row2058	8012139	1273781	=	22104144	CHEMBL1938942	423.39	C23H16F3N3O2	Cn1cc(C(=O)Nc2ccc(-c3ccccc3)c(C(F)(F)F)c2)c(=O)c2cccnc21	2.2	10^-6cm/s	LLC-PK1	Manually Curated
Row4063_Row2142_Row45516_Row1111215_Row1110473_Row1062557_Row1108732_Row2059	8012140	1273782	<	22104144	CHEMBL1938943	423.39	C23H16F3N3O2	Cn1cc(C(=O)Nc2ccc(-c3ccccc3)c(C(F)(F)F)n2)c(=O)c2ccccc21	1	10^-6cm/s	LLC-PK1	Manually Curated
Row4064_Row2142_Row45516_Row1111216_Row1110474_Row1062558_Row1108733_Row2060	8012141	1273783	<	22104144	CHEMBL1938944	423.39	C23H16F3N3O2	Cn1cc(C(=O)Nc2cc(C(F)(F)F)c(-c3ccccc3)cn2)c(=O)c2ccccc21	1	10^-6cm/s	LLC-PK1	Manually Curated
Row4065_Row2142_Row45516_Row1111217_Row1110475_Row1062559_Row1108734_Row2061	8012142	1273784	=	22104144	CHEMBL1938945	423.39	C23H16F3N3O2	Cn1cc(C(=O)Nc2cnc(-c3ccccc3)c(C(F)(F)F)c2)c(=O)c2ccccc21	11	10^-6cm/s	LLC-PK1	Manually Curated
Row4066_Row2142_Row45516_Row1111218_Row1110476_Row1062560_Row1108735_Row2062	8012143	1273785	=	22104144	CHEMBL1938946	423.39	C23H16F3N3O2	Cn1cc(C(=O)Nc2ccc(-c3ccccn3)c(C(F)(F)F)c2)c(=O)c2ccccc21	11	10^-6cm/s	LLC-PK1	Manually Curated
Row4067_Row2142_Row45516_Row1111219_Row1110477_Row1062561_Row1108736_Row2063	8012144	1273786	=	22104144	CHEMBL1938947	423.39	C23H16F3N3O2	Cn1cc(C(=O)Nc2ccc(-c3cccnc3)c(C(F)(F)F)c2)c(=O)c2ccccc21	18	10^-6cm/s	LLC-PK1	Manually Curated
Row4068_Row2142_Row45516_Row1111220_Row1110478_Row1062562_Row1108737_Row2064	8012145	1273787	=	22104144	CHEMBL1938948	423.39	C23H16F3N3O2	Cn1cc(C(=O)Nc2ccc(-c3ccncc3)c(C(F)(F)F)c2)c(=O)c2ccccc21	15	10^-6cm/s	LLC-PK1	Manually Curated
Row4069_Row2142_Row45516_Row1111221_Row1110479_Row1062563_Row1108738_Row2065	8012146	1273788	=	22104144	CHEMBL1938949	424.38	C22H15F3N4O2	Cn1cc(C(=O)Nc2ccc(-c3ccccc3)c(C(F)(F)F)n2)c(=O)c2cnccc21	6.7	10^-6cm/s	LLC-PK1	Manually Curated
Row4070_Row2142_Row45516_Row1111222_Row1110480_Row1062564_Row1108739_Row2066	8012147	1273789	=	22104144	CHEMBL1938950	424.38	C22H15F3N4O2	Cn1cc(C(=O)Nc2ccc(-c3ccccn3)c(C(F)(F)F)c2)c(=O)c2cnccc21	16	10^-6cm/s	LLC-PK1	Manually Curated
Row4071_Row2142_Row45516_Row1111223_Row1110481_Row1062565_Row1108740_Row2067	8012171	1273790	=	22104144	CHEMBL1938951	425.37	C21H14F3N5O2	Cn1cc(C(=O)Nc2ccc(-c3ccccn3)c(C(F)(F)F)n2)c(=O)c2cnccc21	15	10^-6cm/s	LLC-PK1	Manually Curated
Row4056_Row2142_Row45516_Row1111224_Row1110482_Row1062566_Row1108741_Row2068	8012036	1273791	=	22104144	CHEMBL1938952	415.37	C21H16F3N3O3	COc1ccncc1C(=O)NC(=O)Nc1ccc(-c2ccccc2)c(C(F)(F)F)c1	2.3	10^-6cm/s	LLC-PK1	Manually Curated
Row4194_Row2241_Row46289_Row1111224_Row1110482_Row1062566_Row1108741_Row3951	10851530	1273791	=	24900263	CHEMBL1938952	415.37	C21H16F3N3O3	COc1ccncc1C(=O)NC(=O)Nc1ccc(-c2ccccc2)c(C(F)(F)F)c1	2.3	10^-6cm/s	LLC-PK1	Manually Curated
Row12880_Row6610_Row78113_Row1115608_Row1114866_Row1066950_Row1113125_Row8285	19142607	1278201	=	31732255	CHEMBL1946811	351.33	C17H16F3N3O2	CC1(C)CN(CCC#N)C(=O)[C@@H]1Oc1ccc(C#N)c(C(F)(F)F)c1	40	10^-6cm/s	LE-MDCK2	Manually Curated
Row4155_Row2202_Row46137_Row1166705_Row1165307_Row1114114_Row1163030_Row2003	10842923	1331879	=	22061639	CHEMBL2010836	458.49	C23H25F3N6O	CN(C(=O)Cc1ccc(-n2cnnn2)cc1)C1CCN(Cc2ccc(C(F)(F)F)cc2)CC1	17	10^-6cm/s	MDCK	Manually Curated
Row4185_Row2241_Row46289_Row1170331_Row1168933_Row1117740_Row1166656_Row3952	10851521	1335531	=	24900263	CHEMBL2017803	403.94	C20H22ClN3O2S	COc1ccccc1C(=O)NC(=S)Nc1ccc(N2CCCCC2)c(Cl)c1	1.8	10^-6cm/s	LLC-PK1	Manually Curated
Row4186_Row2241_Row46289_Row1170332_Row1168934_Row1117741_Row1166657_Row3953	10851522	1335532	<	24900263	CHEMBL2017804	387.87	C20H22ClN3O3	COc1ccccc1C(=O)NC(=O)Nc1ccc(N2CCCCC2)c(Cl)c1	1	10^-6cm/s	LLC-PK1	Manually Curated
Row4187_Row2241_Row46289_Row1170333_Row1168935_Row1117742_Row1166658_Row3954	10851523	1335533	<	24900263	CHEMBL2017805	421.42	C21H22F3N3O3	COc1ccccc1C(=O)NC(=O)Nc1ccc(N2CCCCC2)c(C(F)(F)F)c1	1	10^-6cm/s	LLC-PK1	Manually Curated
Row4188_Row2241_Row46289_Row1170334_Row1168936_Row1117743_Row1166659_Row3955	10851524	1335534	<	24900263	CHEMBL2017806	414.38	C22H17F3N2O3	COc1ccccc1C(=O)NC(=O)Nc1ccc(-c2ccccc2)c(C(F)(F)F)c1	1	10^-6cm/s	LLC-PK1	Manually Curated
Row4189_Row2241_Row46289_Row1170335_Row1168937_Row1117744_Row1166660_Row3956	10851525	1335535	=	24900263	CHEMBL2017807	388.47	C24H24N2O3	COc1ccccc1C(=O)NC(=O)Nc1ccc(-c2ccccc2)c(C(C)C)c1	1.2	10^-6cm/s	LLC-PK1	Manually Curated
Row4190_Row2241_Row46289_Row1170336_Row1168938_Row1117745_Row1166661_Row3957	10851526	1335536	=	24900263	CHEMBL2017808	415.37	C21H16F3N3O3	COc1ccccc1C(=O)NC(=O)Nc1ccc(-c2ccccn2)c(C(F)(F)F)c1	7.4	10^-6cm/s	LLC-PK1	Manually Curated
Row4191_Row2241_Row46289_Row1170337_Row1168939_Row1117746_Row1166662_Row3958	10851527	1335537	=	24900263	CHEMBL2017809	421.4	C19H14F3N3O3S	COc1ccccc1C(=O)NC(=O)Nc1ccc(-c2nccs2)c(C(F)(F)F)c1	12	10^-6cm/s	LLC-PK1	Manually Curated
Row4192_Row2241_Row46289_Row1170338_Row1168940_Row1117747_Row1166663_Row3959	10851528	1335538	=	24900263	CHEMBL2017810	380.37	C19H19F3N2O3	COc1ccccc1C(=O)NC(=O)Nc1ccc(C(C)C)c(C(F)(F)F)c1	2.1	10^-6cm/s	LLC-PK1	Manually Curated
Row4193_Row2241_Row46289_Row1170339_Row1168941_Row1117748_Row1166664_Row3960	10851529	1335539	<	24900263	CHEMBL2017811	436.31	C18H14F6N2O4	COc1ccccc1C(=O)NC(=O)Nc1ccc(OCC(F)(F)F)c(C(F)(F)F)c1	1	10^-6cm/s	LLC-PK1	Manually Curated
Row4245_Row2252_Row46587_Row1173327_Row1171929_Row1120602_Row1169650_Row2267	10873362	1338578	=	22444683	CHEMBL2023202	575.53	C30H34Cl2F2N4O	Cc1cc(C2CCN(C(=O)[C@@H]3CN(C(C)(C)C)C[C@H]3c3ccc(F)cc3F)CC2)n(-c2cc(Cl)ccc2Cl)n1	26.9	10^-6cm/s	LLC-PK1	Manually Curated
Row4316_Row2274_Row46653_Row1173327_Row1171929_Row1120602_Row1169650_Row2270	10886291	1338578	=	22444685	CHEMBL2023202	575.53	C30H34Cl2F2N4O	Cc1cc(C2CCN(C(=O)[C@@H]3CN(C(C)(C)C)C[C@H]3c3ccc(F)cc3F)CC2)n(-c2cc(Cl)ccc2Cl)n1	26.9	10^-6cm/s	LLC-PK1	Manually Curated
Row4246_Row2252_Row46587_Row1173330_Row1171932_Row1120605_Row1169653_Row2268	10873363	1338581	=	22444683	CHEMBL2023205	542.62	C30H34F4N4O	Cc1cc(C2CCN(C(=O)[C@@H]3CN(C(C)(C)C)C[C@H]3c3ccc(F)cc3F)CC2)n(-c2ccc(F)c(F)c2)n1	28	10^-6cm/s	LLC-PK1	Manually Curated
Row4247_Row2252_Row46587_Row1173335_Row1171937_Row1120610_Row1169658_Row2269	10873364	1338586	=	22444683	CHEMBL2023210	545.05	C29H32ClF3N4O	CC(C)(C)N1C[C@@H](C(=O)N2CCC(c3ccnn3-c3ccc(F)c(Cl)c3)CC2)[C@H](c2ccc(F)cc2F)C1	28.8	10^-6cm/s	LLC-PK1	Manually Curated
Row3272_Row1871_Row43288_Row1175747_Row1174349_Row1122820_Row1172053_Row529	6221516	1341412	=	19428251	CHEMBL2029180	456.54	C20H27F3N6OS	CN=[S+](C)([O-])c1ccc(Nc2ncc(C(F)(F)F)c(N[C@@H]3CCC[C@H]3N(C)C)n2)cc1	4.4	10^-6cm/s	MDCK	Manually Curated
Row3272_Row1871_Row43288_Row1175747_Row1174349_Row1122820_Row1172053_Row3272_Row1871_Row43288_Row1175747_Row1174349_Row1122820_Row1172053	6221516	1341412	=	19428251	CHEMBL2029180	456.54	C20H27F3N6OS	CN=[S+](C)([O-])c1ccc(Nc2ncc(C(F)(F)F)c(N[C@@H]3CCC[C@H]3N(C)C)n2)cc1	4.4	10'-6 Cm/s	MDCK
Row3276_Row1871_Row43288_Row1175747_Row1174349_Row1122820_Row1172053_Row530	6221520	1341412	=	19428251	CHEMBL2029180	456.54	C20H27F3N6OS	CN=[S+](C)([O-])c1ccc(Nc2ncc(C(F)(F)F)c(N[C@@H]3CCC[C@H]3N(C)C)n2)cc1	5.1	10^-6cm/s	MDCK	Manually Curated
Row3276_Row1871_Row43288_Row1175747_Row1174349_Row1122820_Row1172053_Row3276_Row1871_Row43288_Row1175747_Row1174349_Row1122820_Row1172053	6221520	1341412	=	19428251	CHEMBL2029180	456.54	C20H27F3N6OS	CN=[S+](C)([O-])c1ccc(Nc2ncc(C(F)(F)F)c(N[C@@H]3CCC[C@H]3N(C)C)n2)cc1	5.1	10'-6 Cm/s	MDCK
Row3279_Row1871_Row43288_Row1175747_Row1174349_Row1122820_Row1172053_Row531	6221523	1341412	=	19428251	CHEMBL2029180	456.54	C20H27F3N6OS	CN=[S+](C)([O-])c1ccc(Nc2ncc(C(F)(F)F)c(N[C@@H]3CCC[C@H]3N(C)C)n2)cc1	5.7	10^-6cm/s	MDCK	Manually Curated
Row3279_Row1871_Row43288_Row1175747_Row1174349_Row1122820_Row1172053_Row3279_Row1871_Row43288_Row1175747_Row1174349_Row1122820_Row1172053	6221523	1341412	=	19428251	CHEMBL2029180	456.54	C20H27F3N6OS	CN=[S+](C)([O-])c1ccc(Nc2ncc(C(F)(F)F)c(N[C@@H]3CCC[C@H]3N(C)C)n2)cc1	5.7	10'-6 Cm/s	MDCK
Row3273_Row1871_Row43288_Row1175748_Row1174350_Row1122821_Row1172054_Row532	6221517	1341413	=	19428251	CHEMBL2029181	470.57	C21H29F3N6OS	CCN=[S+](C)([O-])c1ccc(Nc2ncc(C(F)(F)F)c(N[C@@H]3CCC[C@H]3N(C)C)n2)cc1	4.7	10^-6cm/s	MDCK	Manually Curated
Row3273_Row1871_Row43288_Row1175748_Row1174350_Row1122821_Row1172054_Row3273_Row1871_Row43288_Row1175748_Row1174350_Row1122821_Row1172054	6221517	1341413	=	19428251	CHEMBL2029181	470.57	C21H29F3N6OS	CCN=[S+](C)([O-])c1ccc(Nc2ncc(C(F)(F)F)c(N[C@@H]3CCC[C@H]3N(C)C)n2)cc1	4.7	10'-6 Cm/s	MDCK
Row3277_Row1871_Row43288_Row1175748_Row1174350_Row1122821_Row1172054_Row533	6221521	1341413	=	19428251	CHEMBL2029181	470.57	C21H29F3N6OS	CCN=[S+](C)([O-])c1ccc(Nc2ncc(C(F)(F)F)c(N[C@@H]3CCC[C@H]3N(C)C)n2)cc1	8.3	10^-6cm/s	MDCK	Manually Curated
Row3277_Row1871_Row43288_Row1175748_Row1174350_Row1122821_Row1172054_Row3277_Row1871_Row43288_Row1175748_Row1174350_Row1122821_Row1172054	6221521	1341413	=	19428251	CHEMBL2029181	470.57	C21H29F3N6OS	CCN=[S+](C)([O-])c1ccc(Nc2ncc(C(F)(F)F)c(N[C@@H]3CCC[C@H]3N(C)C)n2)cc1	8.3	10'-6 Cm/s	MDCK
Row3280_Row1871_Row43288_Row1175748_Row1174350_Row1122821_Row1172054_Row534	6221524	1341413	=	19428251	CHEMBL2029181	470.57	C21H29F3N6OS	CCN=[S+](C)([O-])c1ccc(Nc2ncc(C(F)(F)F)c(N[C@@H]3CCC[C@H]3N(C)C)n2)cc1	9.3	10^-6cm/s	MDCK	Manually Curated
Row3280_Row1871_Row43288_Row1175748_Row1174350_Row1122821_Row1172054_Row3280_Row1871_Row43288_Row1175748_Row1174350_Row1122821_Row1172054	6221524	1341413	=	19428251	CHEMBL2029181	470.57	C21H29F3N6OS	CCN=[S+](C)([O-])c1ccc(Nc2ncc(C(F)(F)F)c(N[C@@H]3CCC[C@H]3N(C)C)n2)cc1	9.3	10'-6 Cm/s	MDCK
Row3274_Row1871_Row43288_Row1175749_Row1174351_Row1122822_Row1172055_Row535	6221518	1341414	=	19428251	CHEMBL2029182	484.59	C22H31F3N6OS	CC(C)N=[S+](C)([O-])c1ccc(Nc2ncc(C(F)(F)F)c(N[C@@H]3CCC[C@H]3N(C)C)n2)cc1	6.6	10^-6cm/s	MDCK	Manually Curated
Row3274_Row1871_Row43288_Row1175749_Row1174351_Row1122822_Row1172055_Row3274_Row1871_Row43288_Row1175749_Row1174351_Row1122822_Row1172055	6221518	1341414	=	19428251	CHEMBL2029182	484.59	C22H31F3N6OS	CC(C)N=[S+](C)([O-])c1ccc(Nc2ncc(C(F)(F)F)c(N[C@@H]3CCC[C@H]3N(C)C)n2)cc1	6.6	10'-6 Cm/s	MDCK
Row3275_Row1871_Row43288_Row1175750_Row1174352_Row1122823_Row1172056_Row536	6221519	1341415	=	19428251	CHEMBL2029183	442.51	C19H25F3N6OS	CN(C)[C@@H]1CCC[C@H]1Nc1nc(Nc2ccc([S+](C)(=N)[O-])cc2)ncc1C(F)(F)F	1	10^-6cm/s	MDCK	Manually Curated
Row3275_Row1871_Row43288_Row1175750_Row1174352_Row1122823_Row1172056_Row3275_Row1871_Row43288_Row1175750_Row1174352_Row1122823_Row1172056	6221519	1341415	=	19428251	CHEMBL2029183	442.51	C19H25F3N6OS	CN(C)[C@@H]1CCC[C@H]1Nc1nc(Nc2ccc([S+](C)(=N)[O-])cc2)ncc1C(F)(F)F	1	10'-6 Cm/s	MDCK
Row4339_Row2289_Row46731_Row1176815_Row1175417_Row1123888_Row1173121_Row2486	10891853	1342490	=	22607682	CHEMBL2030436	372.45	C18H20N4O3S	CS(=O)(=O)Cc1cc(N2CCOCC2)nc(-c2ccc3[nH]ccc3c2)n1	37	10^-6cm/s	MDCK	Manually Curated
Row4339_Row2289_Row46731_Row1176815_Row1175417_Row1123888_Row1173121_Row4339_Row2289_Row46731_Row1176815_Row1175417_Row1123888_Row1173121	10891853	1342490	=	22607682	CHEMBL2030436	372.45	C18H20N4O3S	CS(=O)(=O)Cc1cc(N2CCOCC2)nc(-c2ccc3[nH]ccc3c2)n1	37	Ucm/s	MDCK
Row4796_Row2486_Row48953_Row1177381_Row1175983_Row1124454_Row1173687_Row4005	12050453	1343056	=	24900403	CHEMBL2030996	483.63	C28H38FN3O3	CC(=O)N[C@@H](Cc1cccc(F)c1)[C@H](O)CN[C@H]1CC2(CCC2)Oc2ncc(CC(C)(C)C)cc21	16	10^-6cm/s	LLC-PK1	Manually Curated
Row4795_Row2486_Row48953_Row1177382_Row1175984_Row1124455_Row1173688_Row4006	12050452	1343057	=	24900403	CHEMBL2030997	483.63	C28H38FN3O3	CC(=O)N[C@@H](Cc1ccc(F)cc1)[C@H](O)CN[C@H]1CC2(CCC2)Oc2ncc(CC(C)(C)C)cc21	21	10^-6cm/s	LLC-PK1	Manually Curated
Row5043_Row2557_Row49366_Row1177382_Row1175984_Row1124455_Row1173688_Row2426	12115770	1343057	=	22506484	CHEMBL2030997	483.63	C28H38FN3O3	CC(=O)N[C@@H](Cc1ccc(F)cc1)[C@H](O)CN[C@H]1CC2(CCC2)Oc2ncc(CC(C)(C)C)cc21	20	10^-6cm/s	LLC-PK1	Manually Curated
Row4799_Row2486_Row48953_Row1177383_Row1175985_Row1124456_Row1173689_Row4007	12050456	1343058	=	24900403	CHEMBL2030998	501.62	C28H37F2N3O3	CC(=O)N[C@@H](Cc1cc(F)cc(F)c1)[C@H](O)CN[C@H]1CC2(CCC2)Oc2ncc(CC(C)(C)C)cc21	15	10^-6cm/s	LLC-PK1	Manually Curated
Row4342_Row2284_Row46692_Row1177534_Row1176136_Row1124607_Row1173840_Row2465	10895241	1343209	=	22572583	CHEMBL2031147	499.63	C28H38FN3O4	CC(=O)N[C@@H](Cc1ccc(F)cc1)[C@H](O)CN[C@H]1C[C@]2(C[C@@H](O)C2)Oc2ncc(CC(C)(C)C)cc21	2.6	10^-6cm/s	LLC-PK1	Manually Curated
Row4343_Row2284_Row46692_Row1177535_Row1176137_Row1124608_Row1173841_Row2466	10895242	1343210	=	22572583	CHEMBL2031148	499.63	C28H38FN3O4	CC(=O)N[C@@H](Cc1ccc(F)cc1)[C@H](O)CN[C@H]1C[C@]2(C[C@H](O)C2)Oc2ncc(CC(C)(C)C)cc21	4.3	10^-6cm/s	LLC-PK1	Manually Curated
Row4344_Row2284_Row46692_Row1177536_Row1176138_Row1124609_Row1173842_Row2467	10895243	1343211	=	22572583	CHEMBL2031149	529.65	C29H40FN3O5	COCC(=O)N[C@@H](Cc1ccc(F)cc1)[C@H](O)CN[C@H]1C[C@]2(C[C@H](O)C2)Oc2ncc(CC(C)(C)C)cc21	6.5	10^-6cm/s	LLC-PK1	Manually Curated
Row4345_Row2284_Row46692_Row1177537_Row1176139_Row1124610_Row1173843_Row2468	10895244	1343212	=	22572583	CHEMBL2031150	517.62	C28H37F2N3O4	CC(C)(C)Cc1cnc2c(c1)[C@@H](NC[C@@H](O)[C@H](Cc1ccc(F)cc1)NC(=O)CF)C[C@]1(C[C@H](O)C1)O2	6.4	10^-6cm/s	LLC-PK1	Manually Curated
Row4346_Row2284_Row46692_Row1177538_Row1176140_Row1124611_Row1173844_Row2469	10895245	1343213	<	22572583	CHEMBL2031151	431.58	C24H37N3O4	C=CC[C@H](NC(C)=O)[C@H](O)CN[C@H]1C[C@]2(C[C@H](O)C2)Oc2ncc(CC(C)(C)C)cc21	2	10^-6cm/s	LLC-PK1	Manually Curated
Row4317_Row2274_Row46653_Row1177981_Row1176583_Row1125054_Row1174287_Row2271	10886292	1343657	=	22444685	CHEMBL2031591	531.02	C28H30ClF3N4O	Cc1cc(C2CCN(C(=O)[C@@H]3C[C@@](C)(N)C[C@H]3c3ccc(F)cc3F)CC2)n(-c2ccc(F)c(Cl)c2)n1	24	10^-6cm/s	LLC-PK1	Manually Curated
Row4318_Row2274_Row46653_Row1177985_Row1176587_Row1125058_Row1174291_Row2272	10886293	1343661	=	22444685	CHEMBL2031595	545.05	C29H32ClF3N4O	CN(C)[C@]1(C)C[C@H](C(=O)N2CCC(c3ccnn3-c3ccc(F)c(Cl)c3)CC2)[C@@H](c2ccc(F)cc2F)C1	23.1	10^-6cm/s	LLC-PK1	Manually Curated
Row4319_Row2274_Row46653_Row1177987_Row1176589_Row1125060_Row1174293_Row2273	10886294	1343663	=	22444685	CHEMBL2031597	517	C27H28ClF3N4O	C[C@@]1(N)C[C@H](C(=O)N2CCC(c3ccnn3-c3ccc(F)c(Cl)c3)CC2)[C@@H](c2ccc(F)cc2F)C1	21.7	10^-6cm/s	LLC-PK1	Manually Curated
Row4359_Row2303_Row46910_Row1180588_Row1179190_Row1127661_Row1176894_Row2487	10915250	1346267	=	22608962	CHEMBL2036730	456.45	C23H22F2N4O4	O=C(O)C[C@H]1CC[C@H](c2ccc(NC(=O)c3nnc(Nc4ccc(F)c(F)c4)o3)cc2)CC1	12	10^-6cm/s	MDCK	Manually Curated
Row4353_Row2296_Row46762_Row1180980_Row1179582_Row1128053_Row1177286_Row4000	10904829	1346660	=	24900374	CHEMBL2037119	452.43	C25H19F3N2O3	Cn1cc(C(=O)Nc2ccc(-c3ccccc3)c(C(F)(F)F)c2)c(=O)c2ccc(CO)cc21	2.8	10^-6cm/s	LLC-PK1	Manually Curated
Row4354_Row2296_Row46762_Row1180985_Row1179587_Row1128058_Row1177291_Row4001	10904830	1346665	=	24900374	CHEMBL2037124	466.46	C26H21F3N2O3	Cn1cc(C(=O)Nc2ccc(-c3ccccc3)c(C(F)(F)F)c2)c(=O)c2ccc(CCO)cc21	2.2	10^-6cm/s	LLC-PK1	Manually Curated
Row4355_Row2296_Row46762_Row1180987_Row1179589_Row1128060_Row1177293_Row4002	10904831	1346667	=	24900374	CHEMBL2037126	466.42	C25H17F3N2O4	Cn1cc(C(=O)Nc2ccc(-c3ccccc3)c(C(F)(F)F)c2)c(=O)c2ccc(C(=O)O)cc21	3	10^-6cm/s	LLC-PK1	Manually Curated
Row4356_Row2296_Row46762_Row1180989_Row1179591_Row1128062_Row1177295_Row4003	10904832	1346669	=	24900374	CHEMBL2037128	494.47	C27H21F3N2O4	Cn1cc(C(=O)Nc2ccc(-c3ccccc3)c(C(F)(F)F)c2)c(=O)c2ccc(CCC(=O)O)cc21	1.6	10^-6cm/s	LLC-PK1	Manually Curated
Row4357_Row2296_Row46762_Row1180993_Row1179595_Row1128066_Row1177299_Row4004	10904833	1346673	=	24900374	CHEMBL2037132	453.42	C24H18F3N3O3	Cn1cc(C(=O)Nc2ccc(-c3ccccc3)c(C(F)(F)F)c2)c(=O)c2cnc(CO)cc21	2.5	10^-6cm/s	LLC-PK1	Manually Curated
Row4406_Row2322_Row47112_Row1184600_Row1183202_Row1131673_Row1180906_Row2274	10937053	1350333	=	22458568	CHEMBL2046916	475.83	C20H19ClN5O5P	CNc1nc2nc(-c3ccc(P(=O)(O)O)cc3)n(CCOc3ccc(Cl)cc3)c2c(=O)[nH]1	1.1	10^-6cm/s	LLC-PK1	Manually Curated
Row4407_Row2322_Row47112_Row1184601_Row1183203_Row1131674_Row1180907_Row2275	10937054	1350334	=	22458568	CHEMBL2046917	489.86	C21H21ClN5O5P	CNc1nc2nc(-c3ccc(CP(=O)(O)O)cc3)n(CCOc3ccc(Cl)cc3)c2c(=O)[nH]1	0.6	10^-6cm/s	LLC-PK1	Manually Curated
Row4408_Row2322_Row47112_Row1184602_Row1183204_Row1131675_Row1180908_Row2276	10937055	1350335	=	22458568	CHEMBL2046918	525.84	C21H19ClF2N5O5P	CNc1nc2nc(-c3ccc(C(F)(F)P(=O)(O)O)cc3)n(CCOc3ccc(Cl)cc3)c2c(=O)[nH]1	0.7	10^-6cm/s	LLC-PK1	Manually Curated
Row4409_Row2322_Row47112_Row1184603_Row1183205_Row1131676_Row1180909_Row2277	10937056	1350336	=	22458568	CHEMBL2046919	531.94	C24H27ClN5O5P	CCOP(=O)(OCC)c1ccc(-c2nc3nc(NC)[nH]c(=O)c3n2CCOc2ccc(Cl)cc2)cc1	12.1	10^-6cm/s	LLC-PK1	Manually Curated
Row4410_Row2322_Row47112_Row1184604_Row1183206_Row1131677_Row1180910_Row2278	10937057	1350337	=	22458568	CHEMBL2046920	503.88	C22H23ClN5O5P	CCOP(=O)(O)c1ccc(-c2nc3nc(NC)[nH]c(=O)c3n2CCOc2ccc(Cl)cc2)cc1	1	10^-6cm/s	LLC-PK1	Manually Curated
Row4411_Row2322_Row47112_Row1184605_Row1183207_Row1131678_Row1180911_Row2279	10937058	1350338	=	22458568	CHEMBL2046921	439.86	C21H18ClN5O4	CNc1nc2nc(-c3ccc(C(=O)O)cc3)n(CCOc3ccc(Cl)cc3)c2c(=O)[nH]1	1.15	10^-6cm/s	LLC-PK1	Manually Curated
Row4500_Row2341_Row47328_Row1188838_Row1187440_Row1135911_Row1185129_Row2222	10952940	1354778	=	22420884	CHEMBL2059011	437.87	C17H19ClF3N3O3S	N#C[C@H]1C[C@@H](CN([C@H](CCC(F)(F)F)C(N)=O)S(=O)(=O)c2ccc(Cl)cc2)C1	24.1	10^-6cm/s	RRCK	Manually Curated
Row4500_Row2341_Row47328_Row1188838_Row1187440_Row1135911_Row1185129_Row4500_Row2341_Row47328_Row1188838_Row1187440_Row1135911_Row1185129	10952940	1354778	=	22420884	CHEMBL2059011	437.87	C17H19ClF3N3O3S	N#C[C@H]1C[C@@H](CN([C@H](CCC(F)(F)F)C(N)=O)S(=O)(=O)c2ccc(Cl)cc2)C1	24.1	Ucm/s	RRCK
Row4499_Row2341_Row47328_Row1188839_Row1187441_Row1135912_Row1185130_Row2223	10952939	1354779	=	22420884	CHEMBL2059012	437.87	C17H19ClF3N3O3S	N#C[C@H]1C[C@H](CN([C@H](CCC(F)(F)F)C(N)=O)S(=O)(=O)c2ccc(Cl)cc2)C1	24.9	10^-6cm/s	RRCK	Manually Curated
Row4499_Row2341_Row47328_Row1188839_Row1187441_Row1135912_Row1185130_Row4499_Row2341_Row47328_Row1188839_Row1187441_Row1135912_Row1185130	10952939	1354779	=	22420884	CHEMBL2059012	437.87	C17H19ClF3N3O3S	N#C[C@H]1C[C@H](CN([C@H](CCC(F)(F)F)C(N)=O)S(=O)(=O)c2ccc(Cl)cc2)C1	24.9	Ucm/s	RRCK
Row4498_Row2341_Row47328_Row1188840_Row1187442_Row1135913_Row1185131_Row2224	10952938	1354780	=	22420884	CHEMBL2059013	451.9	C18H21ClF3N3O3S	C[C@]1(C#N)C[C@H](CN([C@H](CCC(F)(F)F)C(N)=O)S(=O)(=O)c2ccc(Cl)cc2)C1	21.8	10^-6cm/s	RRCK	Manually Curated
Row4498_Row2341_Row47328_Row1188840_Row1187442_Row1135913_Row1185131_Row4498_Row2341_Row47328_Row1188840_Row1187442_Row1135913_Row1185131	10952938	1354780	=	22420884	CHEMBL2059013	451.9	C18H21ClF3N3O3S	C[C@]1(C#N)C[C@H](CN([C@H](CCC(F)(F)F)C(N)=O)S(=O)(=O)c2ccc(Cl)cc2)C1	21.8	Ucm/s	RRCK
Row4497_Row2341_Row47328_Row1188841_Row1187443_Row1135914_Row1185132_Row2225	10952937	1354781	=	22420884	CHEMBL2059014	451.9	C18H21ClF3N3O3S	C[C@]1(C#N)C[C@@H](CN([C@H](CCC(F)(F)F)C(N)=O)S(=O)(=O)c2ccc(Cl)cc2)C1	25.7	10^-6cm/s	RRCK	Manually Curated
Row4497_Row2341_Row47328_Row1188841_Row1187443_Row1135914_Row1185132_Row4497_Row2341_Row47328_Row1188841_Row1187443_Row1135914_Row1185132	10952937	1354781	=	22420884	CHEMBL2059014	451.9	C18H21ClF3N3O3S	C[C@]1(C#N)C[C@@H](CN([C@H](CCC(F)(F)F)C(N)=O)S(=O)(=O)c2ccc(Cl)cc2)C1	25.7	Ucm/s	RRCK
Row4496_Row2341_Row47328_Row1188842_Row1187444_Row1135915_Row1185133_Row2226	10952936	1354782	=	22420884	CHEMBL2059015	423.84	C16H17ClF3N3O3S	N#CC1(CN([C@H](CCC(F)(F)F)C(N)=O)S(=O)(=O)c2ccc(Cl)cc2)CC1	29.9	10^-6cm/s	RRCK	Manually Curated
Row4496_Row2341_Row47328_Row1188842_Row1187444_Row1135915_Row1185133_Row4496_Row2341_Row47328_Row1188842_Row1187444_Row1135915_Row1185133	10952936	1354782	=	22420884	CHEMBL2059015	423.84	C16H17ClF3N3O3S	N#CC1(CN([C@H](CCC(F)(F)F)C(N)=O)S(=O)(=O)c2ccc(Cl)cc2)CC1	29.9	Ucm/s	RRCK
Row4494_Row2341_Row47328_Row1188843_Row1187445_Row1135916_Row1185134_Row2227	10952934	1354783	=	22420884	CHEMBL2059016	465.93	C19H23ClF3N3O3S	N#C[C@H]1CC[C@H](CN([C@H](CCC(F)(F)F)C(N)=O)S(=O)(=O)c2ccc(Cl)cc2)CC1	15.7	10^-6cm/s	RRCK	Manually Curated
Row4494_Row2341_Row47328_Row1188843_Row1187445_Row1135916_Row1185134_Row4494_Row2341_Row47328_Row1188843_Row1187445_Row1135916_Row1185134	10952934	1354783	=	22420884	CHEMBL2059016	465.93	C19H23ClF3N3O3S	N#C[C@H]1CC[C@H](CN([C@H](CCC(F)(F)F)C(N)=O)S(=O)(=O)c2ccc(Cl)cc2)CC1	15.7	Ucm/s	RRCK
Row4495_Row2341_Row47328_Row1188843_Row1187445_Row1135916_Row1185134_Row2228	10952935	1354783	=	22420884	CHEMBL2059016	465.93	C19H23ClF3N3O3S	N#C[C@H]1CC[C@H](CN([C@H](CCC(F)(F)F)C(N)=O)S(=O)(=O)c2ccc(Cl)cc2)CC1	14.6	10^-6cm/s	RRCK	Manually Curated
Row4495_Row2341_Row47328_Row1188843_Row1187445_Row1135916_Row1185134_Row4495_Row2341_Row47328_Row1188843_Row1187445_Row1135916_Row1185134	10952935	1354783	=	22420884	CHEMBL2059016	465.93	C19H23ClF3N3O3S	N#C[C@H]1CC[C@H](CN([C@H](CCC(F)(F)F)C(N)=O)S(=O)(=O)c2ccc(Cl)cc2)CC1	14.6	Ucm/s	RRCK
Row4493_Row2341_Row47328_Row1188844_Row1187446_Row1135917_Row1185135_Row2229	10952933	1354784	=	22420884	CHEMBL2059017	440.83	C15H16ClF3N4O4S	NC(=O)[C@@H](CCC(F)(F)F)N(CCc1ncon1)S(=O)(=O)c1ccc(Cl)cc1	29.6	10^-6cm/s	RRCK	Manually Curated
Row4493_Row2341_Row47328_Row1188844_Row1187446_Row1135917_Row1185135_Row4493_Row2341_Row47328_Row1188844_Row1187446_Row1135917_Row1185135	10952933	1354784	=	22420884	CHEMBL2059017	440.83	C15H16ClF3N4O4S	NC(=O)[C@@H](CCC(F)(F)F)N(CCc1ncon1)S(=O)(=O)c1ccc(Cl)cc1	29.6	Ucm/s	RRCK
Row4492_Row2341_Row47328_Row1188845_Row1187447_Row1135918_Row1185136_Row2230	10952932	1354785	=	22420884	CHEMBL2059018	454.86	C16H18ClF3N4O4S	NC(=O)[C@@H](CCC(F)(F)F)N(CCCc1ncon1)S(=O)(=O)c1ccc(Cl)cc1	31.3	10^-6cm/s	RRCK	Manually Curated
Row4492_Row2341_Row47328_Row1188845_Row1187447_Row1135918_Row1185136_Row4492_Row2341_Row47328_Row1188845_Row1187447_Row1135918_Row1185136	10952932	1354785	=	22420884	CHEMBL2059018	454.86	C16H18ClF3N4O4S	NC(=O)[C@@H](CCC(F)(F)F)N(CCCc1ncon1)S(=O)(=O)c1ccc(Cl)cc1	31.3	Ucm/s	RRCK
Row4491_Row2341_Row47328_Row1188846_Row1187448_Row1135919_Row1185137_Row2231	10952931	1354786	=	22420884	CHEMBL2059019	466.87	C17H18ClF3N4O4S	NC(=O)[C@@H](CCC(F)(F)F)N(CC1(c2ncon2)CC1)S(=O)(=O)c1ccc(Cl)cc1	16.4	10^-6cm/s	RRCK	Manually Curated
Row4491_Row2341_Row47328_Row1188846_Row1187448_Row1135919_Row1185137_Row4491_Row2341_Row47328_Row1188846_Row1187448_Row1135919_Row1185137	10952931	1354786	=	22420884	CHEMBL2059019	466.87	C17H18ClF3N4O4S	NC(=O)[C@@H](CCC(F)(F)F)N(CC1(c2ncon2)CC1)S(=O)(=O)c1ccc(Cl)cc1	16.4	Ucm/s	RRCK
Row4490_Row2341_Row47328_Row1188847_Row1187449_Row1135920_Row1185138_Row2232	10952930	1354787	=	22420884	CHEMBL2059020	480.9	C18H20ClF3N4O4S	NC(=O)[C@@H](CCC(F)(F)F)N(C[C@H]1C[C@@H](c2ncon2)C1)S(=O)(=O)c1ccc(Cl)cc1	14.1	10^-6cm/s	RRCK	Manually Curated
Row4490_Row2341_Row47328_Row1188847_Row1187449_Row1135920_Row1185138_Row4490_Row2341_Row47328_Row1188847_Row1187449_Row1135920_Row1185138	10952930	1354787	=	22420884	CHEMBL2059020	480.9	C18H20ClF3N4O4S	NC(=O)[C@@H](CCC(F)(F)F)N(C[C@H]1C[C@@H](c2ncon2)C1)S(=O)(=O)c1ccc(Cl)cc1	14.1	Ucm/s	RRCK
Row4489_Row2341_Row47328_Row1188848_Row1187450_Row1135921_Row1185139_Row2233	10952929	1354788	=	22420884	CHEMBL2059021	449.88	C18H19ClF3N3O3S	N#CC12CC(CN([C@H](CCC(F)(F)F)C(N)=O)S(=O)(=O)c3ccc(Cl)cc3)(C1)C2	30.2	10^-6cm/s	RRCK	Manually Curated
Row4489_Row2341_Row47328_Row1188848_Row1187450_Row1135921_Row1185139_Row4489_Row2341_Row47328_Row1188848_Row1187450_Row1135921_Row1185139	10952929	1354788	=	22420884	CHEMBL2059021	449.88	C18H19ClF3N3O3S	N#CC12CC(CN([C@H](CCC(F)(F)F)C(N)=O)S(=O)(=O)c3ccc(Cl)cc3)(C1)C2	30.2	Ucm/s	RRCK
Row4508_Row2341_Row47328_Row1189646_Row1188248_Row1136719_Row1185937_Row2234	10952948	1355588	=	22420884	CHEMBL2059813	492.91	C19H20ClF3N4O4S	NC(=O)[C@@H](CCC(F)(F)F)N(CC12CC(c3ncon3)(C1)C2)S(=O)(=O)c1ccc(Cl)cc1	19.3	10^-6cm/s	RRCK	Manually Curated
Row4508_Row2341_Row47328_Row1189646_Row1188248_Row1136719_Row1185937_Row4508_Row2341_Row47328_Row1189646_Row1188248_Row1136719_Row1185937	10952948	1355588	=	22420884	CHEMBL2059813	492.91	C19H20ClF3N4O4S	NC(=O)[C@@H](CCC(F)(F)F)N(CC12CC(c3ncon3)(C1)C2)S(=O)(=O)c1ccc(Cl)cc1	19.3	Ucm/s	RRCK
Row4507_Row2341_Row47328_Row1189647_Row1188249_Row1136720_Row1185938_Row2235	10952947	1355589	=	22420884	CHEMBL2059814	459.88	C19H17ClF3N3O3S	N#Cc1ccc(CN([C@H](CCC(F)(F)F)C(N)=O)S(=O)(=O)c2ccc(Cl)cc2)cc1	19.7	10^-6cm/s	RRCK	Manually Curated
Row4507_Row2341_Row47328_Row1189647_Row1188249_Row1136720_Row1185938_Row4507_Row2341_Row47328_Row1189647_Row1188249_Row1136720_Row1185938	10952947	1355589	=	22420884	CHEMBL2059814	459.88	C19H17ClF3N3O3S	N#Cc1ccc(CN([C@H](CCC(F)(F)F)C(N)=O)S(=O)(=O)c2ccc(Cl)cc2)cc1	19.7	Ucm/s	RRCK
Row4506_Row2341_Row47328_Row1189648_Row1188250_Row1136721_Row1185939_Row2236	10952946	1355590	=	22420884	CHEMBL2059815	477.87	C19H16ClF4N3O3S	N#Cc1ccc(CN([C@H](CCC(F)(F)F)C(N)=O)S(=O)(=O)c2ccc(Cl)cc2)c(F)c1	18.7	10^-6cm/s	RRCK	Manually Curated
Row4506_Row2341_Row47328_Row1189648_Row1188250_Row1136721_Row1185939_Row4506_Row2341_Row47328_Row1189648_Row1188250_Row1136721_Row1185939	10952946	1355590	=	22420884	CHEMBL2059815	477.87	C19H16ClF4N3O3S	N#Cc1ccc(CN([C@H](CCC(F)(F)F)C(N)=O)S(=O)(=O)c2ccc(Cl)cc2)c(F)c1	18.7	Ucm/s	RRCK
Row4505_Row2341_Row47328_Row1189649_Row1188251_Row1136722_Row1185940_Row2237	10952945	1355591	=	22420884	CHEMBL2059816	397.81	C14H15ClF3N3O3S	N#CCCN([C@H](CCC(F)(F)F)C(N)=O)S(=O)(=O)c1ccc(Cl)cc1	10.2	10^-6cm/s	RRCK	Manually Curated
Row4505_Row2341_Row47328_Row1189649_Row1188251_Row1136722_Row1185940_Row4505_Row2341_Row47328_Row1189649_Row1188251_Row1136722_Row1185940	10952945	1355591	=	22420884	CHEMBL2059816	397.81	C14H15ClF3N3O3S	N#CCCN([C@H](CCC(F)(F)F)C(N)=O)S(=O)(=O)c1ccc(Cl)cc1	10.2	Ucm/s	RRCK
Row4504_Row2341_Row47328_Row1189650_Row1188252_Row1136723_Row1185941_Row2238	10952944	1355592	=	22420884	CHEMBL2059817	411.83	C15H17ClF3N3O3S	N#CCCCN([C@H](CCC(F)(F)F)C(N)=O)S(=O)(=O)c1ccc(Cl)cc1	27.6	10^-6cm/s	RRCK	Manually Curated
Row4504_Row2341_Row47328_Row1189650_Row1188252_Row1136723_Row1185941_Row4504_Row2341_Row47328_Row1189650_Row1188252_Row1136723_Row1185941	10952944	1355592	=	22420884	CHEMBL2059817	411.83	C15H17ClF3N3O3S	N#CCCCN([C@H](CCC(F)(F)F)C(N)=O)S(=O)(=O)c1ccc(Cl)cc1	27.6	Ucm/s	RRCK
Row4503_Row2341_Row47328_Row1189651_Row1188253_Row1136724_Row1185942_Row2239	10952943	1355593	=	22420884	CHEMBL2059818	425.86	C16H19ClF3N3O3S	N#CCCCCN([C@H](CCC(F)(F)F)C(N)=O)S(=O)(=O)c1ccc(Cl)cc1	24	10^-6cm/s	RRCK	Manually Curated
Row4503_Row2341_Row47328_Row1189651_Row1188253_Row1136724_Row1185942_Row4503_Row2341_Row47328_Row1189651_Row1188253_Row1136724_Row1185942	10952943	1355593	=	22420884	CHEMBL2059818	425.86	C16H19ClF3N3O3S	N#CCCCCN([C@H](CCC(F)(F)F)C(N)=O)S(=O)(=O)c1ccc(Cl)cc1	24	Ucm/s	RRCK
Row4502_Row2341_Row47328_Row1189652_Row1188254_Row1136725_Row1185943_Row2240	10952942	1355594	=	22420884	CHEMBL2059819	423.84	C16H17ClF3N3O3S	N#C[C@H]1C[C@@H]1CN([C@H](CCC(F)(F)F)C(N)=O)S(=O)(=O)c1ccc(Cl)cc1	21.5	10^-6cm/s	RRCK	Manually Curated
Row4502_Row2341_Row47328_Row1189652_Row1188254_Row1136725_Row1185943_Row4502_Row2341_Row47328_Row1189652_Row1188254_Row1136725_Row1185943	10952942	1355594	=	22420884	CHEMBL2059819	423.84	C16H17ClF3N3O3S	N#C[C@H]1C[C@@H]1CN([C@H](CCC(F)(F)F)C(N)=O)S(=O)(=O)c1ccc(Cl)cc1	21.5	Ucm/s	RRCK
Row4501_Row2341_Row47328_Row1189653_Row1188255_Row1136726_Row1185944_Row2241	10952941	1355595	=	22420884	CHEMBL2059820	423.84	C16H17ClF3N3O3S	N#C[C@@H]1C[C@H]1CN([C@H](CCC(F)(F)F)C(N)=O)S(=O)(=O)c1ccc(Cl)cc1	9.94	10^-6cm/s	RRCK	Manually Curated
Row4501_Row2341_Row47328_Row1189653_Row1188255_Row1136726_Row1185944_Row4501_Row2341_Row47328_Row1189653_Row1188255_Row1136726_Row1185944	10952941	1355595	=	22420884	CHEMBL2059820	423.84	C16H17ClF3N3O3S	N#C[C@@H]1C[C@H]1CN([C@H](CCC(F)(F)F)C(N)=O)S(=O)(=O)c1ccc(Cl)cc1	9.94	Ucm/s	RRCK
Row4646_Row2372_Row47421_Row1191256_Row1189858_Row1138329_Row1187547_Row2220	10970433	1357271	=	22413863	CHEMBL2063869	498.65	C25H34N6O3S	CN[C@@H](C)C(=O)N[C@H](C(=O)N1CCC[C@H]1C(=O)Nc1snnc1-c1ccccc1)C1CCCCC1	1.8	10^-6cm/s	MDCK	Manually Curated
Row4646_Row2372_Row47421_Row1191256_Row1189858_Row1138329_Row1187547_Row4646_Row2372_Row47421_Row1191256_Row1189858_Row1138329_Row1187547	10970433	1357271	=	22413863	CHEMBL2063869	498.65	C25H34N6O3S	CN[C@@H](C)C(=O)N[C@H](C(=O)N1CCC[C@H]1C(=O)Nc1snnc1-c1ccccc1)C1CCCCC1	1.8	Ucm/s	MDCK
Row12872_Row6610_Row78113_Row1192020_Row1190622_Row1139093_Row1188311_Row8286	19142599	1358042	=	31732255	CHEMBL2064632	479.5	C23H28F3N5O3	CN(C)C[C@@H](OC(=O)N1Cc2c(NC(=O)C3(C(F)(F)F)CC3)n[nH]c2C1(C)C)c1ccccc1	15	10^-6cm/s	LE-MDCK2	Manually Curated
Row4744_Row2419_Row48591_Row1197179_Row1195680_Row1143230_Row1193018_Row2369	11014576	1364236	=	22468936	CHEMBL2086582	413.52	C22H31N5O3	COc1ccc(-c2cc(NC(=O)CCCCN3CCCN(C(C)=O)CC3)[nH]n2)cc1	1.6	10^-6cm/s	MDCK	Manually Curated
Row4744_Row2419_Row48591_Row1197179_Row1195680_Row1143230_Row1193018_Row4744_Row2419_Row48591_Row1197179_Row1195680_Row1143230_Row1193018	11014576	1364236	=	22468936	CHEMBL2086582	413.52	C22H31N5O3	COc1ccc(-c2cc(NC(=O)CCCCN3CCCN(C(C)=O)CC3)[nH]n2)cc1	1.6	Ucm/s	MDCK
Row5767_Row2922_Row53940_Row1197285_Row1195786_Row1143336_Row1193124_Row3134	13298439	1364342	=	23628336	CHEMBL2086687	436.39	C19H19F3N6O3	C[C@@H]1CN(C(=O)OCC(F)(F)F)CCN1c1ncc(OCc2ccncc2C#N)cn1	19	10^-6cm/s	MDCK	Manually Curated
Row5767_Row2922_Row53940_Row1197285_Row1195786_Row1143336_Row1193124_Row5767_Row2922_Row53940_Row1197285_Row1195786_Row1143336_Row1193124	13298439	1364342	=	23628336	CHEMBL2086687	436.39	C19H19F3N6O3	C[C@@H]1CN(C(=O)OCC(F)(F)F)CCN1c1ncc(OCc2ccncc2C#N)cn1	19	Ucm/s	MDCK
Row6224_Row3094_Row55276_Row1206378_Row1204875_Row1152344_Row1202183_Row4093	13456315	1379756	=	24900737	CHEMBL2107486	497.64	C22H31N3O6S2	C[C@@H](O)[C@H]1C(=O)N2C(C(=O)OCOC(=O)C(C)(C)C)=C(SC3CN(C4=NCCS4)C3)[C@H](C)[C@H]12	10.1	10^-6cm/s	LLC-PK1	Manually Curated
Row9363_Row4680_Row66048_Row1206654_Row1205151_Row1152618_Row1202458_Row5287	16465504	1380096	=	26709102	CHEMBL2107826	444.54	C26H28N4O3	O=C(Nc1ccc(C[C@@H]2CC[C@H]([C@H](O)c3ccccc3)N2)cc1)[C@@H]1CCc2nccc(=O)n21	2.4	10^-6cm/s	LLC-PK1	Manually Curated
Row8424_Row4031_Row62241_Row1228690_Row1224968_Row1173954_Row1222125_Row2165	15461645	1420377	=	22315332	CHEMBL2146883	531.32	C21H21F3IN3O2	O=C(c1ccc(F)c(F)c1Nc1ccc(I)cc1F)N1CC(O)([C@@H]2CCCCN2)C1	1.39	10^-6cm/s	MDCK	Manually Curated
Row4793_Row2486_Row48953_Row1230118_Row1226396_Row1175382_Row1223553_Row4008	12050450	1421814	=	24900403	CHEMBL2151149	422.57	C26H34N2O3	CCc1ccc2c(c1)[C@@H](NC[C@@H](O)[C@H](Cc1ccccc1)NC(C)=O)CC1(CCC1)O2	14	10^-6cm/s	LLC-PK1	Manually Curated
Row4794_Row2486_Row48953_Row1230120_Row1226398_Row1175384_Row1223555_Row4009	12050451	1421816	=	24900403	CHEMBL2151151	465.64	C28H39N3O3	CC(=O)N[C@@H](Cc1ccccc1)[C@H](O)CN[C@H]1CC2(CCC2)Oc2ncc(CC(C)(C)C)cc21	22	10^-6cm/s	LLC-PK1	Manually Curated
Row4797_Row2486_Row48953_Row1230121_Row1226399_Row1175385_Row1223556_Row4010	12050454	1421817	=	24900403	CHEMBL2151152	483.63	C28H38FN3O3	CC(=O)N[C@@H](Cc1ccccc1F)[C@H](O)CN[C@H]1CC2(CCC2)Oc2ncc(CC(C)(C)C)cc21	13	10^-6cm/s	LLC-PK1	Manually Curated
Row4798_Row2486_Row48953_Row1230122_Row1226400_Row1175386_Row1223557_Row4011	12050455	1421818	=	24900403	CHEMBL2151153	500.08	C28H38ClN3O3	CC(=O)N[C@@H](Cc1ccc(Cl)cc1)[C@H](O)CN[C@H]1CC2(CCC2)Oc2ncc(CC(C)(C)C)cc21	21	10^-6cm/s	LLC-PK1	Manually Curated
Row5190_Row2636_Row49508_Row1230133_Row1226411_Row1175397_Row1223568_Row2509	12147425	1421829	=	22650177	CHEMBL2151164	428.47	C24H21FN6O	COc1nc(Nc2cccc3c2nc(-c2ccc(F)cc2)n3C)ccc1-n1cnc(C)c1	8	10^-6cm/s	LLC-PK1	Manually Curated
Row4800_Row2486_Row48953_Row1230205_Row1226483_Row1175469_Row1223640_Row4012	12050457	1421901	=	24900403	CHEMBL2151235	533.64	C29H38F3N3O3	CC(=O)N[C@@H](Cc1cccc(C(F)(F)F)c1)[C@H](O)CN[C@H]1CC2(CCC2)Oc2ncc(CC(C)(C)C)cc21	12	10^-6cm/s	LLC-PK1	Manually Curated
Row4801_Row2486_Row48953_Row1230207_Row1226485_Row1175471_Row1223642_Row4013	12050458	1421903	=	24900403	CHEMBL2151237	501.62	C28H37F2N3O3	CC(=O)N[C@@H](Cc1ccc(F)c(F)c1)[C@H](O)CN[C@H]1CC2(CCC2)Oc2ncc(CC(C)(C)C)cc21	16	10^-6cm/s	LLC-PK1	Manually Curated
Row4802_Row2486_Row48953_Row1230208_Row1226486_Row1175472_Row1223643_Row4014	12050459	1421904	=	24900403	CHEMBL2151238	497.66	C29H40FN3O3	CC(=O)N[C@@H](Cc1ccc(F)c(C)c1)[C@H](O)CN[C@H]1CC2(CCC2)Oc2ncc(CC(C)(C)C)cc21	15	10^-6cm/s	LLC-PK1	Manually Curated
Row4803_Row2486_Row48953_Row1230209_Row1226487_Row1175473_Row1223644_Row4015	12050460	1421905	=	24900403	CHEMBL2151239	551.63	C29H37F4N3O3	CC(=O)N[C@@H](Cc1ccc(F)c(C(F)(F)F)c1)[C@H](O)CN[C@H]1CC2(CCC2)Oc2ncc(CC(C)(C)C)cc21	12	10^-6cm/s	LLC-PK1	Manually Curated
Row4804_Row2486_Row48953_Row1230210_Row1226488_Row1175474_Row1223645_Row4016	12050461	1421906	=	24900403	CHEMBL2151240	567.62	C29H37F4N3O4	CC(=O)N[C@@H](Cc1ccc(F)c(OC(F)(F)F)c1)[C@H](O)CN[C@H]1CC2(CCC2)Oc2ncc(CC(C)(C)C)cc21	8.6	10^-6cm/s	LLC-PK1	Manually Curated
Row4805_Row2486_Row48953_Row1230212_Row1226490_Row1175476_Row1223647_Row4017	12050462	1421908	=	24900403	CHEMBL2151242	513.65	C29H40FN3O4	COc1cc(C[C@H](NC(C)=O)[C@H](O)CN[C@H]2CC3(CCC3)Oc3ncc(CC(C)(C)C)cc32)ccc1F	20	10^-6cm/s	LLC-PK1	Manually Curated
Row4806_Row2486_Row48953_Row1230213_Row1226491_Row1175477_Row1223648_Row4018	12050463	1421909	=	24900403	CHEMBL2151243	497.66	C29H40FN3O3	CC(=O)N[C@@H](Cc1ccc(C)c(F)c1)[C@H](O)CN[C@H]1CC2(CCC2)Oc2ncc(CC(C)(C)C)cc21	18	10^-6cm/s	LLC-PK1	Manually Curated
Row4807_Row2486_Row48953_Row1230214_Row1226492_Row1175478_Row1223649_Row4019	12050464	1421910	=	24900403	CHEMBL2151244	513.65	C29H40FN3O4	COc1ccc(C[C@H](NC(C)=O)[C@H](O)CN[C@H]2CC3(CCC3)Oc3ncc(CC(C)(C)C)cc32)cc1F	28	10^-6cm/s	LLC-PK1	Manually Curated
Row4808_Row2486_Row48953_Row1230286_Row1226564_Row1175550_Row1223721_Row4020	12050465	1421982	=	24900403	CHEMBL2151316	551.63	C29H37F4N3O3	CC(=O)N[C@@H](Cc1ccc(C(F)(F)F)c(F)c1)[C@H](O)CN[C@H]1CC2(CCC2)Oc2ncc(CC(C)(C)C)cc21	16	10^-6cm/s	LLC-PK1	Manually Curated
Row4823_Row2489_Row48963_Row1231075_Row1227353_Row1176339_Row1224510_Row4823_Row2489_Row48963_Row1231075_Row1227353_Row1176339_Row1224510	12054644	1422772	=	24900540	CHEMBL2152098	441.55	C23H27N3O4S	C=CC(=O)NC1CCN(S(=O)(=O)c2ccc(C(=O)NCCc3ccccc3)cc2)CC1	83	Nm/s	MDCK
Row4890_Row2442_Row48842_Row1231274_Row1227552_Row1176538_Row1224709_Row2470	12063235	1422972	=	22591402	CHEMBL2152296	341.42	C18H23N5O2	CC(C)(C)OC(=O)N[C@@H]1CC[C@@H](n2cnc3cnc4[nH]ccc4c32)C1	11.2	10^-6cm/s	MDCK	Manually Curated
Row4890_Row2442_Row48842_Row1231274_Row1227552_Row1176538_Row1224709_Row4890_Row2442_Row48842_Row1231274_Row1227552_Row1176538_Row1224709	12063235	1422972	=	22591402	CHEMBL2152296	341.42	C18H23N5O2	CC(C)(C)OC(=O)N[C@@H]1CC[C@@H](n2cnc3cnc4[nH]ccc4c32)C1	11.2	Ucm/s	MDCK
Row4883_Row2442_Row48842_Row1231278_Row1227556_Row1176542_Row1224713_Row2471	12063228	1422976	=	22591402	CHEMBL2152300	308.35	C16H16N6O	N#CCC(=O)N1CCC[C@@H](n2cnc3cnc4[nH]ccc4c32)C1	0.3	10^-6cm/s	MDCK	Manually Curated
Row4883_Row2442_Row48842_Row1231278_Row1227556_Row1176542_Row1224713_Row4883_Row2442_Row48842_Row1231278_Row1227556_Row1176542_Row1224713	12063228	1422976	=	22591402	CHEMBL2152300	308.35	C16H16N6O	N#CCC(=O)N1CCC[C@@H](n2cnc3cnc4[nH]ccc4c32)C1	0.3	Ucm/s	MDCK
Row5933_Row2969_Row54209_Row1231278_Row1227556_Row1176542_Row1224713_Row3141	13343364	1422976	=	23642482	CHEMBL2152300	308.35	C16H16N6O	N#CCC(=O)N1CCC[C@@H](n2cnc3cnc4[nH]ccc4c32)C1	0.3	10^-6cm/s	MDCK	Manually Curated
Row5933_Row2969_Row54209_Row1231278_Row1227556_Row1176542_Row1224713_Row5933_Row2969_Row54209_Row1231278_Row1227556_Row1176542_Row1224713	13343364	1422976	=	23642482	CHEMBL2152300	308.35	C16H16N6O	N#CCC(=O)N1CCC[C@@H](n2cnc3cnc4[nH]ccc4c32)C1	0.3	Ucm/s	MDCK
Row4884_Row2442_Row48842_Row1231283_Row1227561_Row1176547_Row1224718_Row2472	12063229	1422981	=	22591402	CHEMBL2152305	331.42	C20H21N5	c1ccc(CN2CCC(n3cnc4cnc5[nH]ccc5c43)CC2)cc1	32.3	10^-6cm/s	MDCK	Manually Curated
Row4884_Row2442_Row48842_Row1231283_Row1227561_Row1176547_Row1224718_Row4884_Row2442_Row48842_Row1231283_Row1227561_Row1176547_Row1224718	12063229	1422981	=	22591402	CHEMBL2152305	331.42	C20H21N5	c1ccc(CN2CCC(n3cnc4cnc5[nH]ccc5c43)CC2)cc1	32.3	Ucm/s	MDCK
Row4885_Row2442_Row48842_Row1231377_Row1227655_Row1176641_Row1224812_Row2473	12063230	1423075	=	22591402	CHEMBL2152398	319.39	C14H17N5O2S	CS(=O)(=O)N1CCC(n2cnc3cnc4[nH]ccc4c32)CC1	1.2	10^-6cm/s	MDCK	Manually Curated
Row4885_Row2442_Row48842_Row1231377_Row1227655_Row1176641_Row1224812_Row4885_Row2442_Row48842_Row1231377_Row1227655_Row1176641_Row1224812	12063230	1423075	=	22591402	CHEMBL2152398	319.39	C14H17N5O2S	CS(=O)(=O)N1CCC(n2cnc3cnc4[nH]ccc4c32)CC1	1.2	Ucm/s	MDCK
Row4886_Row2442_Row48842_Row1231380_Row1227658_Row1176644_Row1224815_Row2474	12063231	1423078	=	22591402	CHEMBL2152401	294.36	C16H18N6	N#CCCN1CCC(n2cnc3cnc4[nH]ccc4c32)CC1	8.2	10^-6cm/s	MDCK	Manually Curated
Row4886_Row2442_Row48842_Row1231380_Row1227658_Row1176644_Row1224815_Row4886_Row2442_Row48842_Row1231380_Row1227658_Row1176644_Row1224815	12063231	1423078	=	22591402	CHEMBL2152401	294.36	C16H18N6	N#CCCN1CCC(n2cnc3cnc4[nH]ccc4c32)CC1	8.2	Ucm/s	MDCK
Row4887_Row2442_Row48842_Row1231388_Row1227666_Row1176652_Row1224823_Row2475	12063232	1423086	=	22591402	CHEMBL2152409	333.42	C15H19N5O2S	CC1(n2cnc3cnc4[nH]ccc4c32)CCN(S(C)(=O)=O)CC1	2.5	10^-6cm/s	MDCK	Manually Curated
Row4887_Row2442_Row48842_Row1231388_Row1227666_Row1176652_Row1224823_Row4887_Row2442_Row48842_Row1231388_Row1227666_Row1176652_Row1224823	12063232	1423086	=	22591402	CHEMBL2152409	333.42	C15H19N5O2S	CC1(n2cnc3cnc4[nH]ccc4c32)CCN(S(C)(=O)=O)CC1	2.5	Ucm/s	MDCK
Row4888_Row2442_Row48842_Row1231393_Row1227671_Row1176657_Row1224828_Row2476	12063233	1423091	=	22591402	CHEMBL2152414	255.32	C14H17N5	N[C@H]1CC[C@H](n2cnc3cnc4[nH]ccc4c32)CC1	0.2	10^-6cm/s	MDCK	Manually Curated
Row4888_Row2442_Row48842_Row1231393_Row1227671_Row1176657_Row1224828_Row4888_Row2442_Row48842_Row1231393_Row1227671_Row1176657_Row1224828	12063233	1423091	=	22591402	CHEMBL2152414	255.32	C14H17N5	N[C@H]1CC[C@H](n2cnc3cnc4[nH]ccc4c32)CC1	0.2	Ucm/s	MDCK
Row4889_Row2442_Row48842_Row1231399_Row1227677_Row1176663_Row1224834_Row2477	12063234	1423097	=	22591402	CHEMBL2152420	308.39	C17H20N6	N#CCCN[C@H]1CC[C@H](n2cnc3cnc4[nH]ccc4c32)CC1	1.5	10^-6cm/s	MDCK	Manually Curated
Row4889_Row2442_Row48842_Row1231399_Row1227677_Row1176663_Row1224834_Row4889_Row2442_Row48842_Row1231399_Row1227677_Row1176663_Row1224834	12063234	1423097	=	22591402	CHEMBL2152420	308.39	C17H20N6	N#CCCN[C@H]1CC[C@H](n2cnc3cnc4[nH]ccc4c32)CC1	1.5	Ucm/s	MDCK
Row5051_Row2610_Row49567_Row1231907_Row1228185_Row1177171_Row1225342_Row2749	12133653	1423605	=	22974325	CHEMBL2152922	432.52	C23H32N2O6	OC1(CN2CCC(COc3noc4cccc(O[C@@H]5CCOC5)c34)CC2)CCOCC1	30	10^-6cm/s	RRCK	Manually Curated
Row5051_Row2610_Row49567_Row1231907_Row1228185_Row1177171_Row1225342_Row5051_Row2610_Row49567_Row1231907_Row1228185_Row1177171_Row1225342	12133653	1423605	=	22974325	CHEMBL2152922	432.52	C23H32N2O6	OC1(CN2CCC(COc3noc4cccc(O[C@@H]5CCOC5)c34)CC2)CCOCC1	30	Ucm/s	RRCK
Row4812_Row2473_Row48855_Row1232162_Row1228440_Row1177426_Row1225597_Row2527	12052156	1423876	=	22691057	CHEMBL2153191	419.59	C22H33N3O3S	CCCSc1nc(N2CCC[C@@H](CC(=O)O)C2)ccc1C(=O)NC1CCCCC1	29	10^-6cm/s	MDCK	Manually Curated
Row4812_Row2473_Row48855_Row1232162_Row1228440_Row1177426_Row1225597_Row4812_Row2473_Row48855_Row1232162_Row1228440_Row1177426_Row1225597	12052156	1423876	=	22691057	CHEMBL2153191	419.59	C22H33N3O3S	CCCSc1nc(N2CCC[C@@H](CC(=O)O)C2)ccc1C(=O)NC1CCCCC1	29	Ucm/s	MDCK
Row12863_Row6610_Row78113_Row1232829_Row1229107_Row1178093_Row1226264_Row8287	19142590	1424582	=	31732255	CHEMBL2158050	504.65	C25H29FN2O4S2	COc1ccc2ncc(F)c([C@@H](O)CC[C@@H]3CCN(CCSc4cccs4)C[C@@H]3C(=O)O)c2c1	9.8	10^-6cm/s	LE-MDCK2	Manually Curated
Row4934_Row2513_Row49109_Row1233269_Row1229547_Row1178533_Row1226704_Row2795	12073250	1425022	=	23013933	CHEMBL2158485	398.51	C22H30N4O3	O=C(N[C@H]1C2CC3CC1C[C@](O)(C3)C2)c1cnc(N2CCOCC2)nc1C1CC1	19	10^-6cm/s	MDCK	Manually Curated
Row4928_Row2523_Row49080_Row1233930_Row1230208_Row1179194_Row1227365_Row2529	12068189	1425684	=	22698084	CHEMBL2159141	255.32	C14H17N5	Cc1nc2cnc3[nH]ccc3c2n1C1CCNCC1	0.4	10^-6cm/s	MDCK	Manually Curated
Row4928_Row2523_Row49080_Row1233930_Row1230208_Row1179194_Row1227365_Row4928_Row2523_Row49080_Row1233930_Row1230208_Row1179194_Row1227365	12068189	1425684	=	22698084	CHEMBL2159141	255.32	C14H17N5	Cc1nc2cnc3[nH]ccc3c2n1C1CCNCC1	0.4	Ucm/s	MDCK
Row5917_Row2948_Row54111_Row1233930_Row1230208_Row1179194_Row1227365_Row3150	13330800	1425684	=	23659214	CHEMBL2159141	255.32	C14H17N5	Cc1nc2cnc3[nH]ccc3c2n1C1CCNCC1	0.4	10^-6cm/s	MDCK	Manually Curated
Row4927_Row2523_Row49080_Row1233931_Row1230209_Row1179195_Row1227366_Row2530	12068188	1425685	=	22698084	CHEMBL2159142	345.45	C21H23N5	Cc1nc2cnc3[nH]ccc3c2n1C1CCN(Cc2ccccc2)CC1	17	10^-6cm/s	MDCK	Manually Curated
Row4927_Row2523_Row49080_Row1233931_Row1230209_Row1179195_Row1227366_Row4927_Row2523_Row49080_Row1233931_Row1230209_Row1179195_Row1227366	12068188	1425685	=	22698084	CHEMBL2159142	345.45	C21H23N5	Cc1nc2cnc3[nH]ccc3c2n1C1CCN(Cc2ccccc2)CC1	17	Ucm/s	MDCK
Row4926_Row2523_Row49080_Row1233932_Row1230210_Row1179196_Row1227367_Row2531	12068187	1425686	=	22698084	CHEMBL2159143	308.39	C17H20N6	Cc1nc2cnc3[nH]ccc3c2n1C1CCN(CCC#N)CC1	5.1	10^-6cm/s	MDCK	Manually Curated
Row4926_Row2523_Row49080_Row1233932_Row1230210_Row1179196_Row1227367_Row4926_Row2523_Row49080_Row1233932_Row1230210_Row1179196_Row1227367	12068187	1425686	=	22698084	CHEMBL2159143	308.39	C17H20N6	Cc1nc2cnc3[nH]ccc3c2n1C1CCN(CCC#N)CC1	5.1	Ucm/s	MDCK
Row4925_Row2523_Row49080_Row1233988_Row1230266_Row1179252_Row1227423_Row2532	12068186	1425742	=	22698084	CHEMBL2159198	254.34	C15H18N4	Cc1nc2cnc3[nH]ccc3c2n1C1CCCCC1	20	10^-6cm/s	MDCK	Manually Curated
Row4925_Row2523_Row49080_Row1233988_Row1230266_Row1179252_Row1227423_Row4925_Row2523_Row49080_Row1233988_Row1230266_Row1179252_Row1227423	12068186	1425742	=	22698084	CHEMBL2159198	254.34	C15H18N4	Cc1nc2cnc3[nH]ccc3c2n1C1CCCCC1	20	Ucm/s	MDCK
Row4924_Row2523_Row49080_Row1233989_Row1230267_Row1179253_Row1227424_Row2533	12068185	1425743	=	22698084	CHEMBL2159199	256.31	C14H16N4O	Cc1nc2cnc3[nH]ccc3c2n1C1CCOCC1	14	10^-6cm/s	MDCK	Manually Curated
Row4924_Row2523_Row49080_Row1233989_Row1230267_Row1179253_Row1227424_Row4924_Row2523_Row49080_Row1233989_Row1230267_Row1179253_Row1227424	12068185	1425743	=	22698084	CHEMBL2159199	256.31	C14H16N4O	Cc1nc2cnc3[nH]ccc3c2n1C1CCOCC1	14	Ucm/s	MDCK
Row4923_Row2523_Row49080_Row1233990_Row1230268_Row1179254_Row1227425_Row2534	12068184	1425744	=	22698084	CHEMBL2159200	256.31	C14H16N4O	Cc1nc2cnc3[nH]ccc3c2n1[C@H]1CCCOC1	7.8	10^-6cm/s	MDCK	Manually Curated
Row4923_Row2523_Row49080_Row1233990_Row1230268_Row1179254_Row1227425_Row4923_Row2523_Row49080_Row1233990_Row1230268_Row1179254_Row1227425	12068184	1425744	=	22698084	CHEMBL2159200	256.31	C14H16N4O	Cc1nc2cnc3[nH]ccc3c2n1[C@H]1CCCOC1	7.8	Ucm/s	MDCK
Row4922_Row2523_Row49080_Row1233991_Row1230269_Row1179255_Row1227426_Row2535	12068183	1425745	=	22698084	CHEMBL2159201	255.32	C14H17N5	Cc1nc2cnc3[nH]ccc3c2n1[C@H]1CCCNC1	0.8	10^-6cm/s	MDCK	Manually Curated
Row4922_Row2523_Row49080_Row1233991_Row1230269_Row1179255_Row1227426_Row4922_Row2523_Row49080_Row1233991_Row1230269_Row1179255_Row1227426	12068183	1425745	=	22698084	CHEMBL2159201	255.32	C14H17N5	Cc1nc2cnc3[nH]ccc3c2n1[C@H]1CCCNC1	0.8	Ucm/s	MDCK
Row4921_Row2523_Row49080_Row1233992_Row1230270_Row1179256_Row1227427_Row2536	12068182	1425746	=	22698084	CHEMBL2159202	273.31	C14H16FN5	Cc1nc2cnc3[nH]ccc3c2n1[C@@H]1CCNC[C@H]1F	5	10^-6cm/s	MDCK	Manually Curated
Row4921_Row2523_Row49080_Row1233992_Row1230270_Row1179256_Row1227427_Row4921_Row2523_Row49080_Row1233992_Row1230270_Row1179256_Row1227427	12068182	1425746	=	22698084	CHEMBL2159202	273.31	C14H16FN5	Cc1nc2cnc3[nH]ccc3c2n1[C@@H]1CCNC[C@H]1F	5	Ucm/s	MDCK
Row4919_Row2523_Row49080_Row1233994_Row1230272_Row1179258_Row1227429_Row2537	12068180	1425748	=	22698084	CHEMBL2159204	291.3	C14H15F2N5	Cc1nc2cnc3[nH]ccc3c2n1C1CCNCC1(F)F	3	10^-6cm/s	MDCK	Manually Curated
Row4919_Row2523_Row49080_Row1233994_Row1230272_Row1179258_Row1227429_Row4919_Row2523_Row49080_Row1233994_Row1230272_Row1179258_Row1227429	12068180	1425748	=	22698084	CHEMBL2159204	291.3	C14H15F2N5	Cc1nc2cnc3[nH]ccc3c2n1C1CCNCC1(F)F	3	Ucm/s	MDCK
Row4918_Row2523_Row49080_Row1233995_Row1230273_Row1179259_Row1227430_Row2538	12068179	1425749	=	22698084	CHEMBL2159205	322.42	C18H22N6	Cc1nc2cnc3[nH]ccc3c2n1[C@H]1CC[C@H](NCCC#N)CC1	0.7	10^-6cm/s	MDCK	Manually Curated
Row4918_Row2523_Row49080_Row1233995_Row1230273_Row1179259_Row1227430_Row4918_Row2523_Row49080_Row1233995_Row1230273_Row1179259_Row1227430	12068179	1425749	=	22698084	CHEMBL2159205	322.42	C18H22N6	Cc1nc2cnc3[nH]ccc3c2n1[C@H]1CC[C@H](NCCC#N)CC1	0.7	Ucm/s	MDCK
Row4917_Row2523_Row49080_Row1233996_Row1230274_Row1179260_Row1227431_Row2539	12068178	1425750	=	22698084	CHEMBL2159206	347.44	C16H21N5O2S	Cc1nc2cnc3[nH]ccc3c2n1[C@H]1CC[C@H](NS(C)(=O)=O)CC1	0.3	10^-6cm/s	MDCK	Manually Curated
Row4917_Row2523_Row49080_Row1233996_Row1230274_Row1179260_Row1227431_Row4917_Row2523_Row49080_Row1233996_Row1230274_Row1179260_Row1227431	12068178	1425750	=	22698084	CHEMBL2159206	347.44	C16H21N5O2S	Cc1nc2cnc3[nH]ccc3c2n1[C@H]1CC[C@H](NS(C)(=O)=O)CC1	0.3	Ucm/s	MDCK
Row4916_Row2523_Row49080_Row1233997_Row1230275_Row1179261_Row1227432_Row2540	12068177	1425751	=	22698084	CHEMBL2159207	311.39	C17H21N5O	CC(=O)N[C@H]1CC[C@H](n2c(C)nc3cnc4[nH]ccc4c32)CC1	0.5	10^-6cm/s	MDCK	Manually Curated
Row4916_Row2523_Row49080_Row1233997_Row1230275_Row1179261_Row1227432_Row4916_Row2523_Row49080_Row1233997_Row1230275_Row1179261_Row1227432	12068177	1425751	=	22698084	CHEMBL2159207	311.39	C17H21N5O	CC(=O)N[C@H]1CC[C@H](n2c(C)nc3cnc4[nH]ccc4c32)CC1	0.5	Ucm/s	MDCK
Row4915_Row2523_Row49080_Row1233998_Row1230276_Row1179262_Row1227433_Row2541	12068176	1425752	=	22698084	CHEMBL2159208	327.39	C17H21N5O2	COC(=O)N[C@H]1CC[C@H](n2c(C)nc3cnc4[nH]ccc4c32)CC1	12	10^-6cm/s	MDCK	Manually Curated
Row4915_Row2523_Row49080_Row1233998_Row1230276_Row1179262_Row1227433_Row4915_Row2523_Row49080_Row1233998_Row1230276_Row1179262_Row1227433	12068176	1425752	=	22698084	CHEMBL2159208	327.39	C17H21N5O2	COC(=O)N[C@H]1CC[C@H](n2c(C)nc3cnc4[nH]ccc4c32)CC1	12	Ucm/s	MDCK
Row4914_Row2523_Row49080_Row1233999_Row1230277_Row1179263_Row1227434_Row2542	12068175	1425753	=	22698084	CHEMBL2159209	270.34	C15H18N4O	Cc1nc2cnc3[nH]ccc3c2n1[C@H]1CC[C@H](O)CC1	2.1	10^-6cm/s	MDCK	Manually Curated
Row4914_Row2523_Row49080_Row1233999_Row1230277_Row1179263_Row1227434_Row4914_Row2523_Row49080_Row1233999_Row1230277_Row1179263_Row1227434	12068175	1425753	=	22698084	CHEMBL2159209	270.34	C15H18N4O	Cc1nc2cnc3[nH]ccc3c2n1[C@H]1CC[C@H](O)CC1	2.1	Ucm/s	MDCK
Row4912_Row2523_Row49080_Row1234000_Row1230278_Row1179264_Row1227435_Row2543	12068173	1425754	=	22698084	CHEMBL2159210	270.34	C15H18N4O	Cc1nc2cnc3[nH]ccc3c2n1[C@@H]1CCC[C@@H](O)C1	7	10^-6cm/s	MDCK	Manually Curated
Row4912_Row2523_Row49080_Row1234000_Row1230278_Row1179264_Row1227435_Row4912_Row2523_Row49080_Row1234000_Row1230278_Row1179264_Row1227435	12068173	1425754	=	22698084	CHEMBL2159210	270.34	C15H18N4O	Cc1nc2cnc3[nH]ccc3c2n1[C@@H]1CCC[C@@H](O)C1	7	Ucm/s	MDCK
Row4911_Row2523_Row49080_Row1234001_Row1230279_Row1179265_Row1227436_Row2544	12068172	1425755	=	22698084	CHEMBL2159211	270.34	C15H18N4O	Cc1nc2cnc3[nH]ccc3c2n1[C@H]1CCC[C@@H](O)C1	4.9	10^-6cm/s	MDCK	Manually Curated
Row4911_Row2523_Row49080_Row1234001_Row1230279_Row1179265_Row1227436_Row4911_Row2523_Row49080_Row1234001_Row1230279_Row1179265_Row1227436	12068172	1425755	=	22698084	CHEMBL2159211	270.34	C15H18N4O	Cc1nc2cnc3[nH]ccc3c2n1[C@H]1CCC[C@@H](O)C1	4.9	Ucm/s	MDCK
Row4913_Row2523_Row49080_Row1234002_Row1230280_Row1179266_Row1227437_Row2545	12068174	1425756	=	22698084	CHEMBL2159212	270.34	C15H18N4O	Cc1nc2cnc3[nH]ccc3c2n1[C@H]1CC[C@@H](O)CC1	4.8	10^-6cm/s	MDCK	Manually Curated
Row4913_Row2523_Row49080_Row1234002_Row1230280_Row1179266_Row1227437_Row4913_Row2523_Row49080_Row1234002_Row1230280_Row1179266_Row1227437	12068174	1425756	=	22698084	CHEMBL2159212	270.34	C15H18N4O	Cc1nc2cnc3[nH]ccc3c2n1[C@H]1CC[C@@H](O)CC1	4.8	Ucm/s	MDCK
Row4910_Row2523_Row49080_Row1234003_Row1230281_Row1179267_Row1227438_Row2546	12068171	1425757	=	22698084	CHEMBL2159213	270.34	C15H18N4O	Cc1nc2cnc3[nH]ccc3c2n1[C@@H]1CCCC[C@H]1O	7.7	10^-6cm/s	MDCK	Manually Curated
Row4910_Row2523_Row49080_Row1234003_Row1230281_Row1179267_Row1227438_Row4910_Row2523_Row49080_Row1234003_Row1230281_Row1179267_Row1227438	12068171	1425757	=	22698084	CHEMBL2159213	270.34	C15H18N4O	Cc1nc2cnc3[nH]ccc3c2n1[C@@H]1CCCC[C@H]1O	7.7	Ucm/s	MDCK
Row4909_Row2523_Row49080_Row1234004_Row1230282_Row1179268_Row1227439_Row2547	12068170	1425758	=	22698084	CHEMBL2159214	256.31	C14H16N4O	Cc1nc2cnc3[nH]ccc3c2n1[C@@H]1CC[C@@H](O)C1	3.6	10^-6cm/s	MDCK	Manually Curated
Row4909_Row2523_Row49080_Row1234004_Row1230282_Row1179268_Row1227439_Row4909_Row2523_Row49080_Row1234004_Row1230282_Row1179268_Row1227439	12068170	1425758	=	22698084	CHEMBL2159214	256.31	C14H16N4O	Cc1nc2cnc3[nH]ccc3c2n1[C@@H]1CC[C@@H](O)C1	3.6	Ucm/s	MDCK
Row4908_Row2523_Row49080_Row1234005_Row1230283_Row1179269_Row1227440_Row2548	12068169	1425759	=	22698084	CHEMBL2159215	256.31	C14H16N4O	Cc1nc2cnc3[nH]ccc3c2n1[C@H]1CC[C@@H](O)C1	5.5	10^-6cm/s	MDCK	Manually Curated
Row4908_Row2523_Row49080_Row1234005_Row1230283_Row1179269_Row1227440_Row4908_Row2523_Row49080_Row1234005_Row1230283_Row1179269_Row1227440	12068169	1425759	=	22698084	CHEMBL2159215	256.31	C14H16N4O	Cc1nc2cnc3[nH]ccc3c2n1[C@H]1CC[C@@H](O)C1	5.5	Ucm/s	MDCK
Row4964_Row2530_Row49207_Row1237269_Row1233547_Row1182532_Row1230704_Row2102	12082389	1429054	=	22196621	CHEMBL2165615	432.44	C22H20N6O4	Cc1cnc(NC(=O)c2cc(Oc3cnc(C(=O)N(C)C)nc3)c3cc(C)oc3c2)cn1	20.1	10^-6cm/s	RRCK	Manually Curated
Row4963_Row2530_Row49207_Row1237270_Row1233548_Row1182533_Row1230705_Row2103	12082388	1429055	=	22196621	CHEMBL2165616	432.44	C22H20N6O4	Cc1cnc(NC(=O)c2cc(Oc3cnc(C(=O)N(C)C)cn3)c3cc(C)oc3c2)cn1	22.3	10^-6cm/s	RRCK	Manually Curated
Row4965_Row2530_Row49207_Row1237272_Row1233550_Row1182535_Row1230707_Row2104	12082390	1429057	=	22196621	CHEMBL2165618	397.36	C17H18F3N5O3	O=C(O)c1cnc(NC(=O)[C@H](CC2CCCC2)n2cnc(C(F)(F)F)c2)cn1	1.1	10^-6cm/s	RRCK	Manually Curated
Row4975_Row2530_Row49207_Row1237273_Row1233551_Row1182536_Row1230708_Row2105	12082400	1429058	=	22196621	CHEMBL2165619	366.39	C18H21F3N4O	Cc1ccc(NC(=O)[C@H](CC2CCCC2)n2cnc(C(F)(F)F)c2)nc1	17.4	10^-6cm/s	RRCK	Manually Curated
Row4974_Row2530_Row49207_Row1237274_Row1233552_Row1182537_Row1230709_Row2106	12082399	1429059	=	22196621	CHEMBL2165620	396.37	C18H19F3N4O3	O=C(O)c1ccc(NC(=O)[C@H](CC2CCCC2)n2cnc(C(F)(F)F)c2)nc1	1	10^-6cm/s	RRCK	Manually Curated
Row4973_Row2530_Row49207_Row1237275_Row1233553_Row1182538_Row1230710_Row2107	12082398	1429060	=	22196621	CHEMBL2165621	396.37	C18H19F3N4O3	O=C(O)c1cccc(NC(=O)[C@H](CC2CCCC2)n2cnc(C(F)(F)F)c2)n1	0.7	10^-6cm/s	RRCK	Manually Curated
Row4971_Row2530_Row49207_Row1237277_Row1233555_Row1182540_Row1230712_Row2108	12082396	1429062	=	22196621	CHEMBL2165623	410.4	C19H21F3N4O3	O=C(O)Cc1ccc(NC(=O)[C@H](CC2CCCC2)n2cnc(C(F)(F)F)c2)nc1	0.4	10^-6cm/s	RRCK	Manually Curated
Row4970_Row2530_Row49207_Row1237278_Row1233556_Row1182541_Row1230713_Row2109	12082395	1429063	=	22196621	CHEMBL2165624	432.42	C17H19F3N4O4S	O=C(Nc1ccc(S(=O)(=O)O)cn1)[C@H](CC1CCCC1)n1cnc(C(F)(F)F)c1	0.7	10^-6cm/s	RRCK	Manually Curated
Row4969_Row2530_Row49207_Row1237279_Row1233557_Row1182542_Row1230714_Row2110	12082394	1429064	=	22196621	CHEMBL2165625	432.34	C17H20F3N4O4P	O=C(Nc1ccc(P(=O)(O)O)cn1)[C@H](CC1CCCC1)n1cnc(C(F)(F)F)c1	1.1	10^-6cm/s	RRCK	Manually Curated
Row4968_Row2530_Row49207_Row1237280_Row1233558_Row1182543_Row1230715_Row2111	12082393	1429065	=	22196621	CHEMBL2165626	420.4	C18H19F3N8O	O=C(Nc1ccc(-c2nnn[nH]2)cn1)[C@H](CC1CCCC1)n1cnc(C(F)(F)F)c1	0.6	10^-6cm/s	RRCK	Manually Curated
Row4967_Row2530_Row49207_Row1237281_Row1233559_Row1182544_Row1230716_Row2112	12082392	1429066	=	22196621	CHEMBL2165627	439.39	C19H20F3N5O4	O=C(O)C(=O)Nc1ccc(NC(=O)[C@H](CC2CCCC2)n2cnc(C(F)(F)F)c2)nc1	0.3	10^-6cm/s	RRCK	Manually Curated
Row12884_Row6610_Row78113_Row1237281_Row1233559_Row1182544_Row1230716_Row8288	19142611	1429066	=	31732255	CHEMBL2165627	439.39	C19H20F3N5O4	O=C(O)C(=O)Nc1ccc(NC(=O)[C@H](CC2CCCC2)n2cnc(C(F)(F)F)c2)nc1	0.59	10^-6cm/s	LE-MDCK2	Manually Curated
Row5038_Row2557_Row49366_Row1238999_Row1235277_Row1184262_Row1232434_Row2427	12115765	1430795	=	22506484	CHEMBL2171303	564.68	C32H38F2N4O3	CC(C)(C)Cc1cnc2c(c1)[C@@H](NC[C@@H](O)[C@H](Cc1ccc(F)cc1)NC(=O)c1cncc(F)c1)CC1(CCC1)O2	31	10^-6cm/s	LLC-PK1	Manually Curated
Row5039_Row2557_Row49366_Row1239000_Row1235278_Row1184263_Row1232435_Row2428	12115766	1430796	=	22506484	CHEMBL2171304	546.69	C32H39FN4O3	CC(C)(C)Cc1cnc2c(c1)[C@@H](NC[C@@H](O)[C@H](Cc1ccc(F)cc1)NC(=O)c1cccnc1)CC1(CCC1)O2	19	10^-6cm/s	LLC-PK1	Manually Curated
Row5040_Row2557_Row49366_Row1239001_Row1235279_Row1184264_Row1232436_Row2429	12115767	1430797	=	22506484	CHEMBL2171305	564.68	C32H38F2N4O3	CC(C)(C)Cc1cnc2c(c1)[C@@H](NC[C@@H](O)[C@H](Cc1ccc(F)cc1)NC(=O)c1cccnc1F)CC1(CCC1)O2	38	10^-6cm/s	LLC-PK1	Manually Curated
Row5041_Row2557_Row49366_Row1239002_Row1235280_Row1184265_Row1232437_Row2430	12115768	1430798	=	22506484	CHEMBL2171306	527.68	C30H42FN3O4	CO[C@H](C)C(=O)N[C@@H](Cc1ccc(F)cc1)[C@H](O)CN[C@H]1CC2(CCC2)Oc2ncc(CC(C)(C)C)cc21	37	10^-6cm/s	LLC-PK1	Manually Curated
Row5042_Row2557_Row49366_Row1239003_Row1235281_Row1184266_Row1232438_Row2431	12115769	1430799	=	22506484	CHEMBL2171307	513.65	C29H40FN3O4	COCC(=O)N[C@@H](Cc1ccc(F)cc1)[C@H](O)CN[C@H]1CC2(CCC2)Oc2ncc(CC(C)(C)C)cc21	33	10^-6cm/s	LLC-PK1	Manually Curated
Row5030_Row2579_Row49416_Row1239624_Row1235902_Row1184887_Row1233059_Row2660	12105502	1431441	=	22877085	CHEMBL2171942	516.65	C28H36N8O2	CCc1nc2ccccc2n1-c1nc(N2CCOCC2)c2nc(CN3CC(C4CCOCC4)C3)n(C)c2n1	16	10^-6cm/s	MDCK	Manually Curated
Row5034_Row2582_Row49390_Row1240324_Row1236602_Row1185587_Row1233759_Row5034_Row2582_Row49390_Row1240324_Row1236602_Row1185587_Row1233759	12108924	1432143	=	22765895	CHEMBL2172637	307.32	C14H13N9	Cc1nc(N)nc(-c2c(Nc3cc[nH]n3)nc3ccccn23)n1	13.8	Ucm/s	LLC-PK1
Row5187_Row2632_Row49542_Row1240650_Row1236928_Row1185913_Row1234085_Row2707	12143745	1438093	=	22928914	CHEMBL2177310	396.85	C22H18ClFN2O2	COc1ccc(C2(c3cccc(-c4cc(Cl)ccc4F)c3)COC(N)=N2)cc1	4.2	10^-6cm/s	LLC-PK1	Manually Curated
Row5188_Row2632_Row49542_Row1240651_Row1236929_Row1185914_Row1234086_Row2708	12143755	1438094	=	22928914	CHEMBL2177311	378.86	C22H19ClN2O2	COc1ccc(C2(c3cccc(-c4cccc(Cl)c4)c3)COC(N)=N2)cc1	3.4	10^-6cm/s	LLC-PK1	Manually Curated
Row5177_Row2632_Row49542_Row1240652_Row1236930_Row1185915_Row1234087_Row2709	12143681	1438095	=	22928914	CHEMBL2177312	345.4	C21H19N3O2	COc1ccc(C2(c3cccc(-c4cccnc4)c3)COC(N)=N2)cc1	36	10^-6cm/s	LLC-PK1	Manually Curated
Row5176_Row2632_Row49542_Row1240653_Row1236931_Row1185916_Row1234088_Row2710	12143676	1438096	=	22928914	CHEMBL2177313	346.39	C20H18N4O2	COc1ccc(C2(c3cccc(-c4cncnc4)c3)COC(N)=N2)cc1	40	10^-6cm/s	LLC-PK1	Manually Curated
Row5178_Row2632_Row49542_Row1240654_Row1236932_Row1185917_Row1234089_Row2711	12143684	1438097	=	22928914	CHEMBL2177314	363.39	C21H18FN3O2	COc1ccc(C2(c3cccc(-c4ccc(F)nc4)c3)COC(N)=N2)cc1	32	10^-6cm/s	LLC-PK1	Manually Curated
Row5183_Row2632_Row49542_Row1240655_Row1236933_Row1185918_Row1234090_Row2712	12143701	1438098	=	22928914	CHEMBL2177315	363.39	C21H18FN3O2	COc1ccc(C2(c3cccc(-c4cccnc4F)c3)COC(N)=N2)cc1	15	10^-6cm/s	LLC-PK1	Manually Curated
Row5184_Row2632_Row49542_Row1240656_Row1236934_Row1185919_Row1234091_Row2713	12143710	1438099	=	22928914	CHEMBL2177316	399.37	C21H16F3N3O2	NC1=N[C@](c2ccc(OC(F)F)cc2)(c2cccc(-c3cccnc3F)c2)CO1	12	10^-6cm/s	LLC-PK1	Manually Curated
Row5186_Row2632_Row49542_Row1240666_Row1236944_Row1185929_Row1234101_Row2714	12143735	1438109	=	22928914	CHEMBL2177325	392.84	C22H17ClN2O3	COc1ccc2c(c1)C1(COC(N)=N1)c1cc(-c3cccc(Cl)c3)ccc1O2	5.4	10^-6cm/s	LLC-PK1	Manually Curated
Row5185_Row2632_Row49542_Row1240672_Row1236950_Row1185935_Row1234107_Row2715	12143732	1438115	=	22928914	CHEMBL2177331	410.83	C22H16ClFN2O3	COc1ccc2c(c1)C1(COC(N)=N1)c1cc(-c3cc(Cl)ccc3F)ccc1O2	5.7	10^-6cm/s	LLC-PK1	Manually Curated
Row5182_Row2632_Row49542_Row1240680_Row1236958_Row1185943_Row1234115_Row2716	12143697	1438123	=	22928914	CHEMBL2177339	360.37	C20H16N4O3	COc1ccc2c(c1)C1(COC(N)=N1)c1cc(-c3cncnc3)ccc1O2	17	10^-6cm/s	LLC-PK1	Manually Curated
Row5179_Row2632_Row49542_Row1240681_Row1236959_Row1185944_Row1234116_Row2717	12143690	1438124	=	22928914	CHEMBL2177340	360.37	C20H16N4O3	COc1ccc2c(c1)[C@]1(COC(N)=N1)c1cc(-c3cncnc3)ccc1O2	17	10^-6cm/s	LLC-PK1	Manually Curated
Row5180_Row2632_Row49542_Row1240683_Row1236961_Row1185946_Row1234118_Row2718	12143691	1438126	=	22928914	CHEMBL2177342	388.43	C22H20N4O3	CCCOc1ccc2c(c1)[C@]1(COC(N)=N1)c1cc(-c3cncnc3)ccc1O2	14	10^-6cm/s	LLC-PK1	Manually Curated
Row5181_Row2632_Row49542_Row1240684_Row1236962_Row1185947_Row1234119_Row2719	12143694	1438127	=	22928914	CHEMBL2177343	402.45	C23H22N4O3	CC(C)COc1ccc2c(c1)[C@]1(COC(N)=N1)c1cc(-c3cncnc3)ccc1O2	9.1	10^-6cm/s	LLC-PK1	Manually Curated
Row5102_Row2621_Row49571_Row1240812_Row1237090_Row1186075_Row1234247_Row2759	12137676	1438255	=	22984865	CHEMBL2177470	477.6	C24H32FN3O4S	CC(C)Oc1cc(CN2CC[C@@]3(C[C@@H]2C)CN(C)S(=O)(=O)N3c2cccc(F)c2)ccc1O	17.6	10^-6cm/s	MDCK	Manually Curated
Row5102_Row2621_Row49571_Row1240812_Row1237090_Row1186075_Row1234247_Row5102_Row2621_Row49571_Row1240812_Row1237090_Row1186075_Row1234247	12137676	1438255	=	22984865	CHEMBL2177470	477.6	C24H32FN3O4S	CC(C)Oc1cc(CN2CC[C@@]3(C[C@@H]2C)CN(C)S(=O)(=O)N3c2cccc(F)c2)ccc1O	17.6	Ucm/s	MDCK
Row5103_Row2621_Row49571_Row1240815_Row1237093_Row1186078_Row1234250_Row2760	12137677	1438258	=	22984865	CHEMBL2177473	461.6	C24H32FN3O3S	CC(C)Oc1cccc(CN2CC[C@@]3(C[C@@H]2C)CN(C)S(=O)(=O)N3c2cccc(F)c2)c1	7.5	10^-6cm/s	MDCK	Manually Curated
Row5103_Row2621_Row49571_Row1240815_Row1237093_Row1186078_Row1234250_Row5103_Row2621_Row49571_Row1240815_Row1237093_Row1186078_Row1234250	12137677	1438258	=	22984865	CHEMBL2177473	461.6	C24H32FN3O3S	CC(C)Oc1cccc(CN2CC[C@@]3(C[C@@H]2C)CN(C)S(=O)(=O)N3c2cccc(F)c2)c1	7.5	Ucm/s	MDCK
Row5112_Row2622_Row49571_Row1240815_Row1237093_Row1186078_Row1234250_Row2761	12137702	1438258	=	22984865	CHEMBL2177473	461.6	C24H32FN3O3S	CC(C)Oc1cccc(CN2CC[C@@]3(C[C@@H]2C)CN(C)S(=O)(=O)N3c2cccc(F)c2)c1	7.48	10^-6cm/s	RRCK	Manually Curated
Row5111_Row2622_Row49571_Row1240816_Row1237094_Row1186079_Row1234251_Row2762	12137701	1438259	=	22984865	CHEMBL2177474	475.63	C25H34FN3O3S	CCN1C[C@]2(CCN(Cc3cccc(OC(C)C)c3)[C@@H](C)C2)N(c2cccc(F)c2)S1(=O)=O	17.5	10^-6cm/s	RRCK	Manually Curated
Row5110_Row2622_Row49571_Row1240817_Row1237095_Row1186080_Row1234252_Row2763	12137700	1438260	=	22984865	CHEMBL2177475	489.66	C26H36FN3O3S	CC(C)Oc1cccc(CN2CC[C@@]3(C[C@@H]2C)CN(C(C)C)S(=O)(=O)N3c2cccc(F)c2)c1	7.96	10^-6cm/s	RRCK	Manually Curated
Row5109_Row2622_Row49571_Row1240818_Row1237096_Row1186081_Row1234253_Row2764	12137699	1438261	=	22984865	CHEMBL2177476	524.66	C28H33FN4O3S	CC(C)Oc1cccc(CN2CC[C@@]3(C[C@@H]2C)CN(c2ccncc2)S(=O)(=O)N3c2cccc(F)c2)c1	10	10^-6cm/s	RRCK	Manually Curated
Row5108_Row2622_Row49571_Row1240819_Row1237097_Row1186082_Row1234254_Row2765	12137698	1438262	=	22984865	CHEMBL2177477	524.66	C28H33FN4O3S	CC(C)Oc1cccc(CN2CC[C@@]3(C[C@@H]2C)CN(c2cccnc2)S(=O)(=O)N3c2cccc(F)c2)c1	2.24	10^-6cm/s	RRCK	Manually Curated
Row5107_Row2622_Row49571_Row1240820_Row1237098_Row1186083_Row1234255_Row2766	12137697	1438263	=	22984865	CHEMBL2177478	525.65	C27H32FN5O3S	CC(C)Oc1cccc(CN2CC[C@@]3(C[C@@H]2C)CN(c2ncccn2)S(=O)(=O)N3c2cccc(F)c2)c1	3.37	10^-6cm/s	RRCK	Manually Curated
Row5106_Row2622_Row49571_Row1240821_Row1237099_Row1186084_Row1234256_Row2767	12137696	1438264	=	22984865	CHEMBL2177479	530.69	C26H31FN4O3S2	CC(C)Oc1cccc(CN2CC[C@@]3(C[C@@H]2C)CN(c2nccs2)S(=O)(=O)N3c2cccc(F)c2)c1	0.53	10^-6cm/s	RRCK	Manually Curated
Row5105_Row2622_Row49571_Row1240822_Row1237100_Row1186085_Row1234257_Row2768	12137695	1438265	=	22984865	CHEMBL2177480	514.62	C26H31FN4O4S	CC(C)Oc1cccc(CN2CC[C@@]3(C[C@@H]2C)CN(c2ncco2)S(=O)(=O)N3c2cccc(F)c2)c1	0.83	10^-6cm/s	RRCK	Manually Curated
Row5104_Row2621_Row49571_Row1240830_Row1237108_Row1186093_Row1234265_Row2769	12137678	1438273	=	22984865	CHEMBL2177488	447.58	C23H30FN3O3S	CC(C)Oc1cccc(CN2CC[C@]3(CNS(=O)(=O)N3c3cccc(F)c3)C[C@@H]2C)c1	10.2	10^-6cm/s	MDCK	Manually Curated
Row5104_Row2621_Row49571_Row1240830_Row1237108_Row1186093_Row1234265_Row5104_Row2621_Row49571_Row1240830_Row1237108_Row1186093_Row1234265	12137678	1438273	=	22984865	CHEMBL2177488	447.58	C23H30FN3O3S	CC(C)Oc1cccc(CN2CC[C@]3(CNS(=O)(=O)N3c3cccc(F)c3)C[C@@H]2C)c1	10.2	Ucm/s	MDCK
Row5243_Row2645_Row49626_Row1240952_Row1237230_Row1186215_Row1234387_Row2845	12154397	1438395	=	23088558	CHEMBL2177609	421.54	C25H31N3O3	CC(C)(C)c1c(C(=O)NC2C3CC4CC(C3)CC2C4)cnn1-c1ccc(C(=O)O)cc1	7.3	10^-6cm/s	MDCK	Manually Curated
Row5243_Row2645_Row49626_Row1240952_Row1237230_Row1186215_Row1234387_Row5243_Row2645_Row49626_Row1240952_Row1237230_Row1186215_Row1234387	12154397	1438395	=	23088558	CHEMBL2177609	421.54	C25H31N3O3	CC(C)(C)c1c(C(=O)NC2C3CC4CC(C3)CC2C4)cnn1-c1ccc(C(=O)O)cc1	7.3	Ucm/s	MDCK
Row5218_Row2643_Row49653_Row1241721_Row1237999_Row1186984_Row1235156_Row2847	12150764	1439165	=	23116186	CHEMBL2178371	379.46	C22H25N3O3	Cc1nc(C)c(-c2ccc(C34CCC(C(=O)O)(CC3)CC4)cc2)nc1C(N)=O	13	10^-6cm/s	MDCK	Manually Curated
Row5218_Row2643_Row49653_Row1241721_Row1237999_Row1186984_Row1235156_Row5218_Row2643_Row49653_Row1241721_Row1237999_Row1186984_Row1235156	12150764	1439165	=	23116186	CHEMBL2178371	379.46	C22H25N3O3	Cc1nc(C)c(-c2ccc(C34CCC(C(=O)O)(CC3)CC4)cc2)nc1C(N)=O	13	Ucm/s	MDCK
Row5222_Row2643_Row49653_Row1242286_Row1238564_Row1187549_Row1235721_Row2850	12150768	1439735	=	23116186	CHEMBL2178935	366.47	C21H26N4O2	Cc1nc(C)c(-c2ccc([C@H]3CC[C@H](CC(N)=O)CC3)cc2)nc1C(N)=O	18	10^-6cm/s	MDCK	Manually Curated
Row5222_Row2643_Row49653_Row1242286_Row1238564_Row1187549_Row1235721_Row5222_Row2643_Row49653_Row1242286_Row1238564_Row1187549_Row1235721	12150768	1439735	=	23116186	CHEMBL2178935	366.47	C21H26N4O2	Cc1nc(C)c(-c2ccc([C@H]3CC[C@H](CC(N)=O)CC3)cc2)nc1C(N)=O	18	Ucm/s	MDCK
Row5220_Row2643_Row49653_Row1242291_Row1238569_Row1187554_Row1235726_Row2854	12150766	1439740	=	23116186	CHEMBL2178940	391.48	C21H25N7O	Cc1nc(C)c(-c2ccc([C@H]3CC[C@H](Cc4nnn[nH]4)CC3)cc2)nc1C(N)=O	3.7	10^-6cm/s	MDCK	Manually Curated
Row5220_Row2643_Row49653_Row1242291_Row1238569_Row1187554_Row1235726_Row5220_Row2643_Row49653_Row1242291_Row1238569_Row1187554_Row1235726	12150766	1439740	=	23116186	CHEMBL2178940	391.48	C21H25N7O	Cc1nc(C)c(-c2ccc([C@H]3CC[C@H](Cc4nnn[nH]4)CC3)cc2)nc1C(N)=O	3.7	Ucm/s	MDCK
Row5219_Row2643_Row49653_Row1242298_Row1238576_Row1187561_Row1235733_Row2855	12150765	1439747	=	23116186	CHEMBL2178947	393.49	C23H27N3O3	Cc1nc(C)c(-c2ccc3c(c2)CC[C@]32CC[C@@H](CC(=O)O)CC2)nc1C(N)=O	12	10^-6cm/s	MDCK	Manually Curated
Row5219_Row2643_Row49653_Row1242298_Row1238576_Row1187561_Row1235733_Row5219_Row2643_Row49653_Row1242298_Row1238576_Row1187561_Row1235733	12150765	1439747	=	23116186	CHEMBL2178947	393.49	C23H27N3O3	Cc1nc(C)c(-c2ccc3c(c2)CC[C@]32CC[C@@H](CC(=O)O)CC2)nc1C(N)=O	12	Ucm/s	MDCK
Row5223_Row2643_Row49653_Row1242304_Row1238582_Row1187567_Row1235739_Row2858	12150769	1439753	=	23116186	CHEMBL2178953	367.45	C21H25N3O3	Cc1nc(C)c(-c2ccc([C@H]3CC[C@H](CC(=O)O)CC3)cc2)nc1C(N)=O	12	10^-6cm/s	MDCK	Manually Curated
Row5223_Row2643_Row49653_Row1242304_Row1238582_Row1187567_Row1235739_Row5223_Row2643_Row49653_Row1242304_Row1238582_Row1187567_Row1235739	12150769	1439753	=	23116186	CHEMBL2178953	367.45	C21H25N3O3	Cc1nc(C)c(-c2ccc([C@H]3CC[C@H](CC(=O)O)CC3)cc2)nc1C(N)=O	12	Ucm/s	MDCK
Row9781_Row4935_Row67922_Row1242669_Row1238947_Row1187932_Row1236104_Row5781	16746076	1440123	=	27579727	CHEMBL2179319	400.45	C22H23F3N4	FC(F)(F)c1c(N2CCC(c3ccccc3)CC2)ccn2c(CC3CC3)nnc12	12	10^-6cm/s	LLC-PK1	Manually Curated
Row5053_Row2610_Row49567_Row1242931_Row1239209_Row1188194_Row1236366_Row2750	12133670	1440386	=	22974325	CHEMBL2179580	446.54	C24H34N2O6	O[C@@H]1CC[C@@H](Oc2cccc3onc(OCC4CCN(CC5(O)CCOCC5)CC4)c23)C1	15	10^-6cm/s	RRCK	Manually Curated
Row5053_Row2610_Row49567_Row1242931_Row1239209_Row1188194_Row1236366_Row5053_Row2610_Row49567_Row1242931_Row1239209_Row1188194_Row1236366	12133670	1440386	=	22974325	CHEMBL2179580	446.54	C24H34N2O6	O[C@@H]1CC[C@@H](Oc2cccc3onc(OCC4CCN(CC5(O)CCOCC5)CC4)c23)C1	15	Ucm/s	RRCK
Row5050_Row2610_Row49567_Row1242932_Row1239210_Row1188195_Row1236367_Row2751	12133652	1440387	=	22974325	CHEMBL2179581	446.54	C24H34N2O6	OC1(CN2CCC(COc3noc4cccc(OC5CCOCC5)c34)CC2)CCOCC1	32	10^-6cm/s	RRCK	Manually Curated
Row5050_Row2610_Row49567_Row1242932_Row1239210_Row1188195_Row1236367_Row5050_Row2610_Row49567_Row1242932_Row1239210_Row1188195_Row1236367	12133652	1440387	=	22974325	CHEMBL2179581	446.54	C24H34N2O6	OC1(CN2CCC(COc3noc4cccc(OC5CCOCC5)c34)CC2)CCOCC1	32	Ucm/s	RRCK
Row5058_Row2610_Row49567_Row1242933_Row1239211_Row1188196_Row1236368_Row2752	12133757	1440388	>	22974325	CHEMBL2179582	433.52	C23H32FN3O4	CC1(C)C(=O)N(C(=O)NCC2CCN(CC3(O)CCOCC3)CC2)c2cc(F)ccc21	27	10^-6cm/s	RRCK	Manually Curated
Row5058_Row2610_Row49567_Row1242933_Row1239211_Row1188196_Row1236368_Row5058_Row2610_Row49567_Row1242933_Row1239211_Row1188196_Row1236368	12133757	1440388	>	22974325	CHEMBL2179582	433.52	C23H32FN3O4	CC1(C)C(=O)N(C(=O)NCC2CCN(CC3(O)CCOCC3)CC2)c2cc(F)ccc21	27	Ucm/s	RRCK
Row5052_Row2610_Row49567_Row1242934_Row1239212_Row1188197_Row1236369_Row2753	12133664	1440389	=	22974325	CHEMBL2179583	448.54	C23H33FN4O4	CC(C)n1c(=O)n(C(=O)NCC2CCN(CC3(O)CCOCC3)CC2)c2cc(F)ccc21	21.9	10^-6cm/s	RRCK	Manually Curated
Row5052_Row2610_Row49567_Row1242934_Row1239212_Row1188197_Row1236369_Row5052_Row2610_Row49567_Row1242934_Row1239212_Row1188197_Row1236369	12133664	1440389	=	22974325	CHEMBL2179583	448.54	C23H33FN4O4	CC(C)n1c(=O)n(C(=O)NCC2CCN(CC3(O)CCOCC3)CC2)c2cc(F)ccc21	21.9	Ucm/s	RRCK
Row5056_Row2610_Row49567_Row1242935_Row1239213_Row1188198_Row1236370_Row2754	12133696	1440390	=	22974325	CHEMBL2179584	358.48	C21H30N2O3	CCCCN1CCC(COc2noc3cccc(OC4CCC4)c23)CC1	2.1	10^-6cm/s	RRCK	Manually Curated
Row5056_Row2610_Row49567_Row1242935_Row1239213_Row1188198_Row1236370_Row5056_Row2610_Row49567_Row1242935_Row1239213_Row1188198_Row1236370	12133696	1440390	=	22974325	CHEMBL2179584	358.48	C21H30N2O3	CCCCN1CCC(COc2noc3cccc(OC4CCC4)c23)CC1	2.1	Ucm/s	RRCK
Row5055_Row2610_Row49567_Row1242936_Row1239214_Row1188199_Row1236371_Row2755	12133692	1440391	=	22974325	CHEMBL2179585	372.51	C22H32N2O3	CCCCN1CCC(COc2noc3cccc(OC4CCCC4)c23)CC1	2.4	10^-6cm/s	RRCK	Manually Curated
Row5055_Row2610_Row49567_Row1242936_Row1239214_Row1188199_Row1236371_Row5055_Row2610_Row49567_Row1242936_Row1239214_Row1188199_Row1236371	12133692	1440391	=	22974325	CHEMBL2179585	372.51	C22H32N2O3	CCCCN1CCC(COc2noc3cccc(OC4CCCC4)c23)CC1	2.4	Ucm/s	RRCK
Row5057_Row2610_Row49567_Row1242938_Row1239216_Row1188201_Row1236373_Row2756	12133744	1440393	=	22974325	CHEMBL2179587	360.5	C21H32N2O3	CCCCN1CCC(COc2noc3cccc(OCC(C)C)c23)CC1	0.31	10^-6cm/s	RRCK	Manually Curated
Row5057_Row2610_Row49567_Row1242938_Row1239216_Row1188201_Row1236373_Row5057_Row2610_Row49567_Row1242938_Row1239216_Row1188201_Row1236373	12133744	1440393	=	22974325	CHEMBL2179587	360.5	C21H32N2O3	CCCCN1CCC(COc2noc3cccc(OCC(C)C)c23)CC1	0.31	Ucm/s	RRCK
Row5054_Row2610_Row49567_Row1242940_Row1239218_Row1188203_Row1236375_Row2757	12133689	1440395	=	22974325	CHEMBL2179589	418.53	C23H34N2O5	CC(C)COc1cccc2onc(OCC3CCN(CC4(O)CCOCC4)CC3)c12	3.8	10^-6cm/s	RRCK	Manually Curated
Row5054_Row2610_Row49567_Row1242940_Row1239218_Row1188203_Row1236375_Row5054_Row2610_Row49567_Row1242940_Row1239218_Row1188203_Row1236375	12133689	1440395	=	22974325	CHEMBL2179589	418.53	C23H34N2O5	CC(C)COc1cccc2onc(OCC3CCN(CC4(O)CCOCC4)CC3)c12	3.8	Ucm/s	RRCK
Row5049_Row2610_Row49567_Row1242941_Row1239219_Row1188204_Row1236376_Row2758	12133648	1440396	=	22974325	CHEMBL2179590	434.53	C23H34N2O6	CC(C)(O)COc1cccc2onc(OCC3CCN(CC4(O)CCOCC4)CC3)c12	35	10^-6cm/s	RRCK	Manually Curated
Row5049_Row2610_Row49567_Row1242941_Row1239219_Row1188204_Row1236376_Row5049_Row2610_Row49567_Row1242941_Row1239219_Row1188204_Row1236376	12133648	1440396	=	22974325	CHEMBL2179590	434.53	C23H34N2O6	CC(C)(O)COc1cccc2onc(OCC3CCN(CC4(O)CCOCC4)CC3)c12	35	Ucm/s	RRCK
Row5060_Row2608_Row49496_Row1245192_Row1241470_Row1190454_Row1238627_Row2326	12135166	1442656	=	22468639	CHEMBL2181827	572.71	C33H40N4O5	CC(C)(C)Cc1cnc2c(c1)[C@@H](NC[C@@H](O)[C@H](Cc1ccc3c(c1)OCO3)NC(=O)c1cccnc1)CC1(CCC1)O2	11	10^-6cm/s	LLC-PK1	Manually Curated
Row5059_Row2608_Row49496_Row1245193_Row1241471_Row1190455_Row1238628_Row2327	12135165	1442657	=	22468639	CHEMBL2181828	590.7	C33H39FN4O5	CC(C)(C)Cc1cnc2c(c1)[C@@H](NC[C@@H](O)[C@H](Cc1ccc3c(c1)OCO3)NC(=O)c1ccc(F)nc1)CC1(CCC1)O2	18	10^-6cm/s	LLC-PK1	Manually Curated
Row5068_Row2608_Row49496_Row1245194_Row1241472_Row1190456_Row1238629_Row2328	12135226	1442658	=	22468639	CHEMBL2181829	523.67	C30H41N3O5	CC(=O)N[C@@H](Cc1ccc2c(c1)OCCO2)[C@H](O)CN[C@H]1CC2(CCC2)Oc2ncc(CC(C)(C)C)cc21	20	10^-6cm/s	LLC-PK1	Manually Curated
Row5067_Row2608_Row49496_Row1245195_Row1241473_Row1190457_Row1238630_Row2329	12135173	1442659	=	22468639	CHEMBL2181830	539.67	C30H41N3O6	COCC(=O)N[C@@H](Cc1ccc2c(c1)OCO2)[C@H](O)CN[C@H]1CC2(CCC2)Oc2ncc(CC(C)(C)C)cc21	17	10^-6cm/s	LLC-PK1	Manually Curated
Row5066_Row2608_Row49496_Row1245196_Row1241474_Row1190458_Row1238631_Row2330	12135172	1442660	=	22468639	CHEMBL2181831	537.7	C31H43N3O5	CC(C)C(=O)N[C@@H](Cc1ccc2c(c1)OCO2)[C@H](O)CN[C@H]1CC2(CCC2)Oc2ncc(CC(C)(C)C)cc21	17	10^-6cm/s	LLC-PK1	Manually Curated
Row5065_Row2608_Row49496_Row1245246_Row1241524_Row1190508_Row1238681_Row2331	12135171	1442710	=	22468639	CHEMBL2181880	553.7	C31H43N3O6	CO[C@H](C)C(=O)N[C@@H](Cc1ccc2c(c1)OCO2)[C@H](O)CN[C@H]1CC2(CCC2)Oc2ncc(CC(C)(C)C)cc21	23	10^-6cm/s	LLC-PK1	Manually Curated
Row5064_Row2608_Row49496_Row1245247_Row1241525_Row1190509_Row1238682_Row2332	12135170	1442711	=	22468639	CHEMBL2181881	565.71	C32H43N3O6	CC(C)(C)Cc1cnc2c(c1)[C@@H](NC[C@@H](O)[C@H](Cc1ccc3c(c1)OCO3)NC(=O)[C@@H]1CCCO1)CC1(CCC1)O2	19	10^-6cm/s	LLC-PK1	Manually Curated
Row5063_Row2608_Row49496_Row1245248_Row1241526_Row1190510_Row1238683_Row2333	12135169	1442712	=	22468639	CHEMBL2181882	541.66	C30H40FN3O5	C[C@@H](F)C(=O)N[C@@H](Cc1ccc2c(c1)OCO2)[C@H](O)CN[C@H]1CC2(CCC2)Oc2ncc(CC(C)(C)C)cc21	16	10^-6cm/s	LLC-PK1	Manually Curated
Row5062_Row2608_Row49496_Row1245249_Row1241527_Row1190511_Row1238684_Row2334	12135168	1442713	=	22468639	CHEMBL2181883	589.71	C34H40FN3O5	CC(C)(C)Cc1cnc2c(c1)[C@@H](NC[C@@H](O)[C@H](Cc1ccc3c(c1)OCO3)NC(=O)c1ccccc1F)CC1(CCC1)O2	11	10^-6cm/s	LLC-PK1	Manually Curated
Row5061_Row2608_Row49496_Row1245250_Row1241528_Row1190512_Row1238685_Row2335	12135167	1442714	=	22468639	CHEMBL2181884	590.7	C33H39FN4O5	CC(C)(C)Cc1cnc2c(c1)[C@@H](NC[C@@H](O)[C@H](Cc1ccc3c(c1)OCO3)NC(=O)c1cccnc1F)CC1(CCC1)O2	17	10^-6cm/s	LLC-PK1	Manually Curated
Row5071_Row2608_Row49496_Row1245251_Row1241529_Row1190513_Row1238686_Row2336	12135229	1442715	=	22468639	CHEMBL2181885	525.69	C30H43N3O5	COc1ccc(C[C@H](NC(C)=O)[C@H](O)CN[C@H]2CC3(CCC3)Oc3ncc(CC(C)(C)C)cc32)cc1OC	21	10^-6cm/s	LLC-PK1	Manually Curated
Row5070_Row2608_Row49496_Row1245252_Row1241530_Row1190514_Row1238687_Row2337	12135228	1442716	=	22468639	CHEMBL2181886	597.65	C30H39F4N3O5	CC(=O)N[C@@H](Cc1ccc(OC(F)F)c(OC(F)F)c1)[C@H](O)CN[C@H]1CC2(CCC2)Oc2ncc(CC(C)(C)C)cc21	8	10^-6cm/s	LLC-PK1	Manually Curated
Row5069_Row2608_Row49496_Row1245253_Row1241531_Row1190515_Row1238688_Row2338	12135227	1442717	=	22468639	CHEMBL2181887	509.65	C29H39N3O5	CC(=O)N[C@@H](Cc1ccc2c(c1)OCO2)[C@H](O)CN[C@H]1CC2(CCC2)Oc2ncc(CC(C)(C)C)cc21	11	10^-6cm/s	LLC-PK1	Manually Curated
Row10563_Row5303_Row71170_Row1245294_Row1241572_Row1190556_Row1238729_Row6716	18126719	1442758	=	29300474	CHEMBL2181928	325.37	C18H19N3O3	C[C@@H]1CN(c2ccc3c(n2)NC(=O)CO3)[C@H](c2ccccc2)CO1	45.9	10^-6cm/s	RRCK	Manually Curated
Row5326_Row2671_Row49762_Row1245719_Row1241997_Row1190981_Row1239154_Row4022	12183280	1443190	=	24900430	CHEMBL2203585	485.59	C28H31N5O3	N#CC1(c2ccccn2)CCN(Cc2cc(C(=O)N[C@H]3CCCC[C@@H]3O)c(=O)n3ccccc23)CC1	29	10^-6cm/s	MDCK	Manually Curated
Row5328_Row2671_Row49762_Row1245722_Row1242000_Row1190984_Row1239157_Row4023	12183282	1443193	=	24900430	CHEMBL2203588	499.62	C29H33N5O3	C[C@@]1(NC(=O)c2cc(CN3CCC(C#N)(c4ccccn4)CC3)c3ccccn3c2=O)CCCC[C@H]1O	28	10^-6cm/s	MDCK	Manually Curated
Row5323_Row2671_Row49762_Row1245723_Row1242001_Row1190985_Row1239158_Row4024	12183275	1443194	=	24900430	CHEMBL2203589	484.6	C29H32N4O3	N#CC1(c2ccccc2)CCN(Cc2cc(C(=O)N[C@H]3CCCC[C@@H]3O)c(=O)n3ccccc23)CC1	32	10^-6cm/s	MDCK	Manually Curated
Row5324_Row2671_Row49762_Row1246406_Row1242684_Row1191668_Row1239841_Row4025	12183277	1443887	=	24900430	CHEMBL2204275	485.59	C28H31N5O3	N#Cc1ccc(N2CCN(Cc3cc(C(=O)N[C@H]4CCCC[C@@H]4O)c(=O)n4ccccc34)CC2)cc1	30	10^-6cm/s	MDCK	Manually Curated
Row5331_Row2671_Row49762_Row1246407_Row1242685_Row1191669_Row1239842_Row4026	12183287	1443888	=	24900430	CHEMBL2204276	475.59	C27H33N5O3	Cc1ccc(N2CCN(Cc3cc(C(=O)N[C@H]4CCCC[C@@H]4O)c(=O)n4ccccc34)CC2)nc1	23	10^-6cm/s	MDCK	Manually Curated
Row5325_Row2671_Row49762_Row1246408_Row1242686_Row1191670_Row1239843_Row4027	12183279	1443889	=	24900430	CHEMBL2204277	511.63	C30H33N5O3	O=C(N[C@H]1CCCC[C@@H]1O)c1cc(CN2CCN(c3cc4ccccc4cn3)CC2)c2ccccn2c1=O	29	10^-6cm/s	MDCK	Manually Curated
Row5321_Row2671_Row49762_Row1246409_Row1242687_Row1191671_Row1239844_Row4028	12183273	1443890	=	24900430	CHEMBL2204278	518.64	C27H30N6O3S	O=C(N[C@H]1CCCC[C@@H]1O)c1cc(CN2CCN(c3cc4scnc4cn3)CC2)c2ccccn2c1=O	37	10^-6cm/s	MDCK	Manually Curated
Row5329_Row2671_Row49762_Row1246423_Row1242701_Row1191685_Row1239858_Row4029	12183283	1443904	=	24900430	CHEMBL2204291	469.59	C28H31N5O2	N#CC1(c2ccccn2)CCN(Cc2cc(C(=O)NC3CCCCC3)c(=O)n3ccccc23)CC1	28	10^-6cm/s	MDCK	Manually Curated
Row5322_Row2671_Row49762_Row1246426_Row1242704_Row1191688_Row1239861_Row4030	12183274	1443907	=	24900430	CHEMBL2204294	471.56	C27H29N5O3	N#CC1(c2ccccn2)CCN(Cc2cc(C(=O)NC3CCOCC3)c(=O)n3ccccc23)CC1	33	10^-6cm/s	MDCK	Manually Curated
Row5327_Row2671_Row49762_Row1246430_Row1242708_Row1191692_Row1239865_Row4031	12183281	1443911	=	24900430	CHEMBL2204298	505.57	C28H29F2N5O2	N#CC1(c2ccccn2)CCN(Cc2cc(C(=O)NC3CCCCC3(F)F)c(=O)n3ccccc23)CC1	29	10^-6cm/s	MDCK	Manually Curated
Row5330_Row2671_Row49762_Row1246431_Row1242709_Row1191693_Row1239866_Row4032	12183286	1443912	=	24900430	CHEMBL2204299	487.58	C28H30FN5O2	N#CC1(c2ccccn2)CCN(Cc2cc(C(=O)N[C@H]3CCCC[C@@H]3F)c(=O)n3ccccc23)CC1	26	10^-6cm/s	MDCK	Manually Curated
Row5360_Row2722_Row49935_Row1248200_Row1244478_Row1193462_Row1241635_Row2846	12196694	1445689	=	23107482	CHEMBL2206059	359.46	C17H21N5O2S	CS(=O)(=O)NCc1nc2cnc3[nH]ccc3c2n1[C@@H]1C[C@H]2CC[C@@H]1C2	8.2	10^-6cm/s	MDCK	Manually Curated
Row5360_Row2722_Row49935_Row1248200_Row1244478_Row1193462_Row1241635_Row5360_Row2722_Row49935_Row1248200_Row1244478_Row1193462_Row1241635	12196694	1445689	=	23107482	CHEMBL2206059	359.46	C17H21N5O2S	CS(=O)(=O)NCc1nc2cnc3[nH]ccc3c2n1[C@@H]1C[C@H]2CC[C@@H]1C2	8.2	Ucm/s	MDCK
Row5359_Row2715_Row50027_Row1248355_Row1244633_Row1193617_Row1241790_Row2900	12195020	1445844	=	23149228	CHEMBL2206212	415.5	C24H25N5O2	OCC1CCN(c2cccnc2Oc2ccc(Nc3nc4ccccc4[nH]3)cc2)CC1	23.4	10^-6cm/s	LLC-PK1	Manually Curated
Row5358_Row2715_Row50027_Row1248356_Row1244634_Row1193618_Row1241791_Row2901	12195019	1445845	=	23149228	CHEMBL2206213	414.51	C25H26N4O2	OCC1CCN(c2ccccc2Oc2ccc(Nc3nc4ccccc4[nH]3)cc2)CC1	13	10^-6cm/s	LLC-PK1	Manually Curated
Row5357_Row2715_Row50027_Row1248357_Row1244635_Row1193619_Row1241792_Row2902	12195018	1445846	=	23149228	CHEMBL2206214	415.5	C24H25N5O2	OCC1CCN(c2ncccc2Oc2ccc(Nc3nc4ccccc4[nH]3)cc2)CC1	75.2	10^-6cm/s	LLC-PK1	Manually Curated
Row5356_Row2715_Row50027_Row1248358_Row1244636_Row1193620_Row1241793_Row2903	12195017	1445847	=	23149228	CHEMBL2206215	415.5	C24H25N5O2	OCC1CCN(c2cnccc2Oc2ccc(Nc3nc4ccccc4[nH]3)cc2)CC1	15.8	10^-6cm/s	LLC-PK1	Manually Curated
Row5355_Row2715_Row50027_Row1248359_Row1244637_Row1193621_Row1241794_Row2904	12195016	1445848	=	23149228	CHEMBL2206216	416.49	C23H24N6O2	OCC1CCN(c2ncncc2Oc2ccc(Nc3nc4ccccc4[nH]3)cc2)CC1	26.2	10^-6cm/s	LLC-PK1	Manually Curated
Row5354_Row2715_Row50027_Row1248360_Row1244638_Row1193622_Row1241795_Row2905	12195015	1445849	=	23149228	CHEMBL2206217	416.49	C23H24N6O2	OCC1CCN(c2nnccc2Oc2ccc(Nc3nc4ccccc4[nH]3)cc2)CC1	44	10^-6cm/s	LLC-PK1	Manually Curated
Row5353_Row2715_Row50027_Row1248361_Row1244639_Row1193623_Row1241796_Row2906	12195014	1445850	=	23149228	CHEMBL2206218	416.49	C23H24N6O2	OCC1CCN(c2nccnc2Oc2ccc(Nc3nc4ccccc4[nH]3)cc2)CC1	41.6	10^-6cm/s	LLC-PK1	Manually Curated
Row5352_Row2715_Row50027_Row1248362_Row1244640_Row1193624_Row1241797_Row2907	12195013	1445851	=	23149228	CHEMBL2206219	430.51	C24H26N6O2	Cn1c(Nc2ccc(Oc3nccnc3N3CCC(CO)CC3)cc2)nc2ccccc21	39.4	10^-6cm/s	LLC-PK1	Manually Curated
Row5351_Row2715_Row50027_Row1248363_Row1244641_Row1193625_Row1241798_Row2908	12195012	1445852	=	23149228	CHEMBL2206220	417.47	C23H23N5O3	OCC1CCN(c2nccnc2Oc2ccc(Nc3nc4ccccc4o3)cc2)CC1	23.7	10^-6cm/s	LLC-PK1	Manually Curated
Row5350_Row2715_Row50027_Row1248364_Row1244642_Row1193626_Row1241799_Row2909	12195011	1445853	=	23149228	CHEMBL2206221	433.54	C23H23N5O2S	OCC1CCN(c2nccnc2Oc2ccc(Nc3nc4ccccc4s3)cc2)CC1	8	10^-6cm/s	LLC-PK1	Manually Curated
Row5349_Row2715_Row50027_Row1248365_Row1244643_Row1193627_Row1241800_Row2910	12195010	1445854	=	23149228	CHEMBL2206222	447.56	C24H25N5O2S	COCC1CCN(c2nccnc2Oc2ccc(Nc3nc4ccccc4s3)cc2)CC1	10.5	10^-6cm/s	LLC-PK1	Manually Curated
Row5348_Row2715_Row50027_Row1248366_Row1244644_Row1193628_Row1241801_Row2911	12195009	1445855	=	23149228	CHEMBL2206223	447.56	C24H25N5O2S	CC(O)C1CCN(c2nccnc2Oc2ccc(Nc3nc4ccccc4s3)cc2)CC1	2.3	10^-6cm/s	LLC-PK1	Manually Curated
Row5347_Row2715_Row50027_Row1248367_Row1244645_Row1193629_Row1241802_Row2912	12195008	1445856	=	23149228	CHEMBL2206224	461.59	C25H27N5O2S	CC(C)(O)C1CCN(c2nccnc2Oc2ccc(Nc3nc4ccccc4s3)cc2)CC1	12.6	10^-6cm/s	LLC-PK1	Manually Curated
Row5346_Row2715_Row50027_Row1248368_Row1244646_Row1193630_Row1241803_Row2913	12195007	1445857	=	23149228	CHEMBL2206225	515.56	C25H24F3N5O2S	CC(O)(C1CCN(c2nccnc2Oc2ccc(Nc3nc4ccccc4s3)cc2)CC1)C(F)(F)F	3.7	10^-6cm/s	LLC-PK1	Manually Curated
Row5345_Row2715_Row50027_Row1248369_Row1244647_Row1193631_Row1241804_Row2914	12195006	1445858	=	23149228	CHEMBL2206226	447.52	C23H21N5O3S	O=C(O)C1CCN(c2nccnc2Oc2ccc(Nc3nc4ccccc4s3)cc2)CC1	35.3	10^-6cm/s	LLC-PK1	Manually Curated
Row5282_Row2658_Row49782_Row1248432_Row1244710_Row1193694_Row1241867_Row1941	12171676	1445921	>	21928839	CHEMBL2206288	314.47	C20H30N2O	c1cc([C@H]2C[C@@H](CN3CCOCC3)C2)ccc1CN1CCCC1	10	10^-6cm/s	MDCK	Manually Curated
Row8987_Row4456_Row63425_Row1252884_Row1249155_Row1196897_Row1246286_Row5043	15693331	1450711	=	26191374	CHEMBL2220900	428.47	C21H25FN6O3	CCNC(=O)Nc1nc2cc(-c3cnc(C(C)(C)O)nc3)c(F)c([C@H]3CCCO3)c2[nH]1	9.5	10^-6cm/s	MDCK	Manually Curated
Row12891_Row6610_Row78113_Row1286448_Row1282719_Row1230081_Row1279790_Row8289	19142618	1514958	=	31732255	CHEMBL2315877	347.85	C18H22ClN3O2	O=C(NC1CCCC1)C1CCN(c2nc3cc(Cl)ccc3o2)CC1	35	10^-6cm/s	LE-MDCK2	Manually Curated
Row5593_Row2824_Row52833_Row1287956_Row1284227_Row1231589_Row1281298_Row4070	12656595	1516519	=	24900571	CHEMBL2322371	490.61	C30H30N6O	Cc1ccc(C(=O)N2CCC(c3ccc(C#N)cc3)CC2)cc1-c1nc2cc(N3CCCC3)ncc2[nH]1	8.3	10^-6cm/s	MDCK	Manually Curated
Row5611_Row2801_Row52897_Row1288353_Row1284624_Row1231986_Row1281695_Row3020	12661504	1516916	=	23265894	CHEMBL2322764	354.44	C18H18N4O2S	CC(C)n1ncnc1-c1cc2c(s1)-c1ccc(C(N)=O)cc1OCC2	20	10^-6cm/s	MDCK	Manually Curated
Row5611_Row2801_Row52897_Row1288353_Row1284624_Row1231986_Row1281695_Row5611_Row2801_Row52897_Row1288353_Row1284624_Row1231986_Row1281695	12661504	1516916	=	23265894	CHEMBL2322764	354.44	C18H18N4O2S	CC(C)n1ncnc1-c1cc2c(s1)-c1ccc(C(N)=O)cc1OCC2	20	Ucm/s	MDCK
Row5612_Row2801_Row52897_Row1288367_Row1284638_Row1232000_Row1281709_Row3021	12661516	1516930	=	23265894	CHEMBL2322778	424.43	C21H14F2N4O2S	NC(=O)c1ccc2c(c1)OCCc1cc(-c3ncnn3-c3ccc(F)cc3F)sc1-2	13	10^-6cm/s	MDCK	Manually Curated
Row5612_Row2801_Row52897_Row1288367_Row1284638_Row1232000_Row1281709_Row5612_Row2801_Row52897_Row1288367_Row1284638_Row1232000_Row1281709	12661516	1516930	=	23265894	CHEMBL2322778	424.43	C21H14F2N4O2S	NC(=O)c1ccc2c(c1)OCCc1cc(-c3ncnn3-c3ccc(F)cc3F)sc1-2	13	Ucm/s	MDCK
Row9950_Row4985_Row68212_Row1290607_Row1286878_Row1234240_Row1283949_Row5911	16780434	1519181	<	27994738	CHEMBL2325007	492.46	C19H11F3N6O3S2	N#Cc1cc(S(=O)(=O)Nc2ncns2)ccc1Oc1ccc(C(F)(F)F)cc1-c1cn[nH]c1	1	10^-6cm/s	MDCK	Manually Curated
Row5656_Row2852_Row53046_Row1292677_Row1288948_Row1236310_Row1286019_Row4066	12679639	1521267	=	24900564	CHEMBL2331646	395.51	C22H29N5O2	CCNc1nc2c(c(C(N)=O)n1)CN(C(=O)CCc1ccc(C(C)C)cc1)CC2	20.2	10^-6cm/s	RRCK	Manually Curated
Row5658_Row2852_Row53046_Row1292679_Row1288950_Row1236312_Row1286021_Row4068	12679641	1521269	=	24900564	CHEMBL2331648	437.42	C20H22F3N5O3	CCNc1nc2c(c(C(N)=O)n1)CN(C(=O)CCc1ccc(OC(F)(F)F)cc1)CC2	14.7	10^-6cm/s	RRCK	Manually Curated
Row5663_Row2880_Row53170_Row1295878_Row1292149_Row1239511_Row1289220_Row2997	12683167	1524498	=	23265891	CHEMBL2334845	381.48	C21H27N5O2	O=c1n(Cc2nc3c(n2CCCCO)CCCC3)c2cnccc2n1C1CC1	4	10^-6cm/s	RRCK	Manually Curated
Row5662_Row2880_Row53170_Row1295879_Row1292150_Row1239512_Row1289221_Row2998	12683166	1524499	=	23265891	CHEMBL2334846	396.28	C17H19Cl2N5O2	O=c1n(Cc2nc(Cl)c(Cl)n2CCCCO)c2cnccc2n1C1CC1	13	10^-6cm/s	RRCK	Manually Curated
Row5661_Row2880_Row53170_Row1295880_Row1292151_Row1239513_Row1289222_Row2999	12683165	1524500	=	23265891	CHEMBL2331590	371.44	C19H25N5O3	COCc1cn(CCCCO)c(Cn2c(=O)n(C3CC3)c3ccncc32)n1	1	10^-6cm/s	RRCK	Manually Curated
Row5660_Row2880_Row53170_Row1295881_Row1292152_Row1239514_Row1289223_Row3000	12683164	1524501	=	23265891	CHEMBL2334847	399.45	C20H25N5O4	COC(=O)c1nc(Cn2c(=O)n(C3CC3)c3ccncc32)n(CCCCO)c1C	2	10^-6cm/s	RRCK	Manually Curated
Row5689_Row2881_Row53170_Row1295883_Row1292154_Row1239516_Row1289225_Row3001	12683202	1524503	=	23265891	CHEMBL2334849	364.45	C21H24N4O2	CC(C)n1nc(Cn2nc3ccccc3c2OCCCO)c2ccccc21	16	10^-6cm/s	MDCK	Manually Curated
Row5687_Row2881_Row53170_Row1295885_Row1292156_Row1239518_Row1289227_Row3002	12683200	1524505	=	23265891	CHEMBL2334851	348.45	C21H24N4O	CC(C)n1nc(Cn2nc3ccccc3c2CCCO)c2ccccc21	14	10^-6cm/s	MDCK	Manually Curated
Row5686_Row2881_Row53170_Row1295886_Row1292157_Row1239519_Row1289228_Row3003	12683199	1524506	=	23265891	CHEMBL2334852	378.48	C22H26N4O2	CC(C)n1nc(Cn2c(=O)c3ccccc3n2CCCCO)c2ccccc21	32	10^-6cm/s	MDCK	Manually Curated
Row5685_Row2881_Row53170_Row1295887_Row1292158_Row1239520_Row1289229_Row3004	12683198	1524507	=	23265891	CHEMBL2334853	366.51	C22H30N4O	CC(C)n1nc(Cn2nc3c(c2CCCCO)CCCC3)c2ccccc21	12	10^-6cm/s	MDCK	Manually Curated
Row5683_Row2881_Row53170_Row1296247_Row1292518_Row1239880_Row1289589_Row3005	12683196	1524867	=	23265891	CHEMBL2335210	377.49	C22H27N5O	CC(C)n1nc(CCn2nc(CCCCO)c3ccccc32)c2cnccc21	8	10^-6cm/s	MDCK	Manually Curated
Row5682_Row2881_Row53170_Row1296248_Row1292519_Row1239881_Row1289590_Row3006	12683195	1524868	=	23265891	CHEMBL2335211	363.46	C21H25N5O	CC(C)n1nc(CCn2c(CCCO)nc3ccccc32)c2cnccc21	26	10^-6cm/s	MDCK	Manually Curated
Row5681_Row2881_Row53170_Row1296249_Row1292520_Row1239882_Row1289591_Row3007	12683194	1524869	=	23265891	CHEMBL2335212	441.5	C24H23N7O2	Cc1cc(CCn2cc(-c3cccnc3)nc2Cn2c(=O)n(C3CC3)c3ccncc32)no1	4	10^-6cm/s	MDCK	Manually Curated
Row5680_Row2881_Row53170_Row1296250_Row1292521_Row1239883_Row1289592_Row3008	12683193	1524870	=	23265891	CHEMBL2335213	451.53	C26H25N7O	Cc1ccc(CCn2cc(-c3cccnc3)nc2Cn2c(=O)n(C3CC3)c3ccncc32)cn1	2	10^-6cm/s	MDCK	Manually Curated
Row5679_Row2881_Row53170_Row1296251_Row1292522_Row1239884_Row1289593_Row3009	12683192	1524871	=	23265891	CHEMBL2335214	441.5	C24H23N7O2	Cc1cc(CCn2cc(-c3cccnc3)nc2Cn2c(=O)n(C3CC3)c3ccncc32)on1	3	10^-6cm/s	MDCK	Manually Curated
Row5677_Row2881_Row53170_Row1296253_Row1292524_Row1239886_Row1289595_Row3010	12683190	1524873	<	23265891	CHEMBL2335216	404.47	C22H24N6O2	O=c1n(Cc2nc(-c3cccnc3)cn2CCCCO)c2cnccc2n1C1CC1	2.2	10^-6cm/s	MDCK	Manually Curated
Row5675_Row2881_Row53170_Row1296255_Row1292526_Row1239888_Row1289597_Row3011	12683188	1524875	<	23265891	CHEMBL2335218	405.46	C21H23N7O2	O=c1n(Cc2nc(-c3ncccn3)cn2CCCCO)c2cnccc2n1C1CC1	2.2	10^-6cm/s	MDCK	Manually Curated
Row5674_Row2881_Row53170_Row1296256_Row1292527_Row1239889_Row1289598_Row3012	12683187	1524876	<	23265891	CHEMBL2335219	404.47	C22H24N6O2	O=c1n(Cc2nc(-c3ccccn3)cn2CCCCO)c2cnccc2n1C1CC1	2.2	10^-6cm/s	MDCK	Manually Curated
Row5664_Row2880_Row53170_Row1296258_Row1292529_Row1239891_Row1289600_Row3013	12683168	1524878	=	23265891	CHEMBL2335221	410.5	C20H22N6O2S	O=c1n(Cc2nc(-c3nccs3)cn2CCCCO)c2cnccc2n1C1CC1	4	10^-6cm/s	RRCK	Manually Curated
Row5672_Row2881_Row53170_Row1296258_Row1292529_Row1239891_Row1289600_Row3014	12683185	1524878	<	23265891	CHEMBL2335221	410.5	C20H22N6O2S	O=c1n(Cc2nc(-c3nccs3)cn2CCCCO)c2cnccc2n1C1CC1	2.2	10^-6cm/s	MDCK	Manually Curated
Row5668_Row2880_Row53170_Row1296261_Row1292532_Row1239894_Row1289603_Row3015	12683172	1524881	=	23265891	CHEMBL2335224	477.57	C26H31N5O4	COC(=O)N1CCC(n2c(=O)n(Cc3nc4ccccc4n3CCCCO)c3ccccc32)CC1	36	10^-6cm/s	RRCK	Manually Curated
Row5667_Row2880_Row53170_Row1296262_Row1292533_Row1239895_Row1289604_Row3016	12683171	1524882	=	23265891	CHEMBL2335225	456.55	C23H32N6O4	COC(=O)N1CCC(n2c(=O)n(Cc3nc(C)c(C)n3CCCCO)c3cnccc32)CC1	1	10^-6cm/s	RRCK	Manually Curated
Row5666_Row2880_Row53170_Row1296263_Row1292534_Row1239896_Row1289605_Row3017	12683170	1524883	=	23265891	CHEMBL2335226	411.51	C22H29N5O3	COC(=O)N1CCC(n2ccc(Cc3nc4ccccc4n3CCCCO)n2)CC1	6	10^-6cm/s	RRCK	Manually Curated
Row5665_Row2880_Row53170_Row1296264_Row1292535_Row1239897_Row1289606_Row3018	12683169	1524884	=	23265891	CHEMBL2335227	329.44	C19H27N3O2	CC(=O)N1CCC(Cn2nc3ccccc3c2CCCCO)CC1	2	10^-6cm/s	RRCK	Manually Curated
Row5729_Row2899_Row53597_Row1301250_Row1297521_Row1244883_Row1294592_Row3067	12724933	1529926	=	23453070	CHEMBL2348091	347.42	C15H13N3O3S2	O=C(O)CCc1sc(/C=C2\NC(=O)CS2)nc1-c1ccccn1	5.55	10^-6cm/s	MDCK	Manually Curated
Row5729_Row2899_Row53597_Row1301250_Row1297521_Row1244883_Row1294592_Row5729_Row2899_Row53597_Row1301250_Row1297521_Row1244883_Row1294592	12724933	1529926	=	23453070	CHEMBL2348091	347.42	C15H13N3O3S2	O=C(O)CCc1sc(/C=C2\NC(=O)CS2)nc1-c1ccccn1	5.55	Ucm/s	MDCK
Row5711_Row2902_Row53667_Row1302636_Row1298907_Row1246269_Row1295978_Row3089	12715794	1531315	=	23537249	CHEMBL2349466	308.39	C18H20N4O	CC1(C)Cc2ccc(-c3cncnc3)cc2C2(COC(N)=N2)C1	27	10^-6cm/s	LLC-PK1	Manually Curated
Row5711_Row2902_Row53667_Row1302636_Row1298907_Row1246269_Row1295978_Row5711_Row2902_Row53667_Row1302636_Row1298907_Row1246269_Row1295978	12715794	1531315	=	23537249	CHEMBL2349466	308.39	C18H20N4O	CC1(C)Cc2ccc(-c3cncnc3)cc2C2(COC(N)=N2)C1	27	Ucm/s	LLC-PK1
Row5710_Row2902_Row53667_Row1302637_Row1298908_Row1246270_Row1295979_Row3090	12714576	1531316	=	23537249	CHEMBL2349467	370.84	C19H19ClN4O2	CN1C(=O)[C@]2(CC(C)(C)Oc3ccc(-c4cncc(Cl)c4)cc32)N=C1N	15	10^-6cm/s	LLC-PK1	Manually Curated
Row5710_Row2902_Row53667_Row1302637_Row1298908_Row1246270_Row1295979_Row5710_Row2902_Row53667_Row1302637_Row1298908_Row1246270_Row1295979	12714576	1531316	=	23537249	CHEMBL2349467	370.84	C19H19ClN4O2	CN1C(=O)[C@]2(CC(C)(C)Oc3ccc(-c4cncc(Cl)c4)cc32)N=C1N	15	Ucm/s	LLC-PK1
Row5709_Row2902_Row53667_Row1302638_Row1298909_Row1246271_Row1295980_Row3091	12714575	1531317	=	23537249	CHEMBL2349468	358.45	C22H22N4O	CN1C(=O)[C@]2(CC(C)(C)Cc3ccc(-c4cccc(C#N)c4)cc32)N=C1N	17	10^-6cm/s	LLC-PK1	Manually Curated
Row5709_Row2902_Row53667_Row1302638_Row1298909_Row1246271_Row1295980_Row5709_Row2902_Row53667_Row1302638_Row1298909_Row1246271_Row1295980	12714575	1531317	=	23537249	CHEMBL2349468	358.45	C22H22N4O	CN1C(=O)[C@]2(CC(C)(C)Cc3ccc(-c4cccc(C#N)c4)cc32)N=C1N	17	Ucm/s	LLC-PK1
Row5708_Row2902_Row53667_Row1302639_Row1298910_Row1246272_Row1295981_Row3092	12714574	1531318	=	23537249	CHEMBL2349469	352.41	C20H21FN4O	CN1C(=O)[C@]2(CC(C)(C)Cc3ccc(-c4cccnc4F)cc32)N=C1N	18	10^-6cm/s	LLC-PK1	Manually Curated
Row5708_Row2902_Row53667_Row1302639_Row1298910_Row1246272_Row1295981_Row5708_Row2902_Row53667_Row1302639_Row1298910_Row1246272_Row1295981	12714574	1531318	=	23537249	CHEMBL2349469	352.41	C20H21FN4O	CN1C(=O)[C@]2(CC(C)(C)Cc3ccc(-c4cccnc4F)cc32)N=C1N	18	Ucm/s	LLC-PK1
Row5707_Row2902_Row53667_Row1302640_Row1298911_Row1246273_Row1295982_Row3093	12714573	1531319	=	23537249	CHEMBL2349470	335.41	C19H21N5O	CN1C(=O)[C@]2(CC(C)(C)Cc3ccc(-c4cncnc4)cc32)N=C1N	5.4	10^-6cm/s	LLC-PK1	Manually Curated
Row5707_Row2902_Row53667_Row1302640_Row1298911_Row1246273_Row1295982_Row5707_Row2902_Row53667_Row1302640_Row1298911_Row1246273_Row1295982	12714573	1531319	=	23537249	CHEMBL2349470	335.41	C19H21N5O	CN1C(=O)[C@]2(CC(C)(C)Cc3ccc(-c4cncnc4)cc32)N=C1N	5.4	Ucm/s	LLC-PK1
Row5706_Row2902_Row53667_Row1302641_Row1298912_Row1246274_Row1295983_Row3094	12714572	1531320	=	23537249	CHEMBL2349471	308.39	C18H20N4O	CC1(C)Cc2ccc(-c3cncnc3)cc2[C@@]2(COC(N)=N2)C1	26	10^-6cm/s	LLC-PK1	Manually Curated
Row5706_Row2902_Row53667_Row1302641_Row1298912_Row1246274_Row1295983_Row5706_Row2902_Row53667_Row1302641_Row1298912_Row1246274_Row1295983	12714572	1531320	=	23537249	CHEMBL2349471	308.39	C18H20N4O	CC1(C)Cc2ccc(-c3cncnc3)cc2[C@@]2(COC(N)=N2)C1	26	Ucm/s	LLC-PK1
Row5716_Row2902_Row53667_Row1302642_Row1298913_Row1246275_Row1295984_Row3095	12715799	1531321	=	23537249	CHEMBL2349472	403.91	C20H19ClFN3OS	CN1C(=O)C2(CC(C)(C)Sc3ccc(-c4cc(F)cc(Cl)c4)cc32)N=C1N	11	10^-6cm/s	LLC-PK1	Manually Curated
Row5716_Row2902_Row53667_Row1302642_Row1298913_Row1246275_Row1295984_Row5716_Row2902_Row53667_Row1302642_Row1298913_Row1246275_Row1295984	12715799	1531321	=	23537249	CHEMBL2349472	403.91	C20H19ClFN3OS	CN1C(=O)C2(CC(C)(C)Sc3ccc(-c4cc(F)cc(Cl)c4)cc32)N=C1N	11	Ucm/s	LLC-PK1
Row5715_Row2902_Row53667_Row1302645_Row1298916_Row1246278_Row1295987_Row3096	12715798	1531324	=	23537249	CHEMBL2349475	358.45	C22H22N4O	CN1C(=O)C2(CC(C)(C)Cc3ccc(-c4cccc(C#N)c4)cc32)N=C1N	15	10^-6cm/s	LLC-PK1	Manually Curated
Row5715_Row2902_Row53667_Row1302645_Row1298916_Row1246278_Row1295987_Row5715_Row2902_Row53667_Row1302645_Row1298916_Row1246278_Row1295987	12715798	1531324	=	23537249	CHEMBL2349475	358.45	C22H22N4O	CN1C(=O)C2(CC(C)(C)Cc3ccc(-c4cccc(C#N)c4)cc32)N=C1N	15	Ucm/s	LLC-PK1
Row5713_Row2902_Row53667_Row1302646_Row1298917_Row1246279_Row1295988_Row3097	12715796	1531325	=	23537249	CHEMBL2349476	352.41	C20H21FN4O	CN1C(=O)C2(CC(C)(C)Cc3ccc(-c4cccnc4F)cc32)N=C1N	22	10^-6cm/s	LLC-PK1	Manually Curated
Row5713_Row2902_Row53667_Row1302646_Row1298917_Row1246279_Row1295988_Row5713_Row2902_Row53667_Row1302646_Row1298917_Row1246279_Row1295988	12715796	1531325	=	23537249	CHEMBL2349476	352.41	C20H21FN4O	CN1C(=O)C2(CC(C)(C)Cc3ccc(-c4cccnc4F)cc32)N=C1N	22	Ucm/s	LLC-PK1
Row5714_Row2902_Row53667_Row1302648_Row1298919_Row1246281_Row1295990_Row3098	12715797	1531327	=	23537249	CHEMBL2349478	368.87	C20H21ClN4O	CN1C(=O)C2(CC(C)(C)Cc3ccc(-c4cncc(Cl)c4)cc32)N=C1N	27	10^-6cm/s	LLC-PK1	Manually Curated
Row5714_Row2902_Row53667_Row1302648_Row1298919_Row1246281_Row1295990_Row5714_Row2902_Row53667_Row1302648_Row1298919_Row1246281_Row1295990	12715797	1531327	=	23537249	CHEMBL2349478	368.87	C20H21ClN4O	CN1C(=O)C2(CC(C)(C)Cc3ccc(-c4cncc(Cl)c4)cc32)N=C1N	27	Ucm/s	LLC-PK1
Row5712_Row2902_Row53667_Row1302650_Row1298921_Row1246283_Row1295992_Row3099	12715795	1531329	=	23537249	CHEMBL2349480	335.41	C19H21N5O	CN1C(=O)C2(CC(C)(C)Cc3ccc(-c4cncnc4)cc32)N=C1N	5.3	10^-6cm/s	LLC-PK1	Manually Curated
Row5712_Row2902_Row53667_Row1302650_Row1298921_Row1246283_Row1295992_Row5712_Row2902_Row53667_Row1302650_Row1298921_Row1246283_Row1295992	12715795	1531329	=	23537249	CHEMBL2349480	335.41	C19H21N5O	CN1C(=O)C2(CC(C)(C)Cc3ccc(-c4cncnc4)cc32)N=C1N	5.3	Ucm/s	LLC-PK1
Row5718_Row2902_Row53667_Row1302660_Row1298931_Row1246293_Row1296002_Row3100	12715801	1531339	=	23537249	CHEMBL2349490	387.84	C20H19ClFN3O2	CN1C(=O)C2(CC(C)(C)Oc3ccc(-c4cc(F)cc(Cl)c4)cc32)N=C1N	37	10^-6cm/s	LLC-PK1	Manually Curated
Row5718_Row2902_Row53667_Row1302660_Row1298931_Row1246293_Row1296002_Row5718_Row2902_Row53667_Row1302660_Row1298931_Row1246293_Row1296002	12715801	1531339	=	23537249	CHEMBL2349490	387.84	C20H19ClFN3O2	CN1C(=O)C2(CC(C)(C)Oc3ccc(-c4cc(F)cc(Cl)c4)cc32)N=C1N	37	Ucm/s	LLC-PK1
Row5717_Row2902_Row53667_Row1302674_Row1298945_Row1246307_Row1296016_Row3101	12715800	1531353	=	23537249	CHEMBL2349504	370.84	C19H19ClN4O2	CN1C(=O)C2(CC(C)(C)Oc3ccc(-c4cncc(Cl)c4)cc32)N=C1N	23	10^-6cm/s	LLC-PK1	Manually Curated
Row5717_Row2902_Row53667_Row1302674_Row1298945_Row1246307_Row1296016_Row5717_Row2902_Row53667_Row1302674_Row1298945_Row1246307_Row1296016	12715800	1531353	=	23537249	CHEMBL2349504	370.84	C19H19ClN4O2	CN1C(=O)C2(CC(C)(C)Oc3ccc(-c4cncc(Cl)c4)cc32)N=C1N	23	Ucm/s	LLC-PK1
Row12377_Row6322_Row76654_Row1314566_Row1310810_Row1257450_Row1307868_Row7450	18940812	1544465	=	30395703	CHEMBL2370014	1218.63	C62H111N11O13	C/C=C/C[C@@H](C)[C@@H](O)[C@H]1C(=O)N[C@@H]([C@@H](C)O)C(=O)N(C)CC(=O)N(C)[C@@H](CC(C)C)C(=O)N[C@@H](C(C)C)C(=O)N(C)[C@@H](CC(C)C)C(=O)N[C@@H](C)C(=O)N[C@H](C)C(=O)N(C)[C@@H](CC(C)C)C(=O)N(C)[C@@H](CC(C)C)C(=O)N(C)[C@@H](C(C)C)C(=O)N1C	0.5	10^-6cm/s	LE-MDCK2	Manually Curated
Row12854_Row6610_Row78113_Row1319398_Row1315642_Row1262225_Row1312688_Row8290	19142581	1557348	=	31732255	CHEMBL2375520	204.01	C7H3Cl2NO2	Oc1noc2cc(Cl)c(Cl)cc12	29	10^-6cm/s	LE-MDCK2	Manually Curated
Row5783_Row2924_Row53945_Row1321994_Row1318238_Row1264821_Row1315267_Row3138	13301929	1559982	=	23634759	CHEMBL2380582	397.46	C19H19N5O3S	CCOc1cc2c(-c3cccc(S(N)(=O)=O)c3)n[nH]c2cc1-c1cnn(C)c1	0.6	10^-6cm/s	MDCK	Manually Curated
Row5781_Row2924_Row53945_Row1321998_Row1318242_Row1264825_Row1315271_Row3139	13301927	1559986	=	23634759	CHEMBL2380586	450.57	C23H26N6O2S	Cn1cc(-c2cc3[nH]nc(-c4cccc(S(N)(=O)=O)c4)c3cc2NC2CCCCC2)cn1	2.69	10^-6cm/s	MDCK	Manually Curated
Row5780_Row2924_Row53945_Row1321999_Row1318243_Row1264826_Row1315272_Row3140	13301926	1559987	=	23634759	CHEMBL2380587	428.54	C25H28N6O	CC(=O)Nc1cccc(-c2n[nH]c3cc(-c4cnn(C)c4)c(NC4CCCCC4)cc23)c1	20.5	10^-6cm/s	MDCK	Manually Curated
Row5785_Row2913_Row53956_Row1322592_Row1318836_Row1265419_Row1315865_Row3147	13306613	1560592	=	23651455	CHEMBL2381186	389.46	C21H23N7O	COc1ccc(-c2c(-c3nc(C)n4ncnc(N5CCC5)c34)cnn2C)c(C)c1	42	10^-6cm/s	RRCK	Manually Curated
Row5784_Row2913_Row53956_Row1322594_Row1318838_Row1265421_Row1315867_Row3148	13306612	1560594	=	23651455	CHEMBL2381188	431.4	C20H17F4N7	Cc1nc(-c2cnn(C)c2-c2ccc(C(F)(F)F)cc2)c2c(N3CC(F)C3)ncnn12	21	10^-6cm/s	RRCK	Manually Curated
Row5786_Row2913_Row53956_Row1322598_Row1318842_Row1265425_Row1315871_Row3149	13306614	1560598	=	23651455	CHEMBL2381192	413.41	C20H18F3N7	Cn1ncc(-c2nn(C)c3ncnc(N4CCC4)c23)c1-c1ccc(C(F)(F)F)cc1	21.5	10^-6cm/s	RRCK	Manually Curated
Row5827_Row2923_Row53866_Row1322781_Row1319025_Row1265608_Row1316054_Row3102	13312317	1560781	=	23540645	CHEMBL2381373	422.51	C21H22N6O2S	CC(C)n1ncnc1-c1nc2c(s1)CCOc1cc(-c3cnn(CCO)c3)ccc1-2	16	10^-6cm/s	MDCK	Manually Curated
Row12874_Row6610_Row78113_Row1323237_Row1319481_Row1266064_Row1316510_Row8291	19142601	1561238	=	31732255	CHEMBL2381825	457.53	C27H27N3O4	CCCC(Oc1ccc(-n2cc3ccccc3n2)cc1)c1ccc(C(=O)NCCC(=O)O)cc1	9.9	10^-6cm/s	LE-MDCK2	Manually Curated
Row12903_Row6610_Row78113_Row1323260_Row1319504_Row1266087_Row1316533_Row8292	19142630	1561261	=	31732255	CHEMBL2381848	503.52	C26H28F3N3O4	CCC[C@H](Oc1cc(C)c(-n2cc(C(F)(F)F)cn2)c(C)c1)c1ccc(C(=O)NCCC(=O)O)cc1	8.5	10^-6cm/s	LE-MDCK2	Manually Curated
Row5768_Row2922_Row53940_Row1323826_Row1320070_Row1266653_Row1317099_Row3135	13298440	1561833	=	23628336	CHEMBL2382414	422.37	C18H17F3N6O3	N#Cc1cnccc1COc1cnc(N2CCN(C(=O)OCC(F)(F)F)CC2)nc1	32	10^-6cm/s	MDCK	Manually Curated
Row5768_Row2922_Row53940_Row1323826_Row1320070_Row1266653_Row1317099_Row5768_Row2922_Row53940_Row1323826_Row1320070_Row1266653_Row1317099	13298440	1561833	=	23628336	CHEMBL2382414	422.37	C18H17F3N6O3	N#Cc1cnccc1COc1cnc(N2CCN(C(=O)OCC(F)(F)F)CC2)nc1	32	Ucm/s	MDCK
Row5766_Row2922_Row53940_Row1323827_Row1320071_Row1266654_Row1317100_Row3137	13298438	1561834	=	23628336	CHEMBL2382415	448.41	C20H19F3N6O3	N#Cc1cnccc1COc1cnc(N2CC3CCC(C2)N3C(=O)OCC(F)(F)F)nc1	25	10^-6cm/s	MDCK	Manually Curated
Row5766_Row2922_Row53940_Row1323827_Row1320071_Row1266654_Row1317100_Row5766_Row2922_Row53940_Row1323827_Row1320071_Row1266654_Row1317100	13298438	1561834	=	23628336	CHEMBL2382415	448.41	C20H19F3N6O3	N#Cc1cnccc1COc1cnc(N2CC3CCC(C2)N3C(=O)OCC(F)(F)F)nc1	25	Ucm/s	MDCK
Row7470_Row3585_Row60233_Row1325169_Row1321413_Row1267996_Row1318442_Row4427	15075051	1563182	=	25442312	CHEMBL2386416	307.35	C19H17NO3	O=C1/C(=C/c2cccc(O)c2)CNC/C1=C\c1cccc(O)c1	21.9	10^-6cm/s	MDCK	Manually Curated
Row7470_Row3585_Row60233_Row1325169_Row1321413_Row1267996_Row1318442_Row7470_Row3585_Row60233_Row1325169_Row1321413_Row1267996_Row1318442	15075051	1563182	=	25442312	CHEMBL2386416	307.35	C19H17NO3	O=C1/C(=C/c2cccc(O)c2)CNC/C1=C\c1cccc(O)c1	21.9	Ucm/s	MDCK
Row7469_Row3585_Row60233_Row1325171_Row1321415_Row1267998_Row1318444_Row4431	15075050	1563184	=	25442312	CHEMBL2386418	395.46	C23H25NO5	COc1ccc(/C=C2\CNC/C(=C\c3ccc(OC)c(OC)c3)C2=O)cc1OC	22.2	10^-6cm/s	MDCK	Manually Curated
Row7469_Row3585_Row60233_Row1325171_Row1321415_Row1267998_Row1318444_Row7469_Row3585_Row60233_Row1325171_Row1321415_Row1267998_Row1318444	15075050	1563184	=	25442312	CHEMBL2386418	395.46	C23H25NO5	COc1ccc(/C=C2\CNC/C(=C\c3ccc(OC)c(OC)c3)C2=O)cc1OC	22.2	Ucm/s	MDCK
Row5905_Row2948_Row54111_Row1325380_Row1321624_Row1268207_Row1318653_Row3151	13330788	1563395	=	23659214	CHEMBL2386627	300.36	C16H20N4O2	C[C@@H](O)c1nc2cnc3[nH]ccc3c2n1[C@@H]1CCC[C@@H](O)C1	1.1	10^-6cm/s	MDCK	Manually Curated
Row5904_Row2948_Row54111_Row1325381_Row1321625_Row1268208_Row1318654_Row3152	13330787	1563396	=	23659214	CHEMBL2386628	314.39	C17H22N4O2	CO[C@H]1CC[C@H](n2c([C@@H](C)O)nc3cnc4[nH]ccc4c32)CC1	6.7	10^-6cm/s	MDCK	Manually Curated
Row5894_Row2947_Row54111_Row1325382_Row1321626_Row1268209_Row1318655_Row3153	13330717	1563397	=	23659214	CHEMBL2386629	381.4	C18H22F3N5O	C[C@@H](O)c1nc2cnc3[nH]ccc3c2n1[C@H]1CC[C@H](NCC(F)(F)F)CC1	10	10^-6cm/s	MDCK	Manually Curated
Row5903_Row2948_Row54111_Row1325382_Row1321626_Row1268209_Row1318655_Row3154	13330786	1563397	=	23659214	CHEMBL2386629	381.4	C18H22F3N5O	C[C@@H](O)c1nc2cnc3[nH]ccc3c2n1[C@H]1CC[C@H](NCC(F)(F)F)CC1	6.7	10^-6cm/s	MDCK	Manually Curated
Row5902_Row2948_Row54111_Row1325383_Row1321627_Row1268210_Row1318656_Row3155	13330785	1563398	=	23659214	CHEMBL2386630	363.41	C18H23F2N5O	C[C@@H](O)c1nc2cnc3[nH]ccc3c2n1[C@H]1CC[C@H](NCC(F)F)CC1	2.8	10^-6cm/s	MDCK	Manually Curated
Row5893_Row2947_Row54111_Row1325385_Row1321629_Row1268212_Row1318658_Row3156	13330716	1563400	=	23659214	CHEMBL2385096	367.38	C17H20F3N5O	C[C@@H](O)c1nc2cnc3[nH]ccc3c2n1[C@H]1CC[C@@H](NCC(F)(F)F)C1	18	10^-6cm/s	MDCK	Manually Curated
Row5901_Row2948_Row54111_Row1325385_Row1321629_Row1268212_Row1318658_Row3157	13330784	1563400	=	23659214	CHEMBL2385096	367.38	C17H20F3N5O	C[C@@H](O)c1nc2cnc3[nH]ccc3c2n1[C@H]1CC[C@@H](NCC(F)(F)F)C1	10	10^-6cm/s	MDCK	Manually Curated
Row5900_Row2948_Row54111_Row1325386_Row1321630_Row1268213_Row1318659_Row3158	13330783	1563401	=	23659214	CHEMBL2386632	367.38	C17H20F3N5O	C[C@@H](O)c1nc2cnc3[nH]ccc3c2n1[C@H]1CC[C@H](NCC(F)(F)F)C1	10	10^-6cm/s	MDCK	Manually Curated
Row5892_Row2947_Row54111_Row1325387_Row1321631_Row1268214_Row1318660_Row3159	13330715	1563402	=	23659214	CHEMBL2386633	309.37	C17H19N5O	C[C@@H](O)c1nc2cnc3[nH]ccc3c2n1[C@H]1CC[C@H](C#N)CC1	4.7	10^-6cm/s	MDCK	Manually Curated
Row5899_Row2948_Row54111_Row1325387_Row1321631_Row1268214_Row1318660_Row3160	13330782	1563402	=	23659214	CHEMBL2386633	309.37	C17H19N5O	C[C@@H](O)c1nc2cnc3[nH]ccc3c2n1[C@H]1CC[C@H](C#N)CC1	2.7	10^-6cm/s	MDCK	Manually Curated
Row5898_Row2948_Row54111_Row1325388_Row1321632_Row1268215_Row1318661_Row3161	13330781	1563403	=	23659214	CHEMBL2386634	309.37	C17H19N5O	C[C@@H](O)c1nc2cnc3[nH]ccc3c2n1[C@H]1CC[C@@H](C#N)CC1	4.2	10^-6cm/s	MDCK	Manually Curated
Row5891_Row2947_Row54111_Row1325389_Row1321633_Row1268216_Row1318662_Row3162	13330714	1563404	=	23659214	CHEMBL2386635	323.4	C18H21N5O	C[C@@H](O)c1nc2cnc3[nH]ccc3c2n1[C@H]1CC[C@H](CC#N)CC1	4.9	10^-6cm/s	MDCK	Manually Curated
Row5897_Row2948_Row54111_Row1325389_Row1321633_Row1268216_Row1318662_Row3163	13330780	1563404	=	23659214	CHEMBL2386635	323.4	C18H21N5O	C[C@@H](O)c1nc2cnc3[nH]ccc3c2n1[C@H]1CC[C@H](CC#N)CC1	3.5	10^-6cm/s	MDCK	Manually Curated
Row5890_Row2947_Row54111_Row1325390_Row1321634_Row1268217_Row1318663_Row3164	13330713	1563405	=	23659214	CHEMBL2386636	337.43	C19H23N5O	C[C@@H](O)c1nc2cnc3[nH]ccc3c2n1[C@H]1CC[C@H](CCC#N)CC1	9.3	10^-6cm/s	MDCK	Manually Curated
Row5896_Row2948_Row54111_Row1325390_Row1321634_Row1268217_Row1318663_Row3165	13330779	1563405	=	23659214	CHEMBL2386636	337.43	C19H23N5O	C[C@@H](O)c1nc2cnc3[nH]ccc3c2n1[C@H]1CC[C@H](CCC#N)CC1	4.7	10^-6cm/s	MDCK	Manually Curated
Row5916_Row2948_Row54111_Row1325391_Row1321635_Row1268218_Row1318664_Row3166	13330799	1563406	=	23659214	CHEMBL2386637	270.34	C15H18N4O	OCc1nc2cnc3[nH]ccc3c2n1C1CCCCC1	24	10^-6cm/s	MDCK	Manually Curated
Row5915_Row2948_Row54111_Row1325392_Row1321636_Row1268219_Row1318665_Row3167	13330798	1563407	=	23659214	CHEMBL2386638	284.36	C16H20N4O	OCCc1nc2cnc3[nH]ccc3c2n1C1CCCCC1	23	10^-6cm/s	MDCK	Manually Curated
Row5914_Row2948_Row54111_Row1325394_Row1321638_Row1268221_Row1318667_Row3168	13330797	1563409	=	23659214	CHEMBL2386640	284.36	C16H20N4O	C[C@@H](O)c1nc2cnc3[nH]ccc3c2n1C1CCCCC1	23	10^-6cm/s	MDCK	Manually Curated
Row5913_Row2948_Row54111_Row1325395_Row1321639_Row1268222_Row1318668_Row3169	13330796	1563410	=	23659214	CHEMBL2386641	298.39	C17H22N4O	CC(C)(O)c1nc2cnc3[nH]ccc3c2n1C1CCCCC1	19	10^-6cm/s	MDCK	Manually Curated
Row5912_Row2948_Row54111_Row1325397_Row1321641_Row1268224_Row1318670_Row3170	13330795	1563412	=	23659214	CHEMBL2386643	298.39	C17H22N4O	CC[C@@H](O)c1nc2cnc3[nH]ccc3c2n1C1CCCCC1	22	10^-6cm/s	MDCK	Manually Curated
Row5911_Row2948_Row54111_Row1325399_Row1321643_Row1268226_Row1318672_Row3171	13330794	1563414	=	23659214	CHEMBL2386645	300.36	C16H20N4O2	OC[C@@H](O)c1nc2cnc3[nH]ccc3c2n1C1CCCCC1	16	10^-6cm/s	MDCK	Manually Curated
Row5910_Row2948_Row54111_Row1325400_Row1321644_Row1268227_Row1318673_Row3172	13330793	1563415	=	23659214	CHEMBL2386646	367.38	C17H20F3N5O	C[C@@H](O)c1nc2cnc3[nH]ccc3c2n1C1CCN(CC(F)(F)F)CC1	25	10^-6cm/s	MDCK	Manually Curated
Row5909_Row2948_Row54111_Row1325401_Row1321645_Row1268228_Row1318674_Row3173	13330792	1563416	=	23659214	CHEMBL2386647	338.42	C18H22N6O	C[C@@H](O)c1nc2cnc3[nH]ccc3c2n1C1CCN(CCC#N)CC1	1.9	10^-6cm/s	MDCK	Manually Curated
Row5908_Row2948_Row54111_Row1325402_Row1321646_Row1268229_Row1318675_Row3174	13330791	1563417	=	23659214	CHEMBL2386648	349.39	C17H21F2N5O	CCN1CCC(n2c([C@@H](C)O)nc3cnc4[nH]ccc4c32)C(F)(F)C1	15	10^-6cm/s	MDCK	Manually Curated
Row5907_Row2948_Row54111_Row1325403_Row1321647_Row1268230_Row1318676_Row3175	13330790	1563418	=	23659214	CHEMBL2386649	352.4	C18H20N6O2	C[C@@H](O)c1nc2cnc3[nH]ccc3c2n1[C@@H]1CCCN(C(=O)CC#N)C1	0.2	10^-6cm/s	MDCK	Manually Curated
Row5895_Row2947_Row54111_Row1325407_Row1321651_Row1268234_Row1318680_Row3176	13330718	1563422	=	23659214	CHEMBL2386653	286.33	C15H18N4O2	C[C@@H](O)c1nc2cnc3[nH]ccc3c2n1[C@H]1CCCOC1	8.6	10^-6cm/s	MDCK	Manually Curated
Row5906_Row2948_Row54111_Row1325407_Row1321651_Row1268234_Row1318680_Row3177	13330789	1563422	=	23659214	CHEMBL2386653	286.33	C15H18N4O2	C[C@@H](O)c1nc2cnc3[nH]ccc3c2n1[C@H]1CCCOC1	7.6	10^-6cm/s	MDCK	Manually Curated
Row5832_Row2950_Row54115_Row1325876_Row1322120_Row1268703_Row1319149_Row3178	13315770	1563897	=	23668484	CHEMBL2387124	375.21	C17H12Cl2N4O2	N#Cc1cc(Cl)c(C(=O)Nc2ccnc(NC(=O)C3CC3)c2)c(Cl)c1	15	10^-6cm/s	MDCK	Manually Curated
Row5832_Row2950_Row54115_Row1325876_Row1322120_Row1268703_Row1319149_Row5832_Row2950_Row54115_Row1325876_Row1322120_Row1268703_Row1319149	13315770	1563897	=	23668484	CHEMBL2387124	375.21	C17H12Cl2N4O2	N#Cc1cc(Cl)c(C(=O)Nc2ccnc(NC(=O)C3CC3)c2)c(Cl)c1	15	Ucm/s	MDCK
Row5831_Row2950_Row54115_Row1325880_Row1322124_Row1268707_Row1319153_Row3179	13315769	1563901	=	23668484	CHEMBL2387127	368.19	C16H12Cl2FN3O2	O=C(Nc1ccnc(NC(=O)[C@H]2C[C@H]2F)c1)c1c(Cl)cccc1Cl	20	10^-6cm/s	MDCK	Manually Curated
Row5831_Row2950_Row54115_Row1325880_Row1322124_Row1268707_Row1319153_Row5831_Row2950_Row54115_Row1325880_Row1322124_Row1268707_Row1319153	13315769	1563901	=	23668484	CHEMBL2387127	368.19	C16H12Cl2FN3O2	O=C(Nc1ccnc(NC(=O)[C@H]2C[C@H]2F)c1)c1c(Cl)cccc1Cl	20	Ucm/s	MDCK
Row5830_Row2950_Row54115_Row1325973_Row1322217_Row1268800_Row1319246_Row3180	13315768	1563995	=	23668484	CHEMBL2387221	393.2	C17H11Cl2FN4O2	N#Cc1cc(Cl)c(C(=O)Nc2ccnc(NC(=O)[C@H]3C[C@H]3F)c2)c(Cl)c1	12	10^-6cm/s	MDCK	Manually Curated
Row5830_Row2950_Row54115_Row1325973_Row1322217_Row1268800_Row1319246_Row5830_Row2950_Row54115_Row1325973_Row1322217_Row1268800_Row1319246	13315768	1563995	=	23668484	CHEMBL2387221	393.2	C17H11Cl2FN4O2	N#Cc1cc(Cl)c(C(=O)Nc2ccnc(NC(=O)[C@H]3C[C@H]3F)c2)c(Cl)c1	12	Ucm/s	MDCK
Row5829_Row2950_Row54115_Row1325974_Row1322218_Row1268801_Row1319247_Row3181	13315767	1563996	=	23668484	CHEMBL2387222	351.74	C16H12ClF2N3O2	O=C(Nc1ccnc(NC(=O)[C@H]2C[C@H]2F)c1)c1c(F)cccc1Cl	30	10^-6cm/s	MDCK	Manually Curated
Row5829_Row2950_Row54115_Row1325974_Row1322218_Row1268801_Row1319247_Row5829_Row2950_Row54115_Row1325974_Row1322218_Row1268801_Row1319247	13315767	1563996	=	23668484	CHEMBL2387222	351.74	C16H12ClF2N3O2	O=C(Nc1ccnc(NC(=O)[C@H]2C[C@H]2F)c1)c1c(F)cccc1Cl	30	Ucm/s	MDCK
Row5828_Row2950_Row54115_Row1325975_Row1322219_Row1268802_Row1319248_Row3182	13315766	1563997	=	23668484	CHEMBL2387223	376.75	C17H11ClF2N4O2	N#Cc1cc(F)c(C(=O)Nc2ccnc(NC(=O)[C@H]3C[C@H]3F)c2)c(Cl)c1	11	10^-6cm/s	MDCK	Manually Curated
Row5828_Row2950_Row54115_Row1325975_Row1322219_Row1268802_Row1319248_Row5828_Row2950_Row54115_Row1325975_Row1322219_Row1268802_Row1319248	13315766	1563997	=	23668484	CHEMBL2387223	376.75	C17H11ClF2N4O2	N#Cc1cc(F)c(C(=O)Nc2ccnc(NC(=O)[C@H]3C[C@H]3F)c2)c(Cl)c1	11	Ucm/s	MDCK
Row5833_Row2950_Row54115_Row1325976_Row1322220_Row1268803_Row1319249_Row3183	13315771	1563998	=	23668484	CHEMBL2387224	350.2	C16H13Cl2N3O2	O=C(Nc1ccnc(NC(=O)C2CC2)c1)c1c(Cl)cccc1Cl	30	10^-6cm/s	MDCK	Manually Curated
Row5833_Row2950_Row54115_Row1325976_Row1322220_Row1268803_Row1319249_Row5833_Row2950_Row54115_Row1325976_Row1322220_Row1268803_Row1319249	13315771	1563998	=	23668484	CHEMBL2387224	350.2	C16H13Cl2N3O2	O=C(Nc1ccnc(NC(=O)C2CC2)c1)c1c(Cl)cccc1Cl	30	Ucm/s	MDCK
Row6188_Row3059_Row54896_Row1325976_Row1322220_Row1268803_Row1319249_Row3306	13433633	1563998	=	23867602	CHEMBL2387224	350.2	C16H13Cl2N3O2	O=C(Nc1ccnc(NC(=O)C2CC2)c1)c1c(Cl)cccc1Cl	30	10^-6cm/s	MDCK	Manually Curated
Row6188_Row3059_Row54896_Row1325976_Row1322220_Row1268803_Row1319249_Row6188_Row3059_Row54896_Row1325976_Row1322220_Row1268803_Row1319249	13433633	1563998	=	23867602	CHEMBL2387224	350.2	C16H13Cl2N3O2	O=C(Nc1ccnc(NC(=O)C2CC2)c1)c1c(Cl)cccc1Cl	30	Ucm/s	MDCK
Row9956_Row4991_Row68290_Row1327106_Row1323350_Row1269933_Row1320379_Row5685	16792218	1565145	=	27541271	CHEMBL2391572	367.43	C19H17N3O3S	O=C(NCc1cccnc1)Nc1ccc(S(=O)(=O)c2ccccc2)cc1	3.1	10^-6cm/s	MDCK	Manually Curated
Row9956_Row4991_Row68290_Row1327106_Row1323350_Row1269933_Row1320379_Row9956_Row4991_Row68290_Row1327106_Row1323350_Row1269933_Row1320379	16792218	1565145	=	27541271	CHEMBL2391572	367.43	C19H17N3O3S	O=C(NCc1cccnc1)Nc1ccc(S(=O)(=O)c2ccccc2)cc1	3.1	10'-6 Cm/s	MDCK
Row5931_Row2969_Row54209_Row1328018_Row1324262_Row1270845_Row1321291_Row3142	13343277	1566062	=	23642482	CHEMBL2392480	309.38	C16H19N7	N#CCCN[C@H]1CC[C@H](n2nnc3cnc4[nH]ccc4c32)CC1	7.2	10^-6cm/s	MDCK	Manually Curated
Row5931_Row2969_Row54209_Row1328018_Row1324262_Row1270845_Row1321291_Row5931_Row2969_Row54209_Row1328018_Row1324262_Row1270845_Row1321291	13343277	1566062	=	23642482	CHEMBL2392480	309.38	C16H19N7	N#CCCN[C@H]1CC[C@H](n2nnc3cnc4[nH]ccc4c32)CC1	7.2	Ucm/s	MDCK
Row5928_Row2969_Row54209_Row1328026_Row1324270_Row1270853_Row1321299_Row3143	13343254	1566070	=	23642482	CHEMBL2392488	295.35	C15H17N7	N#CCCN1CCC(n2nnc3cnc4[nH]ccc4c32)CC1	17	10^-6cm/s	MDCK	Manually Curated
Row5928_Row2969_Row54209_Row1328026_Row1324270_Row1270853_Row1321299_Row5928_Row2969_Row54209_Row1328026_Row1324270_Row1270853_Row1321299	13343254	1566070	=	23642482	CHEMBL2392488	295.35	C15H17N7	N#CCCN1CCC(n2nnc3cnc4[nH]ccc4c32)CC1	17	Ucm/s	MDCK
Row5930_Row2969_Row54209_Row1328027_Row1324271_Row1270854_Row1321300_Row3144	13343262	1566071	=	23642482	CHEMBL2392489	320.38	C13H16N6O2S	CS(=O)(=O)N1CCC(n2nnc3cnc4[nH]ccc4c32)CC1	13	10^-6cm/s	MDCK	Manually Curated
Row5930_Row2969_Row54209_Row1328027_Row1324271_Row1270854_Row1321300_Row5930_Row2969_Row54209_Row1328027_Row1324271_Row1270854_Row1321300	13343262	1566071	=	23642482	CHEMBL2392489	320.38	C13H16N6O2S	CS(=O)(=O)N1CCC(n2nnc3cnc4[nH]ccc4c32)CC1	13	Ucm/s	MDCK
Row5929_Row2969_Row54209_Row1328031_Row1324275_Row1270858_Row1321304_Row3145	13343261	1566075	=	23642482	CHEMBL2392493	334.41	C14H18N6O2S	CC1(n2nnc3cnc4[nH]ccc4c32)CCN(S(C)(=O)=O)CC1	14	10^-6cm/s	MDCK	Manually Curated
Row5929_Row2969_Row54209_Row1328031_Row1324275_Row1270858_Row1321304_Row5929_Row2969_Row54209_Row1328031_Row1324275_Row1270858_Row1321304	13343261	1566075	=	23642482	CHEMBL2392493	334.41	C14H18N6O2S	CC1(n2nnc3cnc4[nH]ccc4c32)CCN(S(C)(=O)=O)CC1	14	Ucm/s	MDCK
Row5932_Row2969_Row54209_Row1328038_Row1324282_Row1270865_Row1321311_Row3146	13343304	1566082	=	23642482	CHEMBL2392500	309.33	C15H15N7O	N#CCC(=O)N1CCC[C@@H](n2nnc3cnc4[nH]ccc4c32)C1	3.7	10^-6cm/s	MDCK	Manually Curated
Row5932_Row2969_Row54209_Row1328038_Row1324282_Row1270865_Row1321311_Row5932_Row2969_Row54209_Row1328038_Row1324282_Row1270865_Row1321311	13343304	1566082	=	23642482	CHEMBL2392500	309.33	C15H15N7O	N#CCC(=O)N1CCC[C@@H](n2nnc3cnc4[nH]ccc4c32)C1	3.7	Ucm/s	MDCK
Row5937_Row2970_Row54268_Row1328707_Row1324951_Row1271534_Row1321980_Row3184	13345960	1566752	=	23668988	CHEMBL2393163	429.55	C21H27N5O3S	O=C(NCc1cccnc1)Nc1ccc(S(=O)(=O)N2CCC3(CCNC3)CC2)cc1	0.07	10^-6cm/s	MDCK	Manually Curated
Row5937_Row2970_Row54268_Row1328707_Row1324951_Row1271534_Row1321980_Row5937_Row2970_Row54268_Row1328707_Row1324951_Row1271534_Row1321980	13345960	1566752	=	23668988	CHEMBL2393163	429.55	C21H27N5O3S	O=C(NCc1cccnc1)Nc1ccc(S(=O)(=O)N2CCC3(CCNC3)CC2)cc1	0.07	Ucm/s	MDCK
Row9958_Row4991_Row68290_Row1328707_Row1324951_Row1271534_Row1321980_Row5687	16792220	1566752	=	27541271	CHEMBL2393163	429.55	C21H27N5O3S	O=C(NCc1cccnc1)Nc1ccc(S(=O)(=O)N2CCC3(CCNC3)CC2)cc1	0.07	10^-6cm/s	MDCK	Manually Curated
Row9958_Row4991_Row68290_Row1328707_Row1324951_Row1271534_Row1321980_Row9958_Row4991_Row68290_Row1328707_Row1324951_Row1271534_Row1321980	16792220	1566752	=	27541271	CHEMBL2393163	429.55	C21H27N5O3S	O=C(NCc1cccnc1)Nc1ccc(S(=O)(=O)N2CCC3(CCNC3)CC2)cc1	0.07	10'-6 Cm/s	MDCK
Row5936_Row2970_Row54268_Row1328710_Row1324954_Row1271537_Row1321983_Row3185	13345959	1566755	=	23668988	CHEMBL2393166	403.51	C19H25N5O3S	CC1CNCCN(S(=O)(=O)c2ccc(NC(=O)NCc3cccnc3)cc2)C1	0.1	10^-6cm/s	MDCK	Manually Curated
Row5936_Row2970_Row54268_Row1328710_Row1324954_Row1271537_Row1321983_Row5936_Row2970_Row54268_Row1328710_Row1324954_Row1271537_Row1321983	13345959	1566755	=	23668988	CHEMBL2393166	403.51	C19H25N5O3S	CC1CNCCN(S(=O)(=O)c2ccc(NC(=O)NCc3cccnc3)cc2)C1	0.1	Ucm/s	MDCK
Row5935_Row2970_Row54268_Row1328715_Row1324959_Row1271542_Row1321988_Row3186	13345958	1566760	=	23668988	CHEMBL2393171	403.51	C19H25N5O3S	N[C@H]1CC[C@H](NS(=O)(=O)c2ccc(NC(=O)NCc3cccnc3)cc2)CC1	0.2	10^-6cm/s	MDCK	Manually Curated
Row5935_Row2970_Row54268_Row1328715_Row1324959_Row1271542_Row1321988_Row5935_Row2970_Row54268_Row1328715_Row1324959_Row1271542_Row1321988	13345958	1566760	=	23668988	CHEMBL2393171	403.51	C19H25N5O3S	N[C@H]1CC[C@H](NS(=O)(=O)c2ccc(NC(=O)NCc3cccnc3)cc2)CC1	0.2	Ucm/s	MDCK
Row5934_Row2970_Row54268_Row1328717_Row1324961_Row1271544_Row1321990_Row3187	13345957	1566762	=	23668988	CHEMBL2393173	404.49	C19H24N4O4S	O=C(NCc1cccnc1)Nc1ccc(S(=O)(=O)N[C@H]2CCC[C@H](O)C2)cc1	0.1	10^-6cm/s	MDCK	Manually Curated
Row5934_Row2970_Row54268_Row1328717_Row1324961_Row1271544_Row1321990_Row5934_Row2970_Row54268_Row1328717_Row1324961_Row1271544_Row1321990	13345957	1566762	=	23668988	CHEMBL2393173	404.49	C19H24N4O4S	O=C(NCc1cccnc1)Nc1ccc(S(=O)(=O)N[C@H]2CCC[C@H](O)C2)cc1	0.1	Ucm/s	MDCK
Row5939_Row2970_Row54268_Row1328727_Row1324971_Row1271554_Row1322000_Row3188	13345962	1566772	=	23668988	CHEMBL2393183	382.45	C19H18N4O3S	Nc1ccc(CNC(=O)Nc2ccc(S(=O)(=O)c3ccccc3)cc2)cn1	2.9	10^-6cm/s	MDCK	Manually Curated
Row5939_Row2970_Row54268_Row1328727_Row1324971_Row1271554_Row1322000_Row5939_Row2970_Row54268_Row1328727_Row1324971_Row1271554_Row1322000	13345962	1566772	=	23668988	CHEMBL2393183	382.45	C19H18N4O3S	Nc1ccc(CNC(=O)Nc2ccc(S(=O)(=O)c3ccccc3)cc2)cn1	2.9	Ucm/s	MDCK
Row9957_Row4991_Row68290_Row1328727_Row1324971_Row1271554_Row1322000_Row5689	16792219	1566772	=	27541271	CHEMBL2393183	382.45	C19H18N4O3S	Nc1ccc(CNC(=O)Nc2ccc(S(=O)(=O)c3ccccc3)cc2)cn1	3	10^-6cm/s	MDCK	Manually Curated
Row9957_Row4991_Row68290_Row1328727_Row1324971_Row1271554_Row1322000_Row9957_Row4991_Row68290_Row1328727_Row1324971_Row1271554_Row1322000	16792219	1566772	=	27541271	CHEMBL2393183	382.45	C19H18N4O3S	Nc1ccc(CNC(=O)Nc2ccc(S(=O)(=O)c3ccccc3)cc2)cn1	3	10'-6 Cm/s	MDCK
Row5938_Row2970_Row54268_Row1328734_Row1324978_Row1271561_Row1322007_Row3189	13345961	1566779	=	23668988	CHEMBL2393190	404.49	C19H24N4O4S	C[C@@H]1CN(S(=O)(=O)c2ccc(NC(=O)NCc3cccnc3)cc2)C[C@H](C)O1	3.1	10^-6cm/s	MDCK	Manually Curated
Row5938_Row2970_Row54268_Row1328734_Row1324978_Row1271561_Row1322007_Row5938_Row2970_Row54268_Row1328734_Row1324978_Row1271561_Row1322007	13345961	1566779	=	23668988	CHEMBL2393190	404.49	C19H24N4O4S	C[C@@H]1CN(S(=O)(=O)c2ccc(NC(=O)NCc3cccnc3)cc2)C[C@H](C)O1	3.1	Ucm/s	MDCK
Row9949_Row4985_Row68212_Row1335460_Row1331704_Row1278287_Row1328733_Row5912	16780433	1573630	=	27994738	CHEMBL2409209	518.55	C22H17F3N6O2S2	Cn1nccc1-c1cc(C(F)(F)F)ccc1-c1cn(C)c2cc(S(=O)(=O)Nc3ncns3)ccc12	1.3	10^-6cm/s	MDCK	Manually Curated
Row6141_Row3058_Row54996_Row1338882_Row1335126_Row1281708_Row1332155_Row3353	13417233	1577118	=	23932790	CHEMBL2418348	395.47	C20H25N7O2	CCNC(=O)Nc1ccc(-c2nc(N3CCOC[C@@H]3C)c3c(cnn3C)n2)cc1	8.6	10^-6cm/s	MDCK	Manually Curated
Row6184_Row3062_Row55068_Row1339978_Row1336222_Row1282804_Row1333251_Row3290	13431580	1578218	=	23837744	CHEMBL2419437	364.45	C24H20N4	CCc1nnc(-c2ccc(-c3ccccc3)cc2)n1-c1cccc(C#N)c1C	27.5	10^-6cm/s	LLC-PK1	Manually Curated
Row6185_Row3062_Row55068_Row1339981_Row1336225_Row1282807_Row1333254_Row3291	13431581	1578221	=	23837744	CHEMBL2419440	365.44	C23H19N5	CCc1nnc(-c2ccc(-c3ccccc3)nc2)n1-c1cccc(C#N)c1C	29.6	10^-6cm/s	LLC-PK1	Manually Curated
Row6186_Row3062_Row55068_Row1339981_Row1336225_Row1282807_Row1333254_Row3292	13431582	1578221	=	23837744	CHEMBL2419440	365.44	C23H19N5	CCc1nnc(-c2ccc(-c3ccccc3)nc2)n1-c1cccc(C#N)c1C	35.4	10^-6cm/s	LLC-PK1	Manually Curated
Row7641_Row3795_Row61272_Row1340045_Row1336289_Row1282871_Row1333318_Row7641_Row3795_Row61272_Row1340045_Row1336289_Row1282871_Row1333318	15146478	1578285	=	25556090	CHEMBL2419504	392.44	C21H16N2O4S	O=C(NCc1ccc(S(=O)(=O)c2ccccc2)cc1)c1cc2ccncc2o1	19	10'-6 Cm/s	MDCK
Row6194_Row3047_Row54937_Row1340046_Row1336290_Row1282872_Row1333319_Row3341	13435959	1578286	=	23899614	CHEMBL2419505	393.47	C21H19N3O3S	O=C(NCc1ccc(S(=O)(=O)c2ccccc2)cc1)N1Cc2ccncc2C1	8.3	10^-6cm/s	MDCK	Manually Curated
Row6193_Row3047_Row54937_Row1340056_Row1336300_Row1282882_Row1333329_Row3342	13435958	1578296	=	23899614	CHEMBL2419515	408.48	C21H20N4O3S	Cc1ccc(S(=O)(=O)c2ccc(CNC(=O)N3Cc4ccncc4C3)cc2)cn1	2.5	10^-6cm/s	MDCK	Manually Curated
Row6192_Row3047_Row54937_Row1340057_Row1336301_Row1282883_Row1333330_Row3343	13435957	1578297	=	23899614	CHEMBL2419516	409.47	C20H19N5O3S	Nc1ccc(S(=O)(=O)c2ccc(CNC(=O)N3Cc4ccncc4C3)cc2)cn1	0.5	10^-6cm/s	MDCK	Manually Curated
Row6191_Row3047_Row54937_Row1340059_Row1336303_Row1282885_Row1333332_Row3344	13435956	1578299	=	23899614	CHEMBL2419518	425.51	C21H23N5O3S	CC(C)n1cc(S(=O)(=O)c2ccc(CNC(=O)N3Cc4ccncc4C3)cc2)cn1	4.1	10^-6cm/s	MDCK	Manually Curated
Row6190_Row3047_Row54937_Row1340066_Row1336310_Row1282892_Row1333339_Row3345	13435955	1578306	=	23899614	CHEMBL2419524	456.57	C23H28N4O4S	O=C(NCc1ccc(S(=O)(=O)C2CCN(C3COC3)CC2)cc1)N1Cc2ccncc2C1	0.1	10^-6cm/s	MDCK	Manually Curated
Row6189_Row3047_Row54937_Row1340067_Row1336311_Row1282893_Row1333340_Row3346	13435954	1578307	=	23899614	CHEMBL2419525	484.62	C25H32N4O4S	O=C(NCc1ccc(S(=O)(=O)C2CCN(C3CCOCC3)CC2)cc1)N1Cc2ccncc2C1	0.1	10^-6cm/s	MDCK	Manually Curated
Row6142_Row3049_Row55032_Row1340131_Row1336375_Row1282957_Row1333404_Row3354	13419272	1578371	=	23981033	CHEMBL2419589	460.58	C26H32N6O2	CN(C)c1ccc2ccc(C(=O)N3CCC4(CC3)Cc3cn(C(C)(C)C)nc3C(=O)N4)cc2n1	6.2	10^-6cm/s	RRCK	Manually Curated
Row6153_Row3049_Row55032_Row1340132_Row1336376_Row1282958_Row1333405_Row3355	13419283	1578372	=	23981033	CHEMBL2419590	474.49	C23H25F3N6O2	CC(C)(C)n1cc2c(n1)C(=O)NC1(CCN(C(=O)c3ccc4[nH]nc(C(F)(F)F)c4c3)CC1)C2	1.5	10^-6cm/s	RRCK	Manually Curated
Row6152_Row3049_Row55032_Row1340133_Row1336377_Row1282959_Row1333406_Row3356	13419282	1578373	=	23981033	CHEMBL2419591	440.94	C22H25ClN6O2	CC(C)(C)n1cc2c(n1)C(=O)NC1(CCN(C(=O)c3ccc4[nH]nc(Cl)c4c3)CC1)C2	1.4	10^-6cm/s	RRCK	Manually Curated
Row6151_Row3049_Row55032_Row1340134_Row1336378_Row1282960_Row1333407_Row3357	13419281	1578374	=	23981033	CHEMBL2419592	439.95	C23H26ClN5O2	CC(C)(C)n1cc2c(n1)C(=O)NC1(CCN(C(=O)c3ccc4[nH]cc(Cl)c4c3)CC1)C2	4	10^-6cm/s	RRCK	Manually Curated
Row6150_Row3049_Row55032_Row1340135_Row1336379_Row1282961_Row1333408_Row3358	13419280	1578375	=	23981033	CHEMBL2419593	439.95	C23H26ClN5O2	CC(C)(C)n1cc2c(n1)C(=O)NC1(CCN(C(=O)c3ccc4c(Cl)c[nH]c4c3)CC1)C2	4.2	10^-6cm/s	RRCK	Manually Curated
Row6149_Row3049_Row55032_Row1340136_Row1336380_Row1282962_Row1333409_Row3359	13419279	1578376	=	23981033	CHEMBL2419594	440.94	C22H25ClN6O2	CC(C)(C)n1cc2c(n1)C(=O)NC1(CCN(C(=O)c3cnc4c(Cl)c[nH]c4c3)CC1)C2	0.8	10^-6cm/s	RRCK	Manually Curated
Row6148_Row3049_Row55032_Row1340137_Row1336381_Row1282963_Row1333410_Row3360	13419278	1578377	=	23981033	CHEMBL2419595	447.54	C25H29N5O3	COc1cc2cc(C(=O)N3CCC4(CC3)Cc3cn(C(C)(C)C)nc3C(=O)N4)ccc2cn1	9.7	10^-6cm/s	RRCK	Manually Curated
Row6147_Row3049_Row55032_Row1340138_Row1336382_Row1282964_Row1333411_Row3361	13419277	1578378	=	23981033	CHEMBL2419596	447.54	C25H29N5O3	COc1ccc2ccc(C(=O)N3CCC4(CC3)Cc3cn(C(C)(C)C)nc3C(=O)N4)cc2n1	11	10^-6cm/s	RRCK	Manually Curated
Row6146_Row3049_Row55032_Row1340139_Row1336383_Row1282965_Row1333412_Row3362	13419276	1578379	=	23981033	CHEMBL2419597	447.54	C25H29N5O3	COc1nccc2ccc(C(=O)N3CCC4(CC3)Cc3cn(C(C)(C)C)nc3C(=O)N4)cc12	9.7	10^-6cm/s	RRCK	Manually Curated
Row6145_Row3049_Row55032_Row1340140_Row1336384_Row1282966_Row1333413_Row3363	13419275	1578380	=	23981033	CHEMBL2419598	446.56	C25H30N6O2	CNc1ccc2ccc(C(=O)N3CCC4(CC3)Cc3cn(C(C)(C)C)nc3C(=O)N4)cc2n1	1.5	10^-6cm/s	RRCK	Manually Curated
Row6144_Row3049_Row55032_Row1340141_Row1336385_Row1282967_Row1333414_Row3364	13419274	1578381	=	23981033	CHEMBL2419599	446.56	C25H30N6O2	CNc1nccc2ccc(C(=O)N3CCC4(CC3)Cc3cn(C(C)(C)C)nc3C(=O)N4)cc12	0.9	10^-6cm/s	RRCK	Manually Curated
Row6143_Row3049_Row55032_Row1340142_Row1336386_Row1282968_Row1333415_Row3365	13419273	1578382	=	23981033	CHEMBL2419600	474.61	C27H34N6O2	CCCNc1ccc2ccc(C(=O)N3CCC4(CC3)Cc3cn(C(C)(C)C)nc3C(=O)N4)cc2n1	2.5	10^-6cm/s	RRCK	Manually Curated
Row6162_Row3049_Row55032_Row1340143_Row1336387_Row1282969_Row1333416_Row3366	13419292	1578383	=	23981033	CHEMBL2419601	407.47	C22H25N5O3	CC(C)(C)n1cc2c(n1)C(=O)CC1(CCN(C(=O)c3ccc4[nH]ncc4c3)CC1)O2	9.7	10^-6cm/s	RRCK	Manually Curated
Row6161_Row3049_Row55032_Row1340144_Row1336388_Row1282970_Row1333417_Row3367	13419291	1578384	=	23981033	CHEMBL2419602	375.43	C22H21N3O3	Cc1ccc2c(c1)C(=O)CC1(CCN(C(=O)c3ccc4[nH]ncc4c3)CC1)O2	7.9	10^-6cm/s	RRCK	Manually Curated
Row6160_Row3049_Row55032_Row1340145_Row1336389_Row1282971_Row1333418_Row3368	13419290	1578385	=	23981033	CHEMBL2419603	406.49	C22H26N6O2	CC(C)(C)n1cc2c(n1)C(=O)NC1(CCN(C(=O)c3ccc4[nH]ncc4c3)CC1)C2	0.7	10^-6cm/s	RRCK	Manually Curated
Row6159_Row3049_Row55032_Row1340146_Row1336390_Row1282972_Row1333419_Row3369	13419289	1578386	=	23981033	CHEMBL2419604	434.54	C24H30N6O2	Cc1n[nH]c2c(C)cc(C(=O)N3CCC4(CC3)Cc3cn(C(C)(C)C)nc3C(=O)N4)cc12	0.5	10^-6cm/s	RRCK	Manually Curated
Row6158_Row3049_Row55032_Row1340147_Row1336391_Row1282973_Row1333420_Row3370	13419288	1578387	=	23981033	CHEMBL2419605	420.52	C23H28N6O2	Cc1n[nH]c2c(C)cc(C(=O)N3CCC4(CC3)Cc3cn(C(C)C)nc3C(=O)N4)cc12	0.6	10^-6cm/s	RRCK	Manually Curated
Row6157_Row3049_Row55032_Row1340149_Row1336393_Row1282975_Row1333422_Row3371	13419287	1578389	=	23981033	CHEMBL2419607	448.57	C25H32N6O2	CCC(C)(C)n1cc2c(n1)C(=O)NC1(CCN(C(=O)c3cc(C)c4[nH]nc(C)c4c3)CC1)C2	1.2	10^-6cm/s	RRCK	Manually Curated
Row6156_Row3049_Row55032_Row1340150_Row1336394_Row1282976_Row1333423_Row3372	13419286	1578390	=	23981033	CHEMBL2419608	434.54	C24H30N6O2	Cc1[nH]nc2c(C)cc(C(=O)N3CCC4(CC3)Cc3cnn(C(C)(C)C)c3C(=O)N4)cc12	15	10^-6cm/s	RRCK	Manually Curated
Row6155_Row3049_Row55032_Row1340151_Row1336395_Row1282977_Row1333424_Row3373	13419285	1578391	=	23981033	CHEMBL2419609	420.52	C23H28N6O2	Cc1n[nH]c2c(C)cc(C(=O)N3CCC4(CC3)Cc3cnn(C(C)C)c3C(=O)N4)cc12	7	10^-6cm/s	RRCK	Manually Curated
Row6154_Row3049_Row55032_Row1340152_Row1336396_Row1282978_Row1333425_Row3374	13419284	1578392	=	23981033	CHEMBL2419610	448.57	C25H32N6O2	Cc1n[nH]c2c(C)cc(C(=O)N3CCC4(CC3)Cc3cn(C(C)(C)C)nc3C(=O)N4C)cc12	2.7	10^-6cm/s	RRCK	Manually Curated
Row6180_Row3053_Row54890_Row1341170_Row1337414_Row1283996_Row1334443_Row3295	13428673	1579413	=	23859118	CHEMBL2420620	427.43	C21H15F2N3O3S	O=C(NCc1ccc(S(=O)(=O)c2cc(F)cc(F)c2)cc1)c1cc2cnccc2[nH]1	12	10^-6cm/s	MDCK	Manually Curated
Row7622_Row3795_Row61272_Row1341170_Row1337414_Row1283996_Row1334443_Row7622_Row3795_Row61272_Row1341170_Row1337414_Row1283996_Row1334443	15146459	1579413	=	25556090	CHEMBL2420620	427.43	C21H15F2N3O3S	O=C(NCc1ccc(S(=O)(=O)c2cc(F)cc(F)c2)cc1)c1cc2cnccc2[nH]1	13	10'-6 Cm/s	MDCK
Row6179_Row3053_Row54890_Row1341172_Row1337416_Row1283998_Row1334445_Row3296	13428672	1579415	=	23859118	CHEMBL2420622	477.55	C24H23N5O4S	O=C(NCc1ccc(S(=O)(=O)c2ccc(N3CCOCC3)nc2)cc1)c1cc2cnccc2[nH]1	1	10^-6cm/s	MDCK	Manually Curated
Row7621_Row3795_Row61272_Row1341173_Row1337417_Row1283999_Row1334446_Row7621_Row3795_Row61272_Row1341173_Row1337417_Row1283999_Row1334446	15146458	1579416	=	25556090	CHEMBL2420623	428.42	C21H14F2N2O4S	O=C(NCc1ccc(S(=O)(=O)c2cc(F)cc(F)c2)cc1)c1cc2ccncc2o1	14	10'-6 Cm/s	MDCK
Row6178_Row3053_Row54890_Row1341174_Row1337418_Row1284000_Row1334447_Row3297	13428671	1579417	=	23859118	CHEMBL2420624	460.43	C22H15F3N2O4S	O=C(NCc1ccc(S(=O)(=O)c2cccc(C(F)(F)F)c2)cc1)c1cc2ccncc2o1	13	10^-6cm/s	MDCK	Manually Curated
Row6177_Row3053_Row54890_Row1341175_Row1337419_Row1284001_Row1334448_Row3298	13428670	1579418	=	23859118	CHEMBL2420625	478.53	C24H22N4O5S	O=C(NCc1ccc(S(=O)(=O)c2ccc(N3CCOCC3)nc2)cc1)c1cc2ccncc2o1	15	10^-6cm/s	MDCK	Manually Curated
Row6176_Row3053_Row54890_Row1341176_Row1337420_Row1284002_Row1334449_Row3299	13428669	1579419	=	23859118	CHEMBL2420626	444.48	C21H14F2N2O3S2	O=C(NCc1ccc(S(=O)(=O)c2cc(F)cc(F)c2)cc1)c1cc2ccncc2s1	15	10^-6cm/s	MDCK	Manually Curated
Row7623_Row3795_Row61272_Row1341176_Row1337420_Row1284002_Row1334449_Row7623_Row3795_Row61272_Row1341176_Row1337420_Row1284002_Row1334449	15146460	1579419	=	25556090	CHEMBL2420626	444.48	C21H14F2N2O3S2	O=C(NCc1ccc(S(=O)(=O)c2cc(F)cc(F)c2)cc1)c1cc2ccncc2s1	15	10'-6 Cm/s	MDCK
Row6175_Row3053_Row54890_Row1341177_Row1337421_Row1284003_Row1334450_Row3300	13428668	1579420	=	23859118	CHEMBL2420627	476.5	C22H15F3N2O3S2	O=C(NCc1ccc(S(=O)(=O)c2cccc(C(F)(F)F)c2)cc1)c1cc2ccncc2s1	8	10^-6cm/s	MDCK	Manually Curated
Row6174_Row3053_Row54890_Row1341179_Row1337423_Row1284005_Row1334452_Row3301	13428667	1579422	=	23859118	CHEMBL2420629	427.43	C21H15F2N3O3S	O=C(NCc1ccc(S(=O)(=O)c2cc(F)cc(F)c2)cc1)c1ccc2nccn2c1	12	10^-6cm/s	MDCK	Manually Curated
Row6173_Row3053_Row54890_Row1341181_Row1337425_Row1284007_Row1334454_Row3302	13428666	1579424	=	23859118	CHEMBL2420631	477.55	C24H23N5O4S	O=C(NCc1ccc(S(=O)(=O)c2ccc(N3CCOCC3)nc2)cc1)c1ccc2nccn2c1	3	10^-6cm/s	MDCK	Manually Curated
Row6172_Row3053_Row54890_Row1341182_Row1337426_Row1284008_Row1334455_Row3303	13427468	1579425	=	23859118	CHEMBL2420632	428.42	C20H14F2N4O3S	O=C(NCc1ccc(S(=O)(=O)c2cc(F)cc(F)c2)cc1)c1cnc2nccn2c1	5	10^-6cm/s	MDCK	Manually Curated
Row6171_Row3053_Row54890_Row1341184_Row1337428_Row1284010_Row1334457_Row3304	13427467	1579427	=	23859118	CHEMBL2420634	478.53	C23H22N6O4S	O=C(NCc1ccc(S(=O)(=O)c2ccc(N3CCOCC3)nc2)cc1)c1cnc2nccn2c1	0.3	10^-6cm/s	MDCK	Manually Curated
Row6181_Row3053_Row54890_Row1341199_Row1337443_Row1284025_Row1334472_Row3305	13428674	1579442	=	23859118	CHEMBL2420649	459.45	C22H16F3N3O3S	O=C(NCc1ccc(S(=O)(=O)c2cccc(C(F)(F)F)c2)cc1)c1cc2cnccc2[nH]1	5	10^-6cm/s	MDCK	Manually Curated
Row6223_Row3094_Row55276_Row1344875_Row1341119_Row1287701_Row1338140_Row4094	13456313	1583123	=	24900737	CHEMBL2431070	531.63	C26H33N3O7S	CCOC(=O)C1=C(S[C@@H]2CN[C@H](C(=O)Nc3cccc(C(=O)OCC)c3)C2)[C@H](C)[C@@H]2[C@@H]([C@@H](C)O)C(=O)N12	13	10^-6cm/s	LLC-PK1	Manually Curated
Row6227_Row3099_Row55281_Row1345053_Row1341297_Row1287879_Row1338318_Row4098	13459495	1583301	=	24900761	CHEMBL2431246	567.64	C33H31F2N5O2	CN1C[C@@](C)(c2cc(F)cc(F)c2)N(CC#Cc2cnc3c(c2)C[C@@]2(C3)C(=O)Nc3ncccc32)C(=O)C12CCCC2	17	10^-6cm/s	LLC-PK1	Manually Curated
Row6234_Row3099_Row55281_Row1345054_Row1341298_Row1287880_Row1338319_Row4099	13459502	1583302	=	24900761	CHEMBL2431247	559.62	C31H31F2N5O3	CN1C[C@@](C)(c2cc(F)cc(F)c2)N(CC(=O)Nc2ccc3c(c2)C[C@@]2(C3)C(=O)Nc3ncccc32)C(=O)C1(C)C	29	10^-6cm/s	LLC-PK1	Manually Curated
Row6233_Row3099_Row55281_Row1345055_Row1341299_Row1287881_Row1338320_Row4100	13459501	1583303	=	24900761	CHEMBL2431248	585.66	C33H33F2N5O3	CN1C[C@@](C)(c2cc(F)cc(F)c2)N(CC(=O)Nc2ccc3c(c2)C[C@@]2(C3)C(=O)Nc3ncccc32)C(=O)C12CCCC2	25	10^-6cm/s	LLC-PK1	Manually Curated
Row6231_Row3099_Row55281_Row1345058_Row1341302_Row1287884_Row1338323_Row4101	13459499	1583306	=	24900761	CHEMBL2431251	571.67	C33H35F2N5O2	CN1C[C@@](C)(c2cc(F)cc(F)c2)N(CCCc2cnc3c(c2)C[C@@]2(C3)C(=O)Nc3ncccc32)C(=O)C12CCCC2	23	10^-6cm/s	LLC-PK1	Manually Curated
Row6229_Row3099_Row55281_Row1345060_Row1341304_Row1287886_Row1338325_Row4102	13459497	1583308	=	24900761	CHEMBL2431253	569.66	C33H33F2N5O2	CN1C[C@@](C)(c2cc(F)cc(F)c2)N(C/C=C/c2cnc3c(c2)C[C@@]2(C3)C(=O)Nc3ncccc32)C(=O)C12CCCC2	21	10^-6cm/s	LLC-PK1	Manually Curated
Row6235_Row3099_Row55281_Row1345063_Row1341307_Row1287889_Row1338328_Row4103	13459503	1583311	=	24900761	CHEMBL2431256	545.59	C30H29F2N5O3	CN1C[C@@H](c2cc(F)cc(F)c2)N(CC(=O)Nc2ccc3c(c2)C[C@@]2(C3)C(=O)Nc3ncccc32)C(=O)C1(C)C	27	10^-6cm/s	LLC-PK1	Manually Curated
Row6239_Row3104_Row55449_Row1347812_Row1344056_Row1290638_Row1341077_Row3387	13475250	1586098	=	24042009	CHEMBL2436944	321.34	C16H15N7O	N#C[C@H]1CCC[C@H]1Nc1nc(-c2cn[nH]c2)nc2c(=O)[nH]ccc12	0.2	10^-6cm/s	MDCK	Manually Curated
Row6239_Row3104_Row55449_Row1347812_Row1344056_Row1290638_Row1341077_Row6239_Row3104_Row55449_Row1347812_Row1344056_Row1290638_Row1341077	13475250	1586098	=	24042009	CHEMBL2436944	321.34	C16H15N7O	N#C[C@H]1CCC[C@H]1Nc1nc(-c2cn[nH]c2)nc2c(=O)[nH]ccc12	0.2	Ucm/s	MDCK
Row6238_Row3104_Row55449_Row1347813_Row1344057_Row1290639_Row1341078_Row3388	13475248	1586099	=	24042009	CHEMBL2436945	283.34	C15H17N5O	CCc1nc(N[C@@H]2CCC[C@@H]2C#N)c2cc[nH]c(=O)c2n1	0.6	10^-6cm/s	MDCK	Manually Curated
Row6238_Row3104_Row55449_Row1347813_Row1344057_Row1290639_Row1341078_Row6238_Row3104_Row55449_Row1347813_Row1344057_Row1290639_Row1341078	13475248	1586099	=	24042009	CHEMBL2436945	283.34	C15H17N5O	CCc1nc(N[C@@H]2CCC[C@@H]2C#N)c2cc[nH]c(=O)c2n1	0.6	Ucm/s	MDCK
Row6237_Row3104_Row55449_Row1347818_Row1344062_Row1290644_Row1341083_Row3389	13475182	1586104	=	24042009	CHEMBL2436949	230.27	C12H14N4O	O=c1[nH]ccc2c(NC3CCCC3)ncnc12	2.5	10^-6cm/s	MDCK	Manually Curated
Row6237_Row3104_Row55449_Row1347818_Row1344062_Row1290644_Row1341083_Row6237_Row3104_Row55449_Row1347818_Row1344062_Row1290644_Row1341083	13475182	1586104	=	24042009	CHEMBL2436949	230.27	C12H14N4O	O=c1[nH]ccc2c(NC3CCCC3)ncnc12	2.5	Ucm/s	MDCK
Row6254_Row3106_Row55661_Row1350717_Row1346961_Row1293543_Row1343982_Row3395	13500201	1589015	=	24094816	CHEMBL2442490	355.3	C14H8F3N3O3S	O=C(O)c1csc(-n2nc(-c3ccccc3O)cc2C(F)(F)F)n1	22.76	10^-6cm/s	MDCK	Manually Curated
Row6254_Row3106_Row55661_Row1350717_Row1346961_Row1293543_Row1343982_Row6254_Row3106_Row55661_Row1350717_Row1346961_Row1293543_Row1343982	13500201	1589015	=	24094816	CHEMBL2442490	355.3	C14H8F3N3O3S	O=C(O)c1csc(-n2nc(-c3ccccc3O)cc2C(F)(F)F)n1	22.76	Ucm/s	MDCK
Row6253_Row3106_Row55661_Row1350722_Row1346966_Row1293548_Row1343987_Row3396	13500200	1589020	=	24094816	CHEMBL2442495	361.43	C20H15N3O2S	Cc1c(-c2ccccc2)nn(-c2nc(C(=O)O)cs2)c1-c1ccccc1	51.64	10^-6cm/s	MDCK	Manually Curated
Row6253_Row3106_Row55661_Row1350722_Row1346966_Row1293548_Row1343987_Row6253_Row3106_Row55661_Row1350722_Row1346966_Row1293548_Row1343987	13500200	1589020	=	24094816	CHEMBL2442495	361.43	C20H15N3O2S	Cc1c(-c2ccccc2)nn(-c2nc(C(=O)O)cs2)c1-c1ccccc1	51.64	Ucm/s	MDCK
Row6306_Row3169_Row56049_Row1350722_Row1346966_Row1293548_Row1343987_Row3465	13845447	1589020	=	24252546	CHEMBL2442495	361.43	C20H15N3O2S	Cc1c(-c2ccccc2)nn(-c2nc(C(=O)O)cs2)c1-c1ccccc1	51.6	10^-6cm/s	MDCK	Manually Curated
Row3278_Row1871_Row43288_Row1352102_Row1348311_Row1294917_Row1345320_Row537	6221522	1590684	=	19428251	CHEMBL2448536	470.57	C21H29F3N6OS	CC[S+]([O-])(=NC)c1ccc(Nc2ncc(C(F)(F)F)c(N[C@@H]3CCC[C@H]3N(C)C)n2)cc1	7.8	10^-6cm/s	MDCK	Manually Curated
Row3278_Row1871_Row43288_Row1352102_Row1348311_Row1294917_Row1345320_Row3278_Row1871_Row43288_Row1352102_Row1348311_Row1294917_Row1345320	6221522	1590684	=	19428251	CHEMBL2448536	470.57	C21H29F3N6OS	CC[S+]([O-])(=NC)c1ccc(Nc2ncc(C(F)(F)F)c(N[C@@H]3CCC[C@H]3N(C)C)n2)cc1	7.8	10'-6 Cm/s	MDCK
Row6276_Row3126_Row55792_Row1356641_Row1352830_Row1297774_Row1349835_Row3438	13835695	1603490	=	24157365	CHEMBL3086027	377.42	C18H17F2N3O2S	Cc1cn(-c2ccc(CNS(=O)(=O)c3cc(F)ccc3F)cc2)c(C)n1	15.4	10^-6cm/s	RRCK	Manually Curated
Row6273_Row3132_Row55735_Row1356701_Row1352890_Row1297834_Row1349895_Row3397	13826015	1603550	=	24102193	CHEMBL3086086	444.45	C24H18F2N6O	CNc1cc(-c2cccnc2Oc2ccc(Nc3nc4ccc(F)c(F)c4[nH]3)cc2)ccn1	18.1	10^-6cm/s	LLC-PK1	Manually Curated
Row6283_Row3165_Row56041_Row1359080_Row1355269_Row1300213_Row1352274_Row3456	13840791	1605942	=	24239482	CHEMBL3091580	432.5	C20H24N4O5S	O=C(O)c1ccc(NC(=O)[C@H](CC2CCCC2)n2cnc(S(=O)(=O)C3CC3)c2)nc1	0.6	10^-6cm/s	RRCK	Manually Curated
Row6282_Row3165_Row56041_Row1359081_Row1355270_Row1300214_Row1352275_Row3458	13840790	1605943	=	24239482	CHEMBL3091581	446.53	C21H26N4O5S	O=C(O)c1ccc(NC(=O)[C@H](CC2CCCC2)n2cnc(S(=O)(=O)C3CCC3)c2)nc1	0.5	10^-6cm/s	RRCK	Manually Curated
Row6281_Row3165_Row56041_Row1359082_Row1355271_Row1300215_Row1352276_Row3461	13840789	1605944	=	24239482	CHEMBL3091582	446.53	C21H26N4O5S	O=C(O)c1ccc(NC(=O)[C@H](CC2CCCCC2)n2cnc(S(=O)(=O)C3CC3)c2)nc1	0.5	10^-6cm/s	RRCK	Manually Curated
Row6280_Row3165_Row56041_Row1359083_Row1355272_Row1300216_Row1352277_Row3462	13840788	1605945	=	24239482	CHEMBL3091583	460.56	C22H28N4O5S	O=C(O)c1ccc(NC(=O)[C@H](CC2CCCCC2)n2cnc(S(=O)(=O)C3CCC3)c2)nc1	0.3	10^-6cm/s	RRCK	Manually Curated
Row6279_Row3165_Row56041_Row1359084_Row1355273_Row1300217_Row1352278_Row3463	13840787	1605946	=	24239482	CHEMBL3091584	448.5	C20H24N4O6S	O=C(O)c1ccc(NC(=O)[C@H](CC2CCOCC2)n2cnc(S(=O)(=O)C3CC3)c2)nc1	0.9	10^-6cm/s	RRCK	Manually Curated
Row6278_Row3165_Row56041_Row1359085_Row1355274_Row1300218_Row1352279_Row3464	13840786	1605947	=	24239482	CHEMBL3091585	462.53	C21H26N4O6S	O=C(O)c1ccc(NC(=O)[C@H](CC2CCOCC2)n2cnc(S(=O)(=O)C3CCC3)c2)nc1	0.9	10^-6cm/s	RRCK	Manually Curated
Row6305_Row3169_Row56049_Row1359635_Row1355824_Row1300768_Row1352829_Row3466	13845446	1606497	=	24252546	CHEMBL3092130	362.41	C19H14N4O2S	Nc1c(-c2ccccc2)nn(-c2nc(C(=O)O)cs2)c1-c1ccccc1	12.2	10^-6cm/s	MDCK	Manually Curated
Row6299_Row3168_Row55997_Row1360626_Row1356815_Row1301759_Row1353820_Row3440	13842765	1607511	=	24210503	CHEMBL3093133	423.51	C25H29NO5	COc1ccc2c(c1O)CCCC(CCCC#N)=C2c1cc(OC)c(OC)c(OC)c1	16.6	10^-6cm/s	RRCK	Manually Curated
Row6299_Row3168_Row55997_Row1360626_Row1356815_Row1301759_Row1353820_Row6299_Row3168_Row55997_Row1360626_Row1356815_Row1301759_Row1353820	13842765	1607511	=	24210503	CHEMBL3093133	423.51	C25H29NO5	COc1ccc2c(c1O)CCCC(CCCC#N)=C2c1cc(OC)c(OC)c(OC)c1	16.6	Ucm/s	RRCK
Row6300_Row3168_Row55997_Row1360630_Row1356819_Row1301763_Row1353824_Row3441	13842766	1607515	=	24210503	CHEMBL3093137	409.48	C24H27NO5	COc1ccc2c(c1O)CCCC(CCC#N)=C2c1cc(OC)c(OC)c(OC)c1	19.6	10^-6cm/s	RRCK	Manually Curated
Row6300_Row3168_Row55997_Row1360630_Row1356819_Row1301763_Row1353824_Row6300_Row3168_Row55997_Row1360630_Row1356819_Row1301763_Row1353824	13842766	1607515	=	24210503	CHEMBL3093137	409.48	C24H27NO5	COc1ccc2c(c1O)CCCC(CCC#N)=C2c1cc(OC)c(OC)c(OC)c1	19.6	Ucm/s	RRCK
Row6301_Row3168_Row55997_Row1360633_Row1356822_Row1301766_Row1353827_Row3442	13842767	1607518	=	24210503	CHEMBL3093140	430.5	C24H30O7	COc1ccc2c(c1O)CCCC(CC(O)CO)=C2c1cc(OC)c(OC)c(OC)c1	16.1	10^-6cm/s	RRCK	Manually Curated
Row6301_Row3168_Row55997_Row1360633_Row1356822_Row1301766_Row1353827_Row6301_Row3168_Row55997_Row1360633_Row1356822_Row1301766_Row1353827	13842767	1607518	=	24210503	CHEMBL3093140	430.5	C24H30O7	COc1ccc2c(c1O)CCCC(CC(O)CO)=C2c1cc(OC)c(OC)c(OC)c1	16.1	Ucm/s	RRCK
Row6302_Row3168_Row55997_Row1360635_Row1356824_Row1301768_Row1353829_Row3443	13842768	1607520	=	24210503	CHEMBL3093142	384.47	C23H28O5	CCC1=C(c2cc(OC)c(OC)c(OC)c2)c2ccc(OC)c(O)c2CCC1	3.3	10^-6cm/s	RRCK	Manually Curated
Row6302_Row3168_Row55997_Row1360635_Row1356824_Row1301768_Row1353829_Row6302_Row3168_Row55997_Row1360635_Row1356824_Row1301768_Row1353829	13842768	1607520	=	24210503	CHEMBL3093142	384.47	C23H28O5	CCC1=C(c2cc(OC)c(OC)c(OC)c2)c2ccc(OC)c(O)c2CCC1	3.3	Ucm/s	RRCK
Row6303_Row3168_Row55997_Row1360636_Row1356825_Row1301769_Row1353830_Row3444	13842769	1607521	=	24210503	CHEMBL3093143	370.45	C22H26O5	COc1ccc2c(c1O)CCCC(C)=C2c1cc(OC)c(OC)c(OC)c1	6.2	10^-6cm/s	RRCK	Manually Curated
Row6303_Row3168_Row55997_Row1360636_Row1356825_Row1301769_Row1353830_Row6303_Row3168_Row55997_Row1360636_Row1356825_Row1301769_Row1353830	13842769	1607521	=	24210503	CHEMBL3093143	370.45	C22H26O5	COc1ccc2c(c1O)CCCC(C)=C2c1cc(OC)c(OC)c(OC)c1	6.2	Ucm/s	RRCK
Row6348_Row3183_Row56194_Row1362430_Row1358619_Row1303563_Row1355624_Row3538	13865889	1609317	=	24332858	CHEMBL3098547	893	C47H60N2O15	CO[C@H]1C(=O)[C@]2(C)[C@@H](OC(=O)N(C)C)C[C@H]3OC[C@@]3(OC(C)=O)[C@H]2[C@H](OC(=O)c2ccccc2)[C@]2(O)C[C@H](OC(=O)[C@H](O)[C@@H](NC(=O)OC(C)(C)C)c3ccccc3)C(C)=C1C2(C)C	4.25	10^-6cm/s	MDCK	Manually Curated
Row6352_Row3182_Row56194_Row1362430_Row1358619_Row1303563_Row1355624_Row3539	13865893	1609317	=	24332858	CHEMBL3098547	893	C47H60N2O15	CO[C@H]1C(=O)[C@]2(C)[C@@H](OC(=O)N(C)C)C[C@H]3OC[C@@]3(OC(C)=O)[C@H]2[C@H](OC(=O)c2ccccc2)[C@]2(O)C[C@H](OC(=O)[C@H](O)[C@@H](NC(=O)OC(C)(C)C)c3ccccc3)C(C)=C1C2(C)C	1.02	10^-6cm/s	MDCK	Manually Curated
Row6356_Row3185_Row56194_Row1362430_Row1358619_Row1303563_Row1355624_Row3540	13865901	1609317	=	24332858	CHEMBL3098547	893	C47H60N2O15	CO[C@H]1C(=O)[C@]2(C)[C@@H](OC(=O)N(C)C)C[C@H]3OC[C@@]3(OC(C)=O)[C@H]2[C@H](OC(=O)c2ccccc2)[C@]2(O)C[C@H](OC(=O)[C@H](O)[C@@H](NC(=O)OC(C)(C)C)c3ccccc3)C(C)=C1C2(C)C	5.26	10^-6cm/s	MDCK	Manually Curated
Row6360_Row3186_Row56194_Row1362430_Row1358619_Row1303563_Row1355624_Row3541	13865905	1609317	=	24332858	CHEMBL3098547	893	C47H60N2O15	CO[C@H]1C(=O)[C@]2(C)[C@@H](OC(=O)N(C)C)C[C@H]3OC[C@@]3(OC(C)=O)[C@H]2[C@H](OC(=O)c2ccccc2)[C@]2(O)C[C@H](OC(=O)[C@H](O)[C@@H](NC(=O)OC(C)(C)C)c3ccccc3)C(C)=C1C2(C)C	0.52	10^-6cm/s	MDCK	Manually Curated
Row6364_Row3188_Row56194_Row1362430_Row1358619_Row1303563_Row1355624_Row3542	13865913	1609317	=	24332858	CHEMBL3098547	893	C47H60N2O15	CO[C@H]1C(=O)[C@]2(C)[C@@H](OC(=O)N(C)C)C[C@H]3OC[C@@]3(OC(C)=O)[C@H]2[C@H](OC(=O)c2ccccc2)[C@]2(O)C[C@H](OC(=O)[C@H](O)[C@@H](NC(=O)OC(C)(C)C)c3ccccc3)C(C)=C1C2(C)C	3.06	10^-6cm/s	MDCK	Manually Curated
Row6368_Row3189_Row56194_Row1362430_Row1358619_Row1303563_Row1355624_Row3543	13865917	1609317	=	24332858	CHEMBL3098547	893	C47H60N2O15	CO[C@H]1C(=O)[C@]2(C)[C@@H](OC(=O)N(C)C)C[C@H]3OC[C@@]3(OC(C)=O)[C@H]2[C@H](OC(=O)c2ccccc2)[C@]2(O)C[C@H](OC(=O)[C@H](O)[C@@H](NC(=O)OC(C)(C)C)c3ccccc3)C(C)=C1C2(C)C	1.56	10^-6cm/s	MDCK	Manually Curated
Row6372_Row3193_Row56194_Row1362430_Row1358619_Row1303563_Row1355624_Row3544	13865925	1609317	=	24332858	CHEMBL3098547	893	C47H60N2O15	CO[C@H]1C(=O)[C@]2(C)[C@@H](OC(=O)N(C)C)C[C@H]3OC[C@@]3(OC(C)=O)[C@H]2[C@H](OC(=O)c2ccccc2)[C@]2(O)C[C@H](OC(=O)[C@H](O)[C@@H](NC(=O)OC(C)(C)C)c3ccccc3)C(C)=C1C2(C)C	3.17	10^-6cm/s	MDCK	Manually Curated
Row6376_Row3197_Row56194_Row1362430_Row1358619_Row1303563_Row1355624_Row3545	13865929	1609317	=	24332858	CHEMBL3098547	893	C47H60N2O15	CO[C@H]1C(=O)[C@]2(C)[C@@H](OC(=O)N(C)C)C[C@H]3OC[C@@]3(OC(C)=O)[C@H]2[C@H](OC(=O)c2ccccc2)[C@]2(O)C[C@H](OC(=O)[C@H](O)[C@@H](NC(=O)OC(C)(C)C)c3ccccc3)C(C)=C1C2(C)C	1.39	10^-6cm/s	MDCK	Manually Curated
Row6376_Row3197_Row56194_Row1362430_Row1358619_Row1303563_Row1355624_Row6376_Row3197_Row56194_Row1362430_Row1358619_Row1303563_Row1355624	13865929	1609317	=	24332858	CHEMBL3098547	893	C47H60N2O15	CO[C@H]1C(=O)[C@]2(C)[C@@H](OC(=O)N(C)C)C[C@H]3OC[C@@]3(OC(C)=O)[C@H]2[C@H](OC(=O)c2ccccc2)[C@]2(O)C[C@H](OC(=O)[C@H](O)[C@@H](NC(=O)OC(C)(C)C)c3ccccc3)C(C)=C1C2(C)C	1.39	Ucm/s	MDCK
Row6347_Row3183_Row56194_Row1362443_Row1358632_Row1303576_Row1355637_Row3566	13865888	1609330	=	24332858	CHEMBL3098560	934.99	C48H58N2O17	CO[C@H]1C[C@H]2OC[C@@]2(OC(C)=O)[C@H]2[C@H](OC(=O)c3ccccc3)[C@]34OC(=O)O[C@H]3[C@H](OC(=O)[C@H](O)[C@@H](NC(=O)OC(C)(C)C)c3ccccc3)C(C)=C([C@@H](OC(=O)N(C)C)C(=O)[C@]12C)C4(C)C	1.92	10^-6cm/s	MDCK	Manually Curated
Row6351_Row3182_Row56194_Row1362443_Row1358632_Row1303576_Row1355637_Row3567	13865892	1609330	=	24332858	CHEMBL3098560	934.99	C48H58N2O17	CO[C@H]1C[C@H]2OC[C@@]2(OC(C)=O)[C@H]2[C@H](OC(=O)c3ccccc3)[C@]34OC(=O)O[C@H]3[C@H](OC(=O)[C@H](O)[C@@H](NC(=O)OC(C)(C)C)c3ccccc3)C(C)=C([C@@H](OC(=O)N(C)C)C(=O)[C@]12C)C4(C)C	1.58	10^-6cm/s	MDCK	Manually Curated
Row6355_Row3185_Row56194_Row1362443_Row1358632_Row1303576_Row1355637_Row3568	13865900	1609330	=	24332858	CHEMBL3098560	934.99	C48H58N2O17	CO[C@H]1C[C@H]2OC[C@@]2(OC(C)=O)[C@H]2[C@H](OC(=O)c3ccccc3)[C@]34OC(=O)O[C@H]3[C@H](OC(=O)[C@H](O)[C@@H](NC(=O)OC(C)(C)C)c3ccccc3)C(C)=C([C@@H](OC(=O)N(C)C)C(=O)[C@]12C)C4(C)C	6.38	10^-6cm/s	MDCK	Manually Curated
Row6359_Row3186_Row56194_Row1362443_Row1358632_Row1303576_Row1355637_Row3569	13865904	1609330	=	24332858	CHEMBL3098560	934.99	C48H58N2O17	CO[C@H]1C[C@H]2OC[C@@]2(OC(C)=O)[C@H]2[C@H](OC(=O)c3ccccc3)[C@]34OC(=O)O[C@H]3[C@H](OC(=O)[C@H](O)[C@@H](NC(=O)OC(C)(C)C)c3ccccc3)C(C)=C([C@@H](OC(=O)N(C)C)C(=O)[C@]12C)C4(C)C	0.63	10^-6cm/s	MDCK	Manually Curated
Row6363_Row3188_Row56194_Row1362443_Row1358632_Row1303576_Row1355637_Row3570	13865912	1609330	=	24332858	CHEMBL3098560	934.99	C48H58N2O17	CO[C@H]1C[C@H]2OC[C@@]2(OC(C)=O)[C@H]2[C@H](OC(=O)c3ccccc3)[C@]34OC(=O)O[C@H]3[C@H](OC(=O)[C@H](O)[C@@H](NC(=O)OC(C)(C)C)c3ccccc3)C(C)=C([C@@H](OC(=O)N(C)C)C(=O)[C@]12C)C4(C)C	3	10^-6cm/s	MDCK	Manually Curated
Row6367_Row3189_Row56194_Row1362443_Row1358632_Row1303576_Row1355637_Row3571	13865916	1609330	=	24332858	CHEMBL3098560	934.99	C48H58N2O17	CO[C@H]1C[C@H]2OC[C@@]2(OC(C)=O)[C@H]2[C@H](OC(=O)c3ccccc3)[C@]34OC(=O)O[C@H]3[C@H](OC(=O)[C@H](O)[C@@H](NC(=O)OC(C)(C)C)c3ccccc3)C(C)=C([C@@H](OC(=O)N(C)C)C(=O)[C@]12C)C4(C)C	3	10^-6cm/s	MDCK	Manually Curated
Row6371_Row3193_Row56194_Row1362443_Row1358632_Row1303576_Row1355637_Row3572	13865924	1609330	=	24332858	CHEMBL3098560	934.99	C48H58N2O17	CO[C@H]1C[C@H]2OC[C@@]2(OC(C)=O)[C@H]2[C@H](OC(=O)c3ccccc3)[C@]34OC(=O)O[C@H]3[C@H](OC(=O)[C@H](O)[C@@H](NC(=O)OC(C)(C)C)c3ccccc3)C(C)=C([C@@H](OC(=O)N(C)C)C(=O)[C@]12C)C4(C)C	2.99	10^-6cm/s	MDCK	Manually Curated
Row6375_Row3197_Row56194_Row1362443_Row1358632_Row1303576_Row1355637_Row3573	13865928	1609330	=	24332858	CHEMBL3098560	934.99	C48H58N2O17	CO[C@H]1C[C@H]2OC[C@@]2(OC(C)=O)[C@H]2[C@H](OC(=O)c3ccccc3)[C@]34OC(=O)O[C@H]3[C@H](OC(=O)[C@H](O)[C@@H](NC(=O)OC(C)(C)C)c3ccccc3)C(C)=C([C@@H](OC(=O)N(C)C)C(=O)[C@]12C)C4(C)C	1.4	10^-6cm/s	MDCK	Manually Curated
Row6375_Row3197_Row56194_Row1362443_Row1358632_Row1303576_Row1355637_Row6375_Row3197_Row56194_Row1362443_Row1358632_Row1303576_Row1355637	13865928	1609330	=	24332858	CHEMBL3098560	934.99	C48H58N2O17	CO[C@H]1C[C@H]2OC[C@@]2(OC(C)=O)[C@H]2[C@H](OC(=O)c3ccccc3)[C@]34OC(=O)O[C@H]3[C@H](OC(=O)[C@H](O)[C@@H](NC(=O)OC(C)(C)C)c3ccccc3)C(C)=C([C@@H](OC(=O)N(C)C)C(=O)[C@]12C)C4(C)C	1.4	Ucm/s	MDCK
Row12188_Row6243_Row76412_Row1365038_Row1361227_Row1306171_Row1358232_Row7646	18904116	1611943	=	30715878	CHEMBL3103867	406.47	C22H23FN6O	Nc1ccc(-c2ccccc2F)nc1C(=O)Nc1cnccc1N1CCC[C@H](N)C1	0.5	10^-6cm/s	MDCK	Manually Curated
Row12188_Row6243_Row76412_Row1365038_Row1361227_Row1306171_Row1358232_Row12188_Row6243_Row76412_Row1365038_Row1361227_Row1306171_Row1358232	18904116	1611943	=	30715878	CHEMBL3103867	406.47	C22H23FN6O	Nc1ccc(-c2ccccc2F)nc1C(=O)Nc1cnccc1N1CCC[C@H](N)C1	0.5	10'-6 Cm/s	MDCK
Row6504_Row3218_Row56398_Row1367550_Row1363739_Row1308683_Row1360744_Row4104	13890659	1614536	=	24900776	CHEMBL3109337	436.49	C24H25FN4O3	COCCOc1ccn2c(-c3ccc4cccc(O[C@@H]5CCNC[C@H]5F)c4n3)cnc2c1	4.4	10^-6cm/s	LLC-PK1	Manually Curated
Row6506_Row3218_Row56398_Row1367550_Row1363739_Row1308683_Row1360744_Row4105	13890661	1614536	=	24900776	CHEMBL3109337	436.49	C24H25FN4O3	COCCOc1ccn2c(-c3ccc4cccc(O[C@@H]5CCNC[C@H]5F)c4n3)cnc2c1	3.7	10^-6cm/s	LLC-PK1	Manually Curated
Row6507_Row3218_Row56398_Row1367553_Row1363742_Row1308686_Row1360747_Row4106	13890662	1614539	=	24900776	CHEMBL3109340	418.5	C24H26N4O3	COCCOc1ccn2c(-c3ccc4cccc(OC5CCNCC5)c4n3)cnc2c1	16.3	10^-6cm/s	LLC-PK1	Manually Curated
Row6505_Row3218_Row56398_Row1367569_Row1363758_Row1308702_Row1360763_Row4107	13890660	1614555	=	24900776	CHEMBL3109356	436.49	C24H25FN4O3	COCCOc1ccn2c(-c3ccc4cccc(O[C@@H]5CCNC[C@@H]5F)c4n3)cnc2c1	2.7	10^-6cm/s	LLC-PK1	Manually Curated
Row6511_Row3223_Row56425_Row1368002_Row1364191_Row1309135_Row1361196_Row3445	13893972	1614988	=	24215237	CHEMBL3109785	305.35	C16H20FN3O2	CC(=O)NC[C@@H]1CC(c2ccc(N3CCCC3)c(F)c2)=NO1	35	10^-6cm/s	MDCK	Manually Curated
Row6522_Row3225_Row56425_Row1368004_Row1364193_Row1309137_Row1361198_Row3446	13893995	1614990	=	24215237	CHEMBL3109787	369.46	C17H24FN3O3S	CC(C)S(=O)(=O)NC[C@@H]1CC(c2ccc(N3CCCC3)c(F)c2)=NO1	18.6	10^-6cm/s	MDCK	Manually Curated
Row6522_Row3225_Row56425_Row1368004_Row1364193_Row1309137_Row1361198_Row6522_Row3225_Row56425_Row1368004_Row1364193_Row1309137_Row1361198	13893995	1614990	=	24215237	CHEMBL3109787	369.46	C17H24FN3O3S	CC(C)S(=O)(=O)NC[C@@H]1CC(c2ccc(N3CCCC3)c(F)c2)=NO1	18.6	Ucm/s	MDCK
Row6518_Row3225_Row56425_Row1368008_Row1364197_Row1309141_Row1361202_Row3447	13893991	1614994	=	24215237	CHEMBL3109791	426.51	C19H27FN4O4S	CC(=O)N[C@H]1CCN(c2ccc(C3=NO[C@H](CNS(=O)(=O)C(C)C)C3)cc2F)C1	3.93	10^-6cm/s	MDCK	Manually Curated
Row6518_Row3225_Row56425_Row1368008_Row1364197_Row1309141_Row1361202_Row6518_Row3225_Row56425_Row1368008_Row1364197_Row1309141_Row1361202	13893991	1614994	=	24215237	CHEMBL3109791	426.51	C19H27FN4O4S	CC(=O)N[C@H]1CCN(c2ccc(C3=NO[C@H](CNS(=O)(=O)C(C)C)C3)cc2F)C1	3.93	Ucm/s	MDCK
Row6516_Row3225_Row56425_Row1368010_Row1364199_Row1309143_Row1361204_Row3448	13893989	1614996	=	24215237	CHEMBL3109793	377.44	C18H20FN3O3S	CC(C)S(=O)(=O)NCC1CC(c2ccc(-c3cccnc3)c(F)c2)=NO1	22	10^-6cm/s	MDCK	Manually Curated
Row6516_Row3225_Row56425_Row1368010_Row1364199_Row1309143_Row1361204_Row6516_Row3225_Row56425_Row1368010_Row1364199_Row1309143_Row1361204	13893989	1614996	=	24215237	CHEMBL3109793	377.44	C18H20FN3O3S	CC(C)S(=O)(=O)NCC1CC(c2ccc(-c3cccnc3)c(F)c2)=NO1	22	Ucm/s	MDCK
Row6515_Row3225_Row56425_Row1368011_Row1364200_Row1309144_Row1361205_Row3449	13893988	1614997	=	24215237	CHEMBL3109794	401.46	C20H20FN3O3S	CC(C)S(=O)(=O)NCC1CC(c2ccc(-c3ccc(C#N)cc3)c(F)c2)=NO1	16.7	10^-6cm/s	MDCK	Manually Curated
Row6515_Row3225_Row56425_Row1368011_Row1364200_Row1309144_Row1361205_Row6515_Row3225_Row56425_Row1368011_Row1364200_Row1309144_Row1361205	13893988	1614997	=	24215237	CHEMBL3109794	401.46	C20H20FN3O3S	CC(C)S(=O)(=O)NCC1CC(c2ccc(-c3ccc(C#N)cc3)c(F)c2)=NO1	16.7	Ucm/s	MDCK
Row6514_Row3225_Row56425_Row1368012_Row1364201_Row1309145_Row1361206_Row3450	13893987	1614998	=	24215237	CHEMBL3109795	401.46	C20H20FN3O3S	CC(C)S(=O)(=O)NCC1CC(c2ccc(-c3cccc(C#N)c3)c(F)c2)=NO1	15.1	10^-6cm/s	MDCK	Manually Curated
Row6514_Row3225_Row56425_Row1368012_Row1364201_Row1309145_Row1361206_Row6514_Row3225_Row56425_Row1368012_Row1364201_Row1309145_Row1361206	13893987	1614998	=	24215237	CHEMBL3109795	401.46	C20H20FN3O3S	CC(C)S(=O)(=O)NCC1CC(c2ccc(-c3cccc(C#N)c3)c(F)c2)=NO1	15.1	Ucm/s	MDCK
Row6513_Row3225_Row56425_Row1368013_Row1364202_Row1309146_Row1361207_Row3451	13893986	1614999	=	24215237	CHEMBL3109796	401.46	C20H20FN3O3S	CC(C)S(=O)(=O)NCC1CC(c2ccc(-c3ccccc3C#N)c(F)c2)=NO1	12.9	10^-6cm/s	MDCK	Manually Curated
Row6513_Row3225_Row56425_Row1368013_Row1364202_Row1309146_Row1361207_Row6513_Row3225_Row56425_Row1368013_Row1364202_Row1309146_Row1361207	13893986	1614999	=	24215237	CHEMBL3109796	401.46	C20H20FN3O3S	CC(C)S(=O)(=O)NCC1CC(c2ccc(-c3ccccc3C#N)c(F)c2)=NO1	12.9	Ucm/s	MDCK
Row6512_Row3225_Row56425_Row1368014_Row1364203_Row1309147_Row1361208_Row3452	13893985	1615000	=	24215237	CHEMBL3108791	401.46	C20H20FN3O3S	CC(C)S(=O)(=O)NC[C@@H]1CC(c2ccc(-c3ccccc3C#N)c(F)c2)=NO1	29.1	10^-6cm/s	MDCK	Manually Curated
Row6512_Row3225_Row56425_Row1368014_Row1364203_Row1309147_Row1361208_Row6512_Row3225_Row56425_Row1368014_Row1364203_Row1309147_Row1361208	13893985	1615000	=	24215237	CHEMBL3108791	401.46	C20H20FN3O3S	CC(C)S(=O)(=O)NC[C@@H]1CC(c2ccc(-c3ccccc3C#N)c(F)c2)=NO1	29.1	Ucm/s	MDCK
Row6608_Row3286_Row56748_Row1374498_Row1370687_Row1315631_Row1367692_Row3611	13931295	1621535	=	24392688	CHEMBL3122206	340.39	C17H20N6O2	CCN(CC)C(=O)c1nn(C)c2nc(OCc3ccccn3)cnc12	31.5	10^-6cm/s	RRCK	Manually Curated
Row6608_Row3286_Row56748_Row1374498_Row1370687_Row1315631_Row1367692_Row6608_Row3286_Row56748_Row1374498_Row1370687_Row1315631_Row1367692	13931295	1621535	=	24392688	CHEMBL3122206	340.39	C17H20N6O2	CCN(CC)C(=O)c1nn(C)c2nc(OCc3ccccn3)cnc12	31.5	Ucm/s	RRCK
Row6607_Row3286_Row56748_Row1374499_Row1370688_Row1315632_Row1367693_Row3612	13931294	1621536	=	24392688	CHEMBL3122207	316.36	C19H16N4O	Cn1nc(-c2ccccc2)c2ccc(OCc3ccccn3)nc21	0.78	10^-6cm/s	RRCK	Manually Curated
Row6607_Row3286_Row56748_Row1374499_Row1370688_Row1315632_Row1367693_Row6607_Row3286_Row56748_Row1374499_Row1370688_Row1315632_Row1367693	13931294	1621536	=	24392688	CHEMBL3122207	316.36	C19H16N4O	Cn1nc(-c2ccccc2)c2ccc(OCc3ccccn3)nc21	0.78	Ucm/s	RRCK
Row6606_Row3286_Row56748_Row1374500_Row1370689_Row1315633_Row1367694_Row3613	13931293	1621537	=	24392688	CHEMBL3122208	317.35	C18H15N5O	Cn1nc(-c2ccccn2)c2ccc(OCc3ccccn3)nc21	11.66	10^-6cm/s	RRCK	Manually Curated
Row6606_Row3286_Row56748_Row1374500_Row1370689_Row1315633_Row1367694_Row6606_Row3286_Row56748_Row1374500_Row1370689_Row1315633_Row1367694	13931293	1621537	=	24392688	CHEMBL3122208	317.35	C18H15N5O	Cn1nc(-c2ccccn2)c2ccc(OCc3ccccn3)nc21	11.66	Ucm/s	RRCK
Row6605_Row3286_Row56748_Row1374501_Row1370690_Row1315634_Row1367695_Row3614	13931292	1621538	=	24392688	CHEMBL3122209	317.35	C18H15N5O	Cn1nc(-c2cccnc2)c2ccc(OCc3ccccn3)nc21	24.4	10^-6cm/s	RRCK	Manually Curated
Row6605_Row3286_Row56748_Row1374501_Row1370690_Row1315634_Row1367695_Row6605_Row3286_Row56748_Row1374501_Row1370690_Row1315634_Row1367695	13931292	1621538	=	24392688	CHEMBL3122209	317.35	C18H15N5O	Cn1nc(-c2cccnc2)c2ccc(OCc3ccccn3)nc21	24.4	Ucm/s	RRCK
Row6604_Row3286_Row56748_Row1374502_Row1370691_Row1315635_Row1367696_Row3615	13931291	1621539	=	24392688	CHEMBL3122210	318.34	C17H14N6O	Cn1nc(-c2cccnc2)c2ncc(OCc3ccccn3)nc21	22.5	10^-6cm/s	RRCK	Manually Curated
Row6604_Row3286_Row56748_Row1374502_Row1370691_Row1315635_Row1367696_Row6604_Row3286_Row56748_Row1374502_Row1370691_Row1315635_Row1367696	13931291	1621539	=	24392688	CHEMBL3122210	318.34	C17H14N6O	Cn1nc(-c2cccnc2)c2ncc(OCc3ccccn3)nc21	22.5	Ucm/s	RRCK
Row6603_Row3286_Row56748_Row1374503_Row1370692_Row1315636_Row1367697_Row3616	13931290	1621540	=	24392688	CHEMBL3122211	332.37	C18H16N6O	Cc1cccnc1-c1nn(C)c2nc(OCc3ccccn3)cnc12	28.5	10^-6cm/s	RRCK	Manually Curated
Row6603_Row3286_Row56748_Row1374503_Row1370692_Row1315636_Row1367697_Row6603_Row3286_Row56748_Row1374503_Row1370692_Row1315636_Row1367697	13931290	1621540	=	24392688	CHEMBL3122211	332.37	C18H16N6O	Cc1cccnc1-c1nn(C)c2nc(OCc3ccccn3)cnc12	28.5	Ucm/s	RRCK
Row6602_Row3286_Row56748_Row1374504_Row1370693_Row1315637_Row1367698_Row3617	13931289	1621541	=	24392688	CHEMBL3122212	332.37	C18H16N6O	Cc1ccncc1-c1nn(C)c2nc(OCc3ccccn3)cnc12	22	10^-6cm/s	RRCK	Manually Curated
Row6602_Row3286_Row56748_Row1374504_Row1370693_Row1315637_Row1367698_Row6602_Row3286_Row56748_Row1374504_Row1370693_Row1315637_Row1367698	13931289	1621541	=	24392688	CHEMBL3122212	332.37	C18H16N6O	Cc1ccncc1-c1nn(C)c2nc(OCc3ccccn3)cnc12	22	Ucm/s	RRCK
Row6601_Row3286_Row56748_Row1374505_Row1370694_Row1315638_Row1367699_Row3618	13931288	1621542	=	24392688	CHEMBL3122213	386.34	C18H13F3N6O	Cn1nc(-c2cnccc2C(F)(F)F)c2ncc(OCc3ccccn3)nc21	21.4	10^-6cm/s	RRCK	Manually Curated
Row6601_Row3286_Row56748_Row1374505_Row1370694_Row1315638_Row1367699_Row6601_Row3286_Row56748_Row1374505_Row1370694_Row1315638_Row1367699	13931288	1621542	=	24392688	CHEMBL3122213	386.34	C18H13F3N6O	Cn1nc(-c2cnccc2C(F)(F)F)c2ncc(OCc3ccccn3)nc21	21.4	Ucm/s	RRCK
Row6600_Row3286_Row56748_Row1374506_Row1370695_Row1315639_Row1367700_Row3619	13931287	1621543	=	24392688	CHEMBL3122214	384.35	C18H14F2N6O2	Cn1nc(-c2ncccc2OC(F)F)c2ncc(OCc3ccccn3)nc21	28.7	10^-6cm/s	RRCK	Manually Curated
Row6600_Row3286_Row56748_Row1374506_Row1370695_Row1315639_Row1367700_Row6600_Row3286_Row56748_Row1374506_Row1370695_Row1315639_Row1367700	13931287	1621543	=	24392688	CHEMBL3122214	384.35	C18H14F2N6O2	Cn1nc(-c2ncccc2OC(F)F)c2ncc(OCc3ccccn3)nc21	28.7	Ucm/s	RRCK
Row6599_Row3286_Row56748_Row1374507_Row1370696_Row1315640_Row1367701_Row3620	13931286	1621544	=	24392688	CHEMBL3122215	366.81	C18H15ClN6O	Cc1c(Cl)cncc1-c1nn(C)c2nc(OCc3ccccn3)cnc12	14.1	10^-6cm/s	RRCK	Manually Curated
Row6599_Row3286_Row56748_Row1374507_Row1370696_Row1315640_Row1367701_Row6599_Row3286_Row56748_Row1374507_Row1370696_Row1315640_Row1367701	13931286	1621544	=	24392688	CHEMBL3122215	366.81	C18H15ClN6O	Cc1c(Cl)cncc1-c1nn(C)c2nc(OCc3ccccn3)cnc12	14.1	Ucm/s	RRCK
Row6598_Row3286_Row56748_Row1374508_Row1370697_Row1315641_Row1367702_Row3621	13931285	1621545	=	24392688	CHEMBL3122216	333.36	C17H15N7O	Cc1ccnnc1-c1nn(C)c2nc(OCc3ccccn3)cnc12	21.5	10^-6cm/s	RRCK	Manually Curated
Row6598_Row3286_Row56748_Row1374508_Row1370697_Row1315641_Row1367702_Row6598_Row3286_Row56748_Row1374508_Row1370697_Row1315641_Row1367702	13931285	1621545	=	24392688	CHEMBL3122216	333.36	C17H15N7O	Cc1ccnnc1-c1nn(C)c2nc(OCc3ccccn3)cnc12	21.5	Ucm/s	RRCK
Row6597_Row3286_Row56748_Row1374509_Row1370698_Row1315642_Row1367703_Row3622	13931284	1621546	=	24392688	CHEMBL3122217	335.37	C17H17N7O	Cc1c(-c2nn(C)c3nc(OCc4ccccn4)cnc23)cnn1C	14.4	10^-6cm/s	RRCK	Manually Curated
Row6597_Row3286_Row56748_Row1374509_Row1370698_Row1315642_Row1367703_Row6597_Row3286_Row56748_Row1374509_Row1370698_Row1315642_Row1367703	13931284	1621546	=	24392688	CHEMBL3122217	335.37	C17H17N7O	Cc1c(-c2nn(C)c3nc(OCc4ccccn4)cnc23)cnn1C	14.4	Ucm/s	RRCK
Row6596_Row3286_Row56748_Row1374510_Row1370699_Row1315643_Row1367704_Row3623	13931283	1621547	=	24392688	CHEMBL3122218	346.39	C19H18N6O	CCn1nc(-c2cnccc2C)c2ncc(OCc3ccccn3)nc21	13.8	10^-6cm/s	RRCK	Manually Curated
Row6596_Row3286_Row56748_Row1374510_Row1370699_Row1315643_Row1367704_Row6596_Row3286_Row56748_Row1374510_Row1370699_Row1315643_Row1367704	13931283	1621547	=	24392688	CHEMBL3122218	346.39	C19H18N6O	CCn1nc(-c2cnccc2C)c2ncc(OCc3ccccn3)nc21	13.8	Ucm/s	RRCK
Row6595_Row3286_Row56748_Row1374511_Row1370700_Row1315644_Row1367705_Row3624	13931282	1621548	=	24392688	CHEMBL3122219	358.41	C20H18N6O	Cc1ccncc1-c1nn(C2CC2)c2nc(OCc3ccccn3)cnc12	19.6	10^-6cm/s	RRCK	Manually Curated
Row6595_Row3286_Row56748_Row1374511_Row1370700_Row1315644_Row1367705_Row6595_Row3286_Row56748_Row1374511_Row1370700_Row1315644_Row1367705	13931282	1621548	=	24392688	CHEMBL3122219	358.41	C20H18N6O	Cc1ccncc1-c1nn(C2CC2)c2nc(OCc3ccccn3)cnc12	19.6	Ucm/s	RRCK
Row6610_Row3286_Row56748_Row1374513_Row1370702_Row1315646_Row1367707_Row3625	13931297	1621550	=	24392688	CHEMBL3122221	353.43	C19H23N5O2	CCC(C)NC(=O)c1nn(C)c2nc(OCc3cccc(C)n3)ccc12	19.8	10^-6cm/s	RRCK	Manually Curated
Row6610_Row3286_Row56748_Row1374513_Row1370702_Row1315646_Row1367707_Row6610_Row3286_Row56748_Row1374513_Row1370702_Row1315646_Row1367707	13931297	1621550	=	24392688	CHEMBL3122221	353.43	C19H23N5O2	CCC(C)NC(=O)c1nn(C)c2nc(OCc3cccc(C)n3)ccc12	19.8	Ucm/s	RRCK
Row6609_Row3286_Row56748_Row1374517_Row1370706_Row1315650_Row1367711_Row3626	13931296	1621554	=	24392688	CHEMBL3122225	351.41	C19H21N5O2	C[C@@H]1CCCN1C(=O)c1nn(C)c2nc(OCc3ccccn3)ccc12	21	10^-6cm/s	RRCK	Manually Curated
Row6609_Row3286_Row56748_Row1374517_Row1370706_Row1315650_Row1367711_Row6609_Row3286_Row56748_Row1374517_Row1370706_Row1315650_Row1367711	13931296	1621554	=	24392688	CHEMBL3122225	351.41	C19H21N5O2	C[C@@H]1CCCN1C(=O)c1nn(C)c2nc(OCc3ccccn3)ccc12	21	Ucm/s	RRCK
Row6704_Row3317_Row56869_Row1376639_Row1372828_Row1317772_Row1369833_Row3630	13948441	1623690	=	24397738	CHEMBL3127069	380.42	C21H21FN4O2	CN1C(=O)[C@]2(N=C1N)c1cc(-c3cccnc3F)ccc1C[C@H]1CCOC[C@@H]12	8.5	10^-6cm/s	LLC-PK1	Manually Curated
Row6704_Row3317_Row56869_Row1376639_Row1372828_Row1317772_Row1369833_Row6704_Row3317_Row56869_Row1376639_Row1372828_Row1317772_Row1369833	13948441	1623690	=	24397738	CHEMBL3127069	380.42	C21H21FN4O2	CN1C(=O)[C@]2(N=C1N)c1cc(-c3cccnc3F)ccc1C[C@H]1CCOC[C@@H]12	8.5	Ucm/s	LLC-PK1
Row6718_Row3317_Row56869_Row1376641_Row1372830_Row1317774_Row1369835_Row3631	13948607	1623692	=	24397738	CHEMBL3127071	403.84	C20H19ClFN3O3	C[C@]12CCOC[C@@H]1[C@]1(COC(N)=N1)c1cc(-c3cncc(Cl)c3)c(F)cc1O2	22	10^-6cm/s	LLC-PK1	Manually Curated
Row6718_Row3317_Row56869_Row1376641_Row1372830_Row1317774_Row1369835_Row6718_Row3317_Row56869_Row1376641_Row1372830_Row1317774_Row1369835	13948607	1623692	=	24397738	CHEMBL3127071	403.84	C20H19ClFN3O3	C[C@]12CCOC[C@@H]1[C@]1(COC(N)=N1)c1cc(-c3cncc(Cl)c3)c(F)cc1O2	22	Ucm/s	LLC-PK1
Row6713_Row3317_Row56869_Row1376642_Row1372831_Row1317775_Row1369836_Row3632	13948602	1623693	=	24397738	CHEMBL3127072	387.39	C20H19F2N3O3	C[C@]12CCOC[C@@H]1[C@]1(COC(N)=N1)c1cc(-c3cccnc3F)c(F)cc1O2	27	10^-6cm/s	LLC-PK1	Manually Curated
Row6713_Row3317_Row56869_Row1376642_Row1372831_Row1317775_Row1369836_Row6713_Row3317_Row56869_Row1376642_Row1372831_Row1317775_Row1369836	13948602	1623693	=	24397738	CHEMBL3127072	387.39	C20H19F2N3O3	C[C@]12CCOC[C@@H]1[C@]1(COC(N)=N1)c1cc(-c3cccnc3F)c(F)cc1O2	27	Ucm/s	LLC-PK1
Row6717_Row3317_Row56869_Row1376643_Row1372832_Row1317776_Row1369837_Row3633	13948606	1623694	=	24397738	CHEMBL3127073	385.85	C20H20ClN3O3	C[C@]12CCOC[C@@H]1[C@]1(COC(N)=N1)c1cc(-c3cncc(Cl)c3)ccc1O2	23	10^-6cm/s	LLC-PK1	Manually Curated
Row6717_Row3317_Row56869_Row1376643_Row1372832_Row1317776_Row1369837_Row6717_Row3317_Row56869_Row1376643_Row1372832_Row1317776_Row1369837	13948606	1623694	=	24397738	CHEMBL3127073	385.85	C20H20ClN3O3	C[C@]12CCOC[C@@H]1[C@]1(COC(N)=N1)c1cc(-c3cncc(Cl)c3)ccc1O2	23	Ucm/s	LLC-PK1
Row6715_Row3317_Row56869_Row1376644_Row1372833_Row1317777_Row1369838_Row3634	13948604	1623695	=	24397738	CHEMBL3127074	369.4	C20H20FN3O3	C[C@]12CCOC[C@@H]1[C@]1(COC(N)=N1)c1cc(-c3cncc(F)c3)ccc1O2	25	10^-6cm/s	LLC-PK1	Manually Curated
Row6715_Row3317_Row56869_Row1376644_Row1372833_Row1317777_Row1369838_Row6715_Row3317_Row56869_Row1376644_Row1372833_Row1317777_Row1369838	13948604	1623695	=	24397738	CHEMBL3127074	369.4	C20H20FN3O3	C[C@]12CCOC[C@@H]1[C@]1(COC(N)=N1)c1cc(-c3cncc(F)c3)ccc1O2	25	Ucm/s	LLC-PK1
Row6706_Row3317_Row56869_Row1376645_Row1372834_Row1317778_Row1369839_Row3635	13948595	1623696	=	24397738	CHEMBL3127075	369.4	C20H20FN3O3	C[C@]12CCOC[C@@H]1[C@]1(COC(N)=N1)c1cc(-c3cccnc3F)ccc1O2	33	10^-6cm/s	LLC-PK1	Manually Curated
Row6706_Row3317_Row56869_Row1376645_Row1372834_Row1317778_Row1369839_Row6706_Row3317_Row56869_Row1376645_Row1372834_Row1317778_Row1369839	13948595	1623696	=	24397738	CHEMBL3127075	369.4	C20H20FN3O3	C[C@]12CCOC[C@@H]1[C@]1(COC(N)=N1)c1cc(-c3cccnc3F)ccc1O2	33	Ucm/s	LLC-PK1
Row6728_Row3317_Row56869_Row1376646_Row1372835_Row1317779_Row1369840_Row3636	13948617	1623697	=	24397738	CHEMBL3127076	352.39	C19H20N4O3	C[C@]12CCOC[C@@H]1[C@]1(COC(N)=N1)c1cc(-c3cncnc3)ccc1O2	11	10^-6cm/s	LLC-PK1	Manually Curated
Row6728_Row3317_Row56869_Row1376646_Row1372835_Row1317779_Row1369840_Row6728_Row3317_Row56869_Row1376646_Row1372835_Row1317779_Row1369840	13948617	1623697	=	24397738	CHEMBL3127076	352.39	C19H20N4O3	C[C@]12CCOC[C@@H]1[C@]1(COC(N)=N1)c1cc(-c3cncnc3)ccc1O2	11	Ucm/s	LLC-PK1
Row6734_Row3317_Row56869_Row1376647_Row1372836_Row1317780_Row1369841_Row3637	13948623	1623698	=	24397738	CHEMBL3127077	396.42	C21H21FN4O3	C[C@H]1OCC[C@H]2Oc3ccc(-c4cccnc4F)cc3[C@]3(N=C(N)N(C)C3=O)[C@H]12	8.8	10^-6cm/s	LLC-PK1	Manually Curated
Row6734_Row3317_Row56869_Row1376647_Row1372836_Row1317780_Row1369841_Row6734_Row3317_Row56869_Row1376647_Row1372836_Row1317780_Row1369841	13948623	1623698	=	24397738	CHEMBL3127077	396.42	C21H21FN4O3	C[C@H]1OCC[C@H]2Oc3ccc(-c4cccnc4F)cc3[C@]3(N=C(N)N(C)C3=O)[C@H]12	8.8	Ucm/s	LLC-PK1
Row6705_Row3317_Row56869_Row1376648_Row1372837_Row1317781_Row1369842_Row3638	13948594	1623699	=	24397738	CHEMBL3127078	369.4	C20H20FN3O3	C[C@H]1OCC[C@H]2Oc3ccc(-c4cccnc4F)cc3[C@@]3(COC(N)=N3)[C@H]12	34	10^-6cm/s	LLC-PK1	Manually Curated
Row6705_Row3317_Row56869_Row1376648_Row1372837_Row1317781_Row1369842_Row6705_Row3317_Row56869_Row1376648_Row1372837_Row1317781_Row1369842	13948594	1623699	=	24397738	CHEMBL3127078	369.4	C20H20FN3O3	C[C@H]1OCC[C@H]2Oc3ccc(-c4cccnc4F)cc3[C@@]3(COC(N)=N3)[C@H]12	34	Ucm/s	LLC-PK1
Row6707_Row3317_Row56869_Row1376649_Row1372838_Row1317782_Row1369843_Row3639	13948596	1623700	=	24397738	CHEMBL3124962	385.46	C20H20FN3O2S	C[C@H]1OCC[C@H]2Oc3ccc(-c4cccnc4F)cc3[C@@]3(CSC(N)=N3)[C@H]12	31	10^-6cm/s	LLC-PK1	Manually Curated
Row6707_Row3317_Row56869_Row1376649_Row1372838_Row1317782_Row1369843_Row6707_Row3317_Row56869_Row1376649_Row1372838_Row1317782_Row1369843	13948596	1623700	=	24397738	CHEMBL3124962	385.46	C20H20FN3O2S	C[C@H]1OCC[C@H]2Oc3ccc(-c4cccnc4F)cc3[C@@]3(CSC(N)=N3)[C@H]12	31	Ucm/s	LLC-PK1
Row6723_Row3317_Row56869_Row1376650_Row1372839_Row1317783_Row1369844_Row3640	13948612	1623701	=	24397738	CHEMBL3127079	402.45	C23H22N4O3	CN1C(=O)[C@]2(N=C1N)c1cc(-c3cccc(C#N)c3)ccc1O[C@H]1CCOC[C@@]12C	16	10^-6cm/s	LLC-PK1	Manually Curated
Row6723_Row3317_Row56869_Row1376650_Row1372839_Row1317783_Row1369844_Row6723_Row3317_Row56869_Row1376650_Row1372839_Row1317783_Row1369844	13948612	1623701	=	24397738	CHEMBL3127079	402.45	C23H22N4O3	CN1C(=O)[C@]2(N=C1N)c1cc(-c3cccc(C#N)c3)ccc1O[C@H]1CCOC[C@@]12C	16	Ucm/s	LLC-PK1
Row6732_Row3317_Row56869_Row1376651_Row1372840_Row1317784_Row1369845_Row3641	13948621	1623702	=	24397738	CHEMBL3127080	396.42	C21H21FN4O3	CN1C(=O)[C@]2(N=C1N)c1cc(-c3cccnc3F)ccc1O[C@H]1CCOC[C@@]12C	9.3	10^-6cm/s	LLC-PK1	Manually Curated
Row6732_Row3317_Row56869_Row1376651_Row1372840_Row1317784_Row1369845_Row6732_Row3317_Row56869_Row1376651_Row1372840_Row1317784_Row1369845	13948621	1623702	=	24397738	CHEMBL3127080	396.42	C21H21FN4O3	CN1C(=O)[C@]2(N=C1N)c1cc(-c3cccnc3F)ccc1O[C@H]1CCOC[C@@]12C	9.3	Ucm/s	LLC-PK1
Row6742_Row3317_Row56869_Row1376652_Row1372841_Row1317785_Row1369846_Row3642	13948631	1623703	=	24397738	CHEMBL3127081	379.42	C20H21N5O3	CN1C(=O)[C@]2(N=C1N)c1cc(-c3cncnc3)ccc1O[C@H]1CCOC[C@@]12C	1.4	10^-6cm/s	LLC-PK1	Manually Curated
Row6742_Row3317_Row56869_Row1376652_Row1372841_Row1317785_Row1369846_Row6742_Row3317_Row56869_Row1376652_Row1372841_Row1317785_Row1369846	13948631	1623703	=	24397738	CHEMBL3127081	379.42	C20H21N5O3	CN1C(=O)[C@]2(N=C1N)c1cc(-c3cncnc3)ccc1O[C@H]1CCOC[C@@]12C	1.4	Ucm/s	LLC-PK1
Row6711_Row3317_Row56869_Row1376653_Row1372842_Row1317786_Row1369847_Row3643	13948600	1623704	=	24397738	CHEMBL3127082	369.4	C20H20FN3O3	C[C@@]12COCC[C@H]1Oc1ccc(-c3cccnc3F)cc1[C@@]21COC(N)=N1	30	10^-6cm/s	LLC-PK1	Manually Curated
Row6711_Row3317_Row56869_Row1376653_Row1372842_Row1317786_Row1369847_Row6711_Row3317_Row56869_Row1376653_Row1372842_Row1317786_Row1369847	13948600	1623704	=	24397738	CHEMBL3127082	369.4	C20H20FN3O3	C[C@@]12COCC[C@H]1Oc1ccc(-c3cccnc3F)cc1[C@@]21COC(N)=N1	30	Ucm/s	LLC-PK1
Row6737_Row3317_Row56869_Row1376654_Row1372843_Row1317787_Row1369848_Row3644	13948626	1623705	=	24397738	CHEMBL3127083	447.41	C22H20F3N3O4	CN1C(=O)[C@]2(N=C1N)c1cc(-c3cccc(OC(F)F)c3)c(F)cc1O[C@H]1CCOC[C@@H]12	7.7	10^-6cm/s	LLC-PK1	Manually Curated
Row6737_Row3317_Row56869_Row1376654_Row1372843_Row1317787_Row1369848_Row6737_Row3317_Row56869_Row1376654_Row1372843_Row1317787_Row1369848	13948626	1623705	=	24397738	CHEMBL3127083	447.41	C22H20F3N3O4	CN1C(=O)[C@]2(N=C1N)c1cc(-c3cccc(OC(F)F)c3)c(F)cc1O[C@H]1CCOC[C@@H]12	7.7	Ucm/s	LLC-PK1
Row6738_Row3317_Row56869_Row1376655_Row1372844_Row1317788_Row1369849_Row3645	13948627	1623706	=	24397738	CHEMBL3127084	400.38	C20H18F2N4O3	CN1C(=O)[C@]2(N=C1N)c1cc(-c3cccnc3F)c(F)cc1O[C@H]1CCOC[C@@H]12	7.1	10^-6cm/s	LLC-PK1	Manually Curated
Row6738_Row3317_Row56869_Row1376655_Row1372844_Row1317788_Row1369849_Row6738_Row3317_Row56869_Row1376655_Row1372844_Row1317788_Row1369849	13948627	1623706	=	24397738	CHEMBL3127084	400.38	C20H18F2N4O3	CN1C(=O)[C@]2(N=C1N)c1cc(-c3cccnc3F)c(F)cc1O[C@H]1CCOC[C@@H]12	7.1	Ucm/s	LLC-PK1
Row6736_Row3317_Row56869_Row1376656_Row1372845_Row1317789_Row1369850_Row3646	13948625	1623707	=	24397738	CHEMBL3127085	382.4	C20H19FN4O3	CN1C(=O)[C@@]2(N=C1N)c1cc(-c3cccnc3F)ccc1O[C@@H]1CCOC[C@H]12	8.2	10^-6cm/s	LLC-PK1	Manually Curated
Row6736_Row3317_Row56869_Row1376656_Row1372845_Row1317789_Row1369850_Row6736_Row3317_Row56869_Row1376656_Row1372845_Row1317789_Row1369850	13948625	1623707	=	24397738	CHEMBL3127085	382.4	C20H19FN4O3	CN1C(=O)[C@@]2(N=C1N)c1cc(-c3cccnc3F)ccc1O[C@@H]1CCOC[C@H]12	8.2	Ucm/s	LLC-PK1
Row6739_Row3317_Row56869_Row1376657_Row1372846_Row1317790_Row1369851_Row3647	13948628	1623708	=	24397738	CHEMBL3127086	382.39	C20H19FN4O3	CN1C(=O)[C@]2(N=C1N)c1cc(-c3cncc(F)c3)ccc1O[C@H]1CCOC[C@@H]12	6.6	10^-6cm/s	LLC-PK1	Manually Curated
Row6739_Row3317_Row56869_Row1376657_Row1372846_Row1317790_Row1369851_Row6739_Row3317_Row56869_Row1376657_Row1372846_Row1317790_Row1369851	13948628	1623708	=	24397738	CHEMBL3127086	382.39	C20H19FN4O3	CN1C(=O)[C@]2(N=C1N)c1cc(-c3cncc(F)c3)ccc1O[C@H]1CCOC[C@@H]12	6.6	Ucm/s	LLC-PK1
Row6724_Row3317_Row56869_Row1376658_Row1372847_Row1317791_Row1369852_Row3648	13948613	1623709	=	24397738	CHEMBL3127087	398.85	C20H19ClN4O3	CN1C(=O)[C@]2(N=C1N)c1cc(-c3cncc(Cl)c3)ccc1O[C@H]1CCOC[C@@H]12	16	10^-6cm/s	LLC-PK1	Manually Curated
Row6724_Row3317_Row56869_Row1376658_Row1372847_Row1317791_Row1369852_Row6724_Row3317_Row56869_Row1376658_Row1372847_Row1317791_Row1369852	13948613	1623709	=	24397738	CHEMBL3127087	398.85	C20H19ClN4O3	CN1C(=O)[C@]2(N=C1N)c1cc(-c3cncc(Cl)c3)ccc1O[C@H]1CCOC[C@@H]12	16	Ucm/s	LLC-PK1
Row6740_Row3317_Row56869_Row1376659_Row1372848_Row1317792_Row1369853_Row3649	13948629	1623710	=	24397738	CHEMBL3127088	394.43	C21H22N4O4	COc1cncc(-c2ccc3c(c2)[C@]2(N=C(N)N(C)C2=O)[C@H]2COCC[C@@H]2O3)c1	3.7	10^-6cm/s	LLC-PK1	Manually Curated
Row6740_Row3317_Row56869_Row1376659_Row1372848_Row1317792_Row1369853_Row6740_Row3317_Row56869_Row1376659_Row1372848_Row1317792_Row1369853	13948629	1623710	=	24397738	CHEMBL3127088	394.43	C21H22N4O4	COc1cncc(-c2ccc3c(c2)[C@]2(N=C(N)N(C)C2=O)[C@H]2COCC[C@@H]2O3)c1	3.7	Ucm/s	LLC-PK1
Row6741_Row3317_Row56869_Row1376660_Row1372849_Row1317793_Row1369854_Row3650	13948630	1623711	=	24397738	CHEMBL3127089	389.42	C21H19N5O3	CN1C(=O)[C@]2(N=C1N)c1cc(-c3cncc(C#N)c3)ccc1O[C@H]1CCOC[C@@H]12	2.4	10^-6cm/s	LLC-PK1	Manually Curated
Row6741_Row3317_Row56869_Row1376660_Row1372849_Row1317793_Row1369854_Row6741_Row3317_Row56869_Row1376660_Row1372849_Row1317793_Row1369854	13948630	1623711	=	24397738	CHEMBL3127089	389.42	C21H19N5O3	CN1C(=O)[C@]2(N=C1N)c1cc(-c3cncc(C#N)c3)ccc1O[C@H]1CCOC[C@@H]12	2.4	Ucm/s	LLC-PK1
Row6743_Row3317_Row56869_Row1376661_Row1372850_Row1317794_Row1369855_Row3651	13948632	1623712	=	24397738	CHEMBL3127090	365.39	C19H19N5O3	CN1C(=O)[C@]2(N=C1N)c1cc(-c3cncnc3)ccc1O[C@H]1CCOC[C@@H]12	1.2	10^-6cm/s	LLC-PK1	Manually Curated
Row6743_Row3317_Row56869_Row1376661_Row1372850_Row1317794_Row1369855_Row6743_Row3317_Row56869_Row1376661_Row1372850_Row1317794_Row1369855	13948632	1623712	=	24397738	CHEMBL3127090	365.39	C19H19N5O3	CN1C(=O)[C@]2(N=C1N)c1cc(-c3cncnc3)ccc1O[C@H]1CCOC[C@@H]12	1.2	Ucm/s	LLC-PK1
Row6712_Row3317_Row56869_Row1376662_Row1372851_Row1317795_Row1369856_Row3652	13948601	1623713	=	24397738	CHEMBL3127091	371.82	C19H18ClN3O3	NC1=N[C@@]2(CO1)c1cc(-c3cncc(Cl)c3)ccc1O[C@H]1CCOC[C@@H]12	29	10^-6cm/s	LLC-PK1	Manually Curated
Row6712_Row3317_Row56869_Row1376662_Row1372851_Row1317795_Row1369856_Row6712_Row3317_Row56869_Row1376662_Row1372851_Row1317795_Row1369856	13948601	1623713	=	24397738	CHEMBL3127091	371.82	C19H18ClN3O3	NC1=N[C@@]2(CO1)c1cc(-c3cncc(Cl)c3)ccc1O[C@H]1CCOC[C@@H]12	29	Ucm/s	LLC-PK1
Row6710_Row3317_Row56869_Row1376663_Row1372852_Row1317796_Row1369857_Row3653	13948599	1623714	=	24397738	CHEMBL3127092	371.82	C19H18ClN3O3	NC1=N[C@@]2(CO1)c1cc(-c3cncc(Cl)c3)ccc1O[C@@H]1CCOC[C@H]12	31	10^-6cm/s	LLC-PK1	Manually Curated
Row6710_Row3317_Row56869_Row1376663_Row1372852_Row1317796_Row1369857_Row6710_Row3317_Row56869_Row1376663_Row1372852_Row1317796_Row1369857	13948599	1623714	=	24397738	CHEMBL3127092	371.82	C19H18ClN3O3	NC1=N[C@@]2(CO1)c1cc(-c3cncc(Cl)c3)ccc1O[C@@H]1CCOC[C@H]12	31	Ucm/s	LLC-PK1
Row6709_Row3317_Row56869_Row1376664_Row1372853_Row1317797_Row1369858_Row3654	13948598	1623715	=	24397738	CHEMBL3127093	355.37	C19H18FN3O3	NC1=N[C@@]2(CO1)c1cc(-c3cccnc3F)ccc1O[C@H]1CCOC[C@@H]12	31	10^-6cm/s	LLC-PK1	Manually Curated
Row6709_Row3317_Row56869_Row1376664_Row1372853_Row1317797_Row1369858_Row6709_Row3317_Row56869_Row1376664_Row1372853_Row1317797_Row1369858	13948598	1623715	=	24397738	CHEMBL3127093	355.37	C19H18FN3O3	NC1=N[C@@]2(CO1)c1cc(-c3cccnc3F)ccc1O[C@H]1CCOC[C@@H]12	31	Ucm/s	LLC-PK1
Row6720_Row3317_Row56869_Row1376665_Row1372854_Row1317798_Row1369859_Row3655	13948609	1623716	=	24397738	CHEMBL3127094	355.37	C19H18FN3O3	NC1=N[C@@]2(CO1)c1cc(-c3cccnc3F)ccc1O[C@@H]1CCOC[C@H]12	22	10^-6cm/s	LLC-PK1	Manually Curated
Row6720_Row3317_Row56869_Row1376665_Row1372854_Row1317798_Row1369859_Row6720_Row3317_Row56869_Row1376665_Row1372854_Row1317798_Row1369859	13948609	1623716	=	24397738	CHEMBL3127094	355.37	C19H18FN3O3	NC1=N[C@@]2(CO1)c1cc(-c3cccnc3F)ccc1O[C@@H]1CCOC[C@H]12	22	Ucm/s	LLC-PK1
Row6727_Row3317_Row56869_Row1376666_Row1372855_Row1317799_Row1369860_Row3656	13948616	1623717	=	24397738	CHEMBL3127095	338.37	C18H18N4O3	NC1=N[C@@]2(CO1)c1cc(-c3cncnc3)ccc1O[C@H]1CCOC[C@@H]12	13	10^-6cm/s	LLC-PK1	Manually Curated
Row6727_Row3317_Row56869_Row1376666_Row1372855_Row1317799_Row1369860_Row6727_Row3317_Row56869_Row1376666_Row1372855_Row1317799_Row1369860	13948616	1623717	=	24397738	CHEMBL3127095	338.37	C18H18N4O3	NC1=N[C@@]2(CO1)c1cc(-c3cncnc3)ccc1O[C@H]1CCOC[C@@H]12	13	Ucm/s	LLC-PK1
Row6731_Row3317_Row56869_Row1376667_Row1372856_Row1317800_Row1369861_Row3657	13948620	1623718	=	24397738	CHEMBL3127096	338.37	C18H18N4O3	NC1=N[C@@]2(CO1)c1cc(-c3cncnc3)ccc1O[C@@H]1CCOC[C@H]12	9.7	10^-6cm/s	LLC-PK1	Manually Curated
Row6731_Row3317_Row56869_Row1376667_Row1372856_Row1317800_Row1369861_Row6731_Row3317_Row56869_Row1376667_Row1372856_Row1317800_Row1369861	13948620	1623718	=	24397738	CHEMBL3127096	338.37	C18H18N4O3	NC1=N[C@@]2(CO1)c1cc(-c3cncnc3)ccc1O[C@@H]1CCOC[C@H]12	9.7	Ucm/s	LLC-PK1
Row6719_Row3317_Row56869_Row1376668_Row1372857_Row1317801_Row1369862_Row3658	13948608	1623719	=	24397738	CHEMBL3127097	387.89	C19H18ClN3O2S	NC1=N[C@@]2(CS1)c1cc(-c3cncc(Cl)c3)ccc1O[C@@H]1CCOC[C@H]12	22	10^-6cm/s	LLC-PK1	Manually Curated
Row6719_Row3317_Row56869_Row1376668_Row1372857_Row1317801_Row1369862_Row6719_Row3317_Row56869_Row1376668_Row1372857_Row1317801_Row1369862	13948608	1623719	=	24397738	CHEMBL3127097	387.89	C19H18ClN3O2S	NC1=N[C@@]2(CS1)c1cc(-c3cncc(Cl)c3)ccc1O[C@@H]1CCOC[C@H]12	22	Ucm/s	LLC-PK1
Row6708_Row3317_Row56869_Row1376669_Row1372858_Row1317802_Row1369863_Row3659	13948597	1623720	=	24397738	CHEMBL3127098	371.44	C19H18FN3O2S	NC1=N[C@@]2(CS1)c1cc(-c3cccnc3F)ccc1O[C@@H]1CCOC[C@H]12	31	10^-6cm/s	LLC-PK1	Manually Curated
Row6708_Row3317_Row56869_Row1376669_Row1372858_Row1317802_Row1369863_Row6708_Row3317_Row56869_Row1376669_Row1372858_Row1317802_Row1369863	13948597	1623720	=	24397738	CHEMBL3127098	371.44	C19H18FN3O2S	NC1=N[C@@]2(CS1)c1cc(-c3cccnc3F)ccc1O[C@@H]1CCOC[C@H]12	31	Ucm/s	LLC-PK1
Row6714_Row3317_Row56869_Row1376670_Row1372859_Row1317803_Row1369864_Row3660	13948603	1623721	=	24397738	CHEMBL3127099	375.43	C22H21N3O3	C[C@]12CCOC[C@@H]1[C@]1(COC(N)=N1)c1cc(-c3cccc(C#N)c3)ccc1O2	27	10^-6cm/s	LLC-PK1	Manually Curated
Row6714_Row3317_Row56869_Row1376670_Row1372859_Row1317803_Row1369864_Row6714_Row3317_Row56869_Row1376670_Row1372859_Row1317803_Row1369864	13948603	1623721	=	24397738	CHEMBL3127099	375.43	C22H21N3O3	C[C@]12CCOC[C@@H]1[C@]1(COC(N)=N1)c1cc(-c3cccc(C#N)c3)ccc1O2	27	Ucm/s	LLC-PK1
Row6735_Row3317_Row56869_Row1376671_Row1372860_Row1317804_Row1369865_Row3661	13948624	1623722	=	24397738	CHEMBL3127100	402.85	C21H20ClFN2O3	C[C@]12CCOC[C@@H]1[C@]1(COC(N)=N1)c1cc(-c3cc(F)cc(Cl)c3)ccc1O2	8.8	10^-6cm/s	LLC-PK1	Manually Curated
Row6735_Row3317_Row56869_Row1376671_Row1372860_Row1317804_Row1369865_Row6735_Row3317_Row56869_Row1376671_Row1372860_Row1317804_Row1369865	13948624	1623722	=	24397738	CHEMBL3127100	402.85	C21H20ClFN2O3	C[C@]12CCOC[C@@H]1[C@]1(COC(N)=N1)c1cc(-c3cc(F)cc(Cl)c3)ccc1O2	8.8	Ucm/s	LLC-PK1
Row6721_Row3317_Row56869_Row1376672_Row1372861_Row1317805_Row1369866_Row3662	13948610	1623723	=	24397738	CHEMBL3127101	366.21	C15H16BrN3O3	CN1C(=O)[C@]2(N=C1N)c1cc(Br)ccc1O[C@H]1CCOC[C@@H]12	22	10^-6cm/s	LLC-PK1	Manually Curated
Row6721_Row3317_Row56869_Row1376672_Row1372861_Row1317805_Row1369866_Row6721_Row3317_Row56869_Row1376672_Row1372861_Row1317805_Row1369866	13948610	1623723	=	24397738	CHEMBL3127101	366.21	C15H16BrN3O3	CN1C(=O)[C@]2(N=C1N)c1cc(Br)ccc1O[C@H]1CCOC[C@@H]12	22	Ucm/s	LLC-PK1
Row6716_Row3317_Row56869_Row1376673_Row1372862_Row1317806_Row1369867_Row3663	13948605	1623724	=	24397738	CHEMBL3127102	393.44	C22H23N3O4	COc1cccc(-c2ccc3c(c2)[C@]2(N=C(N)N(C)C2=O)[C@H]2COCC[C@@H]2O3)c1	25	10^-6cm/s	LLC-PK1	Manually Curated
Row6716_Row3317_Row56869_Row1376673_Row1372862_Row1317806_Row1369867_Row6716_Row3317_Row56869_Row1376673_Row1372862_Row1317806_Row1369867	13948605	1623724	=	24397738	CHEMBL3127102	393.44	C22H23N3O4	COc1cccc(-c2ccc3c(c2)[C@]2(N=C(N)N(C)C2=O)[C@H]2COCC[C@@H]2O3)c1	25	Ucm/s	LLC-PK1
Row6725_Row3317_Row56869_Row1376674_Row1372863_Row1317807_Row1369868_Row3664	13948614	1623725	=	24397738	CHEMBL3127103	429.42	C22H21F2N3O4	CN1C(=O)[C@]2(N=C1N)c1cc(-c3cccc(OC(F)F)c3)ccc1O[C@H]1CCOC[C@@H]12	16	10^-6cm/s	LLC-PK1	Manually Curated
Row6725_Row3317_Row56869_Row1376674_Row1372863_Row1317807_Row1369868_Row6725_Row3317_Row56869_Row1376674_Row1372863_Row1317807_Row1369868	13948614	1623725	=	24397738	CHEMBL3127103	429.42	C22H21F2N3O4	CN1C(=O)[C@]2(N=C1N)c1cc(-c3cccc(OC(F)F)c3)ccc1O[C@H]1CCOC[C@@H]12	16	Ucm/s	LLC-PK1
Row6722_Row3317_Row56869_Row1376675_Row1372864_Row1317808_Row1369869_Row3665	13948611	1623726	=	24397738	CHEMBL3127104	388.43	C22H20N4O3	CN1C(=O)[C@]2(N=C1N)c1cc(-c3cccc(C#N)c3)ccc1O[C@H]1CCOC[C@@H]12	18	10^-6cm/s	LLC-PK1	Manually Curated
Row6722_Row3317_Row56869_Row1376675_Row1372864_Row1317808_Row1369869_Row6722_Row3317_Row56869_Row1376675_Row1372864_Row1317808_Row1369869	13948611	1623726	=	24397738	CHEMBL3127104	388.43	C22H20N4O3	CN1C(=O)[C@]2(N=C1N)c1cc(-c3cccc(C#N)c3)ccc1O[C@H]1CCOC[C@@H]12	18	Ucm/s	LLC-PK1
Row6726_Row3317_Row56869_Row1376675_Row1372864_Row1317808_Row1369869_Row3666	13948615	1623726	=	24397738	CHEMBL3127104	388.43	C22H20N4O3	CN1C(=O)[C@]2(N=C1N)c1cc(-c3cccc(C#N)c3)ccc1O[C@H]1CCOC[C@@H]12	14	10^-6cm/s	LLC-PK1	Manually Curated
Row6726_Row3317_Row56869_Row1376675_Row1372864_Row1317808_Row1369869_Row6726_Row3317_Row56869_Row1376675_Row1372864_Row1317808_Row1369869	13948615	1623726	=	24397738	CHEMBL3127104	388.43	C22H20N4O3	CN1C(=O)[C@]2(N=C1N)c1cc(-c3cccc(C#N)c3)ccc1O[C@H]1CCOC[C@@H]12	14	Ucm/s	LLC-PK1
Row6729_Row3317_Row56869_Row1376676_Row1372865_Row1317809_Row1369870_Row3667	13948618	1623727	=	24397738	CHEMBL3127105	415.85	C21H19ClFN3O3	CN1C(=O)[C@]2(N=C1N)c1cc(-c3cc(F)cc(Cl)c3)ccc1O[C@H]1CCOC[C@@H]12	11	10^-6cm/s	LLC-PK1	Manually Curated
Row6729_Row3317_Row56869_Row1376676_Row1372865_Row1317809_Row1369870_Row6729_Row3317_Row56869_Row1376676_Row1372865_Row1317809_Row1369870	13948618	1623727	=	24397738	CHEMBL3127105	415.85	C21H19ClFN3O3	CN1C(=O)[C@]2(N=C1N)c1cc(-c3cc(F)cc(Cl)c3)ccc1O[C@H]1CCOC[C@@H]12	11	Ucm/s	LLC-PK1
Row6730_Row3317_Row56869_Row1376677_Row1372866_Row1317810_Row1369871_Row3668	13948619	1623728	=	24397738	CHEMBL3127106	382.39	C20H19FN4O3	CN1C(=O)[C@]2(N=C1N)c1cc(-c3cccnc3F)ccc1O[C@H]1CCOC[C@@H]12	9.8	10^-6cm/s	LLC-PK1	Manually Curated
Row6730_Row3317_Row56869_Row1376677_Row1372866_Row1317810_Row1369871_Row6730_Row3317_Row56869_Row1376677_Row1372866_Row1317810_Row1369871	13948619	1623728	=	24397738	CHEMBL3127106	382.39	C20H19FN4O3	CN1C(=O)[C@]2(N=C1N)c1cc(-c3cccnc3F)ccc1O[C@H]1CCOC[C@@H]12	9.8	Ucm/s	LLC-PK1
Row6733_Row3317_Row56869_Row1376677_Row1372866_Row1317810_Row1369871_Row3669	13948622	1623728	=	24397738	CHEMBL3127106	382.39	C20H19FN4O3	CN1C(=O)[C@]2(N=C1N)c1cc(-c3cccnc3F)ccc1O[C@H]1CCOC[C@@H]12	9	10^-6cm/s	LLC-PK1	Manually Curated
Row6733_Row3317_Row56869_Row1376677_Row1372866_Row1317810_Row1369871_Row6733_Row3317_Row56869_Row1376677_Row1372866_Row1317810_Row1369871	13948622	1623728	=	24397738	CHEMBL3127106	382.39	C20H19FN4O3	CN1C(=O)[C@]2(N=C1N)c1cc(-c3cccnc3F)ccc1O[C@H]1CCOC[C@@H]12	9	Ucm/s	LLC-PK1
Row7587_Row3578_Row60162_Row1376677_Row1372866_Row1317810_Row1369871_Row4351	15112408	1623728	=	25411915	CHEMBL3127106	382.39	C20H19FN4O3	CN1C(=O)[C@]2(N=C1N)c1cc(-c3cccnc3F)ccc1O[C@H]1CCOC[C@@H]12	9.8	10^-6cm/s	LLC-PK1	Manually Curated
Row6744_Row3329_Row56934_Row1376734_Row1372923_Row1317867_Row1369928_Row3790	13949084	1623785	=	24508133	CHEMBL3127163	389.36	C18H10F3N3O2S	O=C(O)c1csc(-n2nc(-c3ccccc3)c3ccc(C(F)(F)F)cc32)n1	17.8	10^-6cm/s	MDCK	Manually Curated
Row6751_Row3322_Row56874_Row1377069_Row1373258_Row1318202_Row1370263_Row3670	13955756	1624120	=	24405419	CHEMBL3127494	452.54	C23H24N4O4S	O=C(Nc1ccc(S(=O)(=O)c2cnn(C3CCOCC3)c2)cc1)[C@@H]1C[C@H]1c1cccnc1	1.8	10^-6cm/s	MDCK	Manually Curated
Row6751_Row3322_Row56874_Row1377069_Row1373258_Row1318202_Row1370263_Row6751_Row3322_Row56874_Row1377069_Row1373258_Row1318202_Row1370263	13955756	1624120	=	24405419	CHEMBL3127494	452.54	C23H24N4O4S	O=C(Nc1ccc(S(=O)(=O)c2cnn(C3CCOCC3)c2)cc1)[C@@H]1C[C@H]1c1cccnc1	1.8	Ucm/s	MDCK
Row6757_Row3322_Row56874_Row1377075_Row1373264_Row1318208_Row1370269_Row3671	13955762	1624126	=	24405419	CHEMBL3127500	456.55	C22H20N2O5S2	CS(=O)(=O)c1cccc(S(=O)(=O)c2ccc(NC(=O)[C@@H]3C[C@H]3c3cccnc3)cc2)c1	2.7	10^-6cm/s	MDCK	Manually Curated
Row6757_Row3322_Row56874_Row1377075_Row1373264_Row1318208_Row1370269_Row6757_Row3322_Row56874_Row1377075_Row1373264_Row1318208_Row1370269	13955762	1624126	=	24405419	CHEMBL3127500	456.55	C22H20N2O5S2	CS(=O)(=O)c1cccc(S(=O)(=O)c2ccc(NC(=O)[C@@H]3C[C@H]3c3cccnc3)cc2)c1	2.7	Ucm/s	MDCK
Row6756_Row3322_Row56874_Row1377076_Row1373265_Row1318209_Row1370270_Row3672	13955761	1624127	=	24405419	CHEMBL3127501	462.45	C22H17F3N2O4S	O=C(Nc1ccc(S(=O)(=O)c2cccc(OC(F)(F)F)c2)cc1)[C@@H]1C[C@H]1c1cccnc1	7.4	10^-6cm/s	MDCK	Manually Curated
Row6756_Row3322_Row56874_Row1377076_Row1373265_Row1318209_Row1370270_Row6756_Row3322_Row56874_Row1377076_Row1373265_Row1318209_Row1370270	13955761	1624127	=	24405419	CHEMBL3127501	462.45	C22H17F3N2O4S	O=C(Nc1ccc(S(=O)(=O)c2cccc(OC(F)(F)F)c2)cc1)[C@@H]1C[C@H]1c1cccnc1	7.4	Ucm/s	MDCK
Row6755_Row3322_Row56874_Row1377081_Row1373270_Row1318214_Row1370275_Row3673	13955760	1624132	=	24405419	CHEMBL3127506	410.5	C21H22N4O3S	CCCn1cc(S(=O)(=O)c2ccc(NC(=O)[C@@H]3C[C@H]3c3cccnc3)cc2)cn1	11.5	10^-6cm/s	MDCK	Manually Curated
Row6755_Row3322_Row56874_Row1377081_Row1373270_Row1318214_Row1370275_Row6755_Row3322_Row56874_Row1377081_Row1373270_Row1318214_Row1370275	13955760	1624132	=	24405419	CHEMBL3127506	410.5	C21H22N4O3S	CCCn1cc(S(=O)(=O)c2ccc(NC(=O)[C@@H]3C[C@H]3c3cccnc3)cc2)cn1	11.5	Ucm/s	MDCK
Row6754_Row3322_Row56874_Row1377082_Row1373271_Row1318215_Row1370276_Row3674	13955759	1624133	=	24405419	CHEMBL3127507	410.5	C21H22N4O3S	CCCn1cc(S(=O)(=O)c2ccc(NC(=O)[C@H]3C[C@@H]3c3cccnc3)cc2)cn1	7.1	10^-6cm/s	MDCK	Manually Curated
Row6754_Row3322_Row56874_Row1377082_Row1373271_Row1318215_Row1370276_Row6754_Row3322_Row56874_Row1377082_Row1373271_Row1318215_Row1370276	13955759	1624133	=	24405419	CHEMBL3127507	410.5	C21H22N4O3S	CCCn1cc(S(=O)(=O)c2ccc(NC(=O)[C@H]3C[C@@H]3c3cccnc3)cc2)cn1	7.1	Ucm/s	MDCK
Row6753_Row3322_Row56874_Row1377084_Row1373273_Row1318217_Row1370278_Row3675	13955758	1624135	=	24405419	CHEMBL3127509	410.5	C21H22N4O3S	CC(C)n1cc(S(=O)(=O)c2ccc(NC(=O)[C@@H]3C[C@H]3c3cccnc3)cc2)cn1	10	10^-6cm/s	MDCK	Manually Curated
Row6753_Row3322_Row56874_Row1377084_Row1373273_Row1318217_Row1370278_Row6753_Row3322_Row56874_Row1377084_Row1373273_Row1318217_Row1370278	13955758	1624135	=	24405419	CHEMBL3127509	410.5	C21H22N4O3S	CC(C)n1cc(S(=O)(=O)c2ccc(NC(=O)[C@@H]3C[C@H]3c3cccnc3)cc2)cn1	10	Ucm/s	MDCK
Row6752_Row3322_Row56874_Row1377085_Row1373274_Row1318218_Row1370279_Row3676	13955757	1624136	=	24405419	CHEMBL3127510	410.5	C21H22N4O3S	CC(C)n1cc(S(=O)(=O)c2ccc(NC(=O)[C@H]3C[C@@H]3c3cccnc3)cc2)cn1	9.7	10^-6cm/s	MDCK	Manually Curated
Row6752_Row3322_Row56874_Row1377085_Row1373274_Row1318218_Row1370279_Row6752_Row3322_Row56874_Row1377085_Row1373274_Row1318218_Row1370279	13955757	1624136	=	24405419	CHEMBL3127510	410.5	C21H22N4O3S	CC(C)n1cc(S(=O)(=O)c2ccc(NC(=O)[C@H]3C[C@@H]3c3cccnc3)cc2)cn1	9.7	Ucm/s	MDCK
Row6761_Row3322_Row56874_Row1377089_Row1373278_Row1318222_Row1370283_Row3677	13955766	1624140	=	24405419	CHEMBL3127514	428.5	C19H16N4O4S2	O=S1(=O)N=C(NCc2ccc(S(=O)(=O)c3ccccc3)cc2)Nc2ccncc21	0.8	10^-6cm/s	MDCK	Manually Curated
Row6761_Row3322_Row56874_Row1377089_Row1373278_Row1318222_Row1370283_Row6761_Row3322_Row56874_Row1377089_Row1373278_Row1318222_Row1370283	13955766	1624140	=	24405419	CHEMBL3127514	428.5	C19H16N4O4S2	O=S1(=O)N=C(NCc2ccc(S(=O)(=O)c3ccccc3)cc2)Nc2ccncc21	0.8	Ucm/s	MDCK
Row6760_Row3322_Row56874_Row1377090_Row1373279_Row1318223_Row1370284_Row3678	13955765	1624141	=	24405419	CHEMBL3127515	504.64	C22H28N6O4S2	O=S1(=O)N=C(NCc2ccc(S(=O)(=O)N3CCC(N4CCCC4)CC3)cc2)Nc2ccncc21	0.1	10^-6cm/s	MDCK	Manually Curated
Row6760_Row3322_Row56874_Row1377090_Row1373279_Row1318223_Row1370284_Row6760_Row3322_Row56874_Row1377090_Row1373279_Row1318223_Row1370284	13955765	1624141	=	24405419	CHEMBL3127515	504.64	C22H28N6O4S2	O=S1(=O)N=C(NCc2ccc(S(=O)(=O)N3CCC(N4CCCC4)CC3)cc2)Nc2ccncc21	0.1	Ucm/s	MDCK
Row6759_Row3322_Row56874_Row1377095_Row1373284_Row1318228_Row1370289_Row3679	13955764	1624146	=	24405419	CHEMBL3127520	378.45	C21H18N2O3S	O=C(Nc1ccc(S(=O)(=O)c2ccccc2)cc1)[C@@H]1C[C@H]1c1cccnc1	24	10^-6cm/s	MDCK	Manually Curated
Row6759_Row3322_Row56874_Row1377095_Row1373284_Row1318228_Row1370289_Row6759_Row3322_Row56874_Row1377095_Row1373284_Row1318228_Row1370289	13955764	1624146	=	24405419	CHEMBL3127520	378.45	C21H18N2O3S	O=C(Nc1ccc(S(=O)(=O)c2ccccc2)cc1)[C@@H]1C[C@H]1c1cccnc1	24	Ucm/s	MDCK
Row6758_Row3322_Row56874_Row1377096_Row1373285_Row1318229_Row1370290_Row3680	13955763	1624147	=	24405419	CHEMBL3127521	378.45	C21H18N2O3S	O=C(Nc1ccc(S(=O)(=O)c2ccccc2)cc1)[C@H]1C[C@@H]1c1cccnc1	21.2	10^-6cm/s	MDCK	Manually Curated
Row6758_Row3322_Row56874_Row1377096_Row1373285_Row1318229_Row1370290_Row6758_Row3322_Row56874_Row1377096_Row1373285_Row1318229_Row1370290	13955763	1624147	=	24405419	CHEMBL3127521	378.45	C21H18N2O3S	O=C(Nc1ccc(S(=O)(=O)c2ccccc2)cc1)[C@H]1C[C@@H]1c1cccnc1	21.2	Ucm/s	MDCK
Row6768_Row3325_Row56876_Row1377249_Row1373438_Row1318382_Row1370443_Row3681	13957298	1624300	=	24410637	CHEMBL3124968	349.52	C20H35N3O2	CC(C)N1CCN(C(=O)[C@H]2CC23CCN(C2CCOCC2)CC3)CC1	13	10^-6cm/s	MDCK	Manually Curated
Row6768_Row3325_Row56876_Row1377249_Row1373438_Row1318382_Row1370443_Row6768_Row3325_Row56876_Row1377249_Row1373438_Row1318382_Row1370443	13957298	1624300	=	24410637	CHEMBL3124968	349.52	C20H35N3O2	CC(C)N1CCN(C(=O)[C@H]2CC23CCN(C2CCOCC2)CC3)CC1	13	Ucm/s	MDCK
Row6767_Row3325_Row56876_Row1377252_Row1373441_Row1318385_Row1370446_Row3682	13957297	1624303	=	24410637	CHEMBL3127675	375.56	C22H37N3O2	O=C(C1CC2(CCN(C3CCOCC3)CC2)C1)N1CCN(C2CCC2)CC1	5.1	10^-6cm/s	MDCK	Manually Curated
Row6767_Row3325_Row56876_Row1377252_Row1373441_Row1318385_Row1370446_Row6767_Row3325_Row56876_Row1377252_Row1373441_Row1318385_Row1370446	13957297	1624303	=	24410637	CHEMBL3127675	375.56	C22H37N3O2	O=C(C1CC2(CCN(C3CCOCC3)CC2)C1)N1CCN(C2CCC2)CC1	5.1	Ucm/s	MDCK
Row6766_Row3325_Row56876_Row1377256_Row1373445_Row1318389_Row1370450_Row3683	13957296	1624307	=	24410637	CHEMBL3127679	363.55	C21H37N3O2	CC(C)N1CCN(C(=O)C2CC3(CCN(C4CCOCC4)CC3)C2)CC1	3.6	10^-6cm/s	MDCK	Manually Curated
Row6766_Row3325_Row56876_Row1377256_Row1373445_Row1318389_Row1370450_Row6766_Row3325_Row56876_Row1377256_Row1373445_Row1318389_Row1370450	13957296	1624307	=	24410637	CHEMBL3127679	363.55	C21H37N3O2	CC(C)N1CCN(C(=O)C2CC3(CCN(C4CCOCC4)CC3)C2)CC1	3.6	Ucm/s	MDCK
Row6765_Row3325_Row56876_Row1377261_Row1373450_Row1318394_Row1370455_Row3684	13957295	1624312	=	24410637	CHEMBL3127684	369.53	C18H31N3O3S	CS(=O)(=O)N1CCC2(CC1)CC(C(=O)N1CCN(C3CCC3)CC1)C2	19	10^-6cm/s	MDCK	Manually Curated
Row6765_Row3325_Row56876_Row1377261_Row1373450_Row1318394_Row1370455_Row6765_Row3325_Row56876_Row1377261_Row1373450_Row1318394_Row1370455	13957295	1624312	=	24410637	CHEMBL3127684	369.53	C18H31N3O3S	CS(=O)(=O)N1CCC2(CC1)CC(C(=O)N1CCN(C3CCC3)CC1)C2	19	Ucm/s	MDCK
Row6764_Row3325_Row56876_Row1377269_Row1373458_Row1318402_Row1370463_Row3685	13957294	1624320	=	24410637	CHEMBL3127692	426.63	C21H38N4O3S	CC(C)S(=O)(=O)N1CCC2(CCN(C(=O)N3CCCN(C4CCC4)CC3)C2)CC1	7.8	10^-6cm/s	MDCK	Manually Curated
Row6764_Row3325_Row56876_Row1377269_Row1373458_Row1318402_Row1370463_Row6764_Row3325_Row56876_Row1377269_Row1373458_Row1318402_Row1370463	13957294	1624320	=	24410637	CHEMBL3127692	426.63	C21H38N4O3S	CC(C)S(=O)(=O)N1CCC2(CCN(C(=O)N3CCCN(C4CCC4)CC3)C2)CC1	7.8	Ucm/s	MDCK
Row6763_Row3325_Row56876_Row1377270_Row1373459_Row1318403_Row1370464_Row3686	13957293	1624321	=	24410637	CHEMBL3127693	410.56	C24H34N4O2	O=C(c1ccccc1)N1CCC2(CC1)CCN(C(=O)N1CCN(C3CCC3)CC1)C2	8.8	10^-6cm/s	MDCK	Manually Curated
Row6763_Row3325_Row56876_Row1377270_Row1373459_Row1318403_Row1370464_Row6763_Row3325_Row56876_Row1377270_Row1373459_Row1318403_Row1370464	13957293	1624321	=	24410637	CHEMBL3127693	410.56	C24H34N4O2	O=C(c1ccccc1)N1CCC2(CC1)CCN(C(=O)N1CCN(C3CCC3)CC1)C2	8.8	Ucm/s	MDCK
Row6773_Row3325_Row56876_Row1377275_Row1373464_Row1318408_Row1370469_Row3687	13957303	1624326	=	24410637	CHEMBL3127698	349.52	C20H35N3O2	CC(C)N1CCN(C(=O)C2CC23CCN(C2CCOCC2)CC3)CC1	5.4	10^-6cm/s	MDCK	Manually Curated
Row6773_Row3325_Row56876_Row1377275_Row1373464_Row1318408_Row1370469_Row6773_Row3325_Row56876_Row1377275_Row1373464_Row1318408_Row1370469	13957303	1624326	=	24410637	CHEMBL3127698	349.52	C20H35N3O2	CC(C)N1CCN(C(=O)C2CC23CCN(C2CCOCC2)CC3)CC1	5.4	Ucm/s	MDCK
Row6772_Row3325_Row56876_Row1377276_Row1373465_Row1318409_Row1370470_Row3688	13957302	1624327	=	24410637	CHEMBL3127699	347.5	C20H33N3O2	O=C(C1CC12CCN(C1CCOCC1)CC2)N1CCN(C2CC2)CC1	8.4	10^-6cm/s	MDCK	Manually Curated
Row6772_Row3325_Row56876_Row1377276_Row1373465_Row1318409_Row1370470_Row6772_Row3325_Row56876_Row1377276_Row1373465_Row1318409_Row1370470	13957302	1624327	=	24410637	CHEMBL3127699	347.5	C20H33N3O2	O=C(C1CC12CCN(C1CCOCC1)CC2)N1CCN(C2CC2)CC1	8.4	Ucm/s	MDCK
Row6771_Row3325_Row56876_Row1377277_Row1373466_Row1318410_Row1370471_Row3689	13957301	1624328	=	24410637	CHEMBL3127700	361.53	C21H35N3O2	O=C(C1CC12CCN(C1CCOCC1)CC2)N1CCN(C2CCC2)CC1	3.9	10^-6cm/s	MDCK	Manually Curated
Row6771_Row3325_Row56876_Row1377277_Row1373466_Row1318410_Row1370471_Row6771_Row3325_Row56876_Row1377277_Row1373466_Row1318410_Row1370471	13957301	1624328	=	24410637	CHEMBL3127700	361.53	C21H35N3O2	O=C(C1CC12CCN(C1CCOCC1)CC2)N1CCN(C2CCC2)CC1	3.9	Ucm/s	MDCK
Row6770_Row3325_Row56876_Row1377278_Row1373467_Row1318411_Row1370472_Row3690	13957300	1624329	<	24410637	CHEMBL3127701	375.56	C22H37N3O2	O=C(C1CC12CCN(C1CCOCC1)CC2)N1CCN(C2CCCC2)CC1	2.2	10^-6cm/s	MDCK	Manually Curated
Row6770_Row3325_Row56876_Row1377278_Row1373467_Row1318411_Row1370472_Row6770_Row3325_Row56876_Row1377278_Row1373467_Row1318411_Row1370472	13957300	1624329	<	24410637	CHEMBL3127701	375.56	C22H37N3O2	O=C(C1CC12CCN(C1CCOCC1)CC2)N1CCN(C2CCCC2)CC1	2.2	Ucm/s	MDCK
Row6769_Row3325_Row56876_Row1377285_Row1373474_Row1318418_Row1370479_Row3691	13957299	1624336	<	24410637	CHEMBL3127708	387.61	C24H41N3O	O=C(C1CC12CCN(C1CCCCC1)CC2)N1CCN(C2CCCCC2)CC1	1.7	10^-6cm/s	MDCK	Manually Curated
Row6769_Row3325_Row56876_Row1377285_Row1373474_Row1318418_Row1370479_Row6769_Row3325_Row56876_Row1377285_Row1373474_Row1318418_Row1370479	13957299	1624336	<	24410637	CHEMBL3127708	387.61	C24H41N3O	O=C(C1CC12CCN(C1CCCCC1)CC2)N1CCN(C2CCCCC2)CC1	1.7	Ucm/s	MDCK
Row6788_Row3334_Row56882_Row1377461_Row1373650_Row1318594_Row1370655_Row3699	13961670	1624512	=	24422550	CHEMBL3127882	426.56	C24H34N4O3	O=C(NC1C2CC3CC1CC(O)(C3)C2)c1cnc(N[C@H]2CCOC2)nc1C1CCCC1	3	10^-6cm/s	MDCK	Manually Curated
Row6788_Row3334_Row56882_Row1377461_Row1373650_Row1318594_Row1370655_Row6788_Row3334_Row56882_Row1377461_Row1373650_Row1318594_Row1370655	13961670	1624512	=	24422550	CHEMBL3127882	426.56	C24H34N4O3	O=C(NC1C2CC3CC1CC(O)(C3)C2)c1cnc(N[C@H]2CCOC2)nc1C1CCCC1	3	Ucm/s	MDCK
Row6787_Row3334_Row56882_Row1377462_Row1373651_Row1318595_Row1370656_Row3700	13961669	1624513	=	24422550	CHEMBL3127883	454.62	C26H38N4O3	C[C@@H]1CN(c2ncc(C(=O)NC3C4CC5CC3CC(O)(C5)C4)c(C3CCCC3)n2)C[C@H](C)O1	20	10^-6cm/s	MDCK	Manually Curated
Row6787_Row3334_Row56882_Row1377462_Row1373651_Row1318595_Row1370656_Row6787_Row3334_Row56882_Row1377462_Row1373651_Row1318595_Row1370656	13961669	1624513	=	24422550	CHEMBL3127883	454.62	C26H38N4O3	C[C@@H]1CN(c2ncc(C(=O)NC3C4CC5CC3CC(O)(C5)C4)c(C3CCCC3)n2)C[C@H](C)O1	20	Ucm/s	MDCK
Row6786_Row3334_Row56882_Row1377463_Row1373652_Row1318596_Row1370657_Row3701	13961668	1624514	=	24422550	CHEMBL3127884	456.59	C25H36N4O4	C[C@@H]1CN(c2ncc(C(=O)NC3C4CC5CC3CC(O)(C5)C4)c([C@H]3CCCO3)n2)C[C@H](C)O1	23	10^-6cm/s	MDCK	Manually Curated
Row6786_Row3334_Row56882_Row1377463_Row1373652_Row1318596_Row1370657_Row6786_Row3334_Row56882_Row1377463_Row1373652_Row1318596_Row1370657	13961668	1624514	=	24422550	CHEMBL3127884	456.59	C25H36N4O4	C[C@@H]1CN(c2ncc(C(=O)NC3C4CC5CC3CC(O)(C5)C4)c([C@H]3CCCO3)n2)C[C@H](C)O1	23	Ucm/s	MDCK
Row6791_Row3336_Row56883_Row1377477_Row1373666_Row1318610_Row1370671_Row3702	13963150	1624528	=	24428186	CHEMBL3127898	401.39	C21H18F3N3O2	Cc1cn(-c2ccc3c(c2O)CCN(Cc2cccc(C(F)(F)F)c2)C3=O)cn1	10.4	10^-6cm/s	RRCK	Manually Curated
Row6791_Row3336_Row56883_Row1377477_Row1373666_Row1318610_Row1370671_Row6791_Row3336_Row56883_Row1377477_Row1373666_Row1318610_Row1370671	13963150	1624528	=	24428186	CHEMBL3127898	401.39	C21H18F3N3O2	Cc1cn(-c2ccc3c(c2O)CCN(Cc2cccc(C(F)(F)F)c2)C3=O)cn1	10.4	Ucm/s	RRCK
Row6789_Row3336_Row56883_Row1377484_Row1373673_Row1318617_Row1370678_Row3703	13961809	1624535	=	24428186	CHEMBL3127905	450.39	C21H18F4N4O3	Cc1cn(-c2ccc3n(c2=O)CCN(CCOc2ccc(F)cc2C(F)(F)F)C3=O)cn1	17.7	10^-6cm/s	RRCK	Manually Curated
Row6789_Row3336_Row56883_Row1377484_Row1373673_Row1318617_Row1370678_Row6789_Row3336_Row56883_Row1377484_Row1373673_Row1318617_Row1370678	13961809	1624535	=	24428186	CHEMBL3127905	450.39	C21H18F4N4O3	Cc1cn(-c2ccc3n(c2=O)CCN(CCOc2ccc(F)cc2C(F)(F)F)C3=O)cn1	17.7	Ucm/s	RRCK
Row6790_Row3336_Row56883_Row1377485_Row1373674_Row1318618_Row1370679_Row3704	13963149	1624536	=	24428186	CHEMBL3127906	466.85	C21H18ClF3N4O3	Cc1cn(-c2ccc3n(c2=O)CCN(CCOc2ccc(Cl)cc2C(F)(F)F)C3=O)cn1	10.5	10^-6cm/s	RRCK	Manually Curated
Row6790_Row3336_Row56883_Row1377485_Row1373674_Row1318618_Row1370679_Row6790_Row3336_Row56883_Row1377485_Row1373674_Row1318618_Row1370679	13963149	1624536	=	24428186	CHEMBL3127906	466.85	C21H18ClF3N4O3	Cc1cn(-c2ccc3n(c2=O)CCN(CCOc2ccc(Cl)cc2C(F)(F)F)C3=O)cn1	10.5	Ucm/s	RRCK
Row6621_Row3299_Row56887_Row1377621_Row1373810_Row1318754_Row1370815_Row3705	13941108	1624673	=	24432870	CHEMBL3128042	406.49	C22H26N6O2	COCCNc1nc2ccc(C#CC3(O)CCCCC3)cc2n1-c1ccnc(N)n1	22.2	10^-6cm/s	MDCK	Manually Curated
Row6634_Row3301_Row56888_Row1377637_Row1373826_Row1318770_Row1370831_Row3707	13941262	1624689	=	24432909	CHEMBL3128058	404.41	C20H17FN8O	C[C@@H](Oc1cc(-c2cn(C)nc2C#N)cnc1N)c1cc(F)ccc1-n1nccn1	18	10^-6cm/s	RRCK	Manually Curated
Row6634_Row3301_Row56888_Row1377637_Row1373826_Row1318770_Row1370831_Row6634_Row3301_Row56888_Row1377637_Row1373826_Row1318770_Row1370831	13941262	1624689	=	24432909	CHEMBL3128058	404.41	C20H17FN8O	C[C@@H](Oc1cc(-c2cn(C)nc2C#N)cnc1N)c1cc(F)ccc1-n1nccn1	18	Ucm/s	RRCK
Row6633_Row3301_Row56888_Row1377638_Row1373827_Row1318771_Row1370832_Row3708	13941261	1624690	=	24432909	CHEMBL3128059	379.4	C19H18FN7O	C[C@@H](Oc1cc(-c2ccnn2C)cnc1N)c1cc(F)ccc1-n1nccn1	22	10^-6cm/s	RRCK	Manually Curated
Row6633_Row3301_Row56888_Row1377638_Row1373827_Row1318771_Row1370832_Row6633_Row3301_Row56888_Row1377638_Row1373827_Row1318771_Row1370832	13941261	1624690	=	24432909	CHEMBL3128059	379.4	C19H18FN7O	C[C@@H](Oc1cc(-c2ccnn2C)cnc1N)c1cc(F)ccc1-n1nccn1	22	Ucm/s	RRCK
Row6632_Row3301_Row56888_Row1377639_Row1373828_Row1318772_Row1370833_Row3709	13941260	1624691	=	24432909	CHEMBL3128060	380.39	C18H17FN8O	C[C@@H](Oc1cc(-c2cnnn2C)cnc1N)c1cc(F)ccc1-n1nccn1	24	10^-6cm/s	RRCK	Manually Curated
Row6632_Row3301_Row56888_Row1377639_Row1373828_Row1318772_Row1370833_Row6632_Row3301_Row56888_Row1377639_Row1373828_Row1318772_Row1370833	13941260	1624691	=	24432909	CHEMBL3128060	380.39	C18H17FN8O	C[C@@H](Oc1cc(-c2cnnn2C)cnc1N)c1cc(F)ccc1-n1nccn1	24	Ucm/s	RRCK
Row6631_Row3301_Row56888_Row1377640_Row1373829_Row1318773_Row1370834_Row3710	13941259	1624692	=	24432909	CHEMBL3128061	406.42	C21H19FN6O2	COc1ncccc1-c1cnc(N)c(O[C@H](C)c2cc(F)ccc2-n2nccn2)c1	14	10^-6cm/s	RRCK	Manually Curated
Row6631_Row3301_Row56888_Row1377640_Row1373829_Row1318773_Row1370834_Row6631_Row3301_Row56888_Row1377640_Row1373829_Row1318773_Row1370834	13941259	1624692	=	24432909	CHEMBL3128061	406.42	C21H19FN6O2	COc1ncccc1-c1cnc(N)c(O[C@H](C)c2cc(F)ccc2-n2nccn2)c1	14	Ucm/s	RRCK
Row6630_Row3301_Row56888_Row1377641_Row1373830_Row1318774_Row1370835_Row3711	13941258	1624693	=	24432909	CHEMBL3128062	407.41	C20H18FN7O2	COc1ncncc1-c1cnc(N)c(O[C@H](C)c2cc(F)ccc2-n2nccn2)c1	22	10^-6cm/s	RRCK	Manually Curated
Row6630_Row3301_Row56888_Row1377641_Row1373830_Row1318774_Row1370835_Row6630_Row3301_Row56888_Row1377641_Row1373830_Row1318774_Row1370835	13941258	1624693	=	24432909	CHEMBL3128062	407.41	C20H18FN7O2	COc1ncncc1-c1cnc(N)c(O[C@H](C)c2cc(F)ccc2-n2nccn2)c1	22	Ucm/s	RRCK
Row6629_Row3301_Row56888_Row1377642_Row1373831_Row1318775_Row1370836_Row3712	13941257	1624694	=	24432909	CHEMBL3128063	448.5	C24H25FN6O2	Cc1nc(C(C)(C)O)ccc1-c1cnc(N)c(O[C@H](C)c2cc(F)ccc2-n2nccn2)c1	14	10^-6cm/s	RRCK	Manually Curated
Row6629_Row3301_Row56888_Row1377642_Row1373831_Row1318775_Row1370836_Row6629_Row3301_Row56888_Row1377642_Row1373831_Row1318775_Row1370836	13941257	1624694	=	24432909	CHEMBL3128063	448.5	C24H25FN6O2	Cc1nc(C(C)(C)O)ccc1-c1cnc(N)c(O[C@H](C)c2cc(F)ccc2-n2nccn2)c1	14	Ucm/s	RRCK
Row6628_Row3301_Row56888_Row1377643_Row1373832_Row1318776_Row1370837_Row3713	13941256	1624695	=	24432909	CHEMBL3128064	454.53	C22H23FN6O2S	Cc1nc(C(C)(C)O)sc1-c1cnc(N)c(O[C@H](C)c2cc(F)ccc2-n2nccn2)c1	18	10^-6cm/s	RRCK	Manually Curated
Row6628_Row3301_Row56888_Row1377643_Row1373832_Row1318776_Row1370837_Row6628_Row3301_Row56888_Row1377643_Row1373832_Row1318776_Row1370837	13941256	1624695	=	24432909	CHEMBL3128064	454.53	C22H23FN6O2S	Cc1nc(C(C)(C)O)sc1-c1cnc(N)c(O[C@H](C)c2cc(F)ccc2-n2nccn2)c1	18	Ucm/s	RRCK
Row6627_Row3301_Row56888_Row1377644_Row1373833_Row1318777_Row1370838_Row3714	13941255	1624696	=	24432909	CHEMBL3128065	379.4	C19H18FN7O	Cc1nccn1-c1cnc(N)c(O[C@H](C)c2cc(F)ccc2-n2nccn2)c1	21	10^-6cm/s	RRCK	Manually Curated
Row6627_Row3301_Row56888_Row1377644_Row1373833_Row1318777_Row1370838_Row6627_Row3301_Row56888_Row1377644_Row1373833_Row1318777_Row1370838	13941255	1624696	=	24432909	CHEMBL3128065	379.4	C19H18FN7O	Cc1nccn1-c1cnc(N)c(O[C@H](C)c2cc(F)ccc2-n2nccn2)c1	21	Ucm/s	RRCK
Row6626_Row3301_Row56888_Row1377645_Row1373834_Row1318778_Row1370839_Row3715	13941254	1624697	=	24432909	CHEMBL3128066	481.56	C23H24FN7O2S	Cc1nc(C2(O)CN(C)C2)sc1-c1cnc(N)c(O[C@H](C)c2cc(F)ccc2-n2nccn2)c1	3.4	10^-6cm/s	RRCK	Manually Curated
Row6626_Row3301_Row56888_Row1377645_Row1373834_Row1318778_Row1370839_Row6626_Row3301_Row56888_Row1377645_Row1373834_Row1318778_Row1370839	13941254	1624697	=	24432909	CHEMBL3128066	481.56	C23H24FN7O2S	Cc1nc(C2(O)CN(C)C2)sc1-c1cnc(N)c(O[C@H](C)c2cc(F)ccc2-n2nccn2)c1	3.4	Ucm/s	RRCK
Row6625_Row3301_Row56888_Row1377646_Row1373835_Row1318779_Row1370840_Row3716	13941253	1624698	=	24432909	CHEMBL3128067	482.54	C23H23FN6O3S	Cc1nc(C2(O)CCOC2)sc1-c1cnc(N)c(O[C@H](C)c2cc(F)ccc2-n2nccn2)c1	21	10^-6cm/s	RRCK	Manually Curated
Row6625_Row3301_Row56888_Row1377646_Row1373835_Row1318779_Row1370840_Row6625_Row3301_Row56888_Row1377646_Row1373835_Row1318779_Row1370840	13941253	1624698	=	24432909	CHEMBL3128067	482.54	C23H23FN6O3S	Cc1nc(C2(O)CCOC2)sc1-c1cnc(N)c(O[C@H](C)c2cc(F)ccc2-n2nccn2)c1	21	Ucm/s	RRCK
Row6624_Row3301_Row56888_Row1377647_Row1373836_Row1318780_Row1370841_Row3717	13941252	1624699	=	24432909	CHEMBL3128068	530.61	C23H23FN6O4S2	Cc1nc(C2(O)CCS(=O)(=O)C2)sc1-c1cnc(N)c(O[C@H](C)c2cc(F)ccc2-n2nccn2)c1	14	10^-6cm/s	RRCK	Manually Curated
Row6624_Row3301_Row56888_Row1377647_Row1373836_Row1318780_Row1370841_Row6624_Row3301_Row56888_Row1377647_Row1373836_Row1318780_Row1370841	13941252	1624699	=	24432909	CHEMBL3128068	530.61	C23H23FN6O4S2	Cc1nc(C2(O)CCS(=O)(=O)C2)sc1-c1cnc(N)c(O[C@H](C)c2cc(F)ccc2-n2nccn2)c1	14	Ucm/s	RRCK
Row6623_Row3301_Row56888_Row1377648_Row1373837_Row1318781_Row1370842_Row3718	13941251	1624700	=	24432909	CHEMBL3124972	470.53	C22H23FN6O3S	Cc1nc([C@@](C)(O)CO)sc1-c1cnc(N)c(O[C@H](C)c2cc(F)ccc2-n2nccn2)c1	17	10^-6cm/s	RRCK	Manually Curated
Row6623_Row3301_Row56888_Row1377648_Row1373837_Row1318781_Row1370842_Row6623_Row3301_Row56888_Row1377648_Row1373837_Row1318781_Row1370842	13941251	1624700	=	24432909	CHEMBL3124972	470.53	C22H23FN6O3S	Cc1nc([C@@](C)(O)CO)sc1-c1cnc(N)c(O[C@H](C)c2cc(F)ccc2-n2nccn2)c1	17	Ucm/s	RRCK
Row6622_Row3301_Row56888_Row1377649_Row1373838_Row1318782_Row1370843_Row3719	13941250	1624701	=	24432909	CHEMBL3128069	470.53	C22H23FN6O3S	Cc1nc([C@](C)(O)CO)sc1-c1cnc(N)c(O[C@H](C)c2cc(F)ccc2-n2nccn2)c1	19	10^-6cm/s	RRCK	Manually Curated
Row6622_Row3301_Row56888_Row1377649_Row1373838_Row1318782_Row1370843_Row6622_Row3301_Row56888_Row1377649_Row1373838_Row1318782_Row1370843	13941250	1624701	=	24432909	CHEMBL3128069	470.53	C22H23FN6O3S	Cc1nc([C@](C)(O)CO)sc1-c1cnc(N)c(O[C@H](C)c2cc(F)ccc2-n2nccn2)c1	19	Ucm/s	RRCK
Row6640_Row3301_Row56888_Row1377650_Row1373839_Row1318783_Row1370844_Row3720	13941268	1624702	=	24432909	CHEMBL3128070	415.9	C21H23ClFN5O	C[C@@H](Oc1cc(-c2cnn(C3CCNCC3)c2)cnc1N)c1cc(F)ccc1Cl	2.3	10^-6cm/s	RRCK	Manually Curated
Row6640_Row3301_Row56888_Row1377650_Row1373839_Row1318783_Row1370844_Row6640_Row3301_Row56888_Row1377650_Row1373839_Row1318783_Row1370844	13941268	1624702	=	24432909	CHEMBL3128070	415.9	C21H23ClFN5O	C[C@@H](Oc1cc(-c2cnn(C3CCNCC3)c2)cnc1N)c1cc(F)ccc1Cl	2.3	Ucm/s	RRCK
Row6639_Row3301_Row56888_Row1377651_Row1373840_Row1318784_Row1370845_Row3721	13941267	1624703	=	24432909	CHEMBL3128071	330.34	C17H16F2N4O	Cc1n[nH]cc1-c1cnc(N)c(O[C@H](C)c2cc(F)ccc2F)c1	18	10^-6cm/s	RRCK	Manually Curated
Row6639_Row3301_Row56888_Row1377651_Row1373840_Row1318784_Row1370845_Row6639_Row3301_Row56888_Row1377651_Row1373840_Row1318784_Row1370845	13941267	1624703	=	24432909	CHEMBL3128071	330.34	C17H16F2N4O	Cc1n[nH]cc1-c1cnc(N)c(O[C@H](C)c2cc(F)ccc2F)c1	18	Ucm/s	RRCK
Row6638_Row3301_Row56888_Row1377652_Row1373841_Row1318785_Row1370846_Row3722	13941266	1624704	=	24432909	CHEMBL3128072	337.36	C18H16FN5O	Cc1n[nH]cc1-c1cnc(N)c(O[C@@H](C)c2cc(F)ccc2C#N)c1	20	10^-6cm/s	RRCK	Manually Curated
Row6638_Row3301_Row56888_Row1377652_Row1373841_Row1318785_Row1370846_Row6638_Row3301_Row56888_Row1377652_Row1373841_Row1318785_Row1370846	13941266	1624704	=	24432909	CHEMBL3128072	337.36	C18H16FN5O	Cc1n[nH]cc1-c1cnc(N)c(O[C@@H](C)c2cc(F)ccc2C#N)c1	20	Ucm/s	RRCK
Row6637_Row3301_Row56888_Row1377653_Row1373842_Row1318786_Row1370847_Row3723	13941265	1624705	=	24432909	CHEMBL3128073	342.37	C18H19FN4O2	COc1ccc(F)cc1[C@@H](C)Oc1cc(-c2c[nH]nc2C)cnc1N	14	10^-6cm/s	RRCK	Manually Curated
Row6637_Row3301_Row56888_Row1377653_Row1373842_Row1318786_Row1370847_Row6637_Row3301_Row56888_Row1377653_Row1373842_Row1318786_Row1370847	13941265	1624705	=	24432909	CHEMBL3128073	342.37	C18H19FN4O2	COc1ccc(F)cc1[C@@H](C)Oc1cc(-c2c[nH]nc2C)cnc1N	14	Ucm/s	RRCK
Row6636_Row3301_Row56888_Row1377654_Row1373843_Row1318787_Row1370848_Row3724	13941264	1624706	=	24432909	CHEMBL3128074	379.4	C19H18FN7O	Cc1n[nH]cc1-c1cnc(N)c(O[C@H](C)c2cc(F)ccc2-n2nccn2)c1	21	10^-6cm/s	RRCK	Manually Curated
Row6636_Row3301_Row56888_Row1377654_Row1373843_Row1318787_Row1370848_Row6636_Row3301_Row56888_Row1377654_Row1373843_Row1318787_Row1370848	13941264	1624706	=	24432909	CHEMBL3128074	379.4	C19H18FN7O	Cc1n[nH]cc1-c1cnc(N)c(O[C@H](C)c2cc(F)ccc2-n2nccn2)c1	21	Ucm/s	RRCK
Row6635_Row3301_Row56888_Row1377655_Row1373844_Row1318788_Row1370849_Row3725	13941263	1624707	=	24432909	CHEMBL3128075	393.43	C20H20FN7O	Cc1nn(C)cc1-c1cnc(N)c(O[C@H](C)c2cc(F)ccc2-n2nccn2)c1	27	10^-6cm/s	RRCK	Manually Curated
Row6635_Row3301_Row56888_Row1377655_Row1373844_Row1318788_Row1370849_Row6635_Row3301_Row56888_Row1377655_Row1373844_Row1318788_Row1370849	13941263	1624707	=	24432909	CHEMBL3128075	393.43	C20H20FN7O	Cc1nn(C)cc1-c1cnc(N)c(O[C@H](C)c2cc(F)ccc2-n2nccn2)c1	27	Ucm/s	RRCK
Row2446_Row1277_Row36557_Row1412416_Row1408418_Row1352003_Row1405348_Row795	3095255	1705902	=	20045321	CHEMBL3217125	456.25	C18H26Cl4N4O	Cl.Cl.Cl.Cn1cnc(C(=O)N(Cc2cccc(Cl)c2)[C@H]2CC[C@@H](N)CC2)c1	0.5	10^-6cm/s	MDCK	Manually Curated
Row7558_Row3633_Row60045_Row1416201_Row1412203_Row1355788_Row1409133_Row4285	15107172	1727806	=	25313332	CHEMBL3221396	770.03	C41H67N7O7	CC(C)C[C@@H]1NC(=O)[C@H](Cc2ccc(O)cc2)N(C)C(=O)[C@H]2CCCN2C(=O)[C@H](CC(C)C)NC(=O)[C@H](CCCCN)N(C)C(=O)[C@@H](CC(C)C)N(C)C1=O	0.3	10^-6cm/s	RRCK	Manually Curated
Row7564_Row3633_Row60045_Row1416202_Row1412204_Row1355789_Row1409134_Row4286	15107178	1727807	=	25313332	CHEMBL3221397	784.06	C42H69N7O7	CNCCCC[C@H]1C(=O)N[C@@H](CC(C)C)C(=O)N2CCC[C@@H]2C(=O)N(C)[C@@H](Cc2ccc(O)cc2)C(=O)N[C@@H](CC(C)C)C(=O)N(C)[C@H](CC(C)C)C(=O)N1C	0.2	10^-6cm/s	RRCK	Manually Curated
Row7553_Row3633_Row60045_Row1416208_Row1412210_Row1355795_Row1409140_Row4287	15107167	1727813	=	25313332	CHEMBL3221403	712.93	C38H60N6O7	CC(C)C[C@@H]1NC(=O)[C@H](Cc2ccc(O)cc2)N(C)C(=O)[C@H]2CCCN2C(=O)[C@H](CC(C)C)NC(=O)[C@H](C)N(C)C(=O)[C@@H](CC(C)C)N(C)C1=O	5.5	10^-6cm/s	RRCK	Manually Curated
Row7557_Row3633_Row60045_Row1416209_Row1412211_Row1355796_Row1409141_Row4288	15107171	1727814	=	25313332	CHEMBL3221404	805.03	C44H64N6O8	CC(C)C[C@@H]1NC(=O)[C@H](Cc2ccc(O)cc2)N(C)C(=O)[C@H]2CCCN2C(=O)[C@H](CC(C)C)NC(=O)[C@H](Cc2ccc(O)cc2)N(C)C(=O)[C@@H](CC(C)C)N(C)C1=O	1.3	10^-6cm/s	RRCK	Manually Curated
Row7559_Row3633_Row60045_Row1416212_Row1412214_Row1355799_Row1409144_Row4289	15107173	1727817	=	25313332	CHEMBL3221407	756.94	C39H60N6O9	CC(C)C[C@@H]1NC(=O)[C@H](Cc2ccc(O)cc2)N(C)C(=O)[C@H]2CCCN2C(=O)[C@H](CC(C)C)NC(=O)[C@H](CC(=O)O)N(C)C(=O)[C@@H](CC(C)C)N(C)C1=O	0.6	10^-6cm/s	RRCK	Manually Curated
Row7556_Row3633_Row60045_Row1416213_Row1412215_Row1355800_Row1409145_Row4290	15107170	1727818	=	25313332	CHEMBL3221408	742.96	C39H62N6O8	CC(C)C[C@@H]1NC(=O)[C@H](Cc2ccc(O)cc2)N(C)C(=O)[C@H]2CCCN2C(=O)[C@H](CC(C)C)NC(=O)[C@H]([C@@H](C)O)N(C)C(=O)[C@@H](CC(C)C)N(C)C1=O	4.7	10^-6cm/s	RRCK	Manually Curated
Row7552_Row3633_Row60045_Row1416214_Row1412216_Row1355801_Row1409146_Row4291	15107166	1727819	=	25313332	CHEMBL3221409	755.01	C41H66N6O7	CC[C@H](C)[C@H]1C(=O)N[C@@H](CC(C)C)C(=O)N2CCC[C@@H]2C(=O)N(C)[C@@H](Cc2ccc(O)cc2)C(=O)N[C@@H](CC(C)C)C(=O)N(C)[C@H](CC(C)C)C(=O)N1C	8.9	10^-6cm/s	RRCK	Manually Curated
Row7554_Row3633_Row60045_Row1416215_Row1412217_Row1355802_Row1409147_Row4292	15107168	1727820	=	25313332	CHEMBL3221410	755.01	C41H66N6O7	CC(C)C[C@@H]1NC(=O)[C@H](Cc2ccc(O)cc2)N(C)C(=O)[C@H]2CCCN2C(=O)[C@H](CC(C)C)NC(=O)[C@H](CC(C)C)N(C)C(=O)[C@@H](CC(C)C)N(C)C1=O	13	10^-6cm/s	RRCK	Manually Curated
Row7555_Row3633_Row60045_Row1416216_Row1412218_Row1355803_Row1409148_Row4293	15107169	1727821	=	25313332	CHEMBL3221411	728.93	C38H60N6O8	CC(C)C[C@@H]1NC(=O)[C@H](Cc2ccc(O)cc2)N(C)C(=O)[C@H]2CCCN2C(=O)[C@H](CC(C)C)NC(=O)[C@H](CO)N(C)C(=O)[C@@H](CC(C)C)N(C)C1=O	1.6	10^-6cm/s	RRCK	Manually Curated
Row6964_Row3418_Row57715_Row1423110_Row1419112_Row1362697_Row1416036_Row3851	14582415	1734729	>	24675381	CHEMBL3236198	424.89	C18H18ClFN4O3S	CCCS(=O)(=O)Nc1ccc(F)c(Nc2ccc3ncn(C)c(=O)c3c2)c1Cl	8	10^-6cm/s	LLC-PK1	Manually Curated
Row6964_Row3418_Row57715_Row1423110_Row1419112_Row1362697_Row1416036_Row6964_Row3418_Row57715_Row1423110_Row1419112_Row1362697_Row1416036	14582415	1734729	>	24675381	CHEMBL3236198	424.89	C18H18ClFN4O3S	CCCS(=O)(=O)Nc1ccc(F)c(Nc2ccc3ncn(C)c(=O)c3c2)c1Cl	8	Ucm/s	LLC-PK1
Row6965_Row3418_Row57715_Row1423378_Row1419380_Row1362965_Row1416304_Row3852	14582416	1734997	>	24675381	CHEMBL3236464	397.46	C19H19N5O3S	CCCS(=O)(=O)Nc1cccc(Nc2ccc3ncn(C)c(=O)c3c2)c1C#N	8	10^-6cm/s	LLC-PK1	Manually Curated
Row6965_Row3418_Row57715_Row1423378_Row1419380_Row1362965_Row1416304_Row6965_Row3418_Row57715_Row1423378_Row1419380_Row1362965_Row1416304	14582416	1734997	>	24675381	CHEMBL3236464	397.46	C19H19N5O3S	CCCS(=O)(=O)Nc1cccc(Nc2ccc3ncn(C)c(=O)c3c2)c1C#N	8	Ucm/s	LLC-PK1
Row6997_Row3476_Row58481_Row1433659_Row1429661_Row1373246_Row1426585_Row3376	14644168	1745305	=	24021463	CHEMBL3260357	428.42	C20H14F2N4O3S	O=C(NCc1ccc(S(=O)(=O)c2cc(F)cc(F)c2)cc1)c1cnc2[nH]ncc2c1	7.8	10^-6cm/s	MDCK	Manually Curated
Row6997_Row3476_Row58481_Row1433659_Row1429661_Row1373246_Row1426585_Row6997_Row3476_Row58481_Row1433659_Row1429661_Row1373246_Row1426585	14644168	1745305	=	24021463	CHEMBL3260357	428.42	C20H14F2N4O3S	O=C(NCc1ccc(S(=O)(=O)c2cc(F)cc(F)c2)cc1)c1cnc2[nH]ncc2c1	7.8	Ucm/s	MDCK
Row6998_Row3476_Row58481_Row1433660_Row1429662_Row1373247_Row1426586_Row3377	14644173	1745306	=	24021463	CHEMBL3260358	460.44	C21H15F3N4O3S	O=C(NCc1ccc(S(=O)(=O)c2cccc(C(F)(F)F)c2)cc1)c1cnc2[nH]ncc2c1	11	10^-6cm/s	MDCK	Manually Curated
Row6998_Row3476_Row58481_Row1433660_Row1429662_Row1373247_Row1426586_Row6998_Row3476_Row58481_Row1433660_Row1429662_Row1373247_Row1426586	14644173	1745306	=	24021463	CHEMBL3260358	460.44	C21H15F3N4O3S	O=C(NCc1ccc(S(=O)(=O)c2cccc(C(F)(F)F)c2)cc1)c1cnc2[nH]ncc2c1	11	Ucm/s	MDCK
Row6995_Row3476_Row58481_Row1433661_Row1429663_Row1373248_Row1426587_Row3378	14644160	1745307	=	24021463	CHEMBL3260359	476.44	C21H15F3N4O4S	O=C(NCc1ccc(S(=O)(=O)c2cccc(OC(F)(F)F)c2)cc1)c1cnc2[nH]ncc2c1	4	10^-6cm/s	MDCK	Manually Curated
Row6995_Row3476_Row58481_Row1433661_Row1429663_Row1373248_Row1426587_Row6995_Row3476_Row58481_Row1433661_Row1429663_Row1373248_Row1426587	14644160	1745307	=	24021463	CHEMBL3260359	476.44	C21H15F3N4O4S	O=C(NCc1ccc(S(=O)(=O)c2cccc(OC(F)(F)F)c2)cc1)c1cnc2[nH]ncc2c1	4	Ucm/s	MDCK
Row6996_Row3476_Row58481_Row1433662_Row1429664_Row1373249_Row1426588_Row3379	14644162	1745308	=	24021463	CHEMBL3260360	461.43	C20H14F3N5O3S	O=C(NCc1ccc(S(=O)(=O)c2cncc(C(F)(F)F)c2)cc1)c1cnc2[nH]ncc2c1	4.4	10^-6cm/s	MDCK	Manually Curated
Row6996_Row3476_Row58481_Row1433662_Row1429664_Row1373249_Row1426588_Row6996_Row3476_Row58481_Row1433662_Row1429664_Row1373249_Row1426588	14644162	1745308	=	24021463	CHEMBL3260360	461.43	C20H14F3N5O3S	O=C(NCc1ccc(S(=O)(=O)c2cncc(C(F)(F)F)c2)cc1)c1cnc2[nH]ncc2c1	4.4	Ucm/s	MDCK
Row6994_Row3476_Row58481_Row1433663_Row1429665_Row1373250_Row1426589_Row3380	14644155	1745309	=	24021463	CHEMBL3260361	427.87	C19H14ClN5O3S	O=C(NCc1ccc(S(=O)(=O)c2cncc(Cl)c2)cc1)c1cnc2[nH]ncc2c1	2.5	10^-6cm/s	MDCK	Manually Curated
Row6994_Row3476_Row58481_Row1433663_Row1429665_Row1373250_Row1426589_Row6994_Row3476_Row58481_Row1433663_Row1429665_Row1373250_Row1426589	14644155	1745309	=	24021463	CHEMBL3260361	427.87	C19H14ClN5O3S	O=C(NCc1ccc(S(=O)(=O)c2cncc(Cl)c2)cc1)c1cnc2[nH]ncc2c1	2.5	Ucm/s	MDCK
Row6990_Row3476_Row58481_Row1433664_Row1429666_Row1373251_Row1426590_Row3381	14644142	1745310	=	24021463	CHEMBL3260362	478.53	C23H22N6O4S	O=C(NCc1ccc(S(=O)(=O)c2ccc(N3CCOCC3)nc2)cc1)c1cnc2[nH]ncc2c1	0.85	10^-6cm/s	MDCK	Manually Curated
Row6990_Row3476_Row58481_Row1433664_Row1429666_Row1373251_Row1426590_Row6990_Row3476_Row58481_Row1433664_Row1429666_Row1373251_Row1426590	14644142	1745310	=	24021463	CHEMBL3260362	478.53	C23H22N6O4S	O=C(NCc1ccc(S(=O)(=O)c2ccc(N3CCOCC3)nc2)cc1)c1cnc2[nH]ncc2c1	0.85	Ucm/s	MDCK
Row6991_Row3476_Row58481_Row1433665_Row1429667_Row1373252_Row1426591_Row3382	14644147	1745311	=	24021463	CHEMBL3260363	436.5	C21H20N6O3S	CN(C)c1ccc(S(=O)(=O)c2ccc(CNC(=O)c3cnc4[nH]ncc4c3)cc2)cn1	1.5	10^-6cm/s	MDCK	Manually Curated
Row6991_Row3476_Row58481_Row1433665_Row1429667_Row1373252_Row1426591_Row6991_Row3476_Row58481_Row1433665_Row1429667_Row1373252_Row1426591	14644147	1745311	=	24021463	CHEMBL3260363	436.5	C21H20N6O3S	CN(C)c1ccc(S(=O)(=O)c2ccc(CNC(=O)c3cnc4[nH]ncc4c3)cc2)cn1	1.5	Ucm/s	MDCK
Row6992_Row3476_Row58481_Row1433666_Row1429668_Row1373253_Row1426592_Row3383	14644148	1745312	=	24021463	CHEMBL3260364	443.49	C23H17N5O3S	O=C(NCc1ccc(S(=O)(=O)c2cnc3ccccc3c2)cc1)c1cnc2[nH]ncc2c1	1.6	10^-6cm/s	MDCK	Manually Curated
Row6992_Row3476_Row58481_Row1433666_Row1429668_Row1373253_Row1426592_Row6992_Row3476_Row58481_Row1433666_Row1429668_Row1373253_Row1426592	14644148	1745312	=	24021463	CHEMBL3260364	443.49	C23H17N5O3S	O=C(NCc1ccc(S(=O)(=O)c2cnc3ccccc3c2)cc1)c1cnc2[nH]ncc2c1	1.6	Ucm/s	MDCK
Row6993_Row3476_Row58481_Row1433668_Row1429670_Row1373255_Row1426594_Row3384	14644151	1745314	=	24021463	CHEMBL3260366	424.49	C20H20N6O3S	CCCn1cc(S(=O)(=O)c2ccc(CNC(=O)c3cnc4[nH]ncc4c3)cc2)cn1	1.9	10^-6cm/s	MDCK	Manually Curated
Row6993_Row3476_Row58481_Row1433668_Row1429670_Row1373255_Row1426594_Row6993_Row3476_Row58481_Row1433668_Row1429670_Row1373255_Row1426594	14644151	1745314	=	24021463	CHEMBL3260366	424.49	C20H20N6O3S	CCCn1cc(S(=O)(=O)c2ccc(CNC(=O)c3cnc4[nH]ncc4c3)cc2)cn1	1.9	Ucm/s	MDCK
Row7068_Row3448_Row58712_Row1436123_Row1432125_Row1375710_Row1429049_Row7068_Row3448_Row58712_Row1436123_Row1432125_Row1375710_Row1429049	14672235	1747770	=	24824064	CHEMBL3262798	330.45	C18H22N2O2S	Cc1ccc(OCCN2CCN(C(=O)c3cccs3)CC2)cc1	200	Nm/s	MDCK
Row7069_Row3448_Row58712_Row1436127_Row1432129_Row1375714_Row1429053_Row7069_Row3448_Row58712_Row1436127_Row1432129_Row1375714_Row1429053	14672236	1747774	=	24824064	CHEMBL3262802	350.87	C17H19ClN2O2S	O=C(c1cccs1)N1CCN(CCOc2ccc(Cl)cc2)CC1	213	Nm/s	MDCK
Row7070_Row3448_Row58712_Row1436128_Row1432130_Row1375715_Row1429054_Row7070_Row3448_Row58712_Row1436128_Row1432130_Row1375715_Row1429054	14672237	1747775	=	24824064	CHEMBL3262803	385.32	C17H18Cl2N2O2S	O=C(c1cccs1)N1CCN(CCOc2ccc(Cl)cc2Cl)CC1	170	Nm/s	MDCK
Row7071_Row3448_Row58712_Row1436153_Row1432155_Row1375740_Row1429079_Row7071_Row3448_Row58712_Row1436153_Row1432155_Row1375740_Row1429079	14672238	1747800	=	24824064	CHEMBL3259850	360.48	C18H24N4O2S	Cc1ccccc1OCCN1CCN(CC(=O)Nc2nccs2)CC1	322	Nm/s	MDCK
Row7072_Row3448_Row58712_Row1436159_Row1432161_Row1375746_Row1429085_Row7072_Row3448_Row58712_Row1436159_Row1432161_Row1375746_Row1429085	14672239	1747806	=	24824064	CHEMBL3262833	430.45	C18H21F3N4O3S	O=C(CN1CCN(CCOc2ccc(OC(F)(F)F)cc2)CC1)Nc1nccs1	122	Nm/s	MDCK
Row7073_Row3448_Row58712_Row1436162_Row1432164_Row1375749_Row1429088_Row7073_Row3448_Row58712_Row1436162_Row1432164_Row1375749_Row1429088	14672240	1747809	=	24824064	CHEMBL3262836	371.47	C18H21N5O2S	N#Cc1ccc(OCCN2CCN(CC(=O)Nc3nccs3)CC2)cc1	148	Nm/s	MDCK
Row7292_Row3713_Row59557_Row1436364_Row1432366_Row1375951_Row1429290_Row4157	15001753	1748011	=	24918870	CHEMBL3263036	408.43	C22H16N8O	N#Cc1cccc(Cn2cc(NC(=O)c3n[nH]c4cc(-c5cn[nH]c5)ccc34)cn2)c1	0.1	10^-6cm/s	MDCK	Manually Curated
Row7368_Row3754_Row60868_Row1437043_Row1433045_Row1376630_Row1429969_Row4224	15037401	1748691	=	25017032	CHEMBL3263710	471.64	C25H29NO4S2	CC(C)CN(Cc1ccc(-c2ccc(S(C)(=O)=O)cc2)cc1)S(=O)(=O)Cc1ccccc1	3	10^-6cm/s	MDCK	Manually Curated
Row7368_Row3754_Row60868_Row1437043_Row1433045_Row1376630_Row1429969_Row7368_Row3754_Row60868_Row1437043_Row1433045_Row1376630_Row1429969	15037401	1748691	=	25017032	CHEMBL3263710	471.64	C25H29NO4S2	CC(C)CN(Cc1ccc(-c2ccc(S(C)(=O)=O)cc2)cc1)S(=O)(=O)Cc1ccccc1	3	10'-6 Cm/s	MDCK
Row12012_Row6140_Row75687_Row1445673_Row1441675_Row1385259_Row1438599_Row12012_Row6140_Row75687_Row1445673_Row1441675_Row1385259_Row1438599	18761161	1757351	=	28431340	CHEMBL3286830	406.42	C21H19FN6O2	C[C@H]1Oc2cc(cnc2N)-c2c(nn(C)c2C#N)CN(C)C(=O)c2ccc(F)cc21	19.3	Ucm/s	RRCK
Row7297_Row3713_Row59557_Row1450939_Row1446941_Row1390525_Row1443865_Row4158	15005896	1762624	=	24918870	CHEMBL3298288	349.44	C20H23N5O	CC1(C)CCc2c(C(=O)Nc3cnn(Cc4ccccc4)c3)n[nH]c2C1	7.6	10^-6cm/s	MDCK	Manually Curated
Row7298_Row3713_Row59557_Row1451022_Row1447024_Row1390608_Row1443948_Row4159	15005898	1762707	=	24918870	CHEMBL3298370	406.53	C23H30N6O	CN(C)C[C@@H](c1ccccc1)n1cc(NC(=O)c2n[nH]c3c2CCC(C)(C)C3)cn1	8.1	10^-6cm/s	MDCK	Manually Curated
Row7296_Row3713_Row59557_Row1451023_Row1447025_Row1390609_Row1443949_Row4160	15005886	1762708	=	24918870	CHEMBL3298371	420.56	C24H32N6O	CN(C)CC[C@@H](c1ccccc1)n1cc(NC(=O)c2n[nH]c3c2CCC(C)(C)C3)cn1	4.6	10^-6cm/s	MDCK	Manually Curated
Row7293_Row3713_Row59557_Row1451025_Row1447027_Row1390611_Row1443951_Row4161	15001754	1762710	=	24918870	CHEMBL3298373	432.57	C25H32N6O	CC1(C)CCc2c(C(=O)Nc3cnn([C@H](c4ccccc4)C4CCNCC4)c3)n[nH]c2C1	0.1	10^-6cm/s	MDCK	Manually Curated
Row7294_Row3713_Row59557_Row1451026_Row1447028_Row1390612_Row1443952_Row4162	15005873	1762711	=	24918870	CHEMBL3298374	455.58	C23H29N5O3S	CC1(C)CCc2c(C(=O)Nc3cnn([C@@H](CCS(C)(=O)=O)c4ccccc4)c3)n[nH]c2C1	3.2	10^-6cm/s	MDCK	Manually Curated
Row7295_Row3713_Row59557_Row1451027_Row1447029_Row1390613_Row1443953_Row4163	15005884	1762712	=	24918870	CHEMBL3298375	434.59	C25H34N6O	Cc1cccc([C@H](CCN(C)C)n2cc(NC(=O)c3n[nH]c4c3CCC(C)(C)C4)cn2)c1	4.3	10^-6cm/s	MDCK	Manually Curated
Row9044_Row4474_Row63668_Row1459683_Row1455663_Row1393891_Row1452585_Row5145	15726482	1780719	=	26321361	CHEMBL3314003	462.9	C22H17ClF2N2O3S	O=C(Nc1ccc2c(c1)N(S(=O)(=O)c1ccc(F)cc1)CCC2)c1c(F)cccc1Cl	12	10^-6cm/s	MDCK	Manually Curated
Row7372_Row3724_Row60752_Row1460526_Row1456506_Row1394734_Row1453428_Row4196	15050300	1781574	=	24969015	CHEMBL3314850	328.72	C14H9ClN6O2	O=C(Nc1cncc(Oc2cncnc2)n1)c1cc(Cl)ccn1	50.4	10^-6cm/s	MDCK	Manually Curated
Row7372_Row3724_Row60752_Row1460526_Row1456506_Row1394734_Row1453428_Row7372_Row3724_Row60752_Row1460526_Row1456506_Row1394734_Row1453428	15050300	1781574	=	24969015	CHEMBL3314850	328.72	C14H9ClN6O2	O=C(Nc1cncc(Oc2cncnc2)n1)c1cc(Cl)ccn1	50.4	Ucm/s	MDCK
Row7369_Row3754_Row60868_Row1461423_Row1457403_Row1395631_Row1454325_Row4226	15037402	1782475	=	25017032	CHEMBL3317836	441.6	C24H31N3O3S	CC(=O)N1CCN(c2ccc(CN(C3CCC3)S(=O)(=O)Cc3ccccc3)cc2)CC1	24	10^-6cm/s	MDCK	Manually Curated
Row7369_Row3754_Row60868_Row1461423_Row1457403_Row1395631_Row1454325_Row7369_Row3754_Row60868_Row1461423_Row1457403_Row1395631_Row1454325	15037402	1782475	=	25017032	CHEMBL3317836	441.6	C24H31N3O3S	CC(=O)N1CCN(c2ccc(CN(C3CCC3)S(=O)(=O)Cc3ccccc3)cc2)CC1	24	10'-6 Cm/s	MDCK
Row7272_Row3653_Row60398_Row1462007_Row1457987_Row1396215_Row1454909_Row4457	14995087	1783060	=	25467161	CHEMBL3318415	330.84	C18H15ClO2S	O=C1CC(c2ccccc2)CC(O)=C1Sc1ccccc1Cl	12	10^-6cm/s	MDCK	Manually Curated
Row7272_Row3653_Row60398_Row1462007_Row1457987_Row1396215_Row1454909_Row7272_Row3653_Row60398_Row1462007_Row1457987_Row1396215_Row1454909	14995087	1783060	=	25467161	CHEMBL3318415	330.84	C18H15ClO2S	O=C1CC(c2ccccc2)CC(O)=C1Sc1ccccc1Cl	12	Ucm/s	MDCK
Row7388_Row3748_Row60920_Row1462007_Row1457987_Row1396215_Row1454909_Row4230	15051430	1783060	=	25037916	CHEMBL3318415	330.84	C18H15ClO2S	O=C1CC(c2ccccc2)CC(O)=C1Sc1ccccc1Cl	18	10^-6cm/s	MDCK	Manually Curated
Row7388_Row3748_Row60920_Row1462007_Row1457987_Row1396215_Row1454909_Row7388_Row3748_Row60920_Row1462007_Row1457987_Row1396215_Row1454909	15051430	1783060	=	25037916	CHEMBL3318415	330.84	C18H15ClO2S	O=C1CC(c2ccccc2)CC(O)=C1Sc1ccccc1Cl	18	Ucm/s	MDCK
Row7389_Row3748_Row60920_Row1462015_Row1457995_Row1396223_Row1454917_Row4231	15051431	1783068	=	25037916	CHEMBL3318423	321.4	C19H15NO2S	N#Cc1ccccc1SC1=C(O)CC(c2ccccc2)CC1=O	4.1	10^-6cm/s	MDCK	Manually Curated
Row7389_Row3748_Row60920_Row1462015_Row1457995_Row1396223_Row1454917_Row7389_Row3748_Row60920_Row1462015_Row1457995_Row1396223_Row1454917	15051431	1783068	=	25037916	CHEMBL3318423	321.4	C19H15NO2S	N#Cc1ccccc1SC1=C(O)CC(c2ccccc2)CC1=O	4.1	Ucm/s	MDCK
Row7390_Row3748_Row60920_Row1462062_Row1458042_Row1396270_Row1454964_Row4232	15051432	1783115	=	25037916	CHEMBL3318469	399.73	C18H13Cl3O2S	O=C1CC(c2c(Cl)cccc2Cl)CC(O)=C1Sc1ccccc1Cl	17	10^-6cm/s	MDCK	Manually Curated
Row7390_Row3748_Row60920_Row1462062_Row1458042_Row1396270_Row1454964_Row7390_Row3748_Row60920_Row1462062_Row1458042_Row1396270_Row1454964	15051432	1783115	=	25037916	CHEMBL3318469	399.73	C18H13Cl3O2S	O=C1CC(c2c(Cl)cccc2Cl)CC(O)=C1Sc1ccccc1Cl	17	Ucm/s	MDCK
Row7394_Row3748_Row60920_Row1462075_Row1458055_Row1396283_Row1454977_Row4233	15051436	1783128	=	25037916	CHEMBL3318482	434.74	C19H13BrClNO2S	N#Cc1ccccc1SC1=C(O)CC(c2c(Cl)cccc2Br)CC1=O	14	10^-6cm/s	MDCK	Manually Curated
Row7394_Row3748_Row60920_Row1462075_Row1458055_Row1396283_Row1454977_Row7394_Row3748_Row60920_Row1462075_Row1458055_Row1396283_Row1454977	15051436	1783128	=	25037916	CHEMBL3318482	434.74	C19H13BrClNO2S	N#Cc1ccccc1SC1=C(O)CC(c2c(Cl)cccc2Br)CC1=O	14	Ucm/s	MDCK
Row7467_Row3585_Row60233_Row1471920_Row1467900_Row1406127_Row1464810_Row4435	15075048	1793097	=	25442312	CHEMBL3338596	335.4	C21H21NO3	COc1ccccc1/C=C1\CNC/C(=C\c2ccccc2OC)C1=O	28.7	10^-6cm/s	MDCK	Manually Curated
Row7467_Row3585_Row60233_Row1471920_Row1467900_Row1406127_Row1464810_Row7467_Row3585_Row60233_Row1471920_Row1467900_Row1406127_Row1464810	15075048	1793097	=	25442312	CHEMBL3338596	335.4	C21H21NO3	COc1ccccc1/C=C1\CNC/C(=C\c2ccccc2OC)C1=O	28.7	Ucm/s	MDCK
Row7468_Row3585_Row60233_Row1471921_Row1467901_Row1406128_Row1464811_Row4439	15075049	1793098	=	25442312	CHEMBL3338597	395.46	C23H25NO5	COc1cccc(/C=C2\CNC/C(=C\c3cccc(OC)c3OC)C2=O)c1OC	14.7	10^-6cm/s	MDCK	Manually Curated
Row7468_Row3585_Row60233_Row1471921_Row1467901_Row1406128_Row1464811_Row7468_Row3585_Row60233_Row1471921_Row1467901_Row1406128_Row1464811	15075049	1793098	=	25442312	CHEMBL3338597	395.46	C23H25NO5	COc1cccc(/C=C2\CNC/C(=C\c3cccc(OC)c3OC)C2=O)c1OC	14.7	Ucm/s	MDCK
Row7471_Row3585_Row60233_Row1471922_Row1467902_Row1406129_Row1464812_Row4443	15075052	1793099	=	25442312	CHEMBL3338598	419.48	C25H25NO5	CCOC(=O)c1ccc(/C=C2\CNC/C(=C\c3ccc(C(=O)OCC)cc3)C2=O)cc1	2.7	10^-6cm/s	MDCK	Manually Curated
Row7471_Row3585_Row60233_Row1471922_Row1467902_Row1406129_Row1464812_Row7471_Row3585_Row60233_Row1471922_Row1467902_Row1406129_Row1464812	15075052	1793099	=	25442312	CHEMBL3338598	419.48	C25H25NO5	CCOC(=O)c1ccc(/C=C2\CNC/C(=C\c3ccc(C(=O)OCC)cc3)C2=O)cc1	2.7	Ucm/s	MDCK
Row7521_Row3625_Row60043_Row1473478_Row1469458_Row1407685_Row1466367_Row4279	15102494	1794701	=	25313329	CHEMBL3342556	565.8	C30H55N5O5	CC(C)C[C@@H]1NC(=O)[C@H](CC(C)C)NC(=O)[C@H](CC(C)C)NC(=O)[C@H](CC(C)C)NC(=O)[C@H](CC(C)C)NC1=O	1.7	10^-6cm/s	RRCK	Manually Curated
Row7560_Row3633_Row60045_Row1473485_Row1469465_Row1407692_Row1466374_Row4294	15107174	1794720	=	25313332	CHEMBL3342575	712.93	C38H60N6O7	CC(C)C[C@@H]1NC(=O)[C@H](CC(C)C)NC(=O)[C@@H](CC(C)C)NC(=O)[C@H](Cc2ccc(O)cc2)NC(=O)[C@H]2CCCN2C(=O)[C@H](CC(C)C)NC1=O	0.5	10^-6cm/s	RRCK	Manually Curated
Row7561_Row3633_Row60045_Row1473486_Row1469466_Row1407693_Row1466375_Row4295	15107175	1794721	=	25313332	CHEMBL3342576	769.04	C42H68N6O7	CC(C)C[C@@H]1NC(=O)[C@H](CC(C)C)N(C)C(=O)[C@@H](CC(C)C)N(C)C(=O)[C@H](Cc2ccc(O)cc2)N(C)C(=O)[C@H]2CCCN2C(=O)[C@H](CC(C)C)N(C)C1=O	4.1	10^-6cm/s	RRCK	Manually Curated
Row7562_Row3633_Row60045_Row1473487_Row1469467_Row1407694_Row1466376_Row4296	15107176	1794722	=	25313332	CHEMBL3342577	783.07	C43H70N6O7	CC(C)C[C@@H]1C(=O)N(C)[C@@H](CC(C)C)C(=O)N(C)[C@@H](CC(C)C)C(=O)N(C)[C@@H](CC(C)C)C(=O)N2CCC[C@@H]2C(=O)N(C)[C@@H](Cc2ccc(O)cc2)C(=O)N1C	6.1	10^-6cm/s	RRCK	Manually Curated
Row7563_Row3633_Row60045_Row1473488_Row1469468_Row1407695_Row1466377_Row4297	15107177	1794723	=	25313332	CHEMBL3342578	712.93	C38H60N6O7	CC(C)C[C@@H]1NC(=O)[C@H](Cc2ccc(O)cc2)NC(=O)[C@H]2CCCN2C(=O)[C@H](CC(C)C)NC(=O)[C@H](CC(C)C)NC(=O)[C@@H](CC(C)C)NC1=O	1.8	10^-6cm/s	RRCK	Manually Curated
Row7566_Row3633_Row60045_Row1473489_Row1469469_Row1407696_Row1466378_Row4298	15107180	1794724	<	25313332	CHEMBL3342579	849.05	C47H60N8O7	C[C@@H](O)[C@@H]1NC(=O)[C@H](CCCCN)N(C)C(=O)[C@@H](Cc2c[nH]c3ccccc23)N(C)C(=O)[C@H](Cc2ccccc2)NC(=O)[C@@H]2CCCN2C(=O)[C@H](Cc2ccccc2)N(C)C1=O	0.1	10^-6cm/s	RRCK	Manually Curated
Row7536_Row3637_Row60100_Row1479963_Row1475933_Row1414150_Row1472840_Row4310	15102637	1818809	=	25363711	CHEMBL3354688	416.48	C24H24N4O3	CC(C)(C)COc1ccc2c(c1)[C@]1(COC(N)=N1)c1cc(-c3cncnc3)ccc1O2	13	10^-6cm/s	LLC-PK1	Manually Curated
Row7431_Row3645_Row60130_Row1479986_Row1475956_Row1414173_Row1472863_Row4339	15069566	1818832	=	25389560	CHEMBL3354711	429.48	C25H23N3O4	CC1(COc2ccc3c(c2)[C@]2(COC(N)=N2)c2cc(-c4cccnc4)ccc2O3)COC1	8.8	10^-6cm/s	LLC-PK1	Manually Curated
Row7432_Row3645_Row60130_Row1479987_Row1475957_Row1414174_Row1472864_Row4340	15069567	1818833	=	25389560	CHEMBL3354712	447.47	C25H22FN3O4	CC1(COc2cc3c(cc2F)Oc2ccc(-c4cccnc4)cc2[C@@]32COC(N)=N2)COC1	13.5	10^-6cm/s	LLC-PK1	Manually Curated
Row7433_Row3645_Row60130_Row1479988_Row1475958_Row1414175_Row1472865_Row4341	15069568	1818834	=	25389560	CHEMBL3354713	447.47	C25H22FN3O4	CC1(COc2cc(F)c3c(c2)[C@]2(COC(N)=N2)c2cc(-c4cccnc4)ccc2O3)COC1	15.2	10^-6cm/s	LLC-PK1	Manually Curated
Row7434_Row3645_Row60130_Row1479989_Row1475959_Row1414176_Row1472866_Row4342	15069569	1818835	=	25389560	CHEMBL3354714	447.47	C25H22FN3O4	CC1(COc2ccc3c(c2)[C@]2(COC(N)=N2)c2cc(-c4cccnc4)cc(F)c2O3)COC1	7.1	10^-6cm/s	LLC-PK1	Manually Curated
Row7435_Row3645_Row60130_Row1479990_Row1475960_Row1414177_Row1472867_Row4343	15069570	1818836	=	25389560	CHEMBL3354715	465.46	C25H21F2N3O4	CC1(COc2cc(F)c3c(c2)[C@]2(COC(N)=N2)c2cc(-c4cccnc4F)ccc2O3)COC1	12.7	10^-6cm/s	LLC-PK1	Manually Curated
Row7436_Row3645_Row60130_Row1479991_Row1475961_Row1414178_Row1472868_Row4344	15069603	1818837	=	25389560	CHEMBL3354716	455.44	C24H20F3N3O3	CC(C)(F)COc1cc(F)c2c(c1)[C@]1(COC(N)=N1)c1cc(-c3cccnc3F)ccc1O2	9.8	10^-6cm/s	LLC-PK1	Manually Curated
Row7437_Row3645_Row60130_Row1479992_Row1475962_Row1414179_Row1472869_Row4345	15069604	1818838	=	25389560	CHEMBL3354717	447.44	C25H19F2N3O3	NC1=N[C@@]2(CO1)c1cc(-c3cccnc3F)ccc1Oc1c(F)cc(C3=CCCOC3)cc12	17.6	10^-6cm/s	LLC-PK1	Manually Curated
Row7438_Row3645_Row60130_Row1479993_Row1475963_Row1414180_Row1472870_Row4346	15069605	1818839	=	25389560	CHEMBL3354718	447.44	C25H19F2N3O3	NC1=N[C@@]2(CO1)c1cc(-c3cccnc3F)ccc1Oc1c(F)cc(C3=CCOCC3)cc12	6.9	10^-6cm/s	LLC-PK1	Manually Curated
Row7620_Row3786_Row61320_Row1479993_Row1475963_Row1414180_Row1472870_Row4614	15146135	1818839	=	25613679	CHEMBL3354718	447.44	C25H19F2N3O3	NC1=N[C@@]2(CO1)c1cc(-c3cccnc3F)ccc1Oc1c(F)cc(C3=CCOCC3)cc12	6.9	10^-6cm/s	LLC-PK1	Manually Curated
Row7439_Row3645_Row60130_Row1479994_Row1475964_Row1414181_Row1472871_Row4347	15069606	1818840	=	25389560	CHEMBL3354719	450.45	C24H20F2N4O3	NC1=N[C@@]2(CO1)c1cc(-c3cccnc3F)ccc1Oc1c(F)cc(N3CCOCC3)cc12	17.8	10^-6cm/s	LLC-PK1	Manually Curated
Row7440_Row3645_Row60130_Row1479995_Row1475965_Row1414182_Row1472872_Row4348	15069607	1818841	=	25389560	CHEMBL3354720	452.44	C24H19F3N4O2	NC1=N[C@@]2(CO1)c1cc(-c3cccnc3F)ccc1Oc1c(F)cc(N3CC[C@H](F)C3)cc12	9.8	10^-6cm/s	LLC-PK1	Manually Curated
Row7441_Row3645_Row60130_Row1479996_Row1475966_Row1414183_Row1472873_Row4349	15069608	1818842	=	25389560	CHEMBL3354721	445.43	C24H17F2N5O2	Cn1cc(-c2cc(F)c3c(c2)[C@]2(COC(N)=N2)c2cc(-c4cccnc4F)ccc2O3)cn1	13	10^-6cm/s	LLC-PK1	Manually Curated
Row7442_Row3645_Row60130_Row1480422_Row1476392_Row1414609_Row1473299_Row4350	15069609	1819268	=	25389560	CHEMBL3355143	442.43	C25H16F2N4O2	NC1=N[C@@]2(CO1)c1cc(-c3cccnc3F)ccc1Oc1c(F)cc(-c3ccccn3)cc12	14.4	10^-6cm/s	LLC-PK1	Manually Curated
Row7571_Row3578_Row60162_Row1482947_Row1478907_Row1417134_Row1475814_Row4352	15112392	1821807	=	25411915	CHEMBL3357656	382.39	C20H19FN4O3	CN1C(=O)[C@]2(N=C1N)c1cc(-c3cccnc3F)ccc1O[C@H]1CCCO[C@@H]12	6.8	10^-6cm/s	LLC-PK1	Manually Curated
Row7572_Row3578_Row60162_Row1482949_Row1478909_Row1417136_Row1475816_Row4353	15112393	1821809	=	25411915	CHEMBL3357658	396.42	C21H21FN4O3	CN1C(=O)[C@]2(N=C1N)c1cc(-c3cccnc3F)ccc1O[C@@]1(C)CCCO[C@@H]12	5.3	10^-6cm/s	LLC-PK1	Manually Curated
Row7573_Row3578_Row60162_Row1482950_Row1478910_Row1417137_Row1475817_Row4354	15112394	1821810	=	25411915	CHEMBL3357659	396.42	C21H21FN4O3	CN1C(=O)[C@]2(N=C1N)c1cc(-c3cccnc3F)ccc1O[C@]1(C)CCCO[C@H]12	6	10^-6cm/s	LLC-PK1	Manually Curated
Row7574_Row3578_Row60162_Row1482952_Row1478912_Row1417139_Row1475819_Row4355	15112395	1821812	=	25411915	CHEMBL3357661	369.4	C20H20FN3O3	C[C@]12CCCO[C@@H]1[C@]1(COC(N)=N1)c1cc(-c3cccnc3F)ccc1O2	29	10^-6cm/s	LLC-PK1	Manually Curated
Row7575_Row3578_Row60162_Row1482953_Row1478913_Row1417140_Row1475820_Row4356	15112396	1821813	=	25411915	CHEMBL3357662	369.4	C20H20FN3O3	C[C@@]12CCCO[C@H]1[C@]1(COC(N)=N1)c1cc(-c3cccnc3F)ccc1O2	33	10^-6cm/s	LLC-PK1	Manually Curated
Row7576_Row3578_Row60162_Row1482954_Row1478914_Row1417141_Row1475821_Row4357	15112397	1821814	=	25411915	CHEMBL3357663	371.44	C19H18FN3O2S	NC1=N[C@@]2(CS1)c1cc(-c3cccnc3F)ccc1O[C@@H]1CCCO[C@H]12	37	10^-6cm/s	LLC-PK1	Manually Curated
Row7577_Row3578_Row60162_Row1482955_Row1478915_Row1417142_Row1475822_Row4358	15112398	1821815	=	25411915	CHEMBL3357664	385.46	C20H20FN3O2S	C[C@]12CCCO[C@@H]1[C@]1(CSC(N)=N1)c1cc(-c3cccnc3F)ccc1O2	31	10^-6cm/s	LLC-PK1	Manually Curated
Row7578_Row3578_Row60162_Row1482956_Row1478916_Row1417143_Row1475823_Row4359	15112399	1821816	=	25411915	CHEMBL3357665	385.85	C20H20ClN3O3	C[C@]12CCCO[C@@H]1[C@]1(COC(N)=N1)c1cc(-c3cncc(Cl)c3)ccc1O2	25	10^-6cm/s	LLC-PK1	Manually Curated
Row7579_Row3578_Row60162_Row1482957_Row1478917_Row1417144_Row1475824_Row4360	15112400	1821817	=	25411915	CHEMBL3357666	401.92	C20H20ClN3O2S	C[C@]12CCCO[C@@H]1[C@]1(CSC(N)=N1)c1cc(-c3cncc(Cl)c3)ccc1O2	12	10^-6cm/s	LLC-PK1	Manually Curated
Row7580_Row3578_Row60162_Row1482958_Row1478918_Row1417145_Row1475825_Row4361	15112401	1821818	=	25411915	CHEMBL3357667	402.85	C21H20ClFN2O3	C[C@]12CCCO[C@@H]1[C@]1(COC(N)=N1)c1cc(-c3cc(F)cc(Cl)c3)ccc1O2	5.6	10^-6cm/s	LLC-PK1	Manually Curated
Row7581_Row3578_Row60162_Row1482959_Row1478919_Row1417146_Row1475826_Row4362	15112402	1821819	=	25411915	CHEMBL3357668	418.92	C21H20ClFN2O2S	C[C@]12CCCO[C@@H]1[C@]1(CSC(N)=N1)c1cc(-c3cc(F)cc(Cl)c3)ccc1O2	1.4	10^-6cm/s	LLC-PK1	Manually Curated
Row7582_Row3578_Row60162_Row1482960_Row1478920_Row1417147_Row1475827_Row4363	15112403	1821820	=	25411915	CHEMBL3357669	375.43	C22H21N3O3	C[C@]12CCCO[C@@H]1[C@]1(COC(N)=N1)c1cc(-c3cccc(C#N)c3)ccc1O2	30	10^-6cm/s	LLC-PK1	Manually Curated
Row7583_Row3578_Row60162_Row1482960_Row1478920_Row1417147_Row1475827_Row4364	15112404	1821820	=	25411915	CHEMBL3357669	375.43	C22H21N3O3	C[C@]12CCCO[C@@H]1[C@]1(COC(N)=N1)c1cc(-c3cccc(C#N)c3)ccc1O2	19	10^-6cm/s	LLC-PK1	Manually Curated
Row7584_Row3578_Row60162_Row1482961_Row1478921_Row1417148_Row1475828_Row4365	15112405	1821821	=	25411915	CHEMBL3357670	391.5	C22H21N3O2S	C[C@]12CCCO[C@@H]1[C@]1(CSC(N)=N1)c1cc(-c3cccc(C#N)c3)ccc1O2	14	10^-6cm/s	LLC-PK1	Manually Curated
Row7585_Row3578_Row60162_Row1482962_Row1478922_Row1417149_Row1475829_Row4366	15112406	1821822	=	25411915	CHEMBL3357671	352.39	C19H20N4O3	C[C@]12CCCO[C@@H]1[C@]1(COC(N)=N1)c1cc(-c3cncnc3)ccc1O2	23	10^-6cm/s	LLC-PK1	Manually Curated
Row7586_Row3578_Row60162_Row1482963_Row1478923_Row1417150_Row1475830_Row4367	15112407	1821823	=	25411915	CHEMBL3357672	368.46	C19H20N4O2S	C[C@]12CCCO[C@@H]1[C@]1(CSC(N)=N1)c1cc(-c3cncnc3)ccc1O2	29	10^-6cm/s	LLC-PK1	Manually Curated
Row7271_Row3653_Row60398_Row1484158_Row1480114_Row1418345_Row1477021_Row4459	14995086	1823025	=	25467161	CHEMBL3358862	332.81	C17H13ClO3S	O=C1OC(c2ccccc2)CC(O)=C1Sc1ccccc1Cl	3	10^-6cm/s	MDCK	Manually Curated
Row7271_Row3653_Row60398_Row1484158_Row1480114_Row1418345_Row1477021_Row7271_Row3653_Row60398_Row1484158_Row1480114_Row1418345_Row1477021	14995086	1823025	=	25467161	CHEMBL3358862	332.81	C17H13ClO3S	O=C1OC(c2ccccc2)CC(O)=C1Sc1ccccc1Cl	3	Ucm/s	MDCK
Row7273_Row3653_Row60398_Row1484159_Row1480115_Row1418346_Row1477022_Row4461	14995088	1823026	=	25467161	CHEMBL3358863	331.82	C17H14ClNO2S	O=C1NC(c2ccccc2)CC(O)=C1Sc1ccccc1Cl	7	10^-6cm/s	MDCK	Manually Curated
Row7273_Row3653_Row60398_Row1484159_Row1480115_Row1418346_Row1477022_Row7273_Row3653_Row60398_Row1484159_Row1480115_Row1418346_Row1477022	14995088	1823026	=	25467161	CHEMBL3358863	331.82	C17H14ClNO2S	O=C1NC(c2ccccc2)CC(O)=C1Sc1ccccc1Cl	7	Ucm/s	MDCK
Row7274_Row3653_Row60398_Row1484160_Row1480116_Row1418347_Row1477023_Row4463	14995089	1823027	=	25467161	CHEMBL3358864	316.74	C17H13ClO4	O=C1OC(c2ccccc2)CC(O)=C1Oc1ccccc1Cl	4	10^-6cm/s	MDCK	Manually Curated
Row7274_Row3653_Row60398_Row1484160_Row1480116_Row1418347_Row1477023_Row7274_Row3653_Row60398_Row1484160_Row1480116_Row1418347_Row1477023	14995089	1823027	=	25467161	CHEMBL3358864	316.74	C17H13ClO4	O=C1OC(c2ccccc2)CC(O)=C1Oc1ccccc1Cl	4	Ucm/s	MDCK
Row7275_Row3653_Row60398_Row1484161_Row1480117_Row1418348_Row1477024_Row4465	14995090	1823028	=	25467161	CHEMBL3358865	314.77	C18H15ClO3	O=C1CC(c2ccccc2)CC(O)=C1Oc1ccccc1Cl	11	10^-6cm/s	MDCK	Manually Curated
Row7275_Row3653_Row60398_Row1484161_Row1480117_Row1418348_Row1477024_Row7275_Row3653_Row60398_Row1484161_Row1480117_Row1418348_Row1477024	14995090	1823028	=	25467161	CHEMBL3358865	314.77	C18H15ClO3	O=C1CC(c2ccccc2)CC(O)=C1Oc1ccccc1Cl	11	Ucm/s	MDCK
Row7276_Row3653_Row60398_Row1484162_Row1480118_Row1418349_Row1477025_Row4467	14995091	1823029	=	25467161	CHEMBL3358866	315.76	C17H14ClNO3	O=C1NC(c2ccccc2)CC(O)=C1Oc1ccccc1Cl	11	10^-6cm/s	MDCK	Manually Curated
Row7276_Row3653_Row60398_Row1484162_Row1480118_Row1418349_Row1477025_Row7276_Row3653_Row60398_Row1484162_Row1480118_Row1418349_Row1477025	14995091	1823029	=	25467161	CHEMBL3358866	315.76	C17H14ClNO3	O=C1NC(c2ccccc2)CC(O)=C1Oc1ccccc1Cl	11	Ucm/s	MDCK
Row7277_Row3653_Row60398_Row1484163_Row1480119_Row1418350_Row1477026_Row4469	14995092	1823030	=	25467161	CHEMBL3358867	315.76	C17H14ClNO3	O=C1OC(c2ccccc2)CC(O)=C1Nc1ccccc1Cl	8	10^-6cm/s	MDCK	Manually Curated
Row7277_Row3653_Row60398_Row1484163_Row1480119_Row1418350_Row1477026_Row7277_Row3653_Row60398_Row1484163_Row1480119_Row1418350_Row1477026	14995092	1823030	=	25467161	CHEMBL3358867	315.76	C17H14ClNO3	O=C1OC(c2ccccc2)CC(O)=C1Nc1ccccc1Cl	8	Ucm/s	MDCK
Row7278_Row3653_Row60398_Row1484164_Row1480120_Row1418351_Row1477027_Row4471	14995093	1823031	=	25467161	CHEMBL3358868	313.78	C18H16ClNO2	O=C1CC(c2ccccc2)CC(O)=C1Nc1ccccc1Cl	4	10^-6cm/s	MDCK	Manually Curated
Row7278_Row3653_Row60398_Row1484164_Row1480120_Row1418351_Row1477027_Row7278_Row3653_Row60398_Row1484164_Row1480120_Row1418351_Row1477027	14995093	1823031	=	25467161	CHEMBL3358868	313.78	C18H16ClNO2	O=C1CC(c2ccccc2)CC(O)=C1Nc1ccccc1Cl	4	Ucm/s	MDCK
Row7279_Row3653_Row60398_Row1484165_Row1480121_Row1418352_Row1477028_Row4473	14995094	1823032	=	25467161	CHEMBL3358869	314.77	C17H15ClN2O2	O=C1NC(c2ccccc2)CC(O)=C1Nc1ccccc1Cl	19	10^-6cm/s	MDCK	Manually Curated
Row7279_Row3653_Row60398_Row1484165_Row1480121_Row1418352_Row1477028_Row7279_Row3653_Row60398_Row1484165_Row1480121_Row1418352_Row1477028	14995094	1823032	=	25467161	CHEMBL3358869	314.77	C17H15ClN2O2	O=C1NC(c2ccccc2)CC(O)=C1Nc1ccccc1Cl	19	Ucm/s	MDCK
Row7289_Row3653_Row60398_Row1484739_Row1480695_Row1418926_Row1477602_Row4475	14995110	1823609	=	25467161	CHEMBL3359440	434.94	C25H19ClO3S	O=C1OC2(CCc3c(-c4ccccc4)cccc32)CC(O)=C1Sc1ccccc1Cl	1.6	10^-6cm/s	MDCK	Manually Curated
Row7289_Row3653_Row60398_Row1484739_Row1480695_Row1418926_Row1477602_Row7289_Row3653_Row60398_Row1484739_Row1480695_Row1418926_Row1477602	14995110	1823609	=	25467161	CHEMBL3359440	434.94	C25H19ClO3S	O=C1OC2(CCc3c(-c4ccccc4)cccc32)CC(O)=C1Sc1ccccc1Cl	1.6	Ucm/s	MDCK
Row7535_Row3637_Row60100_Row1485035_Row1480988_Row1419222_Row1477895_Row4311	15102636	1823919	=	25363711	CHEMBL3359747	417.47	C23H23N5O3	CC(C)(C)COc1cnc2c(c1)[C@]1(COC(N)=N1)c1cc(-c3cncnc3)ccc1O2	16	10^-6cm/s	LLC-PK1	Manually Curated
Row7534_Row3637_Row60100_Row1485036_Row1480989_Row1419223_Row1477896_Row4312	15102635	1823920	=	25363711	CHEMBL3359748	416.48	C24H24N4O3	CC(C)(C)COc1cnc2c(c1)[C@]1(COC(N)=N1)c1cc(-c3cccnc3)ccc1O2	11	10^-6cm/s	LLC-PK1	Manually Curated
Row7533_Row3637_Row60100_Row1485037_Row1480990_Row1419224_Row1477897_Row4313	15102634	1823921	=	25363711	CHEMBL3359749	434.47	C24H23FN4O3	CC(C)(C)COc1cnc2c(c1)[C@]1(COC(N)=N1)c1cc(-c3cccnc3F)ccc1O2	14	10^-6cm/s	LLC-PK1	Manually Curated
Row7532_Row3637_Row60100_Row1485038_Row1480991_Row1419225_Row1477898_Row4314	15102633	1823922	=	25363711	CHEMBL3359750	417.47	C23H23N5O3	CC(C)(C)COc1ccc2c(c1)[C@]1(COC(N)=N1)c1cc(-c3cncnc3)cnc1O2	16	10^-6cm/s	LLC-PK1	Manually Curated
Row7531_Row3637_Row60100_Row1485039_Row1480992_Row1419226_Row1477899_Row4315	15102632	1823923	=	25363711	CHEMBL3359751	450.47	C24H23FN4O4	COC(C)(C)COc1cnc2c(c1)[C@]1(COC(N)=N1)c1cc(-c3cccnc3F)ccc1O2	16	10^-6cm/s	LLC-PK1	Manually Curated
Row7530_Row3637_Row60100_Row1485040_Row1480993_Row1419227_Row1477900_Row4316	15102631	1823924	=	25363711	CHEMBL3359752	430.44	C24H19FN4O3	NC1=N[C@@]2(CO1)c1cc(-c3cccnc3F)ccc1Oc1ncc(C3=CCOCC3)cc12	20	10^-6cm/s	LLC-PK1	Manually Curated
Row7529_Row3637_Row60100_Row1485041_Row1480994_Row1419228_Row1477901_Row4317	15102630	1823925	=	25363711	CHEMBL3359753	430.44	C24H19FN4O3	NC1=N[C@@]2(CO1)c1cc(-c3cccnc3F)ccc1Oc1ncc(C3=CCCOC3)cc12	11	10^-6cm/s	LLC-PK1	Manually Curated
Row7528_Row3637_Row60100_Row1485042_Row1480995_Row1419229_Row1477902_Row4318	15102629	1823926	=	25363711	CHEMBL3359754	432.46	C24H21FN4O3	NC1=N[C@@]2(CO1)c1cc(-c3cccnc3F)ccc1Oc1ncc(C3CCOCC3)cc12	15	10^-6cm/s	LLC-PK1	Manually Curated
Row7527_Row3637_Row60100_Row1485043_Row1480996_Row1419230_Row1477903_Row4319	15102628	1823927	=	25363711	CHEMBL3359755	458.49	C26H23FN4O3	CC1(C)C=C(c2cnc3c(c2)[C@]2(COC(N)=N2)c2cc(-c4cccnc4F)ccc2O3)CCO1	17	10^-6cm/s	LLC-PK1	Manually Curated
Row7526_Row3637_Row60100_Row1485044_Row1480997_Row1419231_Row1477904_Row4320	15102627	1823928	=	25363711	CHEMBL3359756	433.44	C23H20FN5O3	NC1=N[C@@]2(CO1)c1cc(-c3cccnc3F)ccc1Oc1ncc(N3CCOCC3)cc12	10	10^-6cm/s	LLC-PK1	Manually Curated
Row7525_Row3637_Row60100_Row1485045_Row1480998_Row1419232_Row1477905_Row4321	15102626	1823929	=	25363711	CHEMBL3359757	438.46	C26H19FN4O2	Cc1ccc(-c2cnc3c(c2)[C@]2(COC(N)=N2)c2cc(-c4cccnc4F)ccc2O3)cc1	14	10^-6cm/s	LLC-PK1	Manually Curated
Row7524_Row3637_Row60100_Row1485046_Row1480999_Row1419233_Row1477906_Row4322	15102625	1823930	=	25363711	CHEMBL3359758	449.45	C26H16FN5O2	N#Cc1ccc(-c2cnc3c(c2)[C@]2(COC(N)=N2)c2cc(-c4cccnc4F)ccc2O3)cc1	16	10^-6cm/s	LLC-PK1	Manually Curated
Row7523_Row3637_Row60100_Row1485047_Row1481000_Row1419234_Row1477907_Row4323	15102624	1823931	=	25363711	CHEMBL3359759	443.41	C24H15F2N5O2	NC1=N[C@@]2(CO1)c1cc(-c3cccnc3F)ccc1Oc1ncc(-c3ccnc(F)c3)cc12	15	10^-6cm/s	LLC-PK1	Manually Curated
Row7522_Row3637_Row60100_Row1485048_Row1481001_Row1419235_Row1477908_Row4324	15102623	1823932	=	25363711	CHEMBL3359760	428.47	C25H21FN4O2	CC(C)(C)C#Cc1cnc2c(c1)[C@]1(COC(N)=N1)c1cc(-c3cccnc3F)ccc1O2	9.5	10^-6cm/s	LLC-PK1	Manually Curated
Row7537_Row3637_Row60100_Row1485049_Row1481002_Row1419236_Row1477909_Row4325	15102693	1823933	=	25363711	CHEMBL3359761	444.47	C25H21FN4O3	COC(C)(C)C#Cc1cnc2c(c1)[C@]1(COC(N)=N1)c1cc(-c3cccnc3F)ccc1O2	12	10^-6cm/s	LLC-PK1	Manually Curated
Row7538_Row3637_Row60100_Row1485050_Row1481003_Row1419237_Row1477910_Row4326	15102694	1823934	=	25363711	CHEMBL3359762	430.44	C24H19FN4O3	CC(C)(O)C#Cc1cnc2c(c1)[C@]1(COC(N)=N1)c1cc(-c3cccnc3F)ccc1O2	11	10^-6cm/s	LLC-PK1	Manually Curated
Row7539_Row3637_Row60100_Row1485051_Row1481004_Row1419238_Row1477911_Row4327	15102695	1823935	=	25363711	CHEMBL3359763	442.45	C25H19FN4O3	CC1(C#Cc2cnc3c(c2)[C@]2(COC(N)=N2)c2cc(-c4cccnc4F)ccc2O3)COC1	19	10^-6cm/s	LLC-PK1	Manually Curated
Row7600_Row3786_Row61320_Row1488915_Row1484860_Row1423102_Row1481765_Row4615	15146115	1827851	=	25613679	CHEMBL3394039	430.44	C24H19FN4O3	NC1=N[C@@]2(CO1)c1cc(-c3cccnc3F)ccc1Oc1cnc(C3=CCOCC3)cc12	18	10^-6cm/s	LLC-PK1	Manually Curated
Row7601_Row3786_Row61320_Row1488916_Row1484861_Row1423103_Row1481766_Row4616	15146116	1827852	=	25613679	CHEMBL3394040	458.49	C26H23FN4O3	CC1(C)C=C(c2cc3c(cn2)Oc2ccc(-c4cccnc4F)cc2[C@@]32COC(N)=N2)CCO1	14	10^-6cm/s	LLC-PK1	Manually Curated
Row7602_Row3786_Row61320_Row1488917_Row1484862_Row1423104_Row1481767_Row4617	15146117	1827853	=	25613679	CHEMBL3394041	430.44	C24H19FN4O3	NC1=N[C@@]2(CO1)c1cc(-c3cccnc3F)ccc1Oc1cnc(C3=CCCOC3)cc12	22	10^-6cm/s	LLC-PK1	Manually Curated
Row7603_Row3786_Row61320_Row1488918_Row1484863_Row1423105_Row1481768_Row4618	15146118	1827854	=	25613679	CHEMBL3394042	432.46	C24H21FN4O3	NC1=N[C@@]2(CO1)c1cc(-c3cccnc3F)ccc1Oc1cnc(C3CCOCC3)cc12	21	10^-6cm/s	LLC-PK1	Manually Curated
Row7604_Row3786_Row61320_Row1488919_Row1484864_Row1423106_Row1481769_Row4619	15146119	1827855	=	25613679	CHEMBL3394043	432.46	C24H21FN4O3	NC1=N[C@@]2(CO1)c1cc(-c3cccnc3F)ccc1Oc1cnc(C3CCCOC3)cc12	21	10^-6cm/s	LLC-PK1	Manually Curated
Row7605_Row3786_Row61320_Row1488920_Row1484865_Row1423107_Row1481770_Row4620	15146120	1827856	=	25613679	CHEMBL3394044	432.46	C24H21FN4O3	NC1=N[C@@]2(CO1)c1cc(-c3cccnc3F)ccc1Oc1cnc([C@@H]3CCCCO3)cc12	22	10^-6cm/s	LLC-PK1	Manually Curated
Row7606_Row3786_Row61320_Row1488921_Row1484866_Row1423108_Row1481771_Row4621	15146121	1827857	=	25613679	CHEMBL3394045	432.46	C24H21FN4O3	NC1=N[C@@]2(CO1)c1cc(-c3cccnc3F)ccc1Oc1cnc([C@H]3CCCCO3)cc12	21	10^-6cm/s	LLC-PK1	Manually Curated
Row7607_Row3786_Row61320_Row1488922_Row1484867_Row1423109_Row1481772_Row4622	15146122	1827858	=	25613679	CHEMBL3394046	433.44	C23H20FN5O3	NC1=N[C@@]2(CO1)c1cc(-c3cccnc3F)ccc1Oc1cnc(N3CCOCC3)cc12	24	10^-6cm/s	LLC-PK1	Manually Curated
Row7608_Row3786_Row61320_Row1488923_Row1484868_Row1423110_Row1481773_Row4623	15146123	1827859	=	25613679	CHEMBL3394047	461.5	C25H24FN5O3	CC1(C)CN(c2cc3c(cn2)Oc2ccc(-c4cccnc4F)cc2[C@@]32COC(N)=N2)CCO1	16	10^-6cm/s	LLC-PK1	Manually Curated
Row7609_Row3786_Row61320_Row1488924_Row1484869_Row1423111_Row1481774_Row4624	15146124	1827860	=	25613679	CHEMBL3394048	467.45	C24H20F3N5O2	NC1=N[C@@]2(CO1)c1cc(-c3cccnc3F)ccc1Oc1cnc(N3CCC(F)(F)CC3)cc12	15	10^-6cm/s	LLC-PK1	Manually Curated
Row7610_Row3786_Row61320_Row1488925_Row1484870_Row1423112_Row1481775_Row4625	15146125	1827861	=	25613679	CHEMBL3394049	453.42	C23H18F3N5O2	NC1=N[C@@]2(CO1)c1cc(-c3cccnc3F)ccc1Oc1cnc(N3CCC(F)(F)C3)cc12	17	10^-6cm/s	LLC-PK1	Manually Curated
Row7611_Row3786_Row61320_Row1488926_Row1484871_Row1423113_Row1481776_Row4626	15146126	1827862	=	25613679	CHEMBL3394050	435.43	C23H19F2N5O2	NC1=N[C@@]2(CO1)c1cc(-c3cccnc3F)ccc1Oc1cnc(N3CC[C@H](F)C3)cc12	20	10^-6cm/s	LLC-PK1	Manually Curated
Row7612_Row3786_Row61320_Row1488927_Row1484872_Row1423114_Row1481777_Row4627	15146127	1827863	=	25613679	CHEMBL3394051	435.43	C23H19F2N5O2	NC1=N[C@@]2(CO1)c1cc(-c3cccnc3F)ccc1Oc1cnc(N3CC[C@@H](F)C3)cc12	20	10^-6cm/s	LLC-PK1	Manually Curated
Row7613_Row3786_Row61320_Row1488928_Row1484873_Row1423115_Row1481778_Row4628	15146128	1827864	=	25613679	CHEMBL3394052	424.44	C25H17FN4O2	NC1=N[C@@]2(CO1)c1cc(-c3cccnc3F)ccc1Oc1cnc(-c3ccccc3)cc12	15	10^-6cm/s	LLC-PK1	Manually Curated
Row7614_Row3786_Row61320_Row1488929_Row1484874_Row1423116_Row1481779_Row4629	15146129	1827865	=	25613679	CHEMBL3394053	425.42	C24H16FN5O2	NC1=N[C@@]2(CO1)c1cc(-c3cccnc3F)ccc1Oc1cnc(-c3ccccn3)cc12	16	10^-6cm/s	LLC-PK1	Manually Curated
Row7615_Row3786_Row61320_Row1488930_Row1484875_Row1423117_Row1481780_Row4630	15146130	1827866	=	25613679	CHEMBL3394054	425.42	C24H16FN5O2	NC1=N[C@@]2(CO1)c1cc(-c3cccnc3F)ccc1Oc1cnc(-c3cccnc3)cc12	13	10^-6cm/s	LLC-PK1	Manually Curated
Row7616_Row3786_Row61320_Row1488931_Row1484876_Row1423118_Row1481781_Row4631	15146131	1827867	=	25613679	CHEMBL3394055	425.42	C24H16FN5O2	NC1=N[C@@]2(CO1)c1cc(-c3cccnc3F)ccc1Oc1cnc(-c3ccncc3)cc12	12	10^-6cm/s	LLC-PK1	Manually Curated
Row7617_Row3786_Row61320_Row1488932_Row1484877_Row1423119_Row1481782_Row4632	15146132	1827868	=	25613679	CHEMBL3394056	439.45	C25H18FN5O2	Cc1cc(-c2cc3c(cn2)Oc2ccc(-c4cccnc4F)cc2[C@@]32COC(N)=N2)ccn1	13	10^-6cm/s	LLC-PK1	Manually Curated
Row7618_Row3786_Row61320_Row1488933_Row1484878_Row1423120_Row1481783_Row4633	15146133	1827869	=	25613679	CHEMBL3394057	443.41	C24H15F2N5O2	NC1=N[C@@]2(CO1)c1cc(-c3cccnc3F)ccc1Oc1cnc(-c3ccnc(F)c3)cc12	14	10^-6cm/s	LLC-PK1	Manually Curated
Row7619_Row3786_Row61320_Row1488934_Row1484879_Row1423121_Row1481784_Row4634	15146134	1827870	=	25613679	CHEMBL3394058	429.45	C25H20FN3O3	NC1=N[C@]2(CO1)c1cc(C3=CCOCC3)ccc1Oc1ccc(-c3cccnc3F)cc12	12	10^-6cm/s	LLC-PK1	Manually Curated
Row7624_Row3795_Row61272_Row1489596_Row1485541_Row1423783_Row1482446_Row7624_Row3795_Row61272_Row1489596_Row1485541_Row1423783_Row1482446	15146461	1828532	=	25556090	CHEMBL3394713	401.44	C19H19N3O5S	O=C(NCc1ccc(S(=O)(=O)N2CCOCC2)cc1)c1cc2ccncc2o1	15	10'-6 Cm/s	MDCK
Row7625_Row3795_Row61272_Row1489597_Row1485542_Row1423784_Row1482447_Row7625_Row3795_Row61272_Row1489597_Row1485542_Row1423784_Row1482447	15146462	1828533	=	25556090	CHEMBL3394714	400.46	C19H20N4O4S	O=C(NCc1ccc(S(=O)(=O)N2CCOCC2)cc1)c1cc2cnccc2[nH]1	1.3	10'-6 Cm/s	MDCK
Row7626_Row3795_Row61272_Row1489598_Row1485543_Row1423785_Row1482448_Row7626_Row3795_Row61272_Row1489598_Row1485543_Row1423785_Row1482448	15146463	1828534	=	25556090	CHEMBL3394715	417.51	C19H19N3O4S2	O=C(NCc1ccc(S(=O)(=O)N2CCOCC2)cc1)c1cc2ccncc2s1	13	10'-6 Cm/s	MDCK
Row7627_Row3795_Row61272_Row1489599_Row1485544_Row1423786_Row1482449_Row7627_Row3795_Row61272_Row1489599_Row1485544_Row1423786_Row1482449	15146464	1828535	=	25556090	CHEMBL3394716	400.46	C20H20N2O5S	O=C(NCc1ccc(S(=O)(=O)C2CCOCC2)cc1)c1cc2ccncc2o1	12	10'-6 Cm/s	MDCK
Row7628_Row3795_Row61272_Row1489600_Row1485545_Row1423787_Row1482450_Row7628_Row3795_Row61272_Row1489600_Row1485545_Row1423787_Row1482450	15146465	1828536	=	25556090	CHEMBL3394717	399.47	C20H21N3O4S	O=C(NCc1ccc(S(=O)(=O)C2CCOCC2)cc1)c1cc2cnccc2[nH]1	0.9	10'-6 Cm/s	MDCK
Row7629_Row3795_Row61272_Row1489601_Row1485546_Row1423788_Row1482451_Row7629_Row3795_Row61272_Row1489601_Row1485546_Row1423788_Row1482451	15146466	1828537	=	25556090	CHEMBL3394718	441.55	C23H27N3O4S	CC(C)N1CCC(S(=O)(=O)c2ccc(CNC(=O)c3cc4ccncc4o3)cc2)CC1	8	10'-6 Cm/s	MDCK
Row7630_Row3795_Row61272_Row1489602_Row1485547_Row1423789_Row1482452_Row7630_Row3795_Row61272_Row1489602_Row1485547_Row1423789_Row1482452	15146467	1828538	=	25556090	CHEMBL3394719	455.58	C24H29N3O4S	CC(C)CN1CCC(S(=O)(=O)c2ccc(CNC(=O)c3cc4ccncc4o3)cc2)CC1	22	10'-6 Cm/s	MDCK
Row7631_Row3795_Row61272_Row1489603_Row1485548_Row1423790_Row1482453_Row7631_Row3795_Row61272_Row1489603_Row1485548_Row1423790_Row1482453	15146468	1828539	=	25556090	CHEMBL3394720	455.54	C23H25N3O5S	O=C(NCc1ccc(S(=O)(=O)C2CCN(C3COC3)CC2)cc1)c1cc2ccncc2o1	2	10'-6 Cm/s	MDCK
Row7632_Row3795_Row61272_Row1489604_Row1485549_Row1423791_Row1482454_Row7632_Row3795_Row61272_Row1489604_Row1485549_Row1423791_Row1482454	15146469	1828540	=	25556090	CHEMBL3394721	483.59	C25H29N3O5S	O=C(NCc1ccc(S(=O)(=O)C2CCN(C3CCOCC3)CC2)cc1)c1cc2ccncc2o1	2	10'-6 Cm/s	MDCK
Row7633_Row3795_Row61272_Row1489605_Row1485550_Row1423792_Row1482455_Row7633_Row3795_Row61272_Row1489605_Row1485550_Row1423792_Row1482455	15146470	1828541	=	25556090	CHEMBL3394722	482.61	C25H30N4O4S	O=C(NCc1ccc(S(=O)(=O)C2CCN(C3CCOCC3)CC2)cc1)c1cc2cnccc2[nH]1	0.4	10'-6 Cm/s	MDCK
Row7635_Row3795_Row61272_Row1489606_Row1485551_Row1423793_Row1482456_Row7635_Row3795_Row61272_Row1489606_Row1485551_Row1423793_Row1482456	15146472	1828542	=	25556090	CHEMBL3394723	425.55	C23H27N3O3S	CC(C)N1CCC([S+]([O-])c2ccc(CNC(=O)c3cc4ccncc4o3)cc2)CC1	1	10'-6 Cm/s	MDCK
Row7638_Row3795_Row61272_Row1489607_Row1485552_Row1423794_Row1482457_Row7638_Row3795_Row61272_Row1489607_Row1485552_Row1423794_Row1482457	15146475	1828543	=	25556090	CHEMBL3394724	439.58	C24H29N3O3S	CC(C)CN1CCC([S+]([O-])c2ccc(CNC(=O)c3cc4ccncc4o3)cc2)CC1	10	10'-6 Cm/s	MDCK
Row7640_Row3795_Row61272_Row1489608_Row1485553_Row1423795_Row1482458_Row7640_Row3795_Row61272_Row1489608_Row1485553_Row1423795_Row1482458	15146477	1828544	=	25556090	CHEMBL3394725	467.59	C25H29N3O4S	O=C(NCc1ccc([S+]([O-])C2CCN(C3CCOCC3)CC2)cc1)c1cc2ccncc2o1	0.4	10'-6 Cm/s	MDCK
Row7642_Row3795_Row61272_Row1489609_Row1485554_Row1423796_Row1482459_Row7642_Row3795_Row61272_Row1489609_Row1485554_Row1423796_Row1482459	15146479	1828545	=	25556090	CHEMBL3394726	391.45	C21H17N3O3S	N=S(=O)(c1ccccc1)c1ccc(CNC(=O)c2cc3ccncc3o2)cc1	16	10'-6 Cm/s	MDCK
Row7645_Row3795_Row61272_Row1489612_Row1485557_Row1423799_Row1482462_Row7645_Row3795_Row61272_Row1489612_Row1485557_Row1423799_Row1482462	15146482	1828548	=	25556090	CHEMBL3394729	424.48	C21H20N4O4S	CC(C)n1cc(S(=O)(=O)c2ccc(CNC(=O)c3cc4ccncc4o3)cc2)cn1	14	10'-6 Cm/s	MDCK
Row7646_Row3795_Row61272_Row1489613_Row1485558_Row1423800_Row1482463_Row7646_Row3795_Row61272_Row1489613_Row1485558_Row1423800_Row1482463	15146483	1828549	=	25556090	CHEMBL3394730	424.48	C21H20N4O4S	CCCn1cc(S(=O)(=O)c2ccc(CNC(=O)c3cc4ccncc4o3)cc2)cn1	19	10'-6 Cm/s	MDCK
Row7647_Row3795_Row61272_Row1489614_Row1485559_Row1423801_Row1482464_Row7647_Row3795_Row61272_Row1489614_Row1485559_Row1423801_Row1482464	15146484	1828550	=	25556090	CHEMBL3394731	394.41	C19H14N4O4S	O=C(NCc1ncc(S(=O)(=O)c2ccccc2)cn1)c1cc2ccncc2o1	15	10'-6 Cm/s	MDCK
Row7648_Row3795_Row61272_Row1489615_Row1485560_Row1423802_Row1482465_Row7648_Row3795_Row61272_Row1489615_Row1485560_Row1423802_Row1482465	15146485	1828551	=	25556090	CHEMBL3394732	393.42	C20H15N3O4S	O=C(NCc1ccc(S(=O)(=O)c2ccccc2)cn1)c1cc2ccncc2o1	15	10'-6 Cm/s	MDCK
Row7649_Row3795_Row61272_Row1489616_Row1485561_Row1423803_Row1482466_Row7649_Row3795_Row61272_Row1489616_Row1485561_Row1423803_Row1482466	15146486	1828552	=	25556090	CHEMBL3394733	461.42	C21H14F3N3O4S	O=C(NCc1ccc(S(=O)(=O)c2cccc(C(F)(F)F)c2)cn1)c1cc2ccncc2o1	19	10'-6 Cm/s	MDCK
Row7650_Row3795_Row61272_Row1489617_Row1485562_Row1423804_Row1482467_Row7650_Row3795_Row61272_Row1489617_Row1485562_Row1423804_Row1482467	15146487	1828553	=	25556090	CHEMBL3394734	429.4	C20H13F2N3O4S	O=C(NCc1ccc(S(=O)(=O)c2cc(F)cc(F)c2)cn1)c1cc2ccncc2o1	23	10'-6 Cm/s	MDCK
Row9959_Row4991_Row68290_Row1489617_Row1485562_Row1423804_Row1482467_Row5691	16792221	1828553	=	27541271	CHEMBL3394734	429.4	C20H13F2N3O4S	O=C(NCc1ccc(S(=O)(=O)c2cc(F)cc(F)c2)cn1)c1cc2ccncc2o1	23	10^-6cm/s	MDCK	Manually Curated
Row9959_Row4991_Row68290_Row1489617_Row1485562_Row1423804_Row1482467_Row9959_Row4991_Row68290_Row1489617_Row1485562_Row1423804_Row1482467	16792221	1828553	=	27541271	CHEMBL3394734	429.4	C20H13F2N3O4S	O=C(NCc1ccc(S(=O)(=O)c2cc(F)cc(F)c2)cn1)c1cc2ccncc2o1	23	10'-6 Cm/s	MDCK
Row7651_Row3795_Row61272_Row1489618_Row1485563_Row1423805_Row1482468_Row7651_Row3795_Row61272_Row1489618_Row1485563_Row1423805_Row1482468	15146488	1828554	=	25556090	CHEMBL3394735	428.42	C20H14F2N4O3S	O=C(NCc1ccc(S(=O)(=O)c2cc(F)cc(F)c2)cn1)c1cc2cnccc2[nH]1	8.8	10'-6 Cm/s	MDCK
Row7652_Row3795_Row61272_Row1489619_Row1485564_Row1423806_Row1482469_Row7652_Row3795_Row61272_Row1489619_Row1485564_Row1423806_Row1482469	15146489	1828555	=	25556090	CHEMBL3394736	413.41	C20H13F2N3O3S	O=C(NCc1ccc([S+]([O-])c2cc(F)cc(F)c2)cn1)c1cc2ccncc2o1	18	10'-6 Cm/s	MDCK
Row7653_Row3795_Row61272_Row1489619_Row1485564_Row1423806_Row1482469_Row7653_Row3795_Row61272_Row1489619_Row1485564_Row1423806_Row1482469	15146490	1828555	=	25556090	CHEMBL3394736	413.41	C20H13F2N3O3S	O=C(NCc1ccc([S+]([O-])c2cc(F)cc(F)c2)cn1)c1cc2ccncc2o1	21	10'-6 Cm/s	MDCK
Row7655_Row3795_Row61272_Row1489620_Row1485565_Row1423807_Row1482470_Row7655_Row3795_Row61272_Row1489620_Row1485565_Row1423807_Row1482470	15146492	1828556	=	25556090	CHEMBL3394737	408.44	C20H16N4O4S	Cc1ccc(S(=O)(=O)c2ccc(CNC(=O)c3cc4ccncc4o3)nc2)cn1	14	10'-6 Cm/s	MDCK
Row7656_Row3795_Row61272_Row1489621_Row1485566_Row1423808_Row1482471_Row7656_Row3795_Row61272_Row1489621_Row1485566_Row1423808_Row1482471	15146493	1828557	=	25556090	CHEMBL3394738	425.47	C20H19N5O4S	CC(C)n1cc(S(=O)(=O)c2ccc(CNC(=O)c3cc4ccncc4o3)nc2)cn1	16	10'-6 Cm/s	MDCK
Row7657_Row3795_Row61272_Row1489622_Row1485567_Row1423809_Row1482472_Row7657_Row3795_Row61272_Row1489622_Row1485567_Row1423809_Row1482472	15146494	1828558	=	25556090	CHEMBL3394739	424.49	C20H20N6O3S	CC(C)n1cc(S(=O)(=O)c2ccc(CNC(=O)c3cc4cnccc4[nH]3)nc2)cn1	2.3	10'-6 Cm/s	MDCK
Row7659_Row3795_Row61272_Row1489624_Row1485569_Row1423811_Row1482474_Row7659_Row3795_Row61272_Row1489624_Row1485569_Row1423811_Row1482474	15146496	1828560	=	25556090	CHEMBL3394741	425.47	C20H19N5O4S	CCCn1cc(S(=O)(=O)c2ccc(CNC(=O)c3cc4ccncc4o3)nc2)cn1	8	10'-6 Cm/s	MDCK
Row7833_Row3859_Row61753_Row1497403_Row1493348_Row1431590_Row1490253_Row4608	15202831	1836355	=	25603482	CHEMBL3409586	426.9	C22H23ClN4O3	O=c1cc(-c2ccnc(NC3CCOCC3)n2)ccn1[C@H](CO)c1cccc(Cl)c1	8.5	10^-6cm/s	MDCK	Manually Curated
Row7833_Row3859_Row61753_Row1497403_Row1493348_Row1431590_Row1490253_Row7833_Row3859_Row61753_Row1497403_Row1493348_Row1431590_Row1490253	15202831	1836355	=	25603482	CHEMBL3409586	426.9	C22H23ClN4O3	O=c1cc(-c2ccnc(NC3CCOCC3)n2)ccn1[C@H](CO)c1cccc(Cl)c1	8.5	10'-6 Cm/s	MDCK
Row7832_Row3859_Row61753_Row1497404_Row1493349_Row1431591_Row1490254_Row4609	15202823	1836356	=	25603482	CHEMBL3409587	410.45	C22H23FN4O3	O=c1cc(-c2ccnc(NC3CCOCC3)n2)ccn1[C@H](CO)c1cccc(F)c1	5.5	10^-6cm/s	MDCK	Manually Curated
Row7832_Row3859_Row61753_Row1497404_Row1493349_Row1431591_Row1490254_Row7832_Row3859_Row61753_Row1497404_Row1493349_Row1431591_Row1490254	15202823	1836356	=	25603482	CHEMBL3409587	410.45	C22H23FN4O3	O=c1cc(-c2ccnc(NC3CCOCC3)n2)ccn1[C@H](CO)c1cccc(F)c1	5.5	10'-6 Cm/s	MDCK
Row7831_Row3859_Row61753_Row1497405_Row1493350_Row1431592_Row1490255_Row4610	15202815	1836357	=	25603482	CHEMBL3409588	444.89	C22H22ClFN4O3	O=c1cc(-c2ccnc(NC3CCOCC3)n2)ccn1[C@H](CO)c1ccc(Cl)c(F)c1	11.3	10^-6cm/s	MDCK	Manually Curated
Row7831_Row3859_Row61753_Row1497405_Row1493350_Row1431592_Row1490255_Row7831_Row3859_Row61753_Row1497405_Row1493350_Row1431592_Row1490255	15202815	1836357	=	25603482	CHEMBL3409588	444.89	C22H22ClFN4O3	O=c1cc(-c2ccnc(NC3CCOCC3)n2)ccn1[C@H](CO)c1ccc(Cl)c(F)c1	11.3	10'-6 Cm/s	MDCK
Row7826_Row3859_Row61753_Row1497406_Row1493351_Row1431593_Row1490256_Row4611	15201511	1836358	=	25603482	CHEMBL3409589	444.89	C22H22ClFN4O3	O=c1cc(-c2ccnc(NC3CCOCC3)n2)ccn1[C@H](CO)c1ccc(F)c(Cl)c1	4.6	10^-6cm/s	MDCK	Manually Curated
Row7826_Row3859_Row61753_Row1497406_Row1493351_Row1431593_Row1490256_Row7826_Row3859_Row61753_Row1497406_Row1493351_Row1431593_Row1490256	15201511	1836358	=	25603482	CHEMBL3409589	444.89	C22H22ClFN4O3	O=c1cc(-c2ccnc(NC3CCOCC3)n2)ccn1[C@H](CO)c1ccc(F)c(Cl)c1	4.6	10'-6 Cm/s	MDCK
Row7824_Row3850_Row61828_Row1497696_Row1493641_Row1431883_Row1490546_Row4743	15199065	1836648	=	25838147	CHEMBL3409876	405.43	C24H20FNO4	COc1cccc(F)c1[C@@H]1C[C@@H](O)C(=O)N1Cc1ccc2oc3ccccc3c2c1	12.5	10^-6cm/s	MDCK	Manually Curated
Row12879_Row6610_Row78113_Row1502207_Row1498151_Row1436394_Row1495056_Row8293	19142606	1841165	=	31732255	CHEMBL3421729	450.41	C24H29Cl2NO3	C[C@H]1c2cccc(CCC(C)(C)O)c2C[C@H](CO)N1C(=O)Cc1c(Cl)cccc1Cl	27	10^-6cm/s	LE-MDCK2	Manually Curated
Row8572_Row4218_Row62322_Row1575821_Row1571641_Row1510008_Row1568546_Row8572_Row4218_Row62322_Row1575821_Row1571641_Row1510008_Row1568546	15466764	1924171	=	23382458	CHEMBL3526474	461.5	C25H25N5O4	COc1ccc(-n2nc(C(N)=O)c3c2C(=O)N(c2ccc(N4CCCC[14C]4=O)cc2)CC3)cc1	34	Nm/s	LLC-PK1
Row8578_Row4212_Row62322_Row1575821_Row1571641_Row1510008_Row1568546_Row8578_Row4212_Row62322_Row1575821_Row1571641_Row1510008_Row1568546	15466770	1924171	=	23382458	CHEMBL3526474	461.5	C25H25N5O4	COc1ccc(-n2nc(C(N)=O)c3c2C(=O)N(c2ccc(N4CCCC[14C]4=O)cc2)CC3)cc1	31	Nm/s	LLC-PK1
Row8760_Row4349_Row62714_Row1591696_Row1586836_Row1523419_Row1583719_Row4913	15617457	1946824	=	26005540	CHEMBL3580774	492.47	C24H24F4N4O3	Cc1cn(-c2ccc3n(c2=O)CCN([C@@H](C)COc2ccc(F)cc2[C@@H](C)C(F)(F)F)C3=O)cn1	16	10^-6cm/s	RRCK	Manually Curated
Row8761_Row4353_Row62723_Row1591885_Row1587025_Row1523608_Row1583908_Row4914	15619183	1947014	=	26030457	CHEMBL3580962	327.44	C17H25N7	N[C@H]1CC[C@H](CNc2nccc(Nc3cc(C4CC4)[nH]n3)n2)CC1	0.5	10^-6cm/s	MDCK	Manually Curated
Row9725_Row4890_Row67491_Row1591891_Row1587031_Row1523614_Row1583914_Row5598	16634683	1947020	=	27346791	CHEMBL3580968	359.44	C20H21N7	C[C@H](Nc1nccc(Nc2cc(C3CC3)[nH]n2)n1)c1ccc2[nH]ccc2c1	2	10^-6cm/s	MDCK	Manually Curated
Row9725_Row4890_Row67491_Row1591891_Row1587031_Row1523614_Row1583914_Row9725_Row4890_Row67491_Row1591891_Row1587031_Row1523614_Row1583914	16634683	1947020	=	27346791	CHEMBL3580968	359.44	C20H21N7	C[C@H](Nc1nccc(Nc2cc(C3CC3)[nH]n2)n1)c1ccc2[nH]ccc2c1	2	Ucm/s	MDCK
Row8762_Row4353_Row62723_Row1591895_Row1587035_Row1523618_Row1583918_Row4916	15619184	1947024	=	26030457	CHEMBL3580972	360.43	C19H20N8	C[C@H](Nc1nccc(Nc2cc(C3CC3)[nH]n2)n1)c1ccc2[nH]cnc2c1	0.9	10^-6cm/s	MDCK	Manually Curated
Row8763_Row4353_Row62723_Row1591897_Row1587037_Row1523620_Row1583920_Row4918	15619185	1947026	=	26030457	CHEMBL3580974	380.84	C18H17ClN8	Clc1c(CNc2nccc(Nc3cc(C4CC4)[nH]n3)n2)ccc2[nH]cnc12	2.8	10^-6cm/s	MDCK	Manually Curated
Row8764_Row4353_Row62723_Row1591898_Row1587038_Row1523621_Row1583921_Row4920	15619186	1947027	=	26030457	CHEMBL3580975	394.87	C19H19ClN8	CN(Cc1ccc2[nH]cnc2c1Cl)c1nccc(Nc2cc(C3CC3)[nH]n2)n1	1.9	10^-6cm/s	MDCK	Manually Curated
Row8765_Row4353_Row62723_Row1591899_Row1587039_Row1523622_Row1583922_Row4922	15619187	1947028	=	26030457	CHEMBL3580976	408.9	C20H21ClN8	CCN(Cc1ccc2[nH]cnc2c1Cl)c1nccc(Nc2cc(C3CC3)[nH]n2)n1	7.4	10^-6cm/s	MDCK	Manually Curated
Row8752_Row4352_Row62624_Row1592122_Row1587262_Row1523845_Row1584145_Row4454	15611938	1947251	=	25466195	CHEMBL3581197	561.91	C28H23Cl3O4S	C[C@@H](OC(=O)Cc1ccc(Cl)c(SC2=C(O)CC(c3c(Cl)cccc3Cl)CC2=O)c1)c1ccccc1	10.6	10^-6cm/s	MDCK	Manually Curated
Row8752_Row4352_Row62624_Row1592122_Row1587262_Row1523845_Row1584145_Row8752_Row4352_Row62624_Row1592122_Row1587262_Row1523845_Row1584145	15611938	1947251	=	25466195	CHEMBL3581197	561.91	C28H23Cl3O4S	C[C@@H](OC(=O)Cc1ccc(Cl)c(SC2=C(O)CC(c3c(Cl)cccc3Cl)CC2=O)c1)c1ccccc1	10.6	Ucm/s	MDCK
Row8753_Row4352_Row62624_Row1592126_Row1587266_Row1523849_Row1584149_Row4455	15611939	1947255	=	25466195	CHEMBL3581201	464.37	C22H19Cl2NO4S	CC(C)Oc1ccc(Cl)c(C2CC(=O)C(Sc3cc(O)ccc3C#N)=C(O)C2)c1Cl	1.1	10^-6cm/s	MDCK	Manually Curated
Row8753_Row4352_Row62624_Row1592126_Row1587266_Row1523849_Row1584149_Row8753_Row4352_Row62624_Row1592126_Row1587266_Row1523849_Row1584149	15611939	1947255	=	25466195	CHEMBL3581201	464.37	C22H19Cl2NO4S	CC(C)Oc1ccc(Cl)c(C2CC(=O)C(Sc3cc(O)ccc3C#N)=C(O)C2)c1Cl	1.1	Ucm/s	MDCK
Row8754_Row4352_Row62624_Row1592130_Row1587270_Row1523853_Row1584153_Row4456	15611940	1947259	=	25466195	CHEMBL3581205	528.89	C24H24Cl3NO4S	COc1ccc(Cl)c(SC2=C(O)CC(c3c(Cl)ccc(NC4CCOCC4)c3Cl)CC2=O)c1	14	10^-6cm/s	MDCK	Manually Curated
Row8754_Row4352_Row62624_Row1592130_Row1587270_Row1523853_Row1584153_Row8754_Row4352_Row62624_Row1592130_Row1587270_Row1523853_Row1584153	15611940	1947259	=	25466195	CHEMBL3581205	528.89	C24H24Cl3NO4S	COc1ccc(Cl)c(SC2=C(O)CC(c3c(Cl)ccc(NC4CCOCC4)c3Cl)CC2=O)c1	14	Ucm/s	MDCK
Row8810_Row4379_Row62946_Row1596457_Row1591596_Row1528092_Row1588479_Row4951	15643965	1951594	=	26101574	CHEMBL3590435	285.27	C12H11N7O2	Cn1cc(NC(=O)c2cnn3cccnc23)c(C(N)=O)n1	17	10^-6cm/s	MDCK	Manually Curated
Row8811_Row4379_Row62946_Row1596458_Row1591597_Row1528093_Row1588480_Row4952	15643966	1951595	=	26101574	CHEMBL3590436	342.36	C15H18N8O2	Cn1cc(NC(=O)c2cnn3ccc(CCCN)nc23)c(C(N)=O)n1	2	10^-6cm/s	MDCK	Manually Curated
Row8816_Row4379_Row62946_Row1596496_Row1591635_Row1528131_Row1588518_Row4953	15643971	1951633	<	26101574	CHEMBL3590473	397.44	C18H23N9O2	Cn1cc(NC(=O)c2cnn3ccc(N[C@H]4CCCC[C@H]4N)nc23)c(C(N)=O)n1	2	10^-6cm/s	MDCK	Manually Curated
Row8838_Row4380_Row62946_Row1596497_Row1591636_Row1528132_Row1588519_Row4954	15643993	1951634	=	26101574	CHEMBL3590474	397.44	C18H23N9O2	Cn1cc(NC(=O)c2cnn3ccc(N[C@@H]4CCCC[C@@H]4N)nc23)c(C(N)=O)n1	2	10^-6cm/s	LLC-PK1	Manually Curated
Row8817_Row4379_Row62946_Row1596498_Row1591637_Row1528133_Row1588520_Row4955	15643972	1951635	<	26101574	CHEMBL3590475	354.42	C17H22N8O	Cn1cc(NC(=O)c2cnn3ccc(N[C@@H]4CCCC[C@@H]4N)nc23)cn1	2	10^-6cm/s	MDCK	Manually Curated
Row8818_Row4379_Row62946_Row1596499_Row1591638_Row1528134_Row1588521_Row4956	15643973	1951636	=	26101574	CHEMBL3590476	398.47	C19H26N8O2	COCc1nn(C)cc1NC(=O)c1cnn2ccc(N[C@@H]3CCCC[C@@H]3N)nc12	2	10^-6cm/s	MDCK	Manually Curated
Row8819_Row4379_Row62946_Row1596500_Row1591639_Row1528135_Row1588522_Row4957	15643974	1951637	=	26101574	CHEMBL3590477	379.43	C18H21N9O	Cn1cc(NC(=O)c2cnn3ccc(N[C@@H]4CCCC[C@@H]4N)nc23)c(C#N)n1	17	10^-6cm/s	MDCK	Manually Curated
Row9185_Row4573_Row64057_Row1596500_Row1591639_Row1528135_Row1588522_Row5172	15774090	1951637	=	26403930	CHEMBL3590477	379.43	C18H21N9O	Cn1cc(NC(=O)c2cnn3ccc(N[C@@H]4CCCC[C@@H]4N)nc23)c(C#N)n1	17	10^-6cm/s	MDCK	Manually Curated
Row8820_Row4379_Row62946_Row1596501_Row1591640_Row1528136_Row1588523_Row4958	15643975	1951638	=	26101574	CHEMBL3590478	422.42	C18H21F3N8O	Cn1cc(NC(=O)c2cnn3ccc(N[C@@H]4CCCC[C@@H]4N)nc23)c(C(F)(F)F)n1	16	10^-6cm/s	MDCK	Manually Curated
Row9161_Row4573_Row64057_Row1596501_Row1591640_Row1528136_Row1588523_Row5173	15774066	1951638	=	26403930	CHEMBL3590478	422.42	C18H21F3N8O	Cn1cc(NC(=O)c2cnn3ccc(N[C@@H]4CCCC[C@@H]4N)nc23)c(C(F)(F)F)n1	16	10^-6cm/s	MDCK	Manually Curated
Row8821_Row4379_Row62946_Row1596502_Row1591641_Row1528137_Row1588524_Row4959	15643976	1951639	=	26101574	CHEMBL3590479	404.43	C18H22F2N8O	Cn1cc(NC(=O)c2cnn3ccc(N[C@@H]4CCCC[C@@H]4N)nc23)c(C(F)F)n1	13	10^-6cm/s	MDCK	Manually Curated
Row9165_Row4573_Row64057_Row1596502_Row1591641_Row1528137_Row1588524_Row5174	15774070	1951639	=	26403930	CHEMBL3590479	404.43	C18H22F2N8O	Cn1cc(NC(=O)c2cnn3ccc(N[C@@H]4CCCC[C@@H]4N)nc23)c(C(F)F)n1	13	10^-6cm/s	MDCK	Manually Curated
Row8822_Row4379_Row62946_Row1596503_Row1591642_Row1528138_Row1588525_Row4960	15643977	1951640	=	26101574	CHEMBL3590480	472.42	C19H21F5N8O	Cn1cc(NC(=O)c2cnn3ccc(N[C@@H]4CCCC[C@@H]4N)nc23)c(C(F)(F)C(F)(F)F)n1	18	10^-6cm/s	MDCK	Manually Curated
Row8823_Row4379_Row62946_Row1596504_Row1591643_Row1528139_Row1588526_Row4961	15643978	1951641	=	26101574	CHEMBL3590481	422.45	C19H22N10O2	Cn1cc(NC(=O)c2cnn3ccc(N[C@@H]4CCCC[C@@H]4N)nc23)c(-c2nnco2)n1	2	10^-6cm/s	MDCK	Manually Curated
Row8824_Row4379_Row62946_Row1596505_Row1591644_Row1528140_Row1588527_Row4962	15643979	1951642	=	26101574	CHEMBL3590482	431.5	C22H25N9O	Cn1cc(NC(=O)c2cnn3ccc(N[C@@H]4CCCC[C@@H]4N)nc23)c(-c2ccncc2)n1	1	10^-6cm/s	MDCK	Manually Curated
Row8825_Row4379_Row62946_Row1596506_Row1591645_Row1528141_Row1588528_Row4963	15643980	1951643	=	26101574	CHEMBL3590483	432.49	C21H24N10O	Cn1cc(NC(=O)c2cnn3ccc(N[C@@H]4CCCC[C@@H]4N)nc23)c(-c2cncnc2)n1	3	10^-6cm/s	MDCK	Manually Curated
Row8826_Row4379_Row62946_Row1596507_Row1591646_Row1528142_Row1588529_Row4964	15643981	1951644	=	26101574	CHEMBL3590484	407.4	C18H20F3N7O	Cn1cc(NC(=O)c2cnn3ccc(NC4CCCCC4)nc23)c(C(F)(F)F)n1	23	10^-6cm/s	MDCK	Manually Curated
Row8827_Row4379_Row62946_Row1596508_Row1591647_Row1528143_Row1588530_Row4965	15643982	1951645	=	26101574	CHEMBL3590485	423.4	C18H20F3N7O2	Cn1cc(NC(=O)c2cnn3ccc(N[C@@H]4CCCC[C@@H]4O)nc23)c(C(F)(F)F)n1	26	10^-6cm/s	MDCK	Manually Curated
Row8828_Row4379_Row62946_Row1596509_Row1591648_Row1528144_Row1588531_Row4966	15643983	1951646	=	26101574	CHEMBL3590486	405.41	C18H21F2N7O2	Cn1cc(NC(=O)c2cnn3ccc(N[C@@H]4CCCC[C@@H]4O)nc23)c(C(F)F)n1	32	10^-6cm/s	MDCK	Manually Curated
Row8829_Row4379_Row62946_Row1596510_Row1591649_Row1528145_Row1588532_Row4967	15643984	1951647	=	26101574	CHEMBL3590487	394.36	C16H17F3N8O	Cn1cc(NC(=O)c2cnn3ccc(N4CCNCC4)nc23)c(C(F)(F)F)n1	29	10^-6cm/s	MDCK	Manually Curated
Row8830_Row4379_Row62946_Row1596511_Row1591650_Row1528146_Row1588533_Row4968	15643985	1951648	=	26101574	CHEMBL3590488	376.37	C16H18F2N8O	Cn1cc(NC(=O)c2cnn3ccc(N4CCNCC4)nc23)c(C(F)F)n1	24	10^-6cm/s	MDCK	Manually Curated
Row8831_Row4379_Row62946_Row1596512_Row1591651_Row1528147_Row1588534_Row4969	15643986	1951649	=	26101574	CHEMBL3590489	458.4	C18H19F5N8O	Cn1cc(NC(=O)c2cnn3ccc(N[C@@H]4CCCC(F)(F)[C@@H]4N)nc23)c(C(F)(F)F)n1	29	10^-6cm/s	MDCK	Manually Curated
Row8832_Row4379_Row62946_Row1596513_Row1591652_Row1528148_Row1588535_Row4970	15643987	1951650	=	26101574	CHEMBL3590490	440.41	C18H20F4N8O	Cn1cc(NC(=O)c2cnn3ccc(N[C@@H]4CCCC(F)(F)[C@@H]4N)nc23)c(C(F)F)n1	29	10^-6cm/s	MDCK	Manually Curated
Row8833_Row4379_Row62946_Row1596514_Row1591653_Row1528149_Row1588536_Row4971	15643988	1951651	=	26101574	CHEMBL3590491	458.4	C18H19F5N8O	Cn1cc(NC(=O)c2cnn3ccc(N[C@@H]4CCC(F)(F)C[C@@H]4N)nc23)c(C(F)(F)F)n1	26	10^-6cm/s	MDCK	Manually Curated
Row8834_Row4379_Row62946_Row1596515_Row1591654_Row1528150_Row1588537_Row4972	15643989	1951652	=	26101574	CHEMBL3590492	458.4	C18H19F5N8O	Cn1cc(NC(=O)c2cnn3ccc(N[C@@H]4CC(F)(F)CC[C@@H]4N)nc23)c(C(F)(F)F)n1	20	10^-6cm/s	MDCK	Manually Curated
Row8835_Row4379_Row62946_Row1596516_Row1591655_Row1528151_Row1588538_Row4973	15643990	1951653	=	26101574	CHEMBL3590493	444.37	C17H17F5N8O	Cn1cc(NC(=O)c2cnn3ccc(N4C[C@H](N)CC(F)(F)C4)nc23)c(C(F)(F)F)n1	25	10^-6cm/s	MDCK	Manually Curated
Row8839_Row4380_Row62946_Row1596538_Row1591677_Row1528173_Row1588560_Row4974	15643994	1951675	=	26101574	CHEMBL3590515	426.38	C17H18F4N8O	Cn1cc(NC(=O)c2cnn3ccc(N4C[C@H](N)CC(F)(F)C4)nc23)c(C(F)F)n1	30	10^-6cm/s	LLC-PK1	Manually Curated
Row8836_Row4379_Row62946_Row1596539_Row1591678_Row1528174_Row1588561_Row4975	15643991	1951676	=	26101574	CHEMBL3590516	426.38	C17H18F4N8O	Cn1cc(NC(=O)c2cnn3ccc(N4C[C@H](N)C[C@@H](F)C4)nc23)c(C(F)(F)F)n1	31	10^-6cm/s	MDCK	Manually Curated
Row8837_Row4379_Row62946_Row1596540_Row1591679_Row1528175_Row1588562_Row4976	15643992	1951677	=	26101574	CHEMBL3590517	426.38	C17H18F4N8O	Cn1cc(NC(=O)c2cnn3ccc(N4CC[C@H](F)[C@@H](N)C4)nc23)c(C(F)(F)F)n1	28	10^-6cm/s	MDCK	Manually Curated
Row8852_Row4387_Row63000_Row1597635_Row1592774_Row1529232_Row1589657_Row4977	15651954	1952777	=	26101579	CHEMBL3594175	451.92	C21H22ClN9O	CN1CC[C@H](c2cc(Nc3ccnc(N(C)Cc4ccc5[nH]cnc5c4Cl)n3)n[nH]2)C1=O	5	10^-6cm/s	MDCK	Manually Curated
Row8853_Row4387_Row63000_Row1597637_Row1592776_Row1529234_Row1589659_Row4978	15651955	1952779	=	26101579	CHEMBL3594177	398.52	C20H30N8O	CN1CC[C@H](c2cc(Nc3ccnc(N(C)C[C@H]4CC[C@H](N)CC4)n3)n[nH]2)C1=O	0	10^-6cm/s	MDCK	Manually Curated
Row8854_Row4387_Row63000_Row1597638_Row1592777_Row1529235_Row1589660_Row4979	15651956	1952780	=	26101579	CHEMBL3594178	412.54	C21H32N8O	CCN(C[C@H]1CC[C@H](N)CC1)c1nccc(Nc2cc([C@H]3CCN(C)C3=O)[nH]n2)n1	0	10^-6cm/s	MDCK	Manually Curated
Row8904_Row4393_Row63137_Row1598078_Row1593217_Row1529592_Row1590100_Row4924	15657607	1953221	=	26048793	CHEMBL3596279	433.85	C23H16ClN3O4	O=C(O)c1ccc(-c2nc(C(=O)c3c(Cl)cccc3C3CC3)n3cccnc23)cc1O	8	10^-6cm/s	MDCK	Manually Curated
Row8904_Row4393_Row63137_Row1598078_Row1593217_Row1529592_Row1590100_Row8904_Row4393_Row63137_Row1598078_Row1593217_Row1529592_Row1590100	15657607	1953221	=	26048793	CHEMBL3596279	433.85	C23H16ClN3O4	O=C(O)c1ccc(-c2nc(C(=O)c3c(Cl)cccc3C3CC3)n3cccnc23)cc1O	8	Ucm/s	MDCK
Row8903_Row4393_Row63137_Row1599966_Row1595103_Row1531480_Row1591986_Row4926	15657606	1955109	=	26048793	CHEMBL3598148	460.8	C22H12ClF3N2O4	O=C(O)c1ccc(-c2nc(C(=O)c3c(Cl)cccc3C(F)(F)F)n3ccccc23)cc1O	12	10^-6cm/s	MDCK	Manually Curated
Row8903_Row4393_Row63137_Row1599966_Row1595103_Row1531480_Row1591986_Row8903_Row4393_Row63137_Row1599966_Row1595103_Row1531480_Row1591986	15657606	1955109	=	26048793	CHEMBL3598148	460.8	C22H12ClF3N2O4	O=C(O)c1ccc(-c2nc(C(=O)c3c(Cl)cccc3C(F)(F)F)n3ccccc23)cc1O	12	Ucm/s	MDCK
Row8915_Row4406_Row63227_Row1600818_Row1595955_Row1532163_Row1592838_Row5011	15667071	1955961	>	26115573	CHEMBL3601070	502.58	C27H30N6O4	CC(C)Oc1cc(Nc2ncc(-c3ccc4ccccc4n3)c(N[C@@H]3C[C@H](CO)[C@@H](O)[C@H]3O)n2)ccn1	15	10^-6cm/s	LLC-PK1	Manually Curated
Row8911_Row4406_Row63227_Row1600934_Row1596071_Row1532279_Row1592954_Row5012	15667067	1956077	>	26115573	CHEMBL3601185	504.62	C26H28N6O3S	Cc1cc(Nc2ncc(-c3nc(-c4ccccc4)cs3)c(N[C@@H]3C[C@H](CO)[C@@H](O)[C@H]3O)n2)cc(C)n1	15	10^-6cm/s	LLC-PK1	Manually Curated
Row8912_Row4406_Row63227_Row1600935_Row1596072_Row1532280_Row1592955_Row5013	15667068	1956078	>	26115573	CHEMBL3601186	490.59	C25H26N6O3S	Cc1cc(Nc2ncc(-c3nc(-c4ccccc4)cs3)c(N[C@@H]3C[C@H](CO)[C@@H](O)[C@H]3O)n2)ccn1	15	10^-6cm/s	LLC-PK1	Manually Curated
Row8913_Row4406_Row63227_Row1600938_Row1596075_Row1532283_Row1592958_Row5014	15667069	1956081	>	26115573	CHEMBL3601189	474.52	C25H26N6O4	COc1cc(Nc2ncc(-c3ccc4ccccc4n3)c(N[C@@H]3C[C@H](CO)[C@@H](O)[C@H]3O)n2)ccn1	15	10^-6cm/s	LLC-PK1	Manually Curated
Row8914_Row4406_Row63227_Row1600939_Row1596076_Row1532284_Row1592959_Row5015	15667070	1956082	>	26115573	CHEMBL3601190	500.56	C27H28N6O4	OC[C@H]1C[C@@H](Nc2nc(Nc3ccnc(OC4CC4)c3)ncc2-c2ccc3ccccc3n2)[C@H](O)[C@@H]1O	15	10^-6cm/s	LLC-PK1	Manually Curated
Row8916_Row4406_Row63227_Row1600941_Row1596078_Row1532286_Row1592961_Row5016	15667072	1956084	>	26115573	CHEMBL3601192	472.55	C26H28N6O3	Cc1cc(Nc2ncc(-c3ccc4ccccc4n3)c(N[C@@H]3C[C@H](CO)[C@@H](O)[C@H]3O)n2)cc(C)n1	15	10^-6cm/s	LLC-PK1	Manually Curated
Row8917_Row4406_Row63227_Row1600945_Row1596082_Row1532290_Row1592965_Row5017	15667073	1956088	=	26115573	CHEMBL3601196	477.59	C25H27N5O3S	Cc1cc(Nc2cc(N[C@@H]3C[C@H](CO)[C@@H](O)[C@H]3O)c(-c3nc4ccccc4s3)cn2)cc(C)n1	2	10^-6cm/s	LLC-PK1	Manually Curated
Row8991_Row4442_Row63397_Row1604066_Row1599203_Row1535288_Row1596086_Row5018	15697479	1959238	=	26142947	CHEMBL3608385	582.48	C26H21F7N6O2	Cc1cn(-c2ccc(-c3cn([C@H]4CCc5c(F)cccc5N(CC(F)(F)F)C4=O)nn3)cc2OCC(F)(F)F)cn1	19	10^-6cm/s	LLC-PK1	Manually Curated
Row8988_Row4447_Row63431_Row1605331_Row1600468_Row1536553_Row1597351_Row5074	15696112	1960503	=	26212776	CHEMBL3609637	514.48	C25H22F4N6O2	COc1cc(-c2cn(C3CCc4c(F)cccc4N(CC(F)(F)F)C3=O)nn2)ccc1-n1cnc(C)c1	25	10^-6cm/s	LLC-PK1	Manually Curated
Row8989_Row4442_Row63397_Row1605444_Row1600581_Row1536666_Row1597464_Row5019	15697477	1960616	=	26142947	CHEMBL3609749	514.48	C25H22F4N6O2	COc1cc(-c2cn([C@H]3CCc4c(F)cccc4N(CC(F)(F)F)C3=O)nn2)ccc1-n1cnc(C)c1	21	10^-6cm/s	LLC-PK1	Manually Curated
Row8990_Row4442_Row63397_Row1605447_Row1600584_Row1536669_Row1597467_Row5020	15697478	1960619	=	26142947	CHEMBL3609752	514.48	C25H22F4N6O2	COc1cc(-n2cnc(C)c2)ccc1-c1cn([C@H]2CCc3c(F)cccc3N(CC(F)(F)F)C2=O)nn1	21	10^-6cm/s	LLC-PK1	Manually Curated
Row8992_Row4442_Row63397_Row1605449_Row1600586_Row1536671_Row1597469_Row5021	15697480	1960621	=	26142947	CHEMBL3609754	502.45	C24H19F5N6O	Cc1cn(-c2ccc(-c3cn([C@H]4CCc5c(F)cccc5N(CC(F)(F)F)C4=O)nn3)c(F)c2)cn1	24	10^-6cm/s	LLC-PK1	Manually Curated
Row8993_Row4442_Row63397_Row1605454_Row1600591_Row1536676_Row1597474_Row5022	15697481	1960626	=	26142947	CHEMBL3609759	515.47	C24H21F4N7O2	COc1cc(-c2cn([C@H]3CCc4c(F)cccc4N(CC(F)(F)F)C3=O)nn2)ccc1-n1cnc(C)n1	31	10^-6cm/s	LLC-PK1	Manually Curated
Row12856_Row6610_Row78113_Row1606335_Row1601472_Row1537534_Row1598355_Row8294	19142583	1961515	=	31732255	CHEMBL3612809	452.51	C24H28N4O5	COc1cc([C@H](O)CN2CCN(C[C@H](O)c3ccc4c(c3C)COC4=O)CC2)ncc1C#N	13	10^-6cm/s	LE-MDCK2	Manually Curated
Row8994_Row4464_Row63541_Row1607238_Row1602375_Row1538437_Row1599258_Row5081	15698681	1962418	=	26258602	CHEMBL3613703	468.55	C25H25FN2O4S	COc1cccc(CC(=O)N2Cc3ccc(S(=O)(=O)NCCc4cccc(F)c4)cc3C2)c1	8	10^-6cm/s	RRCK	Manually Curated
Row8995_Row4464_Row63541_Row1607239_Row1602376_Row1538438_Row1599259_Row5082	15698688	1962419	=	26258602	CHEMBL3613704	482.58	C26H27FN2O4S	COc1cccc(CC(=O)N2Cc3ccc(S(=O)(=O)N(C)CCc4cccc(F)c4)cc3C2)c1	4	10^-6cm/s	RRCK	Manually Curated
Row8996_Row4464_Row63541_Row1607240_Row1602377_Row1538439_Row1599260_Row5083	15698693	1962420	=	26258602	CHEMBL3613705	427.49	C20H21N5O4S	COc1cccc(CC(=O)N2Cc3ccc(S(=O)(=O)Nc4cnn(C)n4)cc3C2)c1	1	10^-6cm/s	RRCK	Manually Curated
Row8997_Row4464_Row63541_Row1607241_Row1602378_Row1538440_Row1599261_Row5084	15698698	1962421	=	26258602	CHEMBL3613706	489.56	C25H23N5O4S	COc1cccc(CC(=O)N2Cc3ccc(S(=O)(=O)Nc4cnn(-c5ccccc5)n4)cc3C2)c1	15	10^-6cm/s	RRCK	Manually Curated
Row8998_Row4464_Row63541_Row1607242_Row1602379_Row1538441_Row1599262_Row5085	15698707	1962422	=	26258602	CHEMBL3613707	507.55	C25H22FN5O4S	COc1cccc(CC(=O)N2Cc3ccc(S(=O)(=O)Nc4cnn(-c5ccc(F)cc5)n4)cc3C2)c1	6	10^-6cm/s	RRCK	Manually Curated
Row8999_Row4464_Row63541_Row1607243_Row1602380_Row1538442_Row1599263_Row5086	15698714	1962423	=	26258602	CHEMBL3613708	455.54	C22H25N5O4S	COc1cccc(CC(=O)N2Cc3ccc(S(=O)(=O)Nc4cnn(C(C)C)n4)cc3C2)c1	25	10^-6cm/s	RRCK	Manually Curated
Row9000_Row4464_Row63541_Row1607244_Row1602381_Row1538443_Row1599264_Row5087	15698725	1962424	=	26258602	CHEMBL3613709	467.55	C23H25N5O4S	COc1cccc(CC(=O)N2Cc3ccc(S(=O)(=O)Nc4cnn(C5CCC5)n4)cc3C2)c1	12	10^-6cm/s	RRCK	Manually Curated
Row9001_Row4464_Row63541_Row1607245_Row1602382_Row1538444_Row1599265_Row5088	15698754	1962425	=	26258602	CHEMBL3613710	469.52	C22H23N5O5S	COc1cccc(CC(=O)N2Cc3ccc(S(=O)(=O)Nc4cnn(C5COC5)n4)cc3C2)c1	3	10^-6cm/s	RRCK	Manually Curated
Row9002_Row4464_Row63541_Row1607246_Row1602383_Row1538445_Row1599266_Row5089	15698759	1962426	=	26258602	CHEMBL3613711	497.58	C24H27N5O5S	COc1cccc(CC(=O)N2Cc3ccc(S(=O)(=O)Nc4cnn(C5CCCOC5)n4)cc3C2)c1	5	10^-6cm/s	RRCK	Manually Curated
Row9003_Row4464_Row63541_Row1607247_Row1602384_Row1538446_Row1599267_Row5090	15698766	1962427	=	26258602	CHEMBL3613712	503.53	C23H23F2N5O4S	COc1cccc(CC(=O)N2Cc3ccc(S(=O)(=O)Nc4cnn(C5CC(F)(F)C5)n4)cc3C2)c1	7	10^-6cm/s	RRCK	Manually Curated
Row9038_Row4474_Row63668_Row1608444_Row1603581_Row1539585_Row1600464_Row5147	15726386	1963637	=	26321361	CHEMBL3617295	446.45	C22H17F3N2O3S	O=C(Nc1ccc2c(c1)N(S(=O)(=O)c1ccc(F)cc1)CCC2)c1c(F)cccc1F	22	10^-6cm/s	MDCK	Manually Curated
Row9040_Row4474_Row63668_Row1608446_Row1603583_Row1539587_Row1600466_Row5149	15726416	1963639	=	26321361	CHEMBL3617297	432.42	C21H15F3N2O3S	O=C(Nc1ccc2c(c1)N(S(=O)(=O)c1ccc(F)cc1)CC2)c1c(F)cccc1F	16	10^-6cm/s	MDCK	Manually Curated
Row9042_Row4474_Row63668_Row1608458_Row1603595_Row1539599_Row1600478_Row5151	15726458	1963651	=	26321361	CHEMBL3617309	444.92	C22H18ClFN2O3S	O=C(Nc1ccc2c(c1)N(S(=O)(=O)c1ccc(F)cc1)CCC2)c1ccccc1Cl	12	10^-6cm/s	MDCK	Manually Curated
Row9054_Row4500_Row63792_Row1611001_Row1606138_Row1542091_Row1603021_Row5099	15734942	1966194	=	26288698	CHEMBL3622512	443.53	C21H25N5O4S	O=c1[nH]c(N2CCCC2)nc(N[C@@H]2C[C@H](CO)[C@@H](O)[C@H]2O)c1-c1nc2ccccc2s1	12	10^-6cm/s	LLC-PK1	Manually Curated
Row9053_Row4500_Row63792_Row1611002_Row1606139_Row1542092_Row1603022_Row5100	15734941	1966195	=	26288698	CHEMBL3622513	429.5	C20H23N5O4S	O=c1[nH]c(N2CCC2)nc(N[C@@H]2C[C@H](CO)[C@@H](O)[C@H]2O)c1-c1nc2ccccc2s1	18	10^-6cm/s	LLC-PK1	Manually Curated
Row9055_Row4500_Row63792_Row1611005_Row1606142_Row1542095_Row1603025_Row5101	15734979	1966198	=	26288698	CHEMBL3622516	505.6	C26H27N5O4S	O=c1[nH]c(N2CCc3ccccc3C2)nc(N[C@@H]2C[C@H](CO)[C@@H](O)[C@H]2O)c1-c1nc2ccccc2s1	5	10^-6cm/s	LLC-PK1	Manually Curated
Row9056_Row4500_Row63792_Row1611007_Row1606144_Row1542097_Row1603027_Row5102	15734980	1966200	=	26288698	CHEMBL3621219	459.53	C21H25N5O5S	O=c1[nH]c(N2CCOCC2)nc(N[C@@H]2C[C@H](CO)[C@@H](O)[C@H]2O)c1-c1nc2ccccc2s1	7	10^-6cm/s	LLC-PK1	Manually Curated
Row9057_Row4500_Row63792_Row1611008_Row1606145_Row1542098_Row1603028_Row5103	15734981	1966201	=	26288698	CHEMBL3622518	412.52	C20H24N6O2S	O=c1[nH]c(N2CCOCC2)nc(N[C@@H]2CCCNC2)c1-c1nc2ccccc2s1	29	10^-6cm/s	LLC-PK1	Manually Curated
Row9058_Row4500_Row63792_Row1611015_Row1606152_Row1542105_Row1603035_Row5104	15734982	1966208	=	26288698	CHEMBL3622525	428.52	C20H24N6O3S	O=c1[nH]c(N2CCOCC2)nc(N[C@H]2CNC[C@H](O)C2)c1-c1nc2ccccc2s1	9	10^-6cm/s	LLC-PK1	Manually Curated
Row9059_Row4500_Row63792_Row1611020_Row1606157_Row1542110_Row1603040_Row5105	15734983	1966213	=	26288698	CHEMBL3622530	426.55	C21H26N6O2S	C[C@@H]1CC[C@@H](Nc2nc(N3CCOCC3)[nH]c(=O)c2-c2nc3ccccc3s2)CN1	15	10^-6cm/s	LLC-PK1	Manually Curated
Row9048_Row4499_Row63787_Row1611629_Row1606766_Row1542719_Row1603649_Row5095	15730221	1966824	=	26288693	CHEMBL3623135	322.34	C18H15FN4O	Nc1ncc(C(=O)NC2CC2)c2ccc(-c3cccc(F)c3)nc12	3.4	10^-6cm/s	MDCK	Manually Curated
Row9049_Row4499_Row63787_Row1611630_Row1606767_Row1542720_Row1603650_Row5096	15730222	1966825	=	26288693	CHEMBL3623136	352.37	C19H17FN4O2	Nc1ncc(C(=O)N[C@H]2C[C@@H](O)C2)c2ccc(-c3cccc(F)c3)nc12	10.1	10^-6cm/s	MDCK	Manually Curated
Row9051_Row4499_Row63787_Row1611632_Row1606769_Row1542722_Row1603652_Row5097	15730224	1966827	=	26288693	CHEMBL3623138	405.43	C22H20FN5O2	Nc1ncc(C(=O)NC2CN(C(=O)C3CC3)C2)c2ccc(-c3cccc(F)c3)nc12	7.3	10^-6cm/s	MDCK	Manually Curated
Row9052_Row4499_Row63787_Row1611633_Row1606770_Row1542723_Row1603653_Row5098	15730225	1966828	=	26288693	CHEMBL3623139	394.41	C20H19FN6O2	CNC(=O)N1CC(NC(=O)c2cnc(N)c3nc(-c4cccc(F)c4)ccc23)C1	2.4	10^-6cm/s	MDCK	Manually Curated
Row12199_Row6243_Row76412_Row1611644_Row1606781_Row1542734_Row1603664_Row7648	18904127	1966839	=	30715878	CHEMBL3623150	483.5	C20H21F4N7OS	Cn1ncc(NC(=O)c2nc(-c3c(F)cccc3F)sc2N)c1N1CC[C@@H](N)CC(F)(F)C1	3.4	10^-6cm/s	MDCK	Manually Curated
Row12199_Row6243_Row76412_Row1611644_Row1606781_Row1542734_Row1603664_Row12199_Row6243_Row76412_Row1611644_Row1606781_Row1542734_Row1603664	18904127	1966839	=	30715878	CHEMBL3623150	483.5	C20H21F4N7OS	Cn1ncc(NC(=O)c2nc(-c3c(F)cccc3F)sc2N)c1N1CC[C@@H](N)CC(F)(F)C1	3.4	10'-6 Cm/s	MDCK
Row12200_Row6243_Row76412_Row1611656_Row1606793_Row1542746_Row1603676_Row7650	18904128	1966851	=	30715878	CHEMBL3623162	497.52	C21H23F4N7OS	Cn1ncc(NC(=O)c2nc(-c3c(F)cccc3F)sc2N)c1N1CC[C@@](C)(N)CC(F)(F)C1	14.5	10^-6cm/s	MDCK	Manually Curated
Row12200_Row6243_Row76412_Row1611656_Row1606793_Row1542746_Row1603676_Row12200_Row6243_Row76412_Row1611656_Row1606793_Row1542746_Row1603676	18904128	1966851	=	30715878	CHEMBL3623162	497.52	C21H23F4N7OS	Cn1ncc(NC(=O)c2nc(-c3c(F)cccc3F)sc2N)c1N1CC[C@@](C)(N)CC(F)(F)C1	14.5	10'-6 Cm/s	MDCK
Row9092_Row4541_Row63890_Row1613351_Row1608484_Row1544345_Row1605367_Row5025	15750592	1968546	=	26144347	CHEMBL3628591	621.66	C29H31F4N5O4S	CC(C)[C@](C)(NCc1ccc2ncccc2c1)c1cn(C(CCS(C)(=O)=O)C(=O)COc2c(F)c(F)cc(F)c2F)nn1	3.49	10^-6cm/s	MDCK	Manually Curated
Row9092_Row4541_Row63890_Row1613351_Row1608484_Row1544345_Row1605367_Row9092_Row4541_Row63890_Row1613351_Row1608484_Row1544345_Row1605367	15750592	1968546	=	26144347	CHEMBL3628591	621.66	C29H31F4N5O4S	CC(C)[C@](C)(NCc1ccc2ncccc2c1)c1cn(C(CCS(C)(=O)=O)C(=O)COc2c(F)c(F)cc(F)c2F)nn1	3.49	10'-6 Cm/s	MDCK
Row9096_Row4541_Row63890_Row1613697_Row1608822_Row1544691_Row1605705_Row5026	15750642	1968892	=	26144347	CHEMBL3628934	577.65	C28H31F4N5O2S	CCCCC(C(=O)COc1c(F)c(F)cc(F)c1F)n1cc([C@@](C)(NCc2ccc3ncsc3c2)C(C)C)nn1	2.26	10^-6cm/s	MDCK	Manually Curated
Row9096_Row4541_Row63890_Row1613697_Row1608822_Row1544691_Row1605705_Row9096_Row4541_Row63890_Row1613697_Row1608822_Row1544691_Row1605705	15750642	1968892	=	26144347	CHEMBL3628934	577.65	C28H31F4N5O2S	CCCCC(C(=O)COc1c(F)c(F)cc(F)c1F)n1cc([C@@](C)(NCc2ccc3ncsc3c2)C(C)C)nn1	2.26	10'-6 Cm/s	MDCK
Row9097_Row4541_Row63890_Row1613702_Row1608827_Row1544696_Row1605710_Row5027	15751242	1968897	=	26144347	CHEMBL3628939	653.72	C29H31F4N5O4S2	C[C@@](NCc1ccc2ncsc2c1)(c1cn(C(CCS(C)(=O)=O)C(=O)COc2c(F)c(F)cc(F)c2F)nn1)C1CCCC1	6.8	10^-6cm/s	MDCK	Manually Curated
Row9097_Row4541_Row63890_Row1613702_Row1608827_Row1544696_Row1605710_Row9097_Row4541_Row63890_Row1613702_Row1608827_Row1544696_Row1605710	15751242	1968897	=	26144347	CHEMBL3628939	653.72	C29H31F4N5O4S2	C[C@@](NCc1ccc2ncsc2c1)(c1cn(C(CCS(C)(=O)=O)C(=O)COc2c(F)c(F)cc(F)c2F)nn1)C1CCCC1	6.8	10'-6 Cm/s	MDCK
Row9094_Row4541_Row63890_Row1613706_Row1608831_Row1544700_Row1605714_Row5028	15750619	1968901	=	26144347	CHEMBL3628942	561.58	C27H31F4N7O2	CCCCC(C(=O)COc1c(F)c(F)cc(F)c1F)n1cc([C@@](C)(NCc2ccn3nccc3n2)C(C)C)nn1	15.1	10^-6cm/s	MDCK	Manually Curated
Row9094_Row4541_Row63890_Row1613706_Row1608831_Row1544700_Row1605714_Row9094_Row4541_Row63890_Row1613706_Row1608831_Row1544700_Row1605714	15750619	1968901	=	26144347	CHEMBL3628942	561.58	C27H31F4N7O2	CCCCC(C(=O)COc1c(F)c(F)cc(F)c1F)n1cc([C@@](C)(NCc2ccn3nccc3n2)C(C)C)nn1	15.1	10'-6 Cm/s	MDCK
Row9095_Row4541_Row63890_Row1613707_Row1608832_Row1544701_Row1605715_Row5029	15750623	1968902	=	26144347	CHEMBL3628943	587.62	C29H33F4N7O2	CCCCC(C(=O)COc1c(F)c(F)cc(F)c1F)n1cc([C@@](C)(NCc2ccn3nccc3n2)C2CCCC2)nn1	2.9	10^-6cm/s	MDCK	Manually Curated
Row9095_Row4541_Row63890_Row1613707_Row1608832_Row1544701_Row1605715_Row9095_Row4541_Row63890_Row1613707_Row1608832_Row1544701_Row1605715	15750623	1968902	=	26144347	CHEMBL3628943	587.62	C29H33F4N7O2	CCCCC(C(=O)COc1c(F)c(F)cc(F)c1F)n1cc([C@@](C)(NCc2ccn3nccc3n2)C2CCCC2)nn1	2.9	10'-6 Cm/s	MDCK
Row9155_Row4560_Row64146_Row1615310_Row1610434_Row1546221_Row1607317_Row5213	15772069	1970505	=	26509551	CHEMBL3633248	321.36	C14H15N3O4S	COc1ccc(-c2cc(=O)[nH]c(=S)n2CC(N)=O)c(OC)c1	0.8	10^-6cm/s	RRCK	Manually Curated
Row9156_Row4560_Row64146_Row1615311_Row1610435_Row1546222_Row1607318_Row5214	15772070	1970506	=	26509551	CHEMBL3633249	364.43	C16H20N4O4S	COc1ccc(-c2cc(=O)[nH]c(=S)n2CC(=O)NCCN)c(OC)c1	1.5	10^-6cm/s	RRCK	Manually Curated
Row9154_Row4560_Row64146_Row1615312_Row1610436_Row1546223_Row1607319_Row5215	15772068	1970507	=	26509551	CHEMBL3633250	307.38	C14H17N3O3S	COc1ccc(-c2cc(=O)[nH]c(=S)n2CCN)c(OC)c1	3.5	10^-6cm/s	RRCK	Manually Curated
Row9153_Row4560_Row64146_Row1615313_Row1610437_Row1546224_Row1607320_Row5216	15772067	1970508	=	26509551	CHEMBL3633251	308.36	C14H16N2O4S	COc1ccc(-c2cc(=O)[nH]c(=S)n2CCO)c(OC)c1	13	10^-6cm/s	RRCK	Manually Curated
Row9152_Row4560_Row64146_Row1615521_Row1610645_Row1546432_Row1607528_Row5217	15772066	1970716	=	26509551	CHEMBL3633457	350.44	C17H22N2O4S	COc1ccc(-c2cc(=O)[nH]c(=S)n2CCOC(C)C)c(OC)c1	26	10^-6cm/s	RRCK	Manually Curated
Row9157_Row4560_Row64146_Row1615523_Row1610647_Row1546434_Row1607530_Row5218	15772071	1970718	=	26509551	CHEMBL3633459	321.36	C14H15N3O4S	COc1ccc(OC)c(-c2cc(=O)[nH]c(=S)n2CC(N)=O)c1	1.1	10^-6cm/s	RRCK	Manually Curated
Row9158_Row4560_Row64146_Row1615524_Row1610648_Row1546435_Row1607531_Row5219	15772072	1970719	=	26509551	CHEMBL3633460	325.78	C13H12ClN3O3S	COc1ccc(Cl)cc1-c1cc(=O)[nH]c(=S)n1CC(N)=O	1.6	10^-6cm/s	RRCK	Manually Curated
Row9162_Row4573_Row64057_Row1616451_Row1611575_Row1547362_Row1608458_Row5175	15774067	1971646	=	26403930	CHEMBL3634378	422.42	C18H21F3N8O	Cn1cc(NC(=O)c2ccc3cnc(N[C@@H]4CCCC[C@@H]4N)nn23)c(C(F)(F)F)n1	26	10^-6cm/s	MDCK	Manually Curated
Row9163_Row4573_Row64057_Row1616452_Row1611576_Row1547363_Row1608459_Row5176	15774068	1971647	=	26403930	CHEMBL3634379	421.43	C19H22F3N7O	Cn1cc(NC(=O)c2ccc3ccc(N[C@@H]4CCCC[C@@H]4N)nn23)c(C(F)(F)F)n1	30	10^-6cm/s	MDCK	Manually Curated
Row9164_Row4573_Row64057_Row1616453_Row1611577_Row1547364_Row1608460_Row5177	15774069	1971648	=	26403930	CHEMBL3634380	439.47	C18H20F3N7OS	Cn1cc(NC(=O)c2csc3ncc(N[C@@H]4CCCC[C@@H]4N)nc23)c(C(F)(F)F)n1	28	10^-6cm/s	MDCK	Manually Curated
Row9166_Row4573_Row64057_Row1616454_Row1611578_Row1547365_Row1608461_Row5178	15774071	1971649	=	26403930	CHEMBL3634381	404.43	C18H22F2N8O	Cn1cc(NC(=O)c2ccc3cnc(N[C@@H]4CCCC[C@@H]4N)nn23)c(C(F)F)n1	30	10^-6cm/s	MDCK	Manually Curated
Row9167_Row4573_Row64057_Row1616455_Row1611579_Row1547366_Row1608462_Row5179	15774072	1971650	=	26403930	CHEMBL3634382	403.44	C19H23F2N7O	Cn1cc(NC(=O)c2ccc3ccc(N[C@@H]4CCCC[C@@H]4N)nn23)c(C(F)F)n1	29	10^-6cm/s	MDCK	Manually Curated
Row9168_Row4573_Row64057_Row1616456_Row1611580_Row1547367_Row1608463_Row5180	15774073	1971651	=	26403930	CHEMBL3634383	421.48	C18H21F2N7OS	Cn1cc(NC(=O)c2csc3ncc(N[C@@H]4CCCC[C@@H]4N)nc23)c(C(F)F)n1	27	10^-6cm/s	MDCK	Manually Curated
Row9169_Row4573_Row64057_Row1616457_Row1611581_Row1547368_Row1608464_Row5181	15774074	1971652	=	26403930	CHEMBL3634384	440.4	C18H20F4N8O	Cn1cc(NC(=O)c2cnn3ccc(N[C@@H]4CC(F)(F)CC[C@@H]4N)nc23)c(C(F)F)n1	13	10^-6cm/s	MDCK	Manually Curated
Row9170_Row4573_Row64057_Row1616575_Row1611699_Row1547486_Row1608582_Row5182	15774075	1971770	=	26403930	CHEMBL3634501	440.4	C18H20F4N8O	Cn1cc(NC(=O)c2ccc3cnc(N[C@@H]4CC(F)(F)CC[C@@H]4N)nn23)c(C(F)F)n1	31	10^-6cm/s	MDCK	Manually Curated
Row9171_Row4573_Row64057_Row1616576_Row1611700_Row1547487_Row1608583_Row5183	15774076	1971771	=	26403930	CHEMBL3634502	408.39	C17H19F3N8O	Cn1cc(NC(=O)c2cnn3ccc(N[C@@H]4CCCNC4)nc23)c(C(F)(F)F)n1	16	10^-6cm/s	MDCK	Manually Curated
Row9172_Row4573_Row64057_Row1616577_Row1611701_Row1547488_Row1608584_Row5184	15774077	1971772	=	26403930	CHEMBL3634503	408.39	C17H19F3N8O	Cn1cc(NC(=O)c2ccc3cnc(N[C@@H]4CCCNC4)nn23)c(C(F)(F)F)n1	30	10^-6cm/s	MDCK	Manually Curated
Row9173_Row4573_Row64057_Row1616578_Row1611702_Row1547489_Row1608585_Row5185	15774078	1971773	=	26403930	CHEMBL3634504	407.4	C18H20F3N7O	Cn1cc(NC(=O)c2ccc3ccc(N[C@@H]4CCCNC4)nn23)c(C(F)(F)F)n1	32	10^-6cm/s	MDCK	Manually Curated
Row9174_Row4573_Row64057_Row1616579_Row1611703_Row1547490_Row1608586_Row5186	15774079	1971774	=	26403930	CHEMBL3634505	425.44	C17H18F3N7OS	Cn1cc(NC(=O)c2csc3ncc(N[C@@H]4CCCNC4)nc23)c(C(F)(F)F)n1	30	10^-6cm/s	MDCK	Manually Curated
Row9175_Row4573_Row64057_Row1616580_Row1611704_Row1547491_Row1608587_Row5187	15774080	1971775	=	26403930	CHEMBL3634506	390.4	C17H20F2N8O	Cn1cc(NC(=O)c2cnn3ccc(N[C@@H]4CCCNC4)nc23)c(C(F)F)n1	8	10^-6cm/s	MDCK	Manually Curated
Row9176_Row4573_Row64057_Row1616581_Row1611705_Row1547492_Row1608588_Row5188	15774081	1971776	=	26403930	CHEMBL3634507	390.4	C17H20F2N8O	Cn1cc(NC(=O)c2ccc3cnc(N[C@@H]4CCCNC4)nn23)c(C(F)F)n1	27	10^-6cm/s	MDCK	Manually Curated
Row9177_Row4573_Row64057_Row1616582_Row1611706_Row1547493_Row1608589_Row5189	15774082	1971777	=	26403930	CHEMBL3634508	389.41	C18H21F2N7O	Cn1cc(NC(=O)c2ccc3ccc(N[C@@H]4CCCNC4)nn23)c(C(F)F)n1	28	10^-6cm/s	MDCK	Manually Curated
Row9178_Row4573_Row64057_Row1616583_Row1611707_Row1547494_Row1608590_Row5190	15774083	1971778	=	26403930	CHEMBL3634509	407.45	C17H19F2N7OS	Cn1cc(NC(=O)c2csc3ncc(N[C@@H]4CCCNC4)nc23)c(C(F)F)n1	25	10^-6cm/s	MDCK	Manually Curated
Row9179_Row4573_Row64057_Row1616584_Row1611708_Row1547495_Row1608591_Row5191	15774084	1971779	=	26403930	CHEMBL3634510	404.43	C18H22F2N8O	Cn1cc(NC(=O)c2cnn3ccc(N[C@@H]4CCCCNC4)nc23)c(C(F)F)n1	18	10^-6cm/s	MDCK	Manually Curated
Row9180_Row4573_Row64057_Row1616585_Row1611709_Row1547496_Row1608592_Row5192	15774085	1971780	=	26403930	CHEMBL3634511	404.43	C18H22F2N8O	Cn1cc(NC(=O)c2ccc3cnc(N[C@@H]4CCCCNC4)nn23)c(C(F)F)n1	30	10^-6cm/s	MDCK	Manually Curated
Row9181_Row4573_Row64057_Row1616586_Row1611710_Row1547497_Row1608593_Row5193	15774086	1971781	=	26403930	CHEMBL3634512	388.86	C17H21ClN8O	Cn1cc(NC(=O)c2cnn3ccc(N[C@@H]4CCCC[C@@H]4N)nc23)c(Cl)n1	15	10^-6cm/s	MDCK	Manually Curated
Row9182_Row4573_Row64057_Row1616587_Row1611711_Row1547498_Row1608594_Row5194	15774087	1971782	=	26403930	CHEMBL3634513	388.86	C17H21ClN8O	Cn1cc(NC(=O)c2ccc3cnc(N[C@@H]4CCCC[C@@H]4N)nn23)c(Cl)n1	29	10^-6cm/s	MDCK	Manually Curated
Row9183_Row4573_Row64057_Row1616588_Row1611712_Row1547499_Row1608595_Row5195	15774088	1971783	=	26403930	CHEMBL3634514	387.88	C18H22ClN7O	Cn1cc(NC(=O)c2ccc3ccc(N[C@@H]4CCCC[C@@H]4N)nn23)c(Cl)n1	23	10^-6cm/s	MDCK	Manually Curated
Row9184_Row4573_Row64057_Row1616688_Row1611812_Row1547599_Row1608695_Row5196	15774089	1971883	=	26403930	CHEMBL3634613	405.92	C17H20ClN7OS	Cn1cc(NC(=O)c2csc3ncc(N[C@@H]4CCCC[C@@H]4N)nc23)c(Cl)n1	23	10^-6cm/s	MDCK	Manually Curated
Row9186_Row4573_Row64057_Row1616689_Row1611813_Row1547600_Row1608696_Row5197	15774091	1971884	=	26403930	CHEMBL3634614	379.43	C18H21N9O	Cn1cc(NC(=O)c2ccc3cnc(N[C@@H]4CCCC[C@@H]4N)nn23)c(C#N)n1	31	10^-6cm/s	MDCK	Manually Curated
Row9187_Row4573_Row64057_Row1616690_Row1611814_Row1547601_Row1608697_Row5198	15774092	1971885	=	26403930	CHEMBL3634615	378.44	C19H22N8O	Cn1cc(NC(=O)c2ccc3ccc(N[C@@H]4CCCC[C@@H]4N)nn23)c(C#N)n1	24	10^-6cm/s	MDCK	Manually Curated
[truncated: 885 more rows]
