# Supplementary material for: A new workflow for the effective curation of membrane permeability data from open ADME information
Source: J Cheminform. 2024 Mar 14;16:30. doi: 10.1186/s13321-024-00826-z (PMC10938840; doi:10.1186/s13321-024-00826-z)
Supplement: Supplementary file 5 — Additional file 5. Curated entry list (CSV). [file 13321_2024_826_MOESM5_ESM.csv]

activity_id	molregno	chembl_id	full_mwt	canonical_smiles	assay_type	journal	year	volume	issue	first_page	last_page	full_molformula	assay_id	standard_relation	standard_value	standard_units	standard_type	doc_id	description	assay_organism	assay_tissue	assay_cell_type	curated_by	pubmed_id	curated_values	curated_units	curated_cell_line
1663163	334133	CHEMBL200347	319.41	N#C[C@@H]1CCCN1C(=O)[C@@H](N)Cc1ccc(-c2ccccc2)cc1	A	Bioorg. Med. Chem. Lett.	2006	16	1	123	128	C20H21N3O	328699	=	2.66	ucm/s	Papp	30510	Permeability from apical to basolateral side of the Caco-2 cell membrane at 10 uM	Homo sapiens		Caco-2	Intermediate	16236500
1663169	334133	CHEMBL200347	319.41	N#C[C@@H]1CCCN1C(=O)[C@@H](N)Cc1ccc(-c2ccccc2)cc1	A	Bioorg. Med. Chem. Lett.	2006	16	1	123	128	C20H21N3O	328700	=	3.82	ucm/s	Papp	30510	Permeability from basolateral to apical side of the Caco-2 cell membrane at 10 uM	Homo sapiens		Caco-2	Intermediate	16236500
1663165	334175	CHEMBL199437	312.44	N[C@@H](Cc1ccc(-c2ccccc2)cc1)C(=O)N1CCSC1	A	Bioorg. Med. Chem. Lett.	2006	16	1	123	128	C18H20N2OS	328699	=	4.56	ucm/s	Papp	30510	Permeability from apical to basolateral side of the Caco-2 cell membrane at 10 uM	Homo sapiens		Caco-2	Intermediate	16236500
1663171	334175	CHEMBL199437	312.44	N[C@@H](Cc1ccc(-c2ccccc2)cc1)C(=O)N1CCSC1	A	Bioorg. Med. Chem. Lett.	2006	16	1	123	128	C18H20N2OS	328700	=	1.5	ucm/s	Papp	30510	Permeability from basolateral to apical side of the Caco-2 cell membrane at 10 uM	Homo sapiens		Caco-2	Intermediate	16236500
1663167	334287	CHEMBL199614	337.4	N#C[C@@H]1CCCN1C(=O)[C@@H](N)Cc1ccc(-c2ccc(F)cc2)cc1	A	Bioorg. Med. Chem. Lett.	2006	16	1	123	128	C20H20FN3O	328699	=	7.21	ucm/s	Papp	30510	Permeability from apical to basolateral side of the Caco-2 cell membrane at 10 uM	Homo sapiens		Caco-2	Intermediate	16236500
1663173	334287	CHEMBL199614	337.4	N#C[C@@H]1CCCN1C(=O)[C@@H](N)Cc1ccc(-c2ccc(F)cc2)cc1	A	Bioorg. Med. Chem. Lett.	2006	16	1	123	128	C20H20FN3O	328700	=	4.45	ucm/s	Papp	30510	Permeability from basolateral to apical side of the Caco-2 cell membrane at 10 uM	Homo sapiens		Caco-2	Intermediate	16236500
1663166	334361	CHEMBL199905	355.39	N#C[C@@H]1CCCN1C(=O)[C@@H](N)Cc1ccc(-c2ccc(F)cc2F)cc1	A	Bioorg. Med. Chem. Lett.	2006	16	1	123	128	C20H19F2N3O	328699	=	4.93	ucm/s	Papp	30510	Permeability from apical to basolateral side of the Caco-2 cell membrane at 10 uM	Homo sapiens		Caco-2	Intermediate	16236500
1663172	334361	CHEMBL199905	355.39	N#C[C@@H]1CCCN1C(=O)[C@@H](N)Cc1ccc(-c2ccc(F)cc2F)cc1	A	Bioorg. Med. Chem. Lett.	2006	16	1	123	128	C20H19F2N3O	328700	=	4.93	ucm/s	Papp	30510	Permeability from basolateral to apical side of the Caco-2 cell membrane at 10 uM	Homo sapiens		Caco-2	Intermediate	16236500
1663164	334513	CHEMBL371757	330.43	N[C@@H](Cc1ccc(-c2ccc(F)cc2)cc1)C(=O)N1CCSC1	A	Bioorg. Med. Chem. Lett.	2006	16	1	123	128	C18H19FN2OS	328699	=	16.81	ucm/s	Papp	30510	Permeability from apical to basolateral side of the Caco-2 cell membrane at 10 uM	Homo sapiens		Caco-2	Intermediate	16236500
1663170	334513	CHEMBL371757	330.43	N[C@@H](Cc1ccc(-c2ccc(F)cc2)cc1)C(=O)N1CCSC1	A	Bioorg. Med. Chem. Lett.	2006	16	1	123	128	C18H19FN2OS	328700	=	5.61	ucm/s	Papp	30510	Permeability from basolateral to apical side of the Caco-2 cell membrane at 10 uM	Homo sapiens		Caco-2	Intermediate	16236500
1677980	338202	CHEMBL201232	517.6	CC(C)(C)c1nc(N2CCN(CCCCN3C(=O)CCC(=O)c4ccccc43)CC2)cc(C(F)(F)F)n1	A	Bioorg. Med. Chem. Lett.	2006	16	3	658	662	C27H34F3N5O2	333013	=	0.33	ucm/s	Papp	30653	Permeability across Caco-2 cell membrane	Homo sapiens		Caco-2	Intermediate	16271293
1665790	63434	CHEMBL296435	277.37	CCCCCC[C@H]([C@H](C)O)n1cnc2c(N)ncnc21	A	Bioorg. Med. Chem. Lett.	2006	16	2	307	310	C14H23N5O	327634	=	34	ucm/s	Papp	30475	Apical Caco-2 cell membrane permeability	Homo sapiens		Caco-2	Intermediate	16275071
1665791	63434	CHEMBL296435	277.37	CCCCCC[C@H]([C@H](C)O)n1cnc2c(N)ncnc21	A	Bioorg. Med. Chem. Lett.	2006	16	2	307	310	C14H23N5O	327635	=	18	ucm/s	Papp	30475	Basolateral Caco-2 cell membrane permeability	Homo sapiens		Caco-2	Intermediate	16275071
1665764	335280	CHEMBL200906	314.33	CN1C(=O)C(C(=O)Nc2nncs2)c2cc3occc3cc21	A	Bioorg. Med. Chem. Lett.	2006	16	2	307	310	C14H10N4O3S	327634	=	5	ucm/s	Papp	30475	Apical Caco-2 cell membrane permeability	Homo sapiens		Caco-2	Intermediate	16275071
1665765	335280	CHEMBL200906	314.33	CN1C(=O)C(C(=O)Nc2nncs2)c2cc3occc3cc21	A	Bioorg. Med. Chem. Lett.	2006	16	2	307	310	C14H10N4O3S	327635	=	32	ucm/s	Papp	30475	Basolateral Caco-2 cell membrane permeability	Homo sapiens		Caco-2	Intermediate	16275071
1665766	335280	CHEMBL200906	314.33	CN1C(=O)C(C(=O)Nc2nncs2)c2cc3occc3cc21	A	Bioorg. Med. Chem. Lett.	2006	16	2	307	310	C14H10N4O3S	327636	=	3	ucm/s	Papp	30475	Apical cell permeability in MDCK cells overexpressing human p-glycoprotein	Homo sapiens		MDCK	Intermediate	16275071	3	10^-6cm/s	MDCK
1665767	335280	CHEMBL200906	314.33	CN1C(=O)C(C(=O)Nc2nncs2)c2cc3occc3cc21	A	Bioorg. Med. Chem. Lett.	2006	16	2	307	310	C14H10N4O3S	327637	=	4.6	ucm/s	Papp	30475	Basolateral cell permeability in MDCK with MDR transfectant overexpressing human p-glycoprotein	Homo sapiens		MDCK	Intermediate	16275071	4.6	10^-6cm/s	removed
1675806	336727	CHEMBL201115	468.52	Cc1cn(CCCCN2CCN(c3cc(C(F)(F)F)nc(C(C)(C)C)n3)CC2)c(=O)[nH]c1=O	A	Bioorg. Med. Chem. Lett.	2006	16	3	490	494	C22H31F3N6O2	331695	=	1.94	ucm/s	Papp	30616	Permeability across Caco-2 cell membrane	Homo sapiens		Caco-2	Intermediate	16290141
1654463	332112	CHEMBL197500	681.63	COC(=O)N[C@H](C(=O)NN(Cc1ccc(Br)cc1)C[C@@](O)(Cc1ccccc1)C(=O)N[C@H]1c2ccccc2C[C@H]1O)C(C)(C)C	A	J. Med. Chem.	2005	48	25	8098	8102	C34H41BrN4O6	326380	=	42	ucm/s	Papp	30360	Caco-2 cell membrane permeability	Homo sapiens		Caco-2	Intermediate	16335934
1654451	332134	CHEMBL436755	602.73	COC(=O)N[C@H](C(=O)NN(Cc1ccccc1)C[C@@](O)(Cc1ccccc1)C(=O)N[C@H]1c2ccccc2C[C@H]1O)C(C)(C)C	A	J. Med. Chem.	2005	48	25	8098	8102	C34H42N4O6	326380	=	35	ucm/s	Papp	30360	Caco-2 cell membrane permeability	Homo sapiens		Caco-2	Intermediate	16335934
1669044	335876	CHEMBL199836	464.53	COc1ccc2onc(N3CCN(CCCCNC(=O)c4cc(-c5ccco5)[nH]n4)CC3)c2c1	A	J. Med. Chem.	2006	49	1	358	365	C24H28N6O4	329487	=	7.39	ucm/s	Papp	30539	Apparent permeability assessed by Caco-2 layer assay	Homo sapiens		Caco-2	Intermediate	16392820
1669046	335891	CHEMBL197660	493.61	COc1ccc2onc(N3CCN(CCCCNC(=O)c4ccc(N5CCOCC5)cc4)CC3)c2c1	A	J. Med. Chem.	2006	49	1	358	365	C27H35N5O4	329487	=	36.3	ucm/s	Papp	30539	Apparent permeability assessed by Caco-2 layer assay	Homo sapiens		Caco-2	Intermediate	16392820
1669045	335892	CHEMBL199329	474.57	COc1ccc2onc(N3CCN(CCCCNC(=O)c4ccc(-n5ccnc5)cc4)CC3)c2c1	A	J. Med. Chem.	2006	49	1	358	365	C26H30N6O3	329487	=	6.56	ucm/s	Papp	30539	Apparent permeability assessed by Caco-2 layer assay	Homo sapiens		Caco-2	Intermediate	16392820
1697673	341940	CHEMBL206815	414.51	CC1(C)SCCN(S(=O)(=O)c2ccc(OCC#CCO)cc2)[C@H]1C(=O)NO	A	Bioorg. Med. Chem. Lett.	2006	16	6	1605	1609	C17H22N2O6S2	339186	=	2.2	ucm/s	Papp	30836	Permeability across Caco-2 cell membrane	Homo sapiens		Caco-2	Intermediate	16426848
1715440	346176	CHEMBL207305	449.51	Cc1cc(COc2ccc(C(=O)NC3(CC(=O)NO)CCOCC3)cc2)c2ccccc2n1	A	Bioorg. Med. Chem. Lett.	2006	16	10	2699	2704	C25H27N3O5	354463	=	0.8	ucm/s	Papp	31143	Apparent permeability in Caco-2 cell	Homo sapiens		Caco-2	Intermediate	16516466
1715439	346235	CHEMBL205290	447.54	Cc1cc(COc2ccc(C(=O)NC3(CC(=O)NO)CCCCC3)cc2)c2ccccc2n1	A	Bioorg. Med. Chem. Lett.	2006	16	10	2699	2704	C26H29N3O4	354463	=	3.6	ucm/s	Papp	31143	Apparent permeability in Caco-2 cell	Homo sapiens		Caco-2	Intermediate	16516466
1715464	346236	CHEMBL436950	548.64	Cc1cc(COc2ccc(C(=O)NC3(CC(=O)NO)CCN(C(=O)OC(C)(C)C)CC3)cc2)c2ccccc2n1	A	Bioorg. Med. Chem. Lett.	2006	16	10	2699	2704	C30H36N4O6	354463	=	8.2	ucm/s	Papp	31143	Apparent permeability in Caco-2 cell	Homo sapiens		Caco-2	Intermediate	16516466
1715463	346256	CHEMBL208009	448.52	Cc1cc(COc2ccc(C(=O)NC3(CC(=O)NO)CCNCC3)cc2)c2ccccc2n1	A	Bioorg. Med. Chem. Lett.	2006	16	10	2699	2704	C25H28N4O4	354463	=	0	ucm/s	Papp	31143	Apparent permeability in Caco-2 cell	Homo sapiens		Caco-2	Intermediate	16516466
1715451	346260	CHEMBL382352	554.67	Cc1cc(COc2ccc(C(=O)NC3(CC(=O)NO)CCN(CCS(C)(=O)=O)CC3)cc2)c2ccccc2n1	A	Bioorg. Med. Chem. Lett.	2006	16	10	2699	2704	C28H34N4O6S	354463	=	0.81	ucm/s	Papp	31143	Apparent permeability in Caco-2 cell	Homo sapiens		Caco-2	Intermediate	16516466
1715449	346319	CHEMBL207018	494.57	Cc1cc(COc2ccc(C(=O)NC3(CC(=O)NO)CCN(CCF)CC3)cc2)c2ccccc2n1	A	Bioorg. Med. Chem. Lett.	2006	16	10	2699	2704	C27H31FN4O4	354463	=	0.55	ucm/s	Papp	31143	Apparent permeability in Caco-2 cell	Homo sapiens		Caco-2	Intermediate	16516466
1715448	346320	CHEMBL381953	490.56	CC(=O)N1CCC(CC(=O)NO)(NC(=O)c2ccc(OCc3cc(C)nc4ccccc34)cc2)CC1	A	Bioorg. Med. Chem. Lett.	2006	16	10	2699	2704	C27H30N4O5	354463	=	0.1	ucm/s	Papp	31143	Apparent permeability in Caco-2 cell	Homo sapiens		Caco-2	Intermediate	16516466
1715447	346333	CHEMBL381173	504.59	CCC(=O)N1CCC(CC(=O)NO)(NC(=O)c2ccc(OCc3cc(C)nc4ccccc34)cc2)CC1	A	Bioorg. Med. Chem. Lett.	2006	16	10	2699	2704	C28H32N4O5	354463	=	0.1	ucm/s	Papp	31143	Apparent permeability in Caco-2 cell	Homo sapiens		Caco-2	Intermediate	16516466
1715446	346345	CHEMBL207726	518.61	Cc1cc(COc2ccc(C(=O)NC3(CC(=O)NO)CCN(C(=O)C(C)C)CC3)cc2)c2ccccc2n1	A	Bioorg. Med. Chem. Lett.	2006	16	10	2699	2704	C29H34N4O5	354463	=	0.2	ucm/s	Papp	31143	Apparent permeability in Caco-2 cell	Homo sapiens		Caco-2	Intermediate	16516466
1715462	346446	CHEMBL380895	462.55	Cc1cc(COc2ccc(C(=O)NC3(CC(=O)NO)CCN(C)CC3)cc2)c2ccccc2n1	A	Bioorg. Med. Chem. Lett.	2006	16	10	2699	2704	C26H30N4O4	354463	=	0.1	ucm/s	Papp	31143	Apparent permeability in Caco-2 cell	Homo sapiens		Caco-2	Intermediate	16516466
1715461	346447	CHEMBL207468	476.58	CCN1CCC(CC(=O)NO)(NC(=O)c2ccc(OCc3cc(C)nc4ccccc34)cc2)CC1	A	Bioorg. Med. Chem. Lett.	2006	16	10	2699	2704	C27H32N4O4	354463	=	0.1	ucm/s	Papp	31143	Apparent permeability in Caco-2 cell	Homo sapiens		Caco-2	Intermediate	16516466
1715460	346453	CHEMBL208022	490.6	CCCN1CCC(CC(=O)NO)(NC(=O)c2ccc(OCc3cc(C)nc4ccccc34)cc2)CC1	A	Bioorg. Med. Chem. Lett.	2006	16	10	2699	2704	C28H34N4O4	354463	=	0.1	ucm/s	Papp	31143	Apparent permeability in Caco-2 cell	Homo sapiens		Caco-2	Intermediate	16516466
1715450	346461	CHEMBL208172	568.7	CCS(=O)(=O)CCN1CCC(CC(=O)NO)(NC(=O)c2ccc(OCc3cc(C)nc4ccccc34)cc2)CC1	A	Bioorg. Med. Chem. Lett.	2006	16	10	2699	2704	C29H36N4O6S	354463	=	0.55	ucm/s	Papp	31143	Apparent permeability in Caco-2 cell	Homo sapiens		Caco-2	Intermediate	16516466
1715459	346658	CHEMBL205523	504.63	Cc1cc(COc2ccc(C(=O)NC3(CC(=O)NO)CCN(C(C)(C)C)CC3)cc2)c2ccccc2n1	A	Bioorg. Med. Chem. Lett.	2006	16	10	2699	2704	C29H36N4O4	354463	=	0.1	ucm/s	Papp	31143	Apparent permeability in Caco-2 cell	Homo sapiens		Caco-2	Intermediate	16516466
1715458	346665	CHEMBL207180	518.66	Cc1cc(COc2ccc(C(=O)NC3(CC(=O)NO)CCN(CC(C)(C)C)CC3)cc2)c2ccccc2n1	A	Bioorg. Med. Chem. Lett.	2006	16	10	2699	2704	C30H38N4O4	354463	=	2.4	ucm/s	Papp	31143	Apparent permeability in Caco-2 cell	Homo sapiens		Caco-2	Intermediate	16516466
1715457	346667	CHEMBL207709	514.63	C#CC(C)(C)N1CCC(CC(=O)NO)(NC(=O)c2ccc(OCc3cc(C)nc4ccccc34)cc2)CC1	A	Bioorg. Med. Chem. Lett.	2006	16	10	2699	2704	C30H34N4O4	354463	=	3.2	ucm/s	Papp	31143	Apparent permeability in Caco-2 cell	Homo sapiens		Caco-2	Intermediate	16516466
1715456	346672	CHEMBL207075	524.62	Cc1cc(COc2ccc(C(=O)NC3(CC(=O)NO)CCN(c4ccccc4)CC3)cc2)c2ccccc2n1	A	Bioorg. Med. Chem. Lett.	2006	16	10	2699	2704	C31H32N4O4	354463	=	0.5	ucm/s	Papp	31143	Apparent permeability in Caco-2 cell	Homo sapiens		Caco-2	Intermediate	16516466
1715455	346678	CHEMBL425415	538.65	Cc1cc(COc2ccc(C(=O)NC3(CC(=O)NO)CCN(Cc4ccccc4)CC3)cc2)c2ccccc2n1	A	Bioorg. Med. Chem. Lett.	2006	16	10	2699	2704	C32H34N4O4	354463	=	0.1	ucm/s	Papp	31143	Apparent permeability in Caco-2 cell	Homo sapiens		Caco-2	Intermediate	16516466
1715445	346686	CHEMBL206993	532.64	Cc1cc(COc2ccc(C(=O)NC3(CC(=O)NO)CCN(C(=O)C(C)(C)C)CC3)cc2)c2ccccc2n1	A	Bioorg. Med. Chem. Lett.	2006	16	10	2699	2704	C30H36N4O5	354463	=	0.88	ucm/s	Papp	31143	Apparent permeability in Caco-2 cell	Homo sapiens		Caco-2	Intermediate	16516466
1715444	346694	CHEMBL207999	546.67	Cc1cc(COc2ccc(C(=O)NC3(CC(=O)NO)CCN(C(=O)CC(C)(C)C)CC3)cc2)c2ccccc2n1	A	Bioorg. Med. Chem. Lett.	2006	16	10	2699	2704	C31H38N4O5	354463	=	0.79	ucm/s	Papp	31143	Apparent permeability in Caco-2 cell	Homo sapiens		Caco-2	Intermediate	16516466
1715452	346868	CHEMBL205900	533.65	Cc1cc(COc2ccc(C(=O)NC3(CC(=O)NO)CCN(C4=NCCS4)CC3)cc2)c2ccccc2n1	A	Bioorg. Med. Chem. Lett.	2006	16	10	2699	2704	C28H31N5O4S	354463	=	0.1	ucm/s	Papp	31143	Apparent permeability in Caco-2 cell	Homo sapiens		Caco-2	Intermediate	16516466
1715443	346876	CHEMBL207683	532.64	Cc1cc(COc2ccc(C(=O)NC3(CC(=O)NO)CCN(C(=O)CC(C)C)CC3)cc2)c2ccccc2n1	A	Bioorg. Med. Chem. Lett.	2006	16	10	2699	2704	C30H36N4O5	354463	=	0.56	ucm/s	Papp	31143	Apparent permeability in Caco-2 cell	Homo sapiens		Caco-2	Intermediate	16516466
1699386	1279	CHEMBL24	266.34	CC(C)NCC(O)COc1ccc(CC(N)=O)cc1	A	J. Med. Chem.	2006	49	7	2222	2231	C14H22N2O3	342042	=	0.1	ucm/s	Papp	30917	Permeability in Caco-2 cell	Homo sapiens		Caco-2	Intermediate	16570918
1699385	16591	CHEMBL571	254.29	CC(C(=O)O)c1cccc(C(=O)c2ccccc2)c1	A	J. Med. Chem.	2006	49	7	2222	2231	C16H14O3	342042	=	25.7	ucm/s	Papp	30917	Permeability in Caco-2 cell	Homo sapiens		Caco-2	Intermediate	16570918
1699382	343003	CHEMBL205782	193.25	C1=C(c2cccnc2)Cc2ccccc21	A	J. Med. Chem.	2006	49	7	2222	2231	C14H11N	342042	=	6.6	ucm/s	Papp	30917	Permeability in Caco-2 cell	Homo sapiens		Caco-2	Intermediate	16570918
1699393	343004	CHEMBL205881	207.28	C1=C(c2cccnc2)CCc2ccccc21	A	J. Med. Chem.	2006	49	7	2222	2231	C15H13N	342042	=	14.6	ucm/s	Papp	30917	Permeability in Caco-2 cell	Homo sapiens		Caco-2	Intermediate	16570918
1699392	343005	CHEMBL206300	223.28	COc1ccc2c(c1)C=C(c1cccnc1)C2	A	J. Med. Chem.	2006	49	7	2222	2231	C15H13NO	342042	=	12.5	ucm/s	Papp	30917	Permeability in Caco-2 cell	Homo sapiens		Caco-2	Intermediate	16570918
1699391	343006	CHEMBL206351	237.3	COc1ccc2c(c1)CCC(c1cccnc1)=C2	A	J. Med. Chem.	2006	49	7	2222	2231	C16H15NO	342042	=	13.5	ucm/s	Papp	30917	Permeability in Caco-2 cell	Homo sapiens		Caco-2	Intermediate	16570918
1699390	343217	CHEMBL206283	221.3	CC1=C(c2cccnc2)CCc2ccccc21	A	J. Med. Chem.	2006	49	7	2222	2231	C16H15N	342042	=	3.4	ucm/s	Papp	30917	Permeability in Caco-2 cell	Homo sapiens		Caco-2	Intermediate	16570918
1699389	343218	CHEMBL205503	235.33	CCC1=C(c2cccnc2)CCc2ccccc21	A	J. Med. Chem.	2006	49	7	2222	2231	C17H17N	342042	=	21.6	ucm/s	Papp	30917	Permeability in Caco-2 cell	Homo sapiens		Caco-2	Intermediate	16570918
1699388	343219	CHEMBL206550	221.3	CC1Cc2ccccc2C=C1c1cccnc1	A	J. Med. Chem.	2006	49	7	2222	2231	C16H15N	342042	=	14.7	ucm/s	Papp	30917	Permeability in Caco-2 cell	Homo sapiens		Caco-2	Intermediate	16570918
1699387	343220	CHEMBL206070	221.3	CC1CC(c2cccnc2)=Cc2ccccc21	A	J. Med. Chem.	2006	49	7	2222	2231	C16H15N	342042	=	16.3	ucm/s	Papp	30917	Permeability in Caco-2 cell	Homo sapiens		Caco-2	Intermediate	16570918
1699384	364520	CHEMBL386630	288.43	C[C@]12CC[C@H]3[C@@H](CCC4=CC(=O)CC[C@@]43C)[C@@H]1CC[C@@H]2O	A	J. Med. Chem.	2006	49	7	2222	2231	C19H28O2	342042	=	9.4	ucm/s	Papp	30917	Permeability in Caco-2 cell	Homo sapiens		Caco-2	Intermediate	16570918
1727272	348132	CHEMBL210151	651.33	C[C@H](c1ccc(Cl)cc1)N1C(=O)c2cc(I)ccc2N(CCCCC(=O)O)C(=O)[C@@H]1c1ccc(Cl)cc1	A	Bioorg. Med. Chem. Lett.	2006	16	12	3310	3314	C28H25Cl2IN2O4	359131	=	13	ucm/s	Papp	31206	Apparent permeability from basolateral to apical in Caco-2 cells	Homo sapiens		Caco-2	Intermediate	16600594
1727274	348132	CHEMBL210151	651.33	C[C@H](c1ccc(Cl)cc1)N1C(=O)c2cc(I)ccc2N(CCCCC(=O)O)C(=O)[C@@H]1c1ccc(Cl)cc1	A	Bioorg. Med. Chem. Lett.	2006	16	12	3310	3314	C28H25Cl2IN2O4	359130	=	7.34	ucm/s	Papp	31206	Apparent permeability from apical to basolateral in Caco-2 cells	Homo sapiens		Caco-2	Intermediate	16600594
1727270	348810	CHEMBL210913	563.48	CC#Cc1ccc2c(c1)C(=O)N([C@H](C)c1ccc(Cl)cc1)[C@@H](c1ccc(Cl)cc1)C(=O)N2CCCCC(=O)O	A	Bioorg. Med. Chem. Lett.	2006	16	12	3310	3314	C31H28Cl2N2O4	359130	=	19.9	ucm/s	Papp	31206	Apparent permeability from apical to basolateral in Caco-2 cells	Homo sapiens		Caco-2	Intermediate	16600594
1727277	348810	CHEMBL210913	563.48	CC#Cc1ccc2c(c1)C(=O)N([C@H](C)c1ccc(Cl)cc1)[C@@H](c1ccc(Cl)cc1)C(=O)N2CCCCC(=O)O	A	Bioorg. Med. Chem. Lett.	2006	16	12	3310	3314	C31H28Cl2N2O4	359131	=	9.1	ucm/s	Papp	31206	Apparent permeability from basolateral to apical in Caco-2 cells	Homo sapiens		Caco-2	Intermediate	16600594
1727273	348972	CHEMBL383727	684.88	C[C@H](c1ccc(Cl)cc1)N1C(=O)c2cc(I)ccc2N(CCCCC(=O)O)C(=O)[C@@H]1c1ccc(C(F)(F)F)cc1	A	Bioorg. Med. Chem. Lett.	2006	16	12	3310	3314	C29H25ClF3IN2O4	359130	=	10.3	ucm/s	Papp	31206	Apparent permeability from apical to basolateral in Caco-2 cells	Homo sapiens		Caco-2	Intermediate	16600594
1727275	348972	CHEMBL383727	684.88	C[C@H](c1ccc(Cl)cc1)N1C(=O)c2cc(I)ccc2N(CCCCC(=O)O)C(=O)[C@@H]1c1ccc(C(F)(F)F)cc1	A	Bioorg. Med. Chem. Lett.	2006	16	12	3310	3314	C29H25ClF3IN2O4	359131	=	9.6	ucm/s	Papp	31206	Apparent permeability from basolateral to apical in Caco-2 cells	Homo sapiens		Caco-2	Intermediate	16600594
1727271	348996	CHEMBL380214	549.45	C#Cc1ccc2c(c1)C(=O)N([C@H](C)c1ccc(Cl)cc1)[C@@H](c1ccc(Cl)cc1)C(=O)N2CCCCC(=O)O	A	Bioorg. Med. Chem. Lett.	2006	16	12	3310	3314	C30H26Cl2N2O4	359130	=	20.9	ucm/s	Papp	31206	Apparent permeability from apical to basolateral in Caco-2 cells	Homo sapiens		Caco-2	Intermediate	16600594
1727276	348996	CHEMBL380214	549.45	C#Cc1ccc2c(c1)C(=O)N([C@H](C)c1ccc(Cl)cc1)[C@@H](c1ccc(Cl)cc1)C(=O)N2CCCCC(=O)O	A	Bioorg. Med. Chem. Lett.	2006	16	12	3310	3314	C30H26Cl2N2O4	359131	=	16.1	ucm/s	Papp	31206	Apparent permeability from basolateral to apical in Caco-2 cells	Homo sapiens		Caco-2	Intermediate	16600594
1710708	345861	CHEMBL436753	576.14	CCN1CCC(C(=O)NC2(C(=O)O)CCN(Cc3cccc(Oc4ccccc4Cl)c3)CC2)(c2ccccc2)CC1	A	J. Med. Chem.	2006	49	9	2669	2672	C33H38ClN3O4	351821	=	25	ucm/s	Papp	31096	Apparent permeability in Caco-2 cells from apical to basolateral	Homo sapiens		Caco-2	Intermediate	16640325
1711661	345861	CHEMBL436753	576.14	CCN1CCC(C(=O)NC2(C(=O)O)CCN(Cc3cccc(Oc4ccccc4Cl)c3)CC2)(c2ccccc2)CC1	A	J. Med. Chem.	2006	49	9	2669	2672	C33H38ClN3O4	351822	=	83	ucm/s	Papp	31096	Apparent permeability in Caco-2 cells from basolateral to apical	Homo sapiens		Caco-2	Intermediate	16640325
1711649	346656	CHEMBL205447	499.66	COc1ccccc1Oc1cccc(CN2CCC(NC(=O)C3(c4ccccc4)CCNCC3)CC2)c1	A	J. Med. Chem.	2006	49	9	2669	2672	C31H37N3O3	351822	=	20	ucm/s	Papp	31096	Apparent permeability in Caco-2 cells from basolateral to apical	Homo sapiens		Caco-2	Intermediate	16640325
1711650	346656	CHEMBL205447	499.66	COc1ccccc1Oc1cccc(CN2CCC(NC(=O)C3(c4ccccc4)CCNCC3)CC2)c1	A	J. Med. Chem.	2006	49	9	2669	2672	C31H37N3O3	351821	=	9	ucm/s	Papp	31096	Apparent permeability in Caco-2 cells from apical to basolateral	Homo sapiens		Caco-2	Intermediate	16640325
1741700	353287	CHEMBL378334	652.6	COc1ccc(-n2nc(C(N)=O)c3ncn(-c4ccc(-c5ccccc5CN5CCCC5)cc4F)c(=O)c32)cc1.O=C(O)C(F)(F)F	A	Bioorg. Med. Chem. Lett.	2006	16	14	3755	3760	C32H28F4N6O5	377106	=	15	ucm/s	Papp	31469	Apparent permeability in Caco-2 cells	Homo sapiens		Caco-2	Intermediate	16682200
1741701	353288	CHEMBL213979	616.6	COc1ccc(-n2nc(C#N)c3ncn(-c4ccc(-c5ccccc5CN5CCCC5)cc4)c(=O)c32)cc1.O=C(O)C(F)(F)F	A	Bioorg. Med. Chem. Lett.	2006	16	14	3755	3760	C32H27F3N6O4	377106	=	3.1	ucm/s	Papp	31469	Apparent permeability in Caco-2 cells	Homo sapiens		Caco-2	Intermediate	16682200
1741699	353612	CHEMBL377893	634.61	COc1ccc(-n2nc(C(N)=O)c3ncn(-c4ccc(-c5ccccc5CN5CCCC5)cc4)c(=O)c32)cc1.O=C(O)C(F)(F)F	A	Bioorg. Med. Chem. Lett.	2006	16	14	3755	3760	C32H29F3N6O5	377106	=	12	ucm/s	Papp	31469	Apparent permeability in Caco-2 cells	Homo sapiens		Caco-2	Intermediate	16682200
1741760	548963	CHEMBL558198	564.93	CN(C)Cc1nccn1-c1ccc(NC(=O)c2cc(C(F)(F)F)nn2-c2ccc3onc(N)c3c2)c(F)c1.Cl	A	Bioorg. Med. Chem. Lett.	2006	16	14	3755	3760	C24H21ClF4N8O2	377106	=	5.6	ucm/s	Papp	31469	Apparent permeability in Caco-2 cells	Homo sapiens		Caco-2	Intermediate	16682200
1736280	351395	CHEMBL379513	653.82	CC(C)CNC(=O)[C@H](C)NC[C@H](Cc1ccccc1)NC(=O)c1cc(C(=O)N[C@H](C)c2ccc(F)cc2)cc(N(C)S(C)(=O)=O)c1	A	Bioorg. Med. Chem. Lett.	2006	16	14	3635	3638	C34H44FN5O5S	376663	=	10	ucm/s	Papp	31458	Apparent permeability of the compound				Autocuration	16690314	10	10^-6cm/s	ambiguous
1736286	351667	CHEMBL377625	596.73	C[C@@H](NC(=O)c1cc(C(=O)N[C@@H](Cc2ccccc2)[C@H](O)CNC2CC2)cc(N(C)S(C)(=O)=O)c1)c1ccc(F)cc1	A	Bioorg. Med. Chem. Lett.	2006	16	14	3635	3638	C31H37FN4O5S	376663	=	0.6	ucm/s	Papp	31458	Apparent permeability of the compound				Autocuration	16690314	0.6	10^-6cm/s	ambiguous
1736304	351728	CHEMBL210414	570.8	CC(C)CNC(=O)[C@H](C)NC[C@H](Cc1ccccc1)NC(=O)c1cc(CCC2C[C@@H]2C)cc(N(C)S(C)(=O)=O)c1	A	Bioorg. Med. Chem. Lett.	2006	16	14	3635	3638	C31H46N4O4S	376663	=	24	ucm/s	Papp	31458	Apparent permeability of the compound				Autocuration	16690314	24	10^-6cm/s	ambiguous
1757069	354100	CHEMBL209446	317.41	CN(CCOc1ccccc1Sc1ccccc1)CC(=O)O	A	Bioorg. Med. Chem. Lett.	2006	16	15	3981	3984	C17H19NO3S	387073	=	33.4	ucm/s	Papp	31583	Apparent permeability in Caco-2 cells	Homo sapiens		Caco-2	Intermediate	16725323
1757073	354503	CHEMBL377418	467.56	COc1ccc(-c2ccc(OCCN3CCC[C@H]3C(=O)O)c(Sc3cccc(F)c3)c2)cc1	A	Bioorg. Med. Chem. Lett.	2006	16	15	3981	3984	C26H26FNO4S	387073	=	26.3	ucm/s	Papp	31583	Apparent permeability in Caco-2 cells	Homo sapiens		Caco-2	Intermediate	16725323
1757093	354739	CHEMBL214033	437.54	O=C(O)[C@@H]1CCCN1CCOc1ccc(-c2ccccc2)cc1Sc1cccc(F)c1	A	Bioorg. Med. Chem. Lett.	2006	16	15	3981	3984	C25H24FNO3S	387073	=	25.1	ucm/s	Papp	31583	Apparent permeability in Caco-2 cells	Homo sapiens		Caco-2	Intermediate	16725323
1755081	344119	CHEMBL206335	528.47	CN(C)Cc1nccn1-c1ccc(NC(=O)c2cc(C(F)(F)F)nn2-c2ccc3onc(N)c3c2)c(F)c1	A	Bioorg. Med. Chem. Lett.	2006	16	15	4141	4147	C24H20F4N8O2	390190	=	5.56	ucm/s	Papp	31618	Apparent permeability in Caco-2 cells	Homo sapiens		Caco-2	Intermediate	16730984
1755086	354523	CHEMBL385679	492.58	Cc1nn(-c2ccc3onc(N)c3c2)c2c1CCN(c1ccc(-c3ccccc3CN(C)C)cc1)C2=O	A	Bioorg. Med. Chem. Lett.	2006	16	15	4141	4147	C29H28N6O2	390190	=	6.8	ucm/s	Papp	31618	Apparent permeability in Caco-2 cells	Homo sapiens		Caco-2	Intermediate	16730984
1755085	354589	CHEMBL263767	606.58	Nc1noc2ccc(-n3nc(C(F)(F)F)c4c3C(=O)N(c3ccc(-c5ccccc5CN5CC[C@@H](O)C5)cc3F)CC4)cc12	A	Bioorg. Med. Chem. Lett.	2006	16	15	4141	4147	C31H26F4N6O3	390190	=	13	ucm/s	Papp	31618	Apparent permeability in Caco-2 cells	Homo sapiens		Caco-2	Intermediate	16730984
1755038	354590	CHEMBL380405	534.62	Cc1nn(-c2ccc3onc(N)c3c2)c2c1CCN(c1ccc(-c3ccccc3CN3CC[C@@H](O)C3)cc1)C2=O	A	Bioorg. Med. Chem. Lett.	2006	16	15	4141	4147	C31H30N6O3	390190	=	6.2	ucm/s	Papp	31618	Apparent permeability in Caco-2 cells	Homo sapiens		Caco-2	Intermediate	16730984
1755082	354883	CHEMBL378093	588.59	Nc1noc2ccc(-n3nc(C(F)(F)F)c4c3C(=O)N(c3ccc(-c5ccccc5CN5CC[C@@H](O)C5)cc3)CC4)cc12	A	Bioorg. Med. Chem. Lett.	2006	16	15	4141	4147	C31H27F3N6O3	390190	=	1.7	ucm/s	Papp	31618	Apparent permeability in Caco-2 cells	Homo sapiens		Caco-2	Intermediate	16730984
1755083	354996	CHEMBL213888	602.62	Nc1noc2ccc(-n3nc(C(F)(F)F)c4c3C(=O)N(c3ccc(-c5ccccc5CN5CCC(O)CC5)cc3)CC4)cc12	A	Bioorg. Med. Chem. Lett.	2006	16	15	4141	4147	C32H29F3N6O3	390190	=	0.4	ucm/s	Papp	31618	Apparent permeability in Caco-2 cells	Homo sapiens		Caco-2	Intermediate	16730984
1755124	355131	CHEMBL211410	546.55	CN(C)Cc1ccccc1-c1ccc(N2CCc3c(C(F)(F)F)nn(-c4ccc5onc(N)c5c4)c3C2=O)cc1	A	Bioorg. Med. Chem. Lett.	2006	16	15	4141	4147	C29H25F3N6O2	390190	=	4.7	ucm/s	Papp	31618	Apparent permeability in Caco-2 cells	Homo sapiens		Caco-2	Intermediate	16730984
1755080	355478	CHEMBL436791	564.54	CN(C)Cc1ccccc1-c1ccc(N2CCc3c(C(F)(F)F)nn(-c4ccc5onc(N)c5c4)c3C2=O)c(F)c1	A	Bioorg. Med. Chem. Lett.	2006	16	15	4141	4147	C29H24F4N6O2	390190	=	8.9	ucm/s	Papp	31618	Apparent permeability in Caco-2 cells	Homo sapiens		Caco-2	Intermediate	16730984
1722203	349053	CHEMBL383202	449.52	CCCCOc1ncc(C(C)=O)cc1-c1nc(O)c2nn(Cc3nccn3C)c(CC)c2n1	A	J. Med. Chem.	2006	49	12	3581	3594	C23H27N7O3	363405	=	5	ucm/s	Papp	31272	Apparent permeability in human Caco-2 cell at 25 uM	Homo sapiens		Caco-2	Intermediate	16759100
1722197	349129	CHEMBL208583	438.53	CCCOc1ncc(C(C)=O)cc1-c1nc(O)c2nn(C3CN(C(C)C)C3)c(CC)c2n1	A	J. Med. Chem.	2006	49	12	3581	3594	C23H30N6O3	363405	=	28	ucm/s	Papp	31272	Apparent permeability in human Caco-2 cell at 25 uM	Homo sapiens		Caco-2	Intermediate	16759100
1722192	349244	CHEMBL210930	438.53	CCCCOc1ncc(C(C)=O)cc1-c1nc(O)c2nn(C3CN(CC)C3)c(CC)c2n1	A	J. Med. Chem.	2006	49	12	3581	3594	C23H30N6O3	363405	=	30	ucm/s	Papp	31272	Apparent permeability in human Caco-2 cell at 25 uM	Homo sapiens		Caco-2	Intermediate	16759100
1722217	349396	CHEMBL209460	439.52	CCCc1nn(C)c2c(O)nc(-c3cc(C(=O)CN4CCOCC4)ccc3OCC)nc12	A	J. Med. Chem.	2006	49	12	3581	3594	C23H29N5O4	363405	=	33	ucm/s	Papp	31272	Apparent permeability in human Caco-2 cell at 25 uM	Homo sapiens		Caco-2	Intermediate	16759100
1722216	349441	CHEMBL377168	354.41	CCCc1nn(C)c2c(O)nc(-c3cc(C(C)=O)ccc3OCC)nc12	A	J. Med. Chem.	2006	49	12	3581	3594	C19H22N4O3	363405	=	43	ucm/s	Papp	31272	Apparent permeability in human Caco-2 cell at 25 uM	Homo sapiens		Caco-2	Intermediate	16759100
1722215	349773	CHEMBL210603	460.54	CCCCOc1ncc(C(C)=O)cc1-c1nc(O)c2nn(Cc3ccccn3)c(CCC)c2n1	A	J. Med. Chem.	2006	49	12	3581	3594	C25H28N6O3	363405	=	42	ucm/s	Papp	31272	Apparent permeability in human Caco-2 cell at 25 uM	Homo sapiens		Caco-2	Intermediate	16759100
1722187	349965	CHEMBL427043	466.59	CCCCOc1ncc(C(C)=O)cc1-c1nc(O)c2nn(C3CCN(CC)CC3)c(CC)c2n1	A	J. Med. Chem.	2006	49	12	3581	3594	C25H34N6O3	363405	=	53	ucm/s	Papp	31272	Apparent permeability in human Caco-2 cell at 25 uM	Homo sapiens		Caco-2	Intermediate	16759100
1722208	349970	CHEMBL378130	468.56	CCCCOc1ncc(C(C)=O)cc1-c1nc(O)c2nn(CCN3CCOCC3)c(CC)c2n1	A	J. Med. Chem.	2006	49	12	3581	3594	C24H32N6O4	363405	=	37	ucm/s	Papp	31272	Apparent permeability in human Caco-2 cell at 25 uM	Homo sapiens		Caco-2	Intermediate	16759100
1751740	355790	CHEMBL214198	339.35	CC(C)c1nnc2ccc(-c3c[nH]nc3-c3cc(F)ccc3F)cn12	A	Bioorg. Med. Chem. Lett.	2006	16	16	4339	4344	C18H15F2N5	379787	=	18	ucm/s	Papp	31503	Permeability from basolateral to apical side of Caco-2 cell membrane	Homo sapiens		Caco-2	Intermediate	16759861
1751743	355790	CHEMBL214198	339.35	CC(C)c1nnc2ccc(-c3c[nH]nc3-c3cc(F)ccc3F)cn12	A	Bioorg. Med. Chem. Lett.	2006	16	16	4339	4344	C18H15F2N5	379747	=	6	ucm/s	Papp	31503	Permeability from apical to basolateral side of Caco-2 cell membrane	Homo sapiens		Caco-2	Intermediate	16759861
1751741	355823	CHEMBL386033	340.33	CC(C)c1nnc2ccc(-c3cnoc3-c3cc(F)ccc3F)cn12	A	Bioorg. Med. Chem. Lett.	2006	16	16	4339	4344	C18H14F2N4O	379787	=	29	ucm/s	Papp	31503	Permeability from basolateral to apical side of Caco-2 cell membrane	Homo sapiens		Caco-2	Intermediate	16759861
1751744	355823	CHEMBL386033	340.33	CC(C)c1nnc2ccc(-c3cnoc3-c3cc(F)ccc3F)cn12	A	Bioorg. Med. Chem. Lett.	2006	16	16	4339	4344	C18H14F2N4O	379747	=	41	ucm/s	Papp	31503	Permeability from apical to basolateral side of Caco-2 cell membrane	Homo sapiens		Caco-2	Intermediate	16759861
1751745	355824	CHEMBL214152	339.35	CC(C)c1nnc2ccc(-c3[nH]cnc3-c3cc(F)ccc3F)cn12	A	Bioorg. Med. Chem. Lett.	2006	16	16	4339	4344	C18H15F2N5	379787	=	32	ucm/s	Papp	31503	Permeability from basolateral to apical side of Caco-2 cell membrane	Homo sapiens		Caco-2	Intermediate	16759861
1751746	355824	CHEMBL214152	339.35	CC(C)c1nnc2ccc(-c3[nH]cnc3-c3cc(F)ccc3F)cn12	A	Bioorg. Med. Chem. Lett.	2006	16	16	4339	4344	C18H15F2N5	379747	=	1	ucm/s	Papp	31503	Permeability from apical to basolateral side of Caco-2 cell membrane	Homo sapiens		Caco-2	Intermediate	16759861
1751739	355839	CHEMBL379866	340.33	CC(C)c1nnc2ccc(-c3ocnc3-c3cc(F)ccc3F)cn12	A	Bioorg. Med. Chem. Lett.	2006	16	16	4339	4344	C18H14F2N4O	379787	=	29	ucm/s	Papp	31503	Permeability from basolateral to apical side of Caco-2 cell membrane	Homo sapiens		Caco-2	Intermediate	16759861
1751742	355839	CHEMBL379866	340.33	CC(C)c1nnc2ccc(-c3ocnc3-c3cc(F)ccc3F)cn12	A	Bioorg. Med. Chem. Lett.	2006	16	16	4339	4344	C18H14F2N4O	379747	=	43	ucm/s	Papp	31503	Permeability from apical to basolateral side of Caco-2 cell membrane	Homo sapiens		Caco-2	Intermediate	16759861
1736984	61472	CHEMBL288365	372.46	CC(C)C[C@@H](C=O)NC(=O)[C@@H](NS(=O)(=O)c1ccc(F)cc1)C(C)C	A	J. Med. Chem.	2006	49	13	3926	3932	C17H25FN2O4S	367111	=	2.6	ucm/s	Papp	31340	Apparent permeability from apical to basolateral side of the Caco-2 cell	Homo sapiens		Caco-2	Intermediate	16789748
1737078	350861	CHEMBL207440	351.47	CC(C)C[C@H](NC(=S)Nc1ccccc1)C(=O)N[C@H]1CCOC1O	A	J. Med. Chem.	2006	49	13	3926	3932	C17H25N3O3S	367111	=	14.3	ucm/s	Papp	31340	Apparent permeability from apical to basolateral side of the Caco-2 cell	Homo sapiens		Caco-2	Intermediate	16789748
1736416	352983	CHEMBL378762	325.43	CCC[C@H](CC1(C(=O)Nc2nnc(C)s2)CCCC1)C(=O)O	A	J. Med. Chem.	2006	49	14	4409	4424	C15H23N3O3S	369152	=	2	ucm/s	Papp	31362	Apparent permeability from basolateral to apical side of the Caco-2 cell membrane at pH 7.4 at 25 uM	Homo sapiens		Caco-2	Intermediate	16821800
1736418	352983	CHEMBL378762	325.43	CCC[C@H](CC1(C(=O)Nc2nnc(C)s2)CCCC1)C(=O)O	A	J. Med. Chem.	2006	49	14	4409	4424	C15H23N3O3S	369151	<	1	ucm/s	Papp	31362	Apparent permeability from apical to basolateral side of the Caco-2 cell membrane at pH 7.4 at 25 uM	Homo sapiens		Caco-2	Intermediate	16821800
1736373	352984	CHEMBL378763	339.46	CCC[C@H](CC1(C(=O)Nc2nnc(CC)s2)CCCC1)C(=O)O	A	J. Med. Chem.	2006	49	14	4409	4424	C16H25N3O3S	369152	=	14	ucm/s	Papp	31362	Apparent permeability from basolateral to apical side of the Caco-2 cell membrane at pH 7.4 at 25 uM	Homo sapiens		Caco-2	Intermediate	16821800
1736374	352984	CHEMBL378763	339.46	CCC[C@H](CC1(C(=O)Nc2nnc(CC)s2)CCCC1)C(=O)O	A	J. Med. Chem.	2006	49	14	4409	4424	C16H25N3O3S	369151	=	9	ucm/s	Papp	31362	Apparent permeability from apical to basolateral side of the Caco-2 cell membrane at pH 7.4 at 25 uM	Homo sapiens		Caco-2	Intermediate	16821800
1736257	353200	CHEMBL212526	373.49	CCC[C@H](CC1(C(=O)NC2(CO)Cc3ccccc3C2)CCCC1)C(=O)O	A	J. Med. Chem.	2006	49	14	4409	4424	C22H31NO4	369152	=	10	ucm/s	Papp	31362	Apparent permeability from basolateral to apical side of the Caco-2 cell membrane at pH 7.4 at 25 uM	Homo sapiens		Caco-2	Intermediate	16821800
1736258	353200	CHEMBL212526	373.49	CCC[C@H](CC1(C(=O)NC2(CO)Cc3ccccc3C2)CCCC1)C(=O)O	A	J. Med. Chem.	2006	49	14	4409	4424	C22H31NO4	369151	=	6	ucm/s	Papp	31362	Apparent permeability from apical to basolateral side of the Caco-2 cell membrane at pH 7.4 at 25 uM	Homo sapiens		Caco-2	Intermediate	16821800
1734160	352795	CHEMBL373930	581.07	O=C(O)c1ccc(-c2ccc(Cl)cc2COc2ccc(-c3nc4cc(C(=O)O)ccc4n3C3CCCCC3)cc2)cc1	A	J. Med. Chem.	2006	49	15	4721	4736	C34H29ClN2O5	376989	=	23.4	ucm/s	Papp	31467	Apparent permeability in Caco-2 cells	Homo sapiens		Caco-2	Intermediate	16854079
1770641	359425	CHEMBL385979	605.58	Cc1nn(-c2ccc3onc(N)c3c2)c2c(=O)n(-c3ccc(-c4ccccc4CN(C)C)cc3)cnc12.O=C(O)C(F)(F)F	A	Bioorg. Med. Chem. Lett.	2006	16	19	5176	5182	C30H26F3N7O4	392579	=	11	ucm/s	Papp	31651	Apparent permeability in Caco-2 cells	Homo sapiens		Caco-2	Intermediate	16870435
1770672	359426	CHEMBL385980	619.6	Cc1nn(-c2ccc3onc(N)c3c2)c2c(=O)n(-c3ccc(-c4ccccc4CN(C)C)cc3)c(C)nc12.O=C(O)C(F)(F)F	A	Bioorg. Med. Chem. Lett.	2006	16	19	5176	5182	C31H28F3N7O4	392579	=	6.1	ucm/s	Papp	31651	Apparent permeability in Caco-2 cells	Homo sapiens		Caco-2	Intermediate	16870435
1770671	359427	CHEMBL385147	661.64	Cc1nn(-c2ccc3onc(N)c3c2)c2c(=O)n(-c3ccc(-c4ccccc4CN4CC[C@@H](O)C4)cc3)c(C)nc12.O=C(O)C(F)(F)F	A	Bioorg. Med. Chem. Lett.	2006	16	19	5176	5182	C33H30F3N7O5	392579	=	4.7	ucm/s	Papp	31651	Apparent permeability in Caco-2 cells	Homo sapiens		Caco-2	Intermediate	16870435
1770670	359428	CHEMBL215755	673.57	Cc1nc2c(C(F)(F)F)nn(-c3ccc4onc(N)c4c3)c2c(=O)n1-c1ccc(-c2ccccc2CN(C)C)cc1.O=C(O)C(F)(F)F	A	Bioorg. Med. Chem. Lett.	2006	16	19	5176	5182	C31H25F6N7O4	392579	=	19	ucm/s	Papp	31651	Apparent permeability in Caco-2 cells	Homo sapiens		Caco-2	Intermediate	16870435
1770668	359459	CHEMBL386589	703.6	Nc1noc2ccc(-n3nc(C(F)(F)F)c4c3C(=O)N(c3ccc(-c5ccccc5CN5CC[C@@H](O)C5)cc3)CN4)cc12.O=C(O)C(F)(F)F	A	Bioorg. Med. Chem. Lett.	2006	16	19	5176	5182	C32H27F6N7O5	392579	=	3.9	ucm/s	Papp	31651	Apparent permeability in Caco-2 cells	Homo sapiens		Caco-2	Intermediate	16870435
1770673	548963	CHEMBL558198	564.93	CN(C)Cc1nccn1-c1ccc(NC(=O)c2cc(C(F)(F)F)nn2-c2ccc3onc(N)c3c2)c(F)c1.Cl	A	Bioorg. Med. Chem. Lett.	2006	16	19	5176	5182	C24H21ClF4N8O2	392579	=	5.6	ucm/s	Papp	31651	Apparent permeability in Caco-2 cells	Homo sapiens		Caco-2	Intermediate	16870435
1767152	358256	CHEMBL215769	489.61	Cn1cnc(S(=O)(=O)N(CCN(Cc2cncn2C)c2ccc(C#N)cc2)Cc2ccccc2)c1	A	J. Med. Chem.	2006	49	19	5710	5727	C25H27N7O2S	399697	=	1.1	ucm/s	Papp	31736	Apparent permeability in Caco-2 cells	Homo sapiens		Caco-2	Intermediate	16970397
1767157	358371	CHEMBL386292	565.7	Cn1cnc(S(=O)(=O)N(CCN(Cc2cncn2C)c2ccc(C#N)cc2)Cc2ccc(-c3ccccc3)cc2)c1	A	J. Med. Chem.	2006	49	19	5710	5727	C31H31N7O2S	399697	=	1.1	ucm/s	Papp	31736	Apparent permeability in Caco-2 cells	Homo sapiens		Caco-2	Intermediate	16970397
1767162	358397	CHEMBL379766	495.65	Cn1cnc(S(=O)(=O)N(CCN(Cc2cncn2C)c2ccc(C#N)cc2)CC2CCCCC2)c1	A	J. Med. Chem.	2006	49	19	5710	5727	C25H33N7O2S	399697	=	1.5	ucm/s	Papp	31736	Apparent permeability in Caco-2 cells	Homo sapiens		Caco-2	Intermediate	16970397
1767147	358447	CHEMBL214605	554.68	Cn1cnc(S(=O)(=O)N(CCN(Cc2cncn2C)c2ccc(C#N)cc2)Cc2ccc(-n3cccc3)cc2)c1	A	J. Med. Chem.	2006	49	19	5710	5727	C29H30N8O2S	399697	=	1.1	ucm/s	Papp	31736	Apparent permeability in Caco-2 cells	Homo sapiens		Caco-2	Intermediate	16970397
1767158	358503	CHEMBL385845	490.59	Cn1cnc(S(=O)(=O)N(CCN(Cc2cncn2C)c2ccc(C#N)cc2)Cc2ccccn2)c1	A	J. Med. Chem.	2006	49	19	5710	5727	C24H26N8O2S	399697	=	1.8	ucm/s	Papp	31736	Apparent permeability in Caco-2 cells	Homo sapiens		Caco-2	Intermediate	16970397
1767161	358596	CHEMBL385072	596.76	Cn1cnc(S(=O)(=O)N(CCN(Cc2cncn2C)c2ccc(C#N)cc2)CC2CCN(C(=O)OC(C)(C)C)CC2)c1	A	J. Med. Chem.	2006	49	19	5710	5727	C29H40N8O4S	399697	=	0.9	ucm/s	Papp	31736	Apparent permeability in Caco-2 cells	Homo sapiens		Caco-2	Intermediate	16970397
1767163	358663	CHEMBL215476	486.6	Cn1cncc1CN(CCN(Cc1ccccc1)S(=O)(=O)c1ccccn1)c1ccc(C#N)cc1	A	J. Med. Chem.	2006	49	19	5710	5727	C26H26N6O2S	399697	=	2.8	ucm/s	Papp	31736	Apparent permeability in Caco-2 cells	Homo sapiens		Caco-2	Intermediate	16970397
1767160	358727	CHEMBL384161	574.72	Cn1cnc(S(=O)(=O)N(CCN(Cc2cncn2C)c2ccc(C#N)cc2)CC2CCN(c3ncccn3)CC2)c1	A	J. Med. Chem.	2006	49	19	5710	5727	C28H34N10O2S	399697	=	1.1	ucm/s	Papp	31736	Apparent permeability in Caco-2 cells	Homo sapiens		Caco-2	Intermediate	16970397
1767159	358759	CHEMBL214610	503.63	Cc1ccccc1CN(CCN(Cc1cncn1C)c1ccc(C#N)cc1)S(=O)(=O)c1cn(C)cn1	A	J. Med. Chem.	2006	49	19	5710	5727	C26H29N7O2S	399697	=	0.4	ucm/s	Papp	31736	Apparent permeability in Caco-2 cells	Homo sapiens		Caco-2	Intermediate	16970397
1767164	358787	CHEMBL213330	554.72	Cc1ccccc1CN(CCN(Cc1cncn1C)c1ccc(-c2ccccc2)cc1)S(=O)(=O)c1cn(C)cn1	A	J. Med. Chem.	2006	49	19	5710	5727	C31H34N6O2S	399697	=	0.4	ucm/s	Papp	31736	Apparent permeability in Caco-2 cells	Homo sapiens		Caco-2	Intermediate	16970397
1811486	368837	CHEMBL220948	437.56	CCCS(=O)(=O)N1CCC(CNC(=O)c2ccccc2)(C(=O)N2CCOCC2)CC1	A	Bioorg. Med. Chem. Lett.	2006	16	23	5968	5972	C21H31N3O5S	424812	>	22	ucm/s	Papp	34944	Apparent permeability in Caco-2 cells	Homo sapiens		Caco-2	Autocuration	16987662
1811485	368843	CHEMBL220987	521.56	CCCS(=O)(=O)N1CCC(CNC(=O)c2ccccc2OC(F)(F)F)(C(=O)N2CCOCC2)CC1	A	Bioorg. Med. Chem. Lett.	2006	16	23	5968	5972	C22H30F3N3O6S	424812	>	22	ucm/s	Papp	34944	Apparent permeability in Caco-2 cells	Homo sapiens		Caco-2	Autocuration	16987662
1811484	368844	CHEMBL222899	490	CCCS(=O)(=O)N1CCC(CNC(=O)c2ccc(F)cc2Cl)(C(=O)N2CCOCC2)CC1	A	Bioorg. Med. Chem. Lett.	2006	16	23	5968	5972	C21H29ClFN3O5S	424812	>	22	ucm/s	Papp	34944	Apparent permeability in Caco-2 cells	Homo sapiens		Caco-2	Autocuration	16987662
1811483	368851	CHEMBL223492	523.55	CCCS(=O)(=O)N1CCC(CNC(=O)c2ccc(C(F)(F)F)cc2F)(C(=O)N2CCOCC2)CC1	A	Bioorg. Med. Chem. Lett.	2006	16	23	5968	5972	C22H29F4N3O5S	424812	>	22	ucm/s	Papp	34944	Apparent permeability in Caco-2 cells	Homo sapiens		Caco-2	Autocuration	16987662
1811482	368852	CHEMBL223596	523.55	CCCS(=O)(=O)N1CCC(CNC(=O)c2ccc(F)cc2C(F)(F)F)(C(=O)N2CCOCC2)CC1	A	Bioorg. Med. Chem. Lett.	2006	16	23	5968	5972	C22H29F4N3O5S	424812	>	22	ucm/s	Papp	34944	Apparent permeability in Caco-2 cells	Homo sapiens		Caco-2	Autocuration	16987662
1811379	368857	CHEMBL376472	506.45	CCCS(=O)(=O)N1CCC(CNC(=O)c2ccc(Cl)cc2Cl)(C(=O)N2CCOCC2)CC1	A	Bioorg. Med. Chem. Lett.	2006	16	23	5968	5972	C21H29Cl2N3O5S	424812	=	23.6	ucm/s	Papp	34944	Apparent permeability in Caco-2 cells	Homo sapiens		Caco-2	Autocuration	16987662
1811388	368858	CHEMBL373556	389.52	CCCS(=O)(=O)N1CCC(CNC(=O)CC)(C(=O)N2CCOCC2)CC1	A	Bioorg. Med. Chem. Lett.	2006	16	23	5968	5972	C17H31N3O5S	424812	>	22	ucm/s	Papp	34944	Apparent permeability in Caco-2 cells	Homo sapiens		Caco-2	Autocuration	16987662
1811487	368864	CHEMBL220179	401.53	CCCS(=O)(=O)N1CCC(CNC(=O)C2CC2)(C(=O)N2CCOCC2)CC1	A	Bioorg. Med. Chem. Lett.	2006	16	23	5968	5972	C18H31N3O5S	424812	>	22	ucm/s	Papp	34944	Apparent permeability in Caco-2 cells	Homo sapiens		Caco-2	Autocuration	16987662
1811481	368987	CHEMBL222720	507.99	CCCS(=O)(=O)N1CCC(CNC(=O)c2c(F)ccc(Cl)c2F)(C(=O)N2CCOCC2)CC1	A	Bioorg. Med. Chem. Lett.	2006	16	23	5968	5972	C21H28ClF2N3O5S	424812	>	22	ucm/s	Papp	34944	Apparent permeability in Caco-2 cells	Homo sapiens		Caco-2	Autocuration	16987662
1811480	368988	CHEMBL223743	490	CCCS(=O)(=O)N1CCC(CNC(=O)c2c(F)cccc2Cl)(C(=O)N2CCOCC2)CC1	A	Bioorg. Med. Chem. Lett.	2006	16	23	5968	5972	C21H29ClFN3O5S	424812	>	22	ucm/s	Papp	34944	Apparent permeability in Caco-2 cells	Homo sapiens		Caco-2	Autocuration	16987662
1811479	368995	CHEMBL223199	524.44	CCCS(=O)(=O)N1CCC(CNC(=O)c2cc(F)c(Cl)cc2Cl)(C(=O)N2CCOCC2)CC1	A	Bioorg. Med. Chem. Lett.	2006	16	23	5968	5972	C21H28Cl2FN3O5S	424812	>	22	ucm/s	Papp	34944	Apparent permeability in Caco-2 cells	Homo sapiens		Caco-2	Autocuration	16987662
1811478	368996	CHEMBL222517	473.54	CCCS(=O)(=O)N1CCC(CNC(=O)c2c(F)cccc2F)(C(=O)N2CCOCC2)CC1	A	Bioorg. Med. Chem. Lett.	2006	16	23	5968	5972	C21H29F2N3O5S	424812	>	22	ucm/s	Papp	34944	Apparent permeability in Caco-2 cells	Homo sapiens		Caco-2	Autocuration	16987662
1811477	369003	CHEMBL219714	472.01	CCCS(=O)(=O)N1CCC(CNC(=O)c2ccccc2Cl)(C(=O)N2CCOCC2)CC1	A	Bioorg. Med. Chem. Lett.	2006	16	23	5968	5972	C21H30ClN3O5S	424812	>	22	ucm/s	Papp	34944	Apparent permeability in Caco-2 cells	Homo sapiens		Caco-2	Autocuration	16987662
1813538	369134	CHEMBL374666	517.49	CN1C(=O)NC(=O)[C@]12Cc1ccc(NC(=O)Cn3c(=O)n(-c4cc(F)cc(F)c4)c4ccccc43)cc1C2	A	Bioorg. Med. Chem. Lett.	2006	16	24	6165	6169	C27H21F2N5O4	425077	=	15	ucm/s	Papp	34982	Passive permeability across Caco-2 cell membrane at 20 uM in presence of cyclosporin	Homo sapiens		Caco-2	Autocuration	17027263
1813584	369140	CHEMBL223156	482.5	CN1C(=O)NC(=O)[C@]12Cc1ccc(NC(=O)Cn3c(=O)n(-c4ccccn4)c4ccccc43)cc1C2	A	Bioorg. Med. Chem. Lett.	2006	16	24	6165	6169	C26H22N6O4	425077	=	11	ucm/s	Papp	34982	Passive permeability across Caco-2 cell membrane at 20 uM in presence of cyclosporin	Homo sapiens		Caco-2	Autocuration	17027263
1813583	369141	CHEMBL375533	488.53	CN1C(=O)NC(=O)[C@]12Cc1ccc(NC(=O)Cn3c(=O)n(-c4nccs4)c4ccccc43)cc1C2	A	Bioorg. Med. Chem. Lett.	2006	16	24	6165	6169	C24H20N6O4S	425077	=	13	ucm/s	Papp	34982	Passive permeability across Caco-2 cell membrane at 20 uM in presence of cyclosporin	Homo sapiens		Caco-2	Autocuration	17027263
1813582	369148	CHEMBL220101	475.51	CN1C(=O)NC(=O)[C@]12Cc1ccc(NC(=O)Cn3c(=O)n(C4CCOC4)c4ccccc43)cc1C2	A	Bioorg. Med. Chem. Lett.	2006	16	24	6165	6169	C25H25N5O5	425077	=	4	ucm/s	Papp	34982	Passive permeability across Caco-2 cell membrane at 20 uM in presence of cyclosporin	Homo sapiens		Caco-2	Autocuration	17027263
1813581	369176	CHEMBL223756	483.49	CN1C(=O)NC(=O)[C@]12Cc1ccc(NC(=O)Cn3c(=O)n(-c4cnccn4)c4ccccc43)cc1C2	A	Bioorg. Med. Chem. Lett.	2006	16	24	6165	6169	C25H21N7O4	425077	=	8	ucm/s	Papp	34982	Passive permeability across Caco-2 cell membrane at 20 uM in presence of cyclosporin	Homo sapiens		Caco-2	Autocuration	17027263
1813580	369184	CHEMBL220146	483.49	CN1C(=O)NC(=O)[C@]12Cc1ccc(NC(=O)Cn3c(=O)n(-c4cncnc4)c4ccccc43)cc1C2	A	Bioorg. Med. Chem. Lett.	2006	16	24	6165	6169	C25H21N7O4	425077	=	4	ucm/s	Papp	34982	Passive permeability across Caco-2 cell membrane at 20 uM in presence of cyclosporin	Homo sapiens		Caco-2	Autocuration	17027263
1813579	369185	CHEMBL375224	523.57	CN1C(=O)NC(=O)[C@]12Cc1ccc(NC(=O)Cn3c(=O)n(C4CCS(=O)(=O)C4)c4ccccc43)cc1C2	A	Bioorg. Med. Chem. Lett.	2006	16	24	6165	6169	C25H25N5O6S	425077	=	0.3	ucm/s	Papp	34982	Passive permeability across Caco-2 cell membrane at 20 uM in presence of cyclosporin	Homo sapiens		Caco-2	Autocuration	17027263
1773741	360274	CHEMBL384496	587.74	CC[C@H](NCC1Cc2cccc(c2)OCCNC(=O)c2cc(cc(N(C)S(C)(=O)=O)c2)C(=O)N1)C(=O)NCC(C)C	A	J. Med. Chem.	2006	49	21	6147	6150	C29H41N5O6S	416175	=	0.5	ucm/s	Papp	31887	Apparent permeability in porcine LLC-PK1 cells	Sus scrofa		LLC-PK1	Intermediate	17034118	0.5	10^-6cm/s	LLC-PK1
1773742	360340	CHEMBL385374	612.88	CCCC[C@H](NC[C@@H]1Cc2cccc(c2)CCCCc2cc(cc(N(CCC)S(C)(=O)=O)c2)C(=O)N1)C(=O)NCC(C)C	A	J. Med. Chem.	2006	49	21	6147	6150	C34H52N4O4S	416175	=	13	ucm/s	Papp	31887	Apparent permeability in porcine LLC-PK1 cells	Sus scrofa		LLC-PK1	Intermediate	17034118	13	10^-6cm/s	LLC-PK1
1773743	360371	CHEMBL217374	556.77	CC[C@H](NCC1Cc2cccc(c2)CCCCc2cc(cc(N(C)S(C)(=O)=O)c2)C(=O)N1)C(=O)NCC(C)C	A	J. Med. Chem.	2006	49	21	6147	6150	C30H44N4O4S	416175	=	19	ucm/s	Papp	31887	Apparent permeability in porcine LLC-PK1 cells	Sus scrofa		LLC-PK1	Intermediate	17034118	19	10^-6cm/s	LLC-PK1
1776680	360873	CHEMBL437908	436.95	O=C(c1ccc(Cl)cc1NS(=O)(=O)c1cccc2nsnc12)N1CCCCC1	A	J. Med. Chem.	2006	49	21	6371	6390	C18H17ClN4O3S2	418730	=	22.7	ucm/s	Papp	31909	Apparent permeability from apical to basolateral side of Caco-2 cells	Homo sapiens		Caco-2	Intermediate	17034143
1776882	360873	CHEMBL437908	436.95	O=C(c1ccc(Cl)cc1NS(=O)(=O)c1cccc2nsnc12)N1CCCCC1	A	J. Med. Chem.	2006	49	21	6371	6390	C18H17ClN4O3S2	418729	=	1.8	ucm/s	Papp	31909	Apparent permeability from basolateral to apical side of Caco-2 cells	Homo sapiens		Caco-2	Intermediate	17034143
1853402	8586	CHEMBL11645	314.73	COc1ccc(NC2=C(Cl)C(=O)c3ccncc3C2=O)cc1	A	Bioorg. Med. Chem.	2007	15	1	451	457	C16H11ClN2O3	431923	=	21.9	ucm/s	Papp	35454	Permeability across Caco-2 cell membrane	Homo sapiens		Caco-2	Autocuration	17035025
1853412	8656	CHEMBL11269	328.76	O=C1C(Cl)=C(Nc2ccc(CCO)cc2)C(=O)c2cnccc21	A	Bioorg. Med. Chem.	2007	15	1	451	457	C17H13ClN2O3	431923	=	17.8	ucm/s	Papp	35454	Permeability across Caco-2 cell membrane	Homo sapiens		Caco-2	Autocuration	17035025
1853411	376029	CHEMBL224254	368.7	O=C1C(Cl)=C(Nc2ccc(OC(F)(F)F)cc2)C(=O)c2cnccc21	A	Bioorg. Med. Chem.	2007	15	1	451	457	C16H8ClF3N2O3	431923	=	2.24	ucm/s	Papp	35454	Permeability across Caco-2 cell membrane	Homo sapiens		Caco-2	Autocuration	17035025
1853410	376045	CHEMBL224682	302.69	O=C1C(Cl)=C(Nc2cccc(F)c2)C(=O)c2cnccc21	A	Bioorg. Med. Chem.	2007	15	1	451	457	C15H8ClFN2O2	431923	=	0.62	ucm/s	Papp	35454	Permeability across Caco-2 cell membrane	Homo sapiens		Caco-2	Autocuration	17035025
1853409	376062	CHEMBL224724	300.7	O=C1C(Cl)=C(Nc2cccc(O)c2)C(=O)c2cnccc21	A	Bioorg. Med. Chem.	2007	15	1	451	457	C15H9ClN2O3	431923	=	35.3	ucm/s	Papp	35454	Permeability across Caco-2 cell membrane	Homo sapiens		Caco-2	Autocuration	17035025
1853408	376070	CHEMBL224767	303.32	CC(C)c1ccc2nc3c(nc2c1)C(=O)c1ccncc1C3=O	A	Bioorg. Med. Chem.	2007	15	1	451	457	C18H13N3O2	431923	=	10.5	ucm/s	Papp	35454	Permeability across Caco-2 cell membrane	Homo sapiens		Caco-2	Autocuration	17035025
1853407	376071	CHEMBL375931	305.29	O=C1c2cnccc2C(=O)c2nc3cc(CCO)ccc3nc21	A	Bioorg. Med. Chem.	2007	15	1	451	457	C17H11N3O3	431923	=	20.2	ucm/s	Papp	35454	Permeability across Caco-2 cell membrane	Homo sapiens		Caco-2	Autocuration	17035025
1853406	376078	CHEMBL223961	333.3	CCOC(=O)c1ccc2nc3c(nc2c1)C(=O)c1ccncc1C3=O	A	Bioorg. Med. Chem.	2007	15	1	451	457	C18H11N3O4	431923	=	16	ucm/s	Papp	35454	Permeability across Caco-2 cell membrane	Homo sapiens		Caco-2	Autocuration	17035025
1776116	139573	CHEMBL86247	460.55	CCc1nc2c(C)cc(C)nc2n1Cc1ccc(-c2c(-c3nn[nH]n3)cnc3ccccc23)cc1	A	J. Med. Chem.	2006	49	22	6451	6464	C27H24N8	406402	=	0.1	ucm/s	Papp	31809	Apparent permeability from apical to basolateral side of Caco-2 cell	Homo sapiens		Caco-2	Intermediate	17064065
1776119	360783	CHEMBL216747	466.54	CCc1nc2c(C)cc(C)nc2n1Cc1ccc(-c2c(C(=O)O)n(C)c(=O)c3ccccc23)cc1	A	J. Med. Chem.	2006	49	22	6451	6464	C28H26N4O3	406402	=	0.03	ucm/s	Papp	31809	Apparent permeability from apical to basolateral side of Caco-2 cell	Homo sapiens		Caco-2	Intermediate	17064065
1776118	360902	CHEMBL217659	494.6	CCCCc1nc2c(C)cc(C)nc2n1Cc1ccc(-c2c(C(=O)O)n(C)c(=O)c3ccccc23)cc1	A	J. Med. Chem.	2006	49	22	6451	6464	C30H30N4O3	406402	=	0.01	ucm/s	Papp	31809	Apparent permeability from apical to basolateral side of Caco-2 cell	Homo sapiens		Caco-2	Intermediate	17064065
1776117	408842	CHEMBL191	422.92	CCCCc1nc(Cl)c(CO)n1Cc1ccc(-c2ccccc2-c2nnn[nH]2)cc1	A	J. Med. Chem.	2006	49	22	6451	6464	C22H23ClN6O	406402	=	1.15	ucm/s	Papp	31809	Apparent permeability from apical to basolateral side of Caco-2 cell	Homo sapiens		Caco-2	Intermediate	17064065
1853693	352984	CHEMBL378763	339.46	CCC[C@H](CC1(C(=O)Nc2nnc(CC)s2)CCCC1)C(=O)O	A	Bioorg. Med. Chem.	2007	15	1	142	159	C16H25N3O3S	432269	=	9	ucm/s	Papp	35497	Permeability from apical to basolateral side of the Caco-2 cell membrane at pH 7.4	Homo sapiens		Caco-2	Autocuration	17070062
1853694	352984	CHEMBL378763	339.46	CCC[C@H](CC1(C(=O)Nc2nnc(CC)s2)CCCC1)C(=O)O	A	Bioorg. Med. Chem.	2007	15	1	142	159	C16H25N3O3S	432270	=	14	ucm/s	Papp	35497	Permeability from basolateral to apical side of the Caco-2 cell membrane at pH 7.4	Homo sapiens		Caco-2	Autocuration	17070062
1853712	376145	CHEMBL225084	389.49	COCC[C@H](CC1(C(=O)NC2(CO)Cc3ccccc3C2)CCCC1)C(=O)O	A	Bioorg. Med. Chem.	2007	15	1	142	159	C22H31NO5	432269	=	1	ucm/s	Papp	35497	Permeability from apical to basolateral side of the Caco-2 cell membrane at pH 7.4	Homo sapiens		Caco-2	Autocuration	17070062
1853717	376145	CHEMBL225084	389.49	COCC[C@H](CC1(C(=O)NC2(CO)Cc3ccccc3C2)CCCC1)C(=O)O	A	Bioorg. Med. Chem.	2007	15	1	142	159	C22H31NO5	432270	=	2.5	ucm/s	Papp	35497	Permeability from basolateral to apical side of the Caco-2 cell membrane at pH 7.4	Homo sapiens		Caco-2	Autocuration	17070062
1853711	376146	CHEMBL225085	395.93	COCC[C@H](CC1(C(=O)NCCCc2ccc(Cl)cc2)CCCC1)C(=O)O	A	Bioorg. Med. Chem.	2007	15	1	142	159	C21H30ClNO4	432269	=	12	ucm/s	Papp	35497	Permeability from apical to basolateral side of the Caco-2 cell membrane at pH 7.4	Homo sapiens		Caco-2	Autocuration	17070062
1853716	376146	CHEMBL225085	395.93	COCC[C@H](CC1(C(=O)NCCCc2ccc(Cl)cc2)CCCC1)C(=O)O	A	Bioorg. Med. Chem.	2007	15	1	142	159	C21H30ClNO4	432270	=	14	ucm/s	Papp	35497	Permeability from basolateral to apical side of the Caco-2 cell membrane at pH 7.4	Homo sapiens		Caco-2	Autocuration	17070062
1853710	376153	CHEMBL389061	389.49	COCC[C@H](CC1(C(=O)N[C@@H]2C[C@H]2c2ccc(OC)cc2)CCCC1)C(=O)O	A	Bioorg. Med. Chem.	2007	15	1	142	159	C22H31NO5	432269	=	7	ucm/s	Papp	35497	Permeability from apical to basolateral side of the Caco-2 cell membrane at pH 7.4	Homo sapiens		Caco-2	Autocuration	17070062
1853709	376154	CHEMBL224670	379.47	COCC[C@H](CC1(C(=O)NCCCc2ccc(F)cc2)CCCC1)C(=O)O	A	Bioorg. Med. Chem.	2007	15	1	142	159	C21H30FNO4	432269	=	12	ucm/s	Papp	35497	Permeability from apical to basolateral side of the Caco-2 cell membrane at pH 7.4	Homo sapiens		Caco-2	Autocuration	17070062
1803639	366106	CHEMBL219083	470.39	COC(=O)c1c(F)cccc1-c1ccc(CNC(=O)C2(NC(=O)CC(F)(F)F)CC2)c(F)c1	A	J. Med. Chem.	2007	50	2	272	282	C22H19F5N2O4	423670	=	23	ucm/s	Papp	34832	Apparent permeability in LLC-PK1 cells expressing human MDR1	Sus scrofa		LLC-PK1	Autocuration	17228869	23	10^-6cm/s	LLC-PK1-MDR1
1803638	366107	CHEMBL219309	506.37	COC(=O)c1c(F)cccc1-c1ccc(CNC(=O)C2(NC(=O)C(F)(F)C(F)(F)F)CC2)c(F)c1	A	J. Med. Chem.	2007	50	2	272	282	C22H17F7N2O4	423670	=	31	ucm/s	Papp	34832	Apparent permeability in LLC-PK1 cells expressing human MDR1	Sus scrofa		LLC-PK1	Autocuration	17228869	31	10^-6cm/s	LLC-PK1-MDR1
1803637	366114	CHEMBL413775	456.37	COC(=O)c1c(F)cccc1-c1ccc(CNC(=O)C2(NC(=O)C(F)(F)F)CC2)c(F)c1	A	J. Med. Chem.	2007	50	2	272	282	C21H17F5N2O4	423670	=	23	ucm/s	Papp	34832	Apparent permeability in LLC-PK1 cells expressing human MDR1	Sus scrofa		LLC-PK1	Autocuration	17228869	23	10^-6cm/s	LLC-PK1-MDR1
1803636	366115	CHEMBL384893	438.38	COC(=O)c1c(F)cccc1-c1ccc(CNC(=O)C2(NC(=O)C(F)F)CC2)c(F)c1	A	J. Med. Chem.	2007	50	2	272	282	C21H18F4N2O4	423670	=	33	ucm/s	Papp	34832	Apparent permeability in LLC-PK1 cells expressing human MDR1	Sus scrofa		LLC-PK1	Autocuration	17228869	33	10^-6cm/s	LLC-PK1-MDR1
1803635	366120	CHEMBL387331	402.4	COC(=O)c1c(F)cccc1-c1ccc(CNC(=O)C2(NC(C)=O)CC2)c(F)c1	A	J. Med. Chem.	2007	50	2	272	282	C21H20F2N2O4	423670	=	24	ucm/s	Papp	34832	Apparent permeability in LLC-PK1 cells expressing human MDR1	Sus scrofa		LLC-PK1	Autocuration	17228869	24	10^-6cm/s	LLC-PK1-MDR1
1803634	366121	CHEMBL424919	471.29	COC(=O)c1c(F)cccc1-c1ccc(CNC(=O)C2(NC(=O)C(Cl)Cl)CC2)c(F)c1	A	J. Med. Chem.	2007	50	2	272	282	C21H18Cl2F2N2O4	423670	=	21	ucm/s	Papp	34832	Apparent permeability in LLC-PK1 cells expressing human MDR1	Sus scrofa		LLC-PK1	Autocuration	17228869	21	10^-6cm/s	LLC-PK1-MDR1
1803633	366129	CHEMBL218267	472.82	COC(=O)c1c(F)cccc1-c1ccc(CNC(=O)C2(NC(=O)C(F)(F)Cl)CC2)c(F)c1	A	J. Med. Chem.	2007	50	2	272	282	C21H17ClF4N2O4	423670	=	29	ucm/s	Papp	34832	Apparent permeability in LLC-PK1 cells expressing human MDR1	Sus scrofa		LLC-PK1	Autocuration	17228869	29	10^-6cm/s	LLC-PK1-MDR1
1803727	366136	CHEMBL373530	484.42	COC(=O)c1c(F)cccc1-c1ccc([C@@H](C)NC(=O)C2(NC(=O)CC(F)(F)F)CC2)c(F)c1	A	J. Med. Chem.	2007	50	2	272	282	C23H21F5N2O4	423670	=	25	ucm/s	Papp	34832	Apparent permeability in LLC-PK1 cells expressing human MDR1	Sus scrofa		LLC-PK1	Autocuration	17228869	25	10^-6cm/s	LLC-PK1-MDR1
1803726	366143	CHEMBL373803	520.4	COC(=O)c1c(F)cccc1-c1ccc([C@@H](C)NC(=O)C2(NC(=O)C(F)(F)C(F)(F)F)CC2)c(F)c1	A	J. Med. Chem.	2007	50	2	272	282	C23H19F7N2O4	423670	=	31	ucm/s	Papp	34832	Apparent permeability in LLC-PK1 cells expressing human MDR1	Sus scrofa		LLC-PK1	Autocuration	17228869	31	10^-6cm/s	LLC-PK1-MDR1
1803757	366143	CHEMBL373803	520.4	COC(=O)c1c(F)cccc1-c1ccc([C@@H](C)NC(=O)C2(NC(=O)C(F)(F)C(F)(F)F)CC2)c(F)c1	A	J. Med. Chem.	2007	50	2	272	282	C23H19F7N2O4	423670	=	28	ucm/s	Papp	34832	Apparent permeability in LLC-PK1 cells expressing human MDR1	Sus scrofa		LLC-PK1	Autocuration	17228869	28	10^-6cm/s	LLC-PK1-MDR1
1803725	366148	CHEMBL374580	470.39	COC(=O)c1c(F)cccc1-c1ccc([C@@H](C)NC(=O)C2(NC(=O)C(F)(F)F)CC2)c(F)c1	A	J. Med. Chem.	2007	50	2	272	282	C22H19F5N2O4	423670	=	28	ucm/s	Papp	34832	Apparent permeability in LLC-PK1 cells expressing human MDR1	Sus scrofa		LLC-PK1	Autocuration	17228869	28	10^-6cm/s	LLC-PK1-MDR1
1803724	366149	CHEMBL414962	452.4	COC(=O)c1c(F)cccc1-c1ccc([C@@H](C)NC(=O)C2(NC(=O)C(F)F)CC2)c(F)c1	A	J. Med. Chem.	2007	50	2	272	282	C22H20F4N2O4	423670	=	31	ucm/s	Papp	34832	Apparent permeability in LLC-PK1 cells expressing human MDR1	Sus scrofa		LLC-PK1	Autocuration	17228869	31	10^-6cm/s	LLC-PK1-MDR1
1803723	366155	CHEMBL221288	416.42	COC(=O)c1c(F)cccc1-c1ccc([C@@H](C)NC(=O)C2(NC(C)=O)CC2)c(F)c1	A	J. Med. Chem.	2007	50	2	272	282	C22H22F2N2O4	423670	=	21	ucm/s	Papp	34832	Apparent permeability in LLC-PK1 cells expressing human MDR1	Sus scrofa		LLC-PK1	Autocuration	17228869	21	10^-6cm/s	LLC-PK1-MDR1
1803722	366156	CHEMBL220371	486.85	COC(=O)c1c(F)cccc1-c1ccc([C@@H](C)NC(=O)C2(NC(=O)C(F)(F)Cl)CC2)c(F)c1	A	J. Med. Chem.	2007	50	2	272	282	C22H19ClF4N2O4	423670	=	34	ucm/s	Papp	34832	Apparent permeability in LLC-PK1 cells expressing human MDR1	Sus scrofa		LLC-PK1	Autocuration	17228869	34	10^-6cm/s	LLC-PK1-MDR1
1803761	366161	CHEMBL218319	452.4	COC(=O)c1ccccc1-c1ccc([C@@H](C)NC(=O)C2(NC(=O)C(F)(F)F)CC2)c(F)c1	A	J. Med. Chem.	2007	50	2	272	282	C22H20F4N2O4	423670	=	34	ucm/s	Papp	34832	Apparent permeability in LLC-PK1 cells expressing human MDR1	Sus scrofa		LLC-PK1	Autocuration	17228869	34	10^-6cm/s	LLC-PK1-MDR1
1803759	366167	CHEMBL218553	500.88	CCOC(=O)c1c(Cl)cccc1-c1ccc([C@@H](C)NC(=O)C2(NC(=O)C(F)(F)F)CC2)c(F)c1	A	J. Med. Chem.	2007	50	2	272	282	C23H21ClF4N2O4	423670	=	25	ucm/s	Papp	34832	Apparent permeability in LLC-PK1 cells expressing human MDR1	Sus scrofa		LLC-PK1	Autocuration	17228869	25	10^-6cm/s	LLC-PK1-MDR1
1803758	366168	CHEMBL218605	494.42	Cc1noc(-c2c(F)cccc2-c2ccc([C@@H](C)NC(=O)C3(NC(=O)C(F)(F)F)CC3)c(F)c2)n1	A	J. Med. Chem.	2007	50	2	272	282	C23H19F5N4O3	423670	=	37	ucm/s	Papp	34832	Apparent permeability in LLC-PK1 cells expressing human MDR1	Sus scrofa		LLC-PK1	Autocuration	17228869	37	10^-6cm/s	LLC-PK1-MDR1
1803756	366173	CHEMBL220657	494.42	C[C@@H](NC(=O)C1(NC(=O)C(F)(F)F)CC1)c1ccc(-c2cccc(F)c2-c2nnn(C)n2)cc1F	A	J. Med. Chem.	2007	50	2	272	282	C22H19F5N6O2	423670	=	33	ucm/s	Papp	34832	Apparent permeability in LLC-PK1 cells expressing human MDR1	Sus scrofa		LLC-PK1	Autocuration	17228869	33	10^-6cm/s	LLC-PK1-MDR1
1803755	366178	CHEMBL426561	510.88	C[C@@H](NC(=O)C1(NC(=O)C(F)(F)F)CC1)c1ccc(-c2cccc(Cl)c2-c2nnn(C)n2)cc1F	A	J. Med. Chem.	2007	50	2	272	282	C22H19ClF4N6O2	423670	=	29	ucm/s	Papp	34832	Apparent permeability in LLC-PK1 cells expressing human MDR1	Sus scrofa		LLC-PK1	Autocuration	17228869	29	10^-6cm/s	LLC-PK1-MDR1
1803754	366179	CHEMBL220978	494.42	C[C@@H](NC(=O)C1(NC(=O)C(F)(F)F)CC1)c1ccc(-c2cccc(F)c2-c2nnnn2C)cc1F	A	J. Med. Chem.	2007	50	2	272	282	C22H19F5N6O2	423670	=	19	ucm/s	Papp	34832	Apparent permeability in LLC-PK1 cells expressing human MDR1	Sus scrofa		LLC-PK1	Autocuration	17228869	19	10^-6cm/s	LLC-PK1-MDR1
1803753	366184	CHEMBL221695	480.36	C[C@@H](NC(=O)C1(NC(=O)C(F)(F)F)CC1)c1ccc(-c2cccc(F)c2C(F)(F)F)cc1F	A	J. Med. Chem.	2007	50	2	272	282	C21H16F8N2O2	423670	=	32	ucm/s	Papp	34832	Apparent permeability in LLC-PK1 cells expressing human MDR1	Sus scrofa		LLC-PK1	Autocuration	17228869	32	10^-6cm/s	LLC-PK1-MDR1
1803616	366185	CHEMBL222159	484.88	CCC(=O)c1c(Cl)cccc1-c1ccc([C@@H](C)NC(=O)C2(NC(=O)C(F)(F)F)CC2)c(F)c1	A	J. Med. Chem.	2007	50	2	272	282	C23H21ClF4N2O3	423670	=	27	ucm/s	Papp	34832	Apparent permeability in LLC-PK1 cells expressing human MDR1	Sus scrofa		LLC-PK1	Autocuration	17228869	27	10^-6cm/s	LLC-PK1-MDR1
1803760	396930	CHEMBL232943	486.85	COC(=O)c1c(Cl)cccc1-c1ccc([C@@H](C)NC(=O)C2(NC(=O)C(F)(F)F)CC2)c(F)c1	A	J. Med. Chem.	2007	50	2	272	282	C22H19ClF4N2O4	423670	=	34	ucm/s	Papp	34832	Apparent permeability in LLC-PK1 cells expressing human MDR1	Sus scrofa		LLC-PK1	Autocuration	17228869	34	10^-6cm/s	LLC-PK1-MDR1
1817620	366845	CHEMBL218375	495.6	CCOC(=O)N1CCC(NS(=O)(=O)c2ccc(NC(=O)c3ccccc3C)c3ccccc23)CC1	A	J. Med. Chem.	2007	50	3	566	584	C26H29N3O5S	425776	=	17	ucm/s	Papp	35029	Apparent permeability from apical to basolateral side of Caco-2 cells	Homo sapiens		Caco-2	Autocuration	17266208
1817621	366845	CHEMBL218375	495.6	CCOC(=O)N1CCC(NS(=O)(=O)c2ccc(NC(=O)c3ccccc3C)c3ccccc23)CC1	A	J. Med. Chem.	2007	50	3	566	584	C26H29N3O5S	425777	=	24	ucm/s	Papp	35029	Apparent permeability from basolateral to apical side of Caco-2 cells	Homo sapiens		Caco-2	Autocuration	17266208
1817627	366965	CHEMBL374939	493.63	CCCC(=O)N1CCC(NS(=O)(=O)c2ccc(NC(=O)c3ccccc3C)c3ccccc23)CC1	A	J. Med. Chem.	2007	50	3	566	584	C27H31N3O4S	425776	=	25	ucm/s	Papp	35029	Apparent permeability from apical to basolateral side of Caco-2 cells	Homo sapiens		Caco-2	Autocuration	17266208
1817629	366965	CHEMBL374939	493.63	CCCC(=O)N1CCC(NS(=O)(=O)c2ccc(NC(=O)c3ccccc3C)c3ccccc23)CC1	A	J. Med. Chem.	2007	50	3	566	584	C27H31N3O4S	425777	=	34	ucm/s	Papp	35029	Apparent permeability from basolateral to apical side of Caco-2 cells	Homo sapiens		Caco-2	Autocuration	17266208
1817626	366980	CHEMBL220701	494.62	CCNC(=O)N1CCC(NS(=O)(=O)c2ccc(NC(=O)c3ccccc3C)c3ccccc23)CC1	A	J. Med. Chem.	2007	50	3	566	584	C26H30N4O4S	425776	=	1.9	ucm/s	Papp	35029	Apparent permeability from apical to basolateral side of Caco-2 cells	Homo sapiens		Caco-2	Autocuration	17266208
1817628	366980	CHEMBL220701	494.62	CCNC(=O)N1CCC(NS(=O)(=O)c2ccc(NC(=O)c3ccccc3C)c3ccccc23)CC1	A	J. Med. Chem.	2007	50	3	566	584	C26H30N4O4S	425777	=	22	ucm/s	Papp	35029	Apparent permeability from basolateral to apical side of Caco-2 cells	Homo sapiens		Caco-2	Autocuration	17266208
1825244	370906	CHEMBL223402	388.4	O=C(Nc1ccccc1F)N[C@H]1N=C(c2ccccc2)c2ccccc2NC1=O	A	J. Med. Chem.	2007	50	7	1685	1692	C22H17FN4O2	428950	=	13	ucm/s	Papp	35214	Apparent permeability coefficient assessed using MDCK cells	Canis lupus familiaris		MDCK	Autocuration	17341059	13	10^-6cm/s	MDCK
1900037	383777	CHEMBL230381	474.6	C[C@H](Cc1cccc(CC(=O)NC2Cc3ccccc3C2)c1)NC[C@H](O)c1ccc(O)c(CO)c1	A	Bioorg. Med. Chem. Lett.	2007	17	14	4012	4015	C29H34N2O4	438809	=	1	ucm/s	Papp	36040	Permeability from apical to basolateral side of the Caco-2 cell membrane at 25 uM in pH 7.4	Homo sapiens		Caco-2	Autocuration	17498952
1900041	383778	CHEMBL397216	501	C[C@H](Cc1cccc(CC(=O)NCc2c(F)cccc2Cl)c1)NC[C@H](O)c1ccc(O)c(CO)c1	A	Bioorg. Med. Chem. Lett.	2007	17	14	4012	4015	C27H30ClFN2O4	438809	=	1	ucm/s	Papp	36040	Permeability from apical to basolateral side of the Caco-2 cell membrane at 25 uM in pH 7.4	Homo sapiens		Caco-2	Autocuration	17498952
1900040	383780	CHEMBL230383	534.55	C[C@H](Cc1cccc(CC(=O)NCc2cc(C(F)(F)F)ccc2F)c1)NC[C@H](O)c1ccc(O)c(CO)c1	A	Bioorg. Med. Chem. Lett.	2007	17	14	4012	4015	C28H30F4N2O4	438809	=	2	ucm/s	Papp	36040	Permeability from apical to basolateral side of the Caco-2 cell membrane at 25 uM in pH 7.4	Homo sapiens		Caco-2	Autocuration	17498952
1900039	383784	CHEMBL230490	517.45	C[C@H](Cc1cccc(CC(=O)NCc2ccc(Cl)c(Cl)c2)c1)NC[C@H](O)c1ccc(O)c(CO)c1	A	Bioorg. Med. Chem. Lett.	2007	17	14	4012	4015	C27H30Cl2N2O4	438809	=	1	ucm/s	Papp	36040	Permeability from apical to basolateral side of the Caco-2 cell membrane at 25 uM in pH 7.4	Homo sapiens		Caco-2	Autocuration	17498952
1900038	383786	CHEMBL230596	517.45	C[C@H](Cc1cccc(CC(=O)NCc2cc(Cl)cc(Cl)c2)c1)NC[C@H](O)c1ccc(O)c(CO)c1	A	Bioorg. Med. Chem. Lett.	2007	17	14	4012	4015	C27H30Cl2N2O4	438809	=	1	ucm/s	Papp	36040	Permeability from apical to basolateral side of the Caco-2 cell membrane at 25 uM in pH 7.4	Homo sapiens		Caco-2	Autocuration	17498952
2355027	404839	CHEMBL401250	428.02	Cc1ccc(N2CCN(C(=O)[C@H](C)Cc3ccc(Cl)cc3)CC2)c([C@@H](N)C(C)C)c1	A	Bioorg. Med. Chem.	2008	16	10	5606	5618	C25H34ClN3O	555537	=	5	10'-6 cm/s	Papp	42045	Apparent permeability across human Caco-2 cells	Homo sapiens		Caco-2	Autocuration	18417348
2355045	404842	CHEMBL240568	503.11	CNCCN[C@H](c1cc(C)ccc1N1CCN(C(=O)[C@H](C)Cc2ccc(Cl)cc2F)CC1)C(C)C	A	Bioorg. Med. Chem.	2008	16	10	5606	5618	C28H40ClFN4O	555537	=	3	10'-6 cm/s	Papp	42045	Apparent permeability across human Caco-2 cells	Homo sapiens		Caco-2	Autocuration	18417348
2355039	404843	CHEMBL240571	517.09	CNCC(=O)N[C@H](c1cc(C)ccc1N1CCN(C(=O)[C@H](C)Cc2ccc(Cl)cc2F)CC1)C(C)C	A	Bioorg. Med. Chem.	2008	16	10	5606	5618	C28H38ClFN4O2	555537	=	8	10'-6 cm/s	Papp	42045	Apparent permeability across human Caco-2 cells	Homo sapiens		Caco-2	Autocuration	18417348
2355035	404845	CHEMBL391056	545.14	Cc1ccc(N2CCN(C(=O)[C@H](C)Cc3ccc(Cl)cc3F)CC2)c([C@@H](NC(=O)CCN(C)C)C(C)C)c1	A	Bioorg. Med. Chem.	2008	16	10	5606	5618	C30H42ClFN4O2	555537	=	37	10'-6 cm/s	Papp	42045	Apparent permeability across human Caco-2 cells	Homo sapiens		Caco-2	Autocuration	18417348
2355034	404846	CHEMBL240572	541.18	Cc1ccc(N2CCN(C(=O)[C@H](C)Cc3ccc(Cl)cc3C)CC2)c([C@@H](NC(=O)CCN(C)C)C(C)C)c1	A	Bioorg. Med. Chem.	2008	16	10	5606	5618	C31H45ClN4O2	555537	=	16	10'-6 cm/s	Papp	42045	Apparent permeability across human Caco-2 cells	Homo sapiens		Caco-2	Autocuration	18417348
2355036	404847	CHEMBL427860	527.15	Cc1ccc(N2CCN(C(=O)[C@H](C)Cc3ccc(Cl)cc3)CC2)c([C@@H](NC(=O)CCN(C)C)C(C)C)c1	A	Bioorg. Med. Chem.	2008	16	10	5606	5618	C30H43ClN4O2	555537	=	41	10'-6 cm/s	Papp	42045	Apparent permeability across human Caco-2 cells	Homo sapiens		Caco-2	Autocuration	18417348
2355037	404848	CHEMBL240780	513.13	CNCCC(=O)N[C@H](c1cc(C)ccc1N1CCN(C(=O)[C@H](C)Cc2ccc(Cl)cc2)CC1)C(C)C	A	Bioorg. Med. Chem.	2008	16	10	5606	5618	C29H41ClN4O2	555537	=	12	10'-6 cm/s	Papp	42045	Apparent permeability across human Caco-2 cells	Homo sapiens		Caco-2	Autocuration	18417348
2355038	404851	CHEMBL240364	499.1	Cc1ccc(N2CCN(C(=O)[C@H](C)Cc3ccc(Cl)cc3)CC2)c([C@@H](NC(=O)CCN)C(C)C)c1	A	Bioorg. Med. Chem.	2008	16	10	5606	5618	C28H39ClN4O2	555537	=	3	10'-6 cm/s	Papp	42045	Apparent permeability across human Caco-2 cells	Homo sapiens		Caco-2	Autocuration	18417348
2355042	487108	CHEMBL524443	537.51	CNCC(=O)N[C@H](c1cccc(F)c1N1CCN(C(=O)[C@H](C)Cc2ccc(Cl)cc2Cl)CC1)C(C)C	A	Bioorg. Med. Chem.	2008	16	10	5606	5618	C27H35Cl2FN4O2	555537	=	2	10'-6 cm/s	Papp	42045	Apparent permeability across human Caco-2 cells	Homo sapiens		Caco-2	Autocuration	18417348
2355041	487109	CHEMBL497746	531.12	CC(C)[C@H](NC(=O)CCN(C)C)c1cccc(F)c1N1CCN(C(=O)[C@H](C)Cc2ccc(Cl)cc2)CC1	A	Bioorg. Med. Chem.	2008	16	10	5606	5618	C29H40ClFN4O2	555537	=	10	10'-6 cm/s	Papp	42045	Apparent permeability across human Caco-2 cells	Homo sapiens		Caco-2	Autocuration	18417348
2355040	487110	CHEMBL521715	545.1	COc1cc(Cl)ccc1C[C@@H](C)C(=O)N1CCN(c2c(F)cccc2[C@@H](NC(=O)C2CNC2)C(C)C)CC1	A	Bioorg. Med. Chem.	2008	16	10	5606	5618	C29H38ClFN4O3	555537	=	0.2	10'-6 cm/s	Papp	42045	Apparent permeability across human Caco-2 cells	Homo sapiens		Caco-2	Autocuration	18417348
2355028	487114	CHEMBL498150	545.55	CC(C)[C@H](NC(=O)C1CN(C)C1)c1cc(Cl)ccc1N1CCN(C(=O)[C@H](C)Cc2ccc(Cl)cc2)CC1	A	Bioorg. Med. Chem.	2008	16	10	5606	5618	C29H38Cl2N4O2	555537	=	2	10'-6 cm/s	Papp	42045	Apparent permeability across human Caco-2 cells	Homo sapiens		Caco-2	Autocuration	18417348
2355046	487160	CHEMBL468579	489.08	CNCCN[C@H](c1cccc(F)c1N1CCN(C(=O)[C@H](C)Cc2ccc(Cl)cc2)CC1)C(C)C	A	Bioorg. Med. Chem.	2008	16	10	5606	5618	C27H38ClFN4O	555537	=	0.4	10'-6 cm/s	Papp	42045	Apparent permeability across human Caco-2 cells	Homo sapiens		Caco-2	Autocuration	18417348
2355044	487161	CHEMBL467771	503.06	CNCC(=O)N[C@H](c1cccc(F)c1N1CCN(C(=O)[C@H](C)Cc2ccc(Cl)cc2)CC1)C(C)C	A	Bioorg. Med. Chem.	2008	16	10	5606	5618	C27H36ClFN4O2	555537	=	1	10'-6 cm/s	Papp	42045	Apparent permeability across human Caco-2 cells	Homo sapiens		Caco-2	Autocuration	18417348
2355043	487162	CHEMBL467772	533.09	CNCC(=O)N[C@H](c1cccc(F)c1N1CCN(C(=O)[C@H](C)Cc2ccc(Cl)cc2OC)CC1)C(C)C	A	Bioorg. Med. Chem.	2008	16	10	5606	5618	C28H38ClFN4O3	555537	=	2	10'-6 cm/s	Papp	42045	Apparent permeability across human Caco-2 cells	Homo sapiens		Caco-2	Autocuration	18417348
2355031	487164	CHEMBL467587	549.54	COc1cc(Cl)ccc1C[C@@H](C)C(=O)N1CCN(c2ccc(Cl)cc2[C@@H](NC(=O)[C@@H](C)N)C(C)C)CC1	A	Bioorg. Med. Chem.	2008	16	10	5606	5618	C28H38Cl2N4O3	555537	=	3	10'-6 cm/s	Papp	42045	Apparent permeability across human Caco-2 cells	Homo sapiens		Caco-2	Autocuration	18417348
2355030	487165	CHEMBL467588	547.57	CC(C)[C@H](NC(=O)CCN(C)C)c1cc(Cl)ccc1N1CCN(C(=O)[C@H](C)Cc2ccc(Cl)cc2)CC1	A	Bioorg. Med. Chem.	2008	16	10	5606	5618	C29H40Cl2N4O2	555537	=	9	10'-6 cm/s	Papp	42045	Apparent permeability across human Caco-2 cells	Homo sapiens		Caco-2	Autocuration	18417348
2355029	487166	CHEMBL468636	561.55	COc1cc(Cl)ccc1C[C@@H](C)C(=O)N1CCN(c2ccc(Cl)cc2[C@@H](NC(=O)C2CNC2)C(C)C)CC1	A	Bioorg. Med. Chem.	2008	16	10	5606	5618	C29H38Cl2N4O3	555537	=	0.3	10'-6 cm/s	Papp	42045	Apparent permeability across human Caco-2 cells	Homo sapiens		Caco-2	Autocuration	18417348
2350091	508388	CHEMBL488752	253.26	Oc1ccc(-c2cnc(-c3cccc(O)c3)o2)cc1	A	Bioorg. Med. Chem.	2008	16	12	6423	6435	C15H11NO3	552858	=	7.9	10'-6 cm/s	Papp	42211	Apparent permeability across human Caco-2 cells	Homo sapiens		Caco-2	Autocuration	18514529
2464096	449288	CHEMBL508156	165.26	c1csc([C@]23CNC[C@H]2C3)c1	A	Bioorg. Med. Chem. Lett.	2008	18	13	3682	3686	C9H11NS	491875	=	17.6	10'-6 cm/s	Papp	44451	Apparent permeability across human CaCo2 cells	Homo sapiens		Caco-2	Autocuration	18539031
5228950	428193	CHEMBL259011	369.35	COc1cccc2c1c(C(=O)/C=C(\O)C(=O)O)cn2Cc1ccc(F)cc1	A	Antimicrob. Agents Chemother.	2008	52	8	2861	2869	C20H16FNO5	722541	=	5.5	10'-6 cm/s	Papp	55685	Apparent permeability from apical to basolateral side of human Caco2 cells	Homo sapiens		Caco-2	Autocuration	18541726
2447531	344119	CHEMBL206335	528.47	CN(C)Cc1nccn1-c1ccc(NC(=O)c2cc(C(F)(F)F)nn2-c2ccc3onc(N)c3c2)c(F)c1	B	Bioorg. Med. Chem. Lett.	2008	18	14	4118	4123	C24H20F4N8O2	491896	=	5.6	10'-6 cm/s	Papp	44488	Inhibition of human factor 9a	Homo sapiens			Autocuration	18550370	5.6	10^-6cm/s	Caco2
2447289	448569	CHEMBL461297	484.52	COc1ccc(-n2nc(C(F)(F)F)c3c2C(=O)N(c2ccc(C4(CN(C)C)CC4)cc2)CC3)cc1	A	Bioorg. Med. Chem. Lett.	2008	18	14	4118	4123	C26H27F3N4O2	491904	=	8.5	10'-6 cm/s	Papp	44488	Apparent permeability across human Caco-2 cells	Homo sapiens		Caco-2	Autocuration	18550370
2448879	448001	CHEMBL487445	520.66	O=C(NCCCN1CCCCC1)Nc1ccc(S(=O)(=O)Nc2ccccc2C(=O)c2ccccc2)cc1	A	J. Med. Chem.	2008	51	13	3946	3952	C28H32N4O4S	487379	=	34	10'-6 cm/s	Papp	44501	Apparent permeability in pig LLC-PK1 cells transfected with human MDR1	Sus scrofa		LLC-PK1	Autocuration	18553956	34	10^-6cm/s	LLC-PK1-MDR1
2448878	448183	CHEMBL454085	480.54	O=C(Nc1ccc(S(=O)(=O)Nc2ccccc2C(=O)c2ccccc2)cc1)OCC1CCCO1	A	J. Med. Chem.	2008	51	13	3946	3952	C25H24N2O6S	487379	=	26	10'-6 cm/s	Papp	44501	Apparent permeability in pig LLC-PK1 cells transfected with human MDR1	Sus scrofa		LLC-PK1	Autocuration	18553956	26	10^-6cm/s	LLC-PK1-MDR1
2448876	448184	CHEMBL454086	481.53	O=C(Nc1ccc(S(=O)(=O)Nc2ccccc2C(=O)c2ccccn2)cc1)OCC1CCCO1	A	J. Med. Chem.	2008	51	13	3946	3952	C24H23N3O6S	487379	=	33	10'-6 cm/s	Papp	44501	Apparent permeability in pig LLC-PK1 cells transfected with human MDR1	Sus scrofa		LLC-PK1	Autocuration	18553956	33	10^-6cm/s	LLC-PK1-MDR1
2448877	448184	CHEMBL454086	481.53	O=C(Nc1ccc(S(=O)(=O)Nc2ccccc2C(=O)c2ccccn2)cc1)OCC1CCCO1	A	J. Med. Chem.	2008	51	13	3946	3952	C24H23N3O6S	487379	=	31	10'-6 cm/s	Papp	44501	Apparent permeability in pig LLC-PK1 cells transfected with human MDR1	Sus scrofa		LLC-PK1	Autocuration	18553956	31	10^-6cm/s	LLC-PK1-MDR1
2448875	448259	CHEMBL451761	499.52	O=C(Nc1ccc(S(=O)(=O)Nc2ccccc2C(=O)c2ccc(F)cn2)cc1)OCC1CCCO1	A	J. Med. Chem.	2008	51	13	3946	3952	C24H22FN3O6S	487379	=	26	10'-6 cm/s	Papp	44501	Apparent permeability in pig LLC-PK1 cells transfected with human MDR1	Sus scrofa		LLC-PK1	Autocuration	18553956	26	10^-6cm/s	LLC-PK1-MDR1
2448862	448804	CHEMBL471371	394.45	CC(=O)Nc1ccc(S(=O)(=O)Nc2ccccc2C(=O)c2ccccc2)cc1	A	J. Med. Chem.	2008	51	13	3946	3952	C21H18N2O4S	487379	=	27	10'-6 cm/s	Papp	44501	Apparent permeability in pig LLC-PK1 cells transfected with human MDR1	Sus scrofa		LLC-PK1	Autocuration	18553956	27	10^-6cm/s	LLC-PK1-MDR1
2449544	1279	CHEMBL24	266.34	CC(C)NCC(O)COc1ccc(CC(N)=O)cc1	A	Bioorg. Med. Chem. Lett.	2008	18	14	4181	4185	C14H22N2O3	491648	=	0.4	10'-6 cm/s	Papp	44509	Apparent permeability across human Caco-2 cells	Homo sapiens		Caco-2	Autocuration	18554907
2449543	1370	CHEMBL27	259.35	CC(C)NCC(O)COc1cccc2ccccc12	A	Bioorg. Med. Chem. Lett.	2008	18	14	4181	4185	C16H21NO2	491648	=	10	10'-6 cm/s	Papp	44509	Apparent permeability across human Caco-2 cells	Homo sapiens		Caco-2	Autocuration	18554907
2449526	447678	CHEMBL469457	404.53	CC(C)(C)CCN1C(=O)C(C2=NS(=O)(=O)c3ccccc32)=C(O)[C@@H]1C(C)(C)C	A	Bioorg. Med. Chem. Lett.	2008	18	14	4181	4185	C21H28N2O4S	491645	=	9.9	10'-6 cm/s	Papp	44509	Apparent permeability from apical to basolateral side in human Caco-2 cells	Homo sapiens		Caco-2	Autocuration	18554907
2449527	447678	CHEMBL469457	404.53	CC(C)(C)CCN1C(=O)C(C2=NS(=O)(=O)c3ccccc32)=C(O)[C@@H]1C(C)(C)C	A	Bioorg. Med. Chem. Lett.	2008	18	14	4181	4185	C21H28N2O4S	491646	=	19	10'-6 cm/s	Papp	44509	Apparent permeability from basolateral to apical side in human Caco-2 cells	Homo sapiens		Caco-2	Autocuration	18554907
2449533	447857	CHEMBL469881	570.06	CC(C)(C)[C@H]1C(O)=C(C2=NS(=O)(=O)c3c(CNS(C)(=O)=O)cccc32)C(=O)N1Cc1ccc(F)c(Cl)c1	A	Bioorg. Med. Chem. Lett.	2008	18	14	4181	4185	C24H25ClFN3O6S2	491645	=	0.1	10'-6 cm/s	Papp	44509	Apparent permeability from apical to basolateral side in human Caco-2 cells	Homo sapiens		Caco-2	Autocuration	18554907
2449534	447857	CHEMBL469881	570.06	CC(C)(C)[C@H]1C(O)=C(C2=NS(=O)(=O)c3c(CNS(C)(=O)=O)cccc32)C(=O)N1Cc1ccc(F)c(Cl)c1	A	Bioorg. Med. Chem. Lett.	2008	18	14	4181	4185	C24H25ClFN3O6S2	491646	=	15	10'-6 cm/s	Papp	44509	Apparent permeability from basolateral to apical side in human Caco-2 cells	Homo sapiens		Caco-2	Autocuration	18554907
2449432	447930	CHEMBL528770	584.09	CN(Cc1cccc2c1S(=O)(=O)N=C2C1=C(O)[C@H](C(C)(C)C)N(Cc2ccc(F)c(Cl)c2)C1=O)S(C)(=O)=O	A	Bioorg. Med. Chem. Lett.	2008	18	14	4181	4185	C25H27ClFN3O6S2	491646	=	29	10'-6 cm/s	Papp	44509	Apparent permeability from basolateral to apical side in human Caco-2 cells	Homo sapiens		Caco-2	Autocuration	18554907
2449532	447930	CHEMBL528770	584.09	CN(Cc1cccc2c1S(=O)(=O)N=C2C1=C(O)[C@H](C(C)(C)C)N(Cc2ccc(F)c(Cl)c2)C1=O)S(C)(=O)=O	A	Bioorg. Med. Chem. Lett.	2008	18	14	4181	4185	C25H27ClFN3O6S2	491645	=	0.2	10'-6 cm/s	Papp	44509	Apparent permeability from apical to basolateral side in human Caco-2 cells	Homo sapiens		Caco-2	Autocuration	18554907
2563265	489211	CHEMBL476116	322.45	CC(C)C(=O)N(Cc1ccccc1-c1ccccc1)[C@H]1CCNC1	A	Bioorg. Med. Chem. Lett.	2008	18	15	4355	4359	C21H26N2O	490848	=	11	10'-6 cm/s	Papp	44011	Apparent permeability from apical to basolateral side of the MDCK cells expressing MDR1 gene	Canis lupus familiaris		MDCK	Autocuration	18621528	11	10^-6cm/s	MDCK-MDR1
2563270	489211	CHEMBL476116	322.45	CC(C)C(=O)N(Cc1ccccc1-c1ccccc1)[C@H]1CCNC1	A	Bioorg. Med. Chem. Lett.	2008	18	15	4355	4359	C21H26N2O	490849	=	68	10'-6 cm/s	Papp	44011	Apparent permeability from basolateral to apical side of the MDCK cells expressing MDR1 gene	Canis lupus familiaris		MDCK	Autocuration	18621528	68	10^-6cm/s	removed
2563268	489533	CHEMBL477148	349.48	O=C(N1CCCC1)N(Cc1ccccc1-c1ccccc1)[C@H]1CCNC1	A	Bioorg. Med. Chem. Lett.	2008	18	15	4355	4359	C22H27N3O	490848	=	2	10'-6 cm/s	Papp	44011	Apparent permeability from apical to basolateral side of the MDCK cells expressing MDR1 gene	Canis lupus familiaris		MDCK	Autocuration	18621528	2	10^-6cm/s	MDCK-MDR1
2563273	489533	CHEMBL477148	349.48	O=C(N1CCCC1)N(Cc1ccccc1-c1ccccc1)[C@H]1CCNC1	A	Bioorg. Med. Chem. Lett.	2008	18	15	4355	4359	C22H27N3O	490849	=	53	10'-6 cm/s	Papp	44011	Apparent permeability from basolateral to apical side of the MDCK cells expressing MDR1 gene	Canis lupus familiaris		MDCK	Autocuration	18621528	53	10^-6cm/s	removed
2563267	489534	CHEMBL476312	330.45	CS(=O)(=O)N(Cc1ccccc1-c1ccccc1)[C@H]1CCNC1	A	Bioorg. Med. Chem. Lett.	2008	18	15	4355	4359	C18H22N2O2S	490848	=	10	10'-6 cm/s	Papp	44011	Apparent permeability from apical to basolateral side of the MDCK cells expressing MDR1 gene	Canis lupus familiaris		MDCK	Autocuration	18621528	10	10^-6cm/s	MDCK-MDR1
2563272	489534	CHEMBL476312	330.45	CS(=O)(=O)N(Cc1ccccc1-c1ccccc1)[C@H]1CCNC1	A	Bioorg. Med. Chem. Lett.	2008	18	15	4355	4359	C18H22N2O2S	490849	=	51	10'-6 cm/s	Papp	44011	Apparent permeability from basolateral to apical side of the MDCK cells expressing MDR1 gene	Canis lupus familiaris		MDCK	Autocuration	18621528	51	10^-6cm/s	removed
2563269	489609	CHEMBL478834	324.42	CCOC(=O)N(Cc1ccccc1-c1ccccc1)[C@H]1CCNC1	A	Bioorg. Med. Chem. Lett.	2008	18	15	4355	4359	C20H24N2O2	490848	=	22	10'-6 cm/s	Papp	44011	Apparent permeability from apical to basolateral side of the MDCK cells expressing MDR1 gene	Canis lupus familiaris		MDCK	Autocuration	18621528	22	10^-6cm/s	MDCK-MDR1
2563274	489609	CHEMBL478834	324.42	CCOC(=O)N(Cc1ccccc1-c1ccccc1)[C@H]1CCNC1	A	Bioorg. Med. Chem. Lett.	2008	18	15	4355	4359	C20H24N2O2	490849	=	44	10'-6 cm/s	Papp	44011	Apparent permeability from basolateral to apical side of the MDCK cells expressing MDR1 gene	Canis lupus familiaris		MDCK	Autocuration	18621528	44	10^-6cm/s	removed
2563295	489609	CHEMBL478834	324.42	CCOC(=O)N(Cc1ccccc1-c1ccccc1)[C@H]1CCNC1	A	Bioorg. Med. Chem. Lett.	2008	18	15	4355	4359	C20H24N2O2	490846	=	27	10'-6 cm/s	Papp	44011	Apparent permeability from apical to basolateral side of the human Caco-2 membrane	Homo sapiens		Caco-2	Autocuration	18621528
2563296	489609	CHEMBL478834	324.42	CCOC(=O)N(Cc1ccccc1-c1ccccc1)[C@H]1CCNC1	A	Bioorg. Med. Chem. Lett.	2008	18	15	4355	4359	C20H24N2O2	490847	=	28	10'-6 cm/s	Papp	44011	Apparent permeability from basolateral to apical side of the human Caco-2 membrane	Homo sapiens		Caco-2	Autocuration	18621528
2563266	489615	CHEMBL514232	359.5	CN(C)S(=O)(=O)N(Cc1ccccc1-c1ccccc1)[C@H]1CCNC1	A	Bioorg. Med. Chem. Lett.	2008	18	15	4355	4359	C19H25N3O2S	490848	=	17	10'-6 cm/s	Papp	44011	Apparent permeability from apical to basolateral side of the MDCK cells expressing MDR1 gene	Canis lupus familiaris		MDCK	Autocuration	18621528	17	10^-6cm/s	MDCK-MDR1
2563271	489615	CHEMBL514232	359.5	CN(C)S(=O)(=O)N(Cc1ccccc1-c1ccccc1)[C@H]1CCNC1	A	Bioorg. Med. Chem. Lett.	2008	18	15	4355	4359	C19H25N3O2S	490849	=	68	10'-6 cm/s	Papp	44011	Apparent permeability from basolateral to apical side of the MDCK cells expressing MDR1 gene	Canis lupus familiaris		MDCK	Autocuration	18621528	68	10^-6cm/s	removed
2565619	488282	CHEMBL468176	443.31	Fc1ccc(-c2noc(C3CCN(c4cnc5ccc(Cl)cc5c4)CC3)n2)c(Cl)c1	A	Bioorg. Med. Chem. Lett.	2008	18	15	4267	4274	C22H17Cl2FN4O	514309	=	9.95	10'6cm/s	Papp	44059	Apparent permeability across pig wild-type LLC-PK1 cells at 5 uM in presence of 0.1% BSA	Sus scrofa		LLC-PK1	Autocuration	18640038	9.95	10^-6cm/s	LLC-PK1
2565621	488282	CHEMBL468176	443.31	Fc1ccc(-c2noc(C3CCN(c4cnc5ccc(Cl)cc5c4)CC3)n2)c(Cl)c1	A	Bioorg. Med. Chem. Lett.	2008	18	15	4267	4274	C22H17Cl2FN4O	514311	=	10.65	10'-6 cm/s	Papp	44059	Apparent permeability across pig LLC-PK1 cells transfected with human MDR1 at 5 uM in presence of 0.1% BSA	Sus scrofa		LLC-PK1	Autocuration	18640038	10.65	10^-6cm/s	LLC-PK1-MDR1
2567437	488870	CHEMBL502914	618.82	CCOc1cccc(C(=O)NC2(C(=O)N[C@H](Cc3ccccc3)C(=O)NCC3CCN(CC4CCOCC4)CC3)CCCC2)c1	A	Bioorg. Med. Chem. Lett.	2008	18	16	4705	4707	C36H50N4O5	514365	<	1	10'-6 cm/s	Papp	44064	Apparent permeability across human Caco-2 cells from apical to basolateral side	Homo sapiens		Caco-2	Autocuration	18640835
2567435	488872	CHEMBL443691	646.87	CCCCOc1cccc(C(=O)NC2(C(=O)N[C@H](Cc3ccccc3)C(=O)NCC3CCN(CC4CCOCC4)CC3)CCCC2)c1	A	Bioorg. Med. Chem. Lett.	2008	18	16	4705	4707	C38H54N4O5	514365	=	4.4	10'-6 cm/s	Papp	44064	Apparent permeability across human Caco-2 cells from apical to basolateral side	Homo sapiens		Caco-2	Autocuration	18640835
2567434	488873	CHEMBL453961	618.82	CCOc1ccc(C(=O)NC2(C(=O)N[C@H](Cc3ccccc3)C(=O)NCC3CCN(CC4CCOCC4)CC3)CCCC2)cc1	A	Bioorg. Med. Chem. Lett.	2008	18	16	4705	4707	C36H50N4O5	514365	=	1.2	10'-6 cm/s	Papp	44064	Apparent permeability across human Caco-2 cells from apical to basolateral side	Homo sapiens		Caco-2	Autocuration	18640835
2567432	488875	CHEMBL367768	632.85	CC(C)Oc1ccc(C(=O)NC2(C(=O)N[C@H](Cc3ccccc3)C(=O)NCC3CCN(CC4CCOCC4)CC3)CCCC2)cc1	A	Bioorg. Med. Chem. Lett.	2008	18	16	4705	4707	C37H52N4O5	514365	=	0.8	10'-6 cm/s	Papp	44064	Apparent permeability across human Caco-2 cells from apical to basolateral side	Homo sapiens		Caco-2	Autocuration	18640835
2567430	488877	CHEMBL446853	620.86	CSc1ccc(C(=O)NC2(C(=O)N[C@H](Cc3ccccc3)C(=O)NCC3CCN(CC4CCOCC4)CC3)CCCC2)cc1	A	Bioorg. Med. Chem. Lett.	2008	18	16	4705	4707	C35H48N4O4S	514365	=	0.9	10'-6 cm/s	Papp	44064	Apparent permeability across human Caco-2 cells from apical to basolateral side	Homo sapiens		Caco-2	Autocuration	18640835
2566791	488878	CHEMBL444253	634.89	CCSc1ccc(C(=O)NC2(C(=O)N[C@H](Cc3ccccc3)C(=O)NCC3CCN(CC4CCOCC4)CC3)CCCC2)cc1	A	Bioorg. Med. Chem. Lett.	2008	18	16	4705	4707	C36H50N4O4S	514365	=	0.6	10'-6 cm/s	Papp	44064	Apparent permeability across human Caco-2 cells from apical to basolateral side	Homo sapiens		Caco-2	Autocuration	18640835
2566789	488880	CHEMBL507077	630.87	CCCCc1ccc(C(=O)NC2(C(=O)N[C@H](Cc3ccccc3)C(=O)NCC3CCN(CC4CCOCC4)CC3)CCCC2)cc1	A	Bioorg. Med. Chem. Lett.	2008	18	16	4705	4707	C38H54N4O4	514365	=	9.3	10'-6 cm/s	Papp	44064	Apparent permeability across human Caco-2 cells from apical to basolateral side	Homo sapiens		Caco-2	Autocuration	18640835
2566788	488881	CHEMBL445493	631.86	CCCCc1ccc(C(=O)NC2(C(=O)N[C@H](Cc3ccccc3)C(=O)NCC3CCN(CC4CCOCC4)CC3)CCCC2)nc1	A	Bioorg. Med. Chem. Lett.	2008	18	16	4705	4707	C37H53N5O4	514365	=	17.6	10'-6 cm/s	Papp	44064	Apparent permeability across human Caco-2 cells from apical to basolateral side	Homo sapiens		Caco-2	Autocuration	18640835
2566786	488883	CHEMBL446086	618.79	O=C(/C=C/c1cccc(F)c1)NC1(C(=O)N[C@H](Cc2ccccc2)C(=O)NCC2CCN(CC3CCOCC3)CC2)CCCC1	A	Bioorg. Med. Chem. Lett.	2008	18	16	4705	4707	C36H47FN4O4	514365	=	2.1	10'-6 cm/s	Papp	44064	Apparent permeability across human Caco-2 cells from apical to basolateral side	Homo sapiens		Caco-2	Autocuration	18640835
2566784	488885	CHEMBL507334	635.25	O=C(/C=C/c1ccccc1Cl)NC1(C(=O)N[C@H](Cc2ccccc2)C(=O)NCC2CCN(CC3CCOCC3)CC2)CCCC1	A	Bioorg. Med. Chem. Lett.	2008	18	16	4705	4707	C36H47ClN4O4	514365	=	1	10'-6 cm/s	Papp	44064	Apparent permeability across human Caco-2 cells from apical to basolateral side	Homo sapiens		Caco-2	Autocuration	18640835
2566783	488886	CHEMBL455238	635.25	O=C(/C=C/c1cccc(Cl)c1)NC1(C(=O)N[C@H](Cc2ccccc2)C(=O)NCC2CCN(CC3CCOCC3)CC2)CCCC1	A	Bioorg. Med. Chem. Lett.	2008	18	16	4705	4707	C36H47ClN4O4	514365	<	1	10'-6 cm/s	Papp	44064	Apparent permeability across human Caco-2 cells from apical to basolateral side	Homo sapiens		Caco-2	Autocuration	18640835
2566782	488887	CHEMBL452960	635.25	O=C(/C=C/c1ccc(Cl)cc1)NC1(C(=O)N[C@H](Cc2ccccc2)C(=O)NCC2CCN(CC3CCOCC3)CC2)CCCC1	A	Bioorg. Med. Chem. Lett.	2008	18	16	4705	4707	C36H47ClN4O4	514365	=	2.8	10'-6 cm/s	Papp	44064	Apparent permeability across human Caco-2 cells from apical to basolateral side	Homo sapiens		Caco-2	Autocuration	18640835
2566780	488889	CHEMBL444289	630.83	COc1cccc(/C=C/C(=O)NC2(C(=O)N[C@H](Cc3ccccc3)C(=O)NCC3CCN(CC4CCOCC4)CC3)CCCC2)c1	A	Bioorg. Med. Chem. Lett.	2008	18	16	4705	4707	C37H50N4O5	514365	=	1.4	10'-6 cm/s	Papp	44064	Apparent permeability across human Caco-2 cells from apical to basolateral side	Homo sapiens		Caco-2	Autocuration	18640835
2566778	488891	CHEMBL446604	614.83	Cc1ccccc1/C=C/C(=O)NC1(C(=O)N[C@H](Cc2ccccc2)C(=O)NCC2CCN(CC3CCOCC3)CC2)CCCC1	A	Bioorg. Med. Chem. Lett.	2008	18	16	4705	4707	C37H50N4O4	514365	=	0.8	10'-6 cm/s	Papp	44064	Apparent permeability across human Caco-2 cells from apical to basolateral side	Homo sapiens		Caco-2	Autocuration	18640835
2566777	488892	CHEMBL451374	614.83	Cc1cccc(/C=C/C(=O)NC2(C(=O)N[C@H](Cc3ccccc3)C(=O)NCC3CCN(CC4CCOCC4)CC3)CCCC2)c1	A	Bioorg. Med. Chem. Lett.	2008	18	16	4705	4707	C37H50N4O4	514365	=	2.1	10'-6 cm/s	Papp	44064	Apparent permeability across human Caco-2 cells from apical to basolateral side	Homo sapiens		Caco-2	Autocuration	18640835
2566776	488893	CHEMBL447971	614.83	Cc1ccc(/C=C/C(=O)NC2(C(=O)N[C@H](Cc3ccccc3)C(=O)NCC3CCN(CC4CCOCC4)CC3)CCCC2)cc1	A	Bioorg. Med. Chem. Lett.	2008	18	16	4705	4707	C37H50N4O4	514365	<	1	10'-6 cm/s	Papp	44064	Apparent permeability across human Caco-2 cells from apical to basolateral side	Homo sapiens		Caco-2	Autocuration	18640835
2566775	488894	CHEMBL445730	646.9	CSc1ccc(/C=C/C(=O)NC2(C(=O)N[C@H](Cc3ccccc3)C(=O)NCC3CCN(CC4CCOCC4)CC3)CCCC2)cc1	A	Bioorg. Med. Chem. Lett.	2008	18	16	4705	4707	C37H50N4O4S	514365	=	4.7	10'-6 cm/s	Papp	44064	Apparent permeability across human Caco-2 cells from apical to basolateral side	Homo sapiens		Caco-2	Autocuration	18640835
2567484	488897	CHEMBL447439	664.89	Cc1ccc(-c2ccc(C(=O)NC3(C(=O)N[C@H](Cc4ccccc4)C(=O)NCC4CCN(CC5CCOCC5)CC4)CCCC3)cc2)cc1	A	Bioorg. Med. Chem. Lett.	2008	18	16	4705	4707	C41H52N4O4	514365	=	12	10'-6 cm/s	Papp	44064	Apparent permeability across human Caco-2 cells from apical to basolateral side	Homo sapiens		Caco-2	Autocuration	18640835
2241783	1279	CHEMBL24	266.34	CC(C)NCC(O)COc1ccc(CC(N)=O)cc1	A	Bioorg. Med. Chem. Lett.	2008	18	16	4628	4632	C14H22N2O3	509748	=	0.4	10'-6 cm/s	Papp	44136	Apparent permeability from apical to basolateral side in human Caco-2 cells at 10 uM	Homo sapiens		Caco-2	Autocuration	18662878
2241782	1370	CHEMBL27	259.35	CC(C)NCC(O)COc1cccc2ccccc12	A	Bioorg. Med. Chem. Lett.	2008	18	16	4628	4632	C16H21NO2	509748	=	10	10'-6 cm/s	Papp	44136	Apparent permeability from apical to basolateral side in human Caco-2 cells at 10 uM	Homo sapiens		Caco-2	Autocuration	18662878
2241776	425732	CHEMBL401931	478.56	Cc1ccc(-c2nn(Cc3ccccc3)c(=O)c(C3=NS(=O)(=O)c4ccccc4N3)c2O)s1	A	Bioorg. Med. Chem. Lett.	2008	18	16	4628	4632	C23H18N4O4S2	509748	=	1.3	10'-6 cm/s	Papp	44136	Apparent permeability from apical to basolateral side in human Caco-2 cells at 10 uM	Homo sapiens		Caco-2	Autocuration	18662878
2241750	425922	CHEMBL401595	551.67	CC(C)CCn1nc(-c2cccs2)c(O)c(C2=NS(=O)(=O)c3cc(N(C)S(C)(=O)=O)ccc3N2)c1=O	A	Bioorg. Med. Chem. Lett.	2008	18	16	4628	4632	C22H25N5O6S3	509748	=	0.2	10'-6 cm/s	Papp	44136	Apparent permeability from apical to basolateral side in human Caco-2 cells at 10 uM	Homo sapiens		Caco-2	Autocuration	18662878
2241747	425926	CHEMBL401825	537.65	CC(C)CCn1nc(-c2cccs2)c(O)c(C2=Nc3ccc(NS(C)(=O)=O)cc3S(=O)(=O)N2)c1=O	A	Bioorg. Med. Chem. Lett.	2008	18	16	4628	4632	C21H23N5O6S3	509748	=	0.02	10'-6 cm/s	Papp	44136	Apparent permeability from apical to basolateral side in human Caco-2 cells at 10 uM	Homo sapiens		Caco-2	Autocuration	18662878
2241754	426875	CHEMBL401974	493.57	CC(C)CCn1c(=O)c(C2=Nc3ccc(NS(C)(=O)=O)cc3S(=O)(=O)N2)c(O)c2cccn21	A	Bioorg. Med. Chem. Lett.	2008	18	16	4628	4632	C20H23N5O6S2	509748	=	0.2	10'-6 cm/s	Papp	44136	Apparent permeability from apical to basolateral side in human Caco-2 cells at 10 uM	Homo sapiens		Caco-2	Autocuration	18662878
2241768	511205	CHEMBL497491	506.61	CC(C)(C)CCn1c(=O)c(C2=CS(=O)(=O)c3cc(NS(C)(=O)=O)ccc3N2)c(O)c2cccn21	A	Bioorg. Med. Chem. Lett.	2008	18	16	4628	4632	C22H26N4O6S2	509748	=	0.3	10'-6 cm/s	Papp	44136	Apparent permeability from apical to basolateral side in human Caco-2 cells at 10 uM	Homo sapiens		Caco-2	Autocuration	18662878
2241763	511206	CHEMBL524461	492.58	CC(C)CCn1c(=O)c(C2=CS(=O)(=O)c3cc(NS(C)(=O)=O)ccc3N2)c(O)c2cccn21	A	Bioorg. Med. Chem. Lett.	2008	18	16	4628	4632	C21H24N4O6S2	509748	=	0.027	10'-6 cm/s	Papp	44136	Apparent permeability from apical to basolateral side in human Caco-2 cells at 10 uM	Homo sapiens		Caco-2	Autocuration	18662878
2241766	511207	CHEMBL525739	506.61	CC(C)CCn1c(=O)c(C2=CS(=O)(=O)c3cc(N(C)S(C)(=O)=O)ccc3N2)c(O)c2cccn21	A	Bioorg. Med. Chem. Lett.	2008	18	16	4628	4632	C22H26N4O6S2	509748	=	0.012	10'-6 cm/s	Papp	44136	Apparent permeability from apical to basolateral side in human Caco-2 cells at 10 uM	Homo sapiens		Caco-2	Autocuration	18662878
2241780	511487	CHEMBL498308	477.57	Cc1ccc(-c2nn(Cc3ccccc3)c(=O)c(C3=CS(=O)(=O)c4ccccc4N3)c2O)s1	A	Bioorg. Med. Chem. Lett.	2008	18	16	4628	4632	C24H19N3O4S2	509748	=	0.3	10'-6 cm/s	Papp	44136	Apparent permeability from apical to basolateral side in human Caco-2 cells at 10 uM	Homo sapiens		Caco-2	Autocuration	18662878
2241760	512245	CHEMBL456104	536.66	CC(C)CCn1nc(-c2cccs2)c(O)c(C2=CS(=O)(=O)c3cc(NS(C)(=O)=O)ccc3N2)c1=O	A	Bioorg. Med. Chem. Lett.	2008	18	16	4628	4632	C22H24N4O6S3	509748	=	0.012	10'-6 cm/s	Papp	44136	Apparent permeability from apical to basolateral side in human Caco-2 cells at 10 uM	Homo sapiens		Caco-2	Autocuration	18662878
2241769	512394	CHEMBL456132	530.63	CC(C)CCn1nc(-c2ccccc2)c(O)c(C2=CS(=O)(=O)c3cc(NS(C)(=O)=O)ccc3N2)c1=O	A	Bioorg. Med. Chem. Lett.	2008	18	16	4628	4632	C24H26N4O6S2	509748	=	0.019	10'-6 cm/s	Papp	44136	Apparent permeability from apical to basolateral side in human Caco-2 cells at 10 uM	Homo sapiens		Caco-2	Autocuration	18662878
2241860	512173	CHEMBL446545	449.43	O=C(Nc1ccc2c(c1)NC(=O)C(CCO)O2)C1CCN(c2cc(F)c(F)c(F)c2)CC1	A	Bioorg. Med. Chem. Lett.	2008	18	16	4569	4572	C22H22F3N3O4	509757	=	1.5	10'-6 cm/s	Papp	44137	Apparent permeability from apical to basolateral side of human Caco-2 cells	Homo sapiens		Caco-2	Autocuration	18662879
2242237	511274	CHEMBL449468	613.61	Cc1c(-c2cccc(OCCCCC(=O)O)c2)c(=O)n(C[C@H](N)c2ccccc2)c(=O)n1Cc1c(F)cccc1C(F)(F)F	A	Bioorg. Med. Chem. Lett.	2008	18	16	4503	4507	C32H31F4N3O5	510062	=	0.1	10'-6 cm/s	Papp	44159	Permeability from apical to basolateral side of human Caco-2 cell membrane	Homo sapiens		Caco-2	Autocuration	18667310
2242236	511277	CHEMBL454774	631.6	Cc1c(-c2cccc(OCCCCC(=O)O)c2F)c(=O)n(C[C@H](N)c2ccccc2)c(=O)n1Cc1c(F)cccc1C(F)(F)F	A	Bioorg. Med. Chem. Lett.	2008	18	16	4503	4507	C32H30F5N3O5	510062	=	0.1	10'-6 cm/s	Papp	44159	Permeability from apical to basolateral side of human Caco-2 cell membrane	Homo sapiens		Caco-2	Autocuration	18667310
2242229	511281	CHEMBL451916	645.63	CN[C@@H](Cn1c(=O)c(-c2cccc(OCCCCC(=O)O)c2F)c(C)n(Cc2c(F)cccc2C(F)(F)F)c1=O)c1ccccc1	A	Bioorg. Med. Chem. Lett.	2008	18	16	4503	4507	C33H32F5N3O5	510062	=	1.2	10'-6 cm/s	Papp	44159	Permeability from apical to basolateral side of human Caco-2 cell membrane	Homo sapiens		Caco-2	Autocuration	18667310
2242230	511282	CHEMBL509267	659.65	Cc1c(-c2cccc(OCCCCC(=O)O)c2F)c(=O)n(C[C@@H](c2ccccc2)N(C)C)c(=O)n1Cc1c(F)cccc1C(F)(F)F	A	Bioorg. Med. Chem. Lett.	2008	18	16	4503	4507	C34H34F5N3O5	510062	=	17	10'-6 cm/s	Papp	44159	Permeability from apical to basolateral side of human Caco-2 cell membrane	Homo sapiens		Caco-2	Autocuration	18667310
2254527	436999	CHEMBL402831	490.82	Cc1nc(-c2c(F)cc(Cl)cc2-c2cnc([C@@H](C)NC(=O)[C@@](C)(O)C(F)(F)F)c(F)c2)no1	A	Bioorg. Med. Chem. Lett.	2008	18	18	5107	5110	C20H16ClF5N4O3	492576	=	27	10'-6 cm/s	Papp	45754	Apparent permeability across pig L-MDR1 cells overexpressing human MDR1 at 5 uM after 3 hrs by LC/MS/MS analysis	Sus scrofa		L-MDR1	Autocuration	18722115	27	10^-6cm/s	ambiguous
2254530	492891	CHEMBL521454	496.93	C[C@@H](NC(=O)C1(O)CC[S+]([O-])C1)c1ncc(-c2cc(Cl)cc(F)c2-c2nnn(C)n2)cc1F	A	Bioorg. Med. Chem. Lett.	2008	18	18	5107	5110	C20H19ClF2N6O3S	492576	=	24	10'-6 cm/s	Papp	45754	Apparent permeability across pig L-MDR1 cells overexpressing human MDR1 at 5 uM after 3 hrs by LC/MS/MS analysis	Sus scrofa		L-MDR1	Autocuration	18722115	24	10^-6cm/s	ambiguous
2254531	492892	CHEMBL482829	512.93	C[C@@H](NC(=O)C1(O)CCS(=O)(=O)C1)c1ncc(-c2cc(Cl)cc(F)c2-c2nnn(C)n2)cc1F	A	Bioorg. Med. Chem. Lett.	2008	18	18	5107	5110	C20H19ClF2N6O4S	492576	=	22	10'-6 cm/s	Papp	45754	Apparent permeability across pig L-MDR1 cells overexpressing human MDR1 at 5 uM after 3 hrs by LC/MS/MS analysis	Sus scrofa		L-MDR1	Autocuration	18722115	22	10^-6cm/s	ambiguous
2254532	492893	CHEMBL484881	476.87	C[C@@H](NC(=O)C1(O)CCC(=O)C1)c1ncc(-c2cc(Cl)cc(F)c2-c2nnn(C)n2)cc1F	A	Bioorg. Med. Chem. Lett.	2008	18	18	5107	5110	C21H19ClF2N6O3	492576	=	31	10'-6 cm/s	Papp	45754	Apparent permeability across pig L-MDR1 cells overexpressing human MDR1 at 5 uM after 3 hrs by LC/MS/MS analysis	Sus scrofa		L-MDR1	Autocuration	18722115	31	10^-6cm/s	ambiguous
2254533	492894	CHEMBL484882	498.87	CC(NC(=O)C1(O)CCC(F)(F)C1)c1ncc(-c2cc(Cl)cc(F)c2-c2nnn(C)n2)cc1F	A	Bioorg. Med. Chem. Lett.	2008	18	18	5107	5110	C21H19ClF4N6O2	492576	=	29	10'-6 cm/s	Papp	45754	Apparent permeability across pig L-MDR1 cells overexpressing human MDR1 at 5 uM after 3 hrs by LC/MS/MS analysis	Sus scrofa		L-MDR1	Autocuration	18722115	29	10^-6cm/s	ambiguous
2254534	492894	CHEMBL484882	498.87	CC(NC(=O)C1(O)CCC(F)(F)C1)c1ncc(-c2cc(Cl)cc(F)c2-c2nnn(C)n2)cc1F	A	Bioorg. Med. Chem. Lett.	2008	18	18	5107	5110	C21H19ClF4N6O2	492576	=	32	10'-6 cm/s	Papp	45754	Apparent permeability across pig L-MDR1 cells overexpressing human MDR1 at 5 uM after 3 hrs by LC/MS/MS analysis	Sus scrofa		L-MDR1	Autocuration	18722115	32	10^-6cm/s	ambiguous
2254535	493130	CHEMBL483858	478.89	C[C@@H](NC(=O)C1(O)CCOCC1)c1ncc(-c2cc(Cl)cc(F)c2-c2nnn(C)n2)cc1F	A	Bioorg. Med. Chem. Lett.	2008	18	18	5107	5110	C21H21ClF2N6O3	492576	=	24	10'-6 cm/s	Papp	45754	Apparent permeability across pig L-MDR1 cells overexpressing human MDR1 at 5 uM after 3 hrs by LC/MS/MS analysis	Sus scrofa		L-MDR1	Autocuration	18722115	24	10^-6cm/s	ambiguous
2254536	493131	CHEMBL484055	512.9	C[C@@H](NC(=O)C1(O)CCC(F)(F)CC1)c1ncc(-c2cc(Cl)cc(F)c2-c2nnn(C)n2)cc1F	A	Bioorg. Med. Chem. Lett.	2008	18	18	5107	5110	C22H21ClF4N6O2	492576	=	31	10'-6 cm/s	Papp	45754	Apparent permeability across pig L-MDR1 cells overexpressing human MDR1 at 5 uM after 3 hrs by LC/MS/MS analysis	Sus scrofa		L-MDR1	Autocuration	18722115	31	10^-6cm/s	ambiguous
2254528	493977	CHEMBL521735	462.89	C[C@@H](NC(=O)C1(O)CCCC1)c1ncc(-c2cc(Cl)cc(F)c2-c2nnn(C)n2)cc1F	A	Bioorg. Med. Chem. Lett.	2008	18	18	5107	5110	C21H21ClF2N6O2	492576	=	29	10'-6 cm/s	Papp	45754	Apparent permeability across pig L-MDR1 cells overexpressing human MDR1 at 5 uM after 3 hrs by LC/MS/MS analysis	Sus scrofa		L-MDR1	Autocuration	18722115	29	10^-6cm/s	ambiguous
2254529	493978	CHEMBL496530	480.93	C[C@@H](NC(=O)C1(O)CCSC1)c1ncc(-c2cc(Cl)cc(F)c2-c2nnn(C)n2)cc1F	A	Bioorg. Med. Chem. Lett.	2008	18	18	5107	5110	C20H19ClF2N6O2S	492576	=	31	10'-6 cm/s	Papp	45754	Apparent permeability across pig L-MDR1 cells overexpressing human MDR1 at 5 uM after 3 hrs by LC/MS/MS analysis	Sus scrofa		L-MDR1	Autocuration	18722115	31	10^-6cm/s	ambiguous
2254623	493142	CHEMBL506682	770.37	COc1ccc2c(O[C@@H]3C[C@H]4C(=O)N[C@]5(C(=O)NS(=O)(=O)C6(C)CC6)C[C@H]5/C=C\CCCCCC(=O)N4C3)cc(-c3nc(C(C)C)cs3)nc2c1Cl	A	Bioorg. Med. Chem. Lett.	2008	18	18	5095	5100	C37H44ClN5O7S2	492588	=	11.1	10'-6 cm/s	Papp	45755	Permeability from apical to basolateral side of human Caco-2 cells	Homo sapiens		Caco-2	Autocuration	18722116
2255605	1279	CHEMBL24	266.34	CC(C)NCC(O)COc1ccc(CC(N)=O)cc1	A	Bioorg. Med. Chem. Lett.	2008	18	18	5002	5005	C14H22N2O3	492645	=	0.4	10'-6 cm/s	Papp	45758	Apparent permeability from apical to basolateral side in human Caco-2 cell membrane at 10 uM	Homo sapiens		Caco-2	Autocuration	18722768
2255604	1370	CHEMBL27	259.35	CC(C)NCC(O)COc1cccc2ccccc12	A	Bioorg. Med. Chem. Lett.	2008	18	18	5002	5005	C16H21NO2	492645	=	10	10'-6 cm/s	Papp	45758	Apparent permeability from apical to basolateral side in human Caco-2 cell membrane at 10 uM	Homo sapiens		Caco-2	Autocuration	18722768
2255596	426296	CHEMBL404663	531.55	CS(=O)(=O)Nc1ccc2c(c1)S(=O)(=O)N=C(c1c(O)c3cccn3n(Cc3ccc(F)cc3)c1=O)N2	A	Bioorg. Med. Chem. Lett.	2008	18	18	5002	5005	C22H18FN5O6S2	492645	=	0.1	10'-6 cm/s	Papp	45758	Apparent permeability from apical to basolateral side in human Caco-2 cell membrane at 10 uM	Homo sapiens		Caco-2	Autocuration	18722768
2255598	493851	CHEMBL498375	535.58	CS(=O)(=O)Nc1ccc2c(c1)S(=O)(=O)N=C(C1=C(O)C3CCCN3N(Cc3ccc(F)cc3)C1=O)N2	A	Bioorg. Med. Chem. Lett.	2008	18	18	5002	5005	C22H22FN5O6S2	492645	=	0.2	10'-6 cm/s	Papp	45758	Apparent permeability from apical to basolateral side in human Caco-2 cell membrane at 10 uM	Homo sapiens		Caco-2	Autocuration	18722768
2255599	493852	CHEMBL525553	497.6	CC(C)CCN1C(=O)C(C2=NS(=O)(=O)c3cc(NS(C)(=O)=O)ccc3N2)=C(O)C2CCCN21	A	Bioorg. Med. Chem. Lett.	2008	18	18	5002	5005	C20H27N5O6S2	492645	=	0.2	10'-6 cm/s	Papp	45758	Apparent permeability from apical to basolateral side in human Caco-2 cell membrane at 10 uM	Homo sapiens		Caco-2	Autocuration	18722768
2255601	493853	CHEMBL498376	511.63	CC(C)(C)CCN1C(=O)C(C2=NS(=O)(=O)c3cc(NS(C)(=O)=O)ccc3N2)=C(O)C2CCCN21	A	Bioorg. Med. Chem. Lett.	2008	18	18	5002	5005	C21H29N5O6S2	492645	=	0.44	10'-6 cm/s	Papp	45758	Apparent permeability from apical to basolateral side in human Caco-2 cell membrane at 10 uM	Homo sapiens		Caco-2	Autocuration	18722768
2255603	493917	CHEMBL497360	525.65	CN(c1ccc2c(c1)S(=O)(=O)N=C(C1=C(O)C3CCCN3N(CCC(C)(C)C)C1=O)N2)S(C)(=O)=O	A	Bioorg. Med. Chem. Lett.	2008	18	18	5002	5005	C22H31N5O6S2	492645	=	2	10'-6 cm/s	Papp	45758	Apparent permeability from apical to basolateral side in human Caco-2 cell membrane at 10 uM	Homo sapiens		Caco-2	Autocuration	18722768
2255602	493918	CHEMBL497361	525.65	CC(C)(C)CCN1C(=O)C(C2=NS(=O)(=O)c3cc(NS(C)(=O)=O)ccc3N2)=C(O)C2(C)CCCN12	A	Bioorg. Med. Chem. Lett.	2008	18	18	5002	5005	C22H31N5O6S2	492645	=	0.6	10'-6 cm/s	Papp	45758	Apparent permeability from apical to basolateral side in human Caco-2 cell membrane at 10 uM	Homo sapiens		Caco-2	Autocuration	18722768
2255600	493919	CHEMBL497362	525.65	CC(C)(C)CCN1C(=O)C(C2=NS(=O)(=O)c3cc(NS(C)(=O)=O)ccc3N2)=C(O)C2CCCCN21	A	Bioorg. Med. Chem. Lett.	2008	18	18	5002	5005	C22H31N5O6S2	492645	=	0.31	10'-6 cm/s	Papp	45758	Apparent permeability from apical to basolateral side in human Caco-2 cell membrane at 10 uM	Homo sapiens		Caco-2	Autocuration	18722768
2255597	493920	CHEMBL496325	549.61	CS(=O)(=O)Nc1ccc2c(c1)S(=O)(=O)N=C(C1=C(O)C3CCCCN3N(Cc3ccc(F)cc3)C1=O)N2	A	Bioorg. Med. Chem. Lett.	2008	18	18	5002	5005	C23H24FN5O6S2	492645	=	0.1	10'-6 cm/s	Papp	45758	Apparent permeability from apical to basolateral side in human Caco-2 cell membrane at 10 uM	Homo sapiens		Caco-2	Autocuration	18722768
2371978	492724	CHEMBL482834	479.4	O=C(Nc1ccc(S(=O)(=O)C(F)(F)F)cc1)C1=CCN(c2ncccc2C(F)(F)F)CC1	A	Bioorg. Med. Chem.	2008	16	18	8516	8525	C19H15F6N3O3S	535201	=	28.5	10'-6 cm/s	Papp	44549	Apparent permeability across human Caco-2 cell membrane	Homo sapiens		Caco-2	Autocuration	18722778
2481617	492179	CHEMBL490201	480.57	CN(Cc1ccc(C2=NCCN2)cc1)C(=O)CNC(=O)c1nc2ccccc2n1Cc1ccccc1	A	Bioorg. Med. Chem. Lett.	2008	18	18	5027	5031	C28H28N6O2	535283	=	1	10'-6 cm/s	Papp	44560	Passive permeability from apical to basolateral side of MDCK cells expressing MDR1	Canis lupus familiaris		MDCK	Autocuration	18752949	1	10^-6cm/s	MDCK-MDR1
2481621	492179	CHEMBL490201	480.57	CN(Cc1ccc(C2=NCCN2)cc1)C(=O)CNC(=O)c1nc2ccccc2n1Cc1ccccc1	A	Bioorg. Med. Chem. Lett.	2008	18	18	5027	5031	C28H28N6O2	535288	=	11	10'-6 cm/s	Papp	44560	Passive permeability from apical to basolateral side of MDCK cells expressing MDR1 in presence of cyclosporine	Canis lupus familiaris		MDCK	Autocuration	18752949	11	10^-6cm/s	MDCK-MDR1
2481616	492300	CHEMBL524126	502.66	CCN(CC(=O)N1CCN(C2CCN(C)CC2)CC1)C(=O)c1nc2ccccc2n1Cc1ccccc1	A	Bioorg. Med. Chem. Lett.	2008	18	18	5027	5031	C29H38N6O2	535283	=	0.6	10'-6 cm/s	Papp	44560	Passive permeability from apical to basolateral side of MDCK cells expressing MDR1	Canis lupus familiaris		MDCK	Autocuration	18752949	0.6	10^-6cm/s	MDCK-MDR1
2481624	492676	CHEMBL482628	437.5	CN(Cc1ccc(C#N)cc1)C(=O)CNC(=O)c1nc2ccccc2n1Cc1ccccc1	A	Bioorg. Med. Chem. Lett.	2008	18	18	5027	5031	C26H23N5O2	535283	=	7	10'-6 cm/s	Papp	44560	Passive permeability from apical to basolateral side of MDCK cells expressing MDR1	Canis lupus familiaris		MDCK	Autocuration	18752949	7	10^-6cm/s	MDCK-MDR1
2466638	1279	CHEMBL24	266.34	CC(C)NCC(O)COc1ccc(CC(N)=O)cc1	A	Bioorg. Med. Chem. Lett.	2008	18	20	5635	5639	C14H22N2O3	535904	=	0.3	10'-6 cm/s	Papp	44624	Apparent permeability across human Caco-2 cell membrane	Homo sapiens		Caco-2	Autocuration	18796353
2466637	1370	CHEMBL27	259.35	CC(C)NCC(O)COc1cccc2ccccc12	A	Bioorg. Med. Chem. Lett.	2008	18	20	5635	5639	C16H21NO2	535904	=	10	10'-6 cm/s	Papp	44624	Apparent permeability across human Caco-2 cell membrane	Homo sapiens		Caco-2	Autocuration	18796353
2466602	425926	CHEMBL401825	537.65	CC(C)CCn1nc(-c2cccs2)c(O)c(C2=Nc3ccc(NS(C)(=O)=O)cc3S(=O)(=O)N2)c1=O	A	Bioorg. Med. Chem. Lett.	2008	18	20	5635	5639	C21H23N5O6S3	535904	=	0.02	10'-6 cm/s	Papp	44624	Apparent permeability across human Caco-2 cell membrane	Homo sapiens		Caco-2	Autocuration	18796353
2466603	490696	CHEMBL515943	526.64	CCN(CC)c1nn(CCC(C)C)c(=O)c(C2=NS(=O)(=O)c3cc(NS(C)(=O)=O)ccc3N2)c1O	A	Bioorg. Med. Chem. Lett.	2008	18	20	5635	5639	C21H30N6O6S2	535904	=	0.3	10'-6 cm/s	Papp	44624	Apparent permeability across human Caco-2 cell membrane	Homo sapiens		Caco-2	Autocuration	18796353
2466604	490764	CHEMBL518444	526.64	CCCN(C)c1nn(CCC(C)C)c(=O)c(C2=NS(=O)(=O)c3cc(NS(C)(=O)=O)ccc3N2)c1O	A	Bioorg. Med. Chem. Lett.	2008	18	20	5635	5639	C21H30N6O6S2	535904	=	0.12	10'-6 cm/s	Papp	44624	Apparent permeability across human Caco-2 cell membrane	Homo sapiens		Caco-2	Autocuration	18796353
2466605	490914	CHEMBL477798	526.64	CC(C)CCn1nc(N(C)C(C)C)c(O)c(C2=NS(=O)(=O)c3cc(NS(C)(=O)=O)ccc3N2)c1=O	A	Bioorg. Med. Chem. Lett.	2008	18	20	5635	5639	C21H30N6O6S2	535904	=	0.77	10'-6 cm/s	Papp	44624	Apparent permeability across human Caco-2 cell membrane	Homo sapiens		Caco-2	Autocuration	18796353
2466606	490916	CHEMBL515012	524.63	CC(C)CCn1nc(N2CCCC2)c(O)c(C2=Nc3ccc(NS(C)(=O)=O)cc3S(=O)(=O)N2)c1=O	A	Bioorg. Med. Chem. Lett.	2008	18	20	5635	5639	C21H28N6O6S2	535904	=	0.32	10'-6 cm/s	Papp	44624	Apparent permeability across human Caco-2 cell membrane	Homo sapiens		Caco-2	Autocuration	18796353
2466607	490991	CHEMBL478019	540.62	CC(C)CCn1nc(N2CCOCC2)c(O)c(C2=NS(=O)(=O)c3cc(NS(C)(=O)=O)ccc3N2)c1=O	A	Bioorg. Med. Chem. Lett.	2008	18	20	5635	5639	C21H28N6O7S2	535904	=	0.021	10'-6 cm/s	Papp	44624	Apparent permeability across human Caco-2 cell membrane	Homo sapiens		Caco-2	Autocuration	18796353
2466608	490992	CHEMBL477178	538.65	CC(C)(C)CCn1nc(N2CCCC2)c(O)c(C2=NS(=O)(=O)c3cc(NS(C)(=O)=O)ccc3N2)c1=O	A	Bioorg. Med. Chem. Lett.	2008	18	20	5635	5639	C22H30N6O6S2	535904	=	0.37	10'-6 cm/s	Papp	44624	Apparent permeability across human Caco-2 cell membrane	Homo sapiens		Caco-2	Autocuration	18796353
2466632	491063	CHEMBL476559	522.61	CS(=O)(=O)Nc1ccc2c(c1)S(=O)(=O)N=C(c1c(O)c(N3CCCC3)nn(CCC3CC3)c1=O)N2	A	Bioorg. Med. Chem. Lett.	2008	18	20	5635	5639	C21H26N6O6S2	535904	=	0.22	10'-6 cm/s	Papp	44624	Apparent permeability across human Caco-2 cell membrane	Homo sapiens		Caco-2	Autocuration	18796353
2367450	468998	CHEMBL494270	431.54	Cc1ccc(C(=O)NC2CC2)cc1-c1ccc2c(NCCN3CCOCC3)nncc2c1	A	J. Med. Chem.	2008	51	20	6271	6279	C25H29N5O2	539868	=	0.3	10'-6 cm/s	Papp	45280	Permeability from apical to basolateral side of human Caco-2 cells	Homo sapiens		Caco-2	Autocuration	18817365
2367451	468998	CHEMBL494270	431.54	Cc1ccc(C(=O)NC2CC2)cc1-c1ccc2c(NCCN3CCOCC3)nncc2c1	A	J. Med. Chem.	2008	51	20	6271	6279	C25H29N5O2	539869	=	31	10'-6 cm/s	Papp	45280	Permeability from basolateral to apical side of human Caco-2 cells	Homo sapiens		Caco-2	Autocuration	18817365
2367452	469058	CHEMBL494272	388.47	Cc1ccc(C(=O)NC2CC2)cc1-c1ccc2c(N3CCOCC3)nncc2c1	A	J. Med. Chem.	2008	51	20	6271	6279	C23H24N4O2	539868	=	10.5	10'-6 cm/s	Papp	45280	Permeability from apical to basolateral side of human Caco-2 cells	Homo sapiens		Caco-2	Autocuration	18817365
2367453	469058	CHEMBL494272	388.47	Cc1ccc(C(=O)NC2CC2)cc1-c1ccc2c(N3CCOCC3)nncc2c1	A	J. Med. Chem.	2008	51	20	6271	6279	C23H24N4O2	539869	=	39.8	10'-6 cm/s	Papp	45280	Permeability from basolateral to apical side of human Caco-2 cells	Homo sapiens		Caco-2	Autocuration	18817365
2468538	459602	CHEMBL475609	426.48	COc1cc(Nc2nc(N[C@H]3CCCC[C@H]3N)n3cnnc3c2C(N)=O)cc(OC)c1	A	Bioorg. Med. Chem.	2008	16	20	9247	9260	C20H26N8O3	537396	=	0.01	10'-6 cm/s	Papp	44668	Apparent permeability across human Caco-2 cells	Homo sapiens		Caco-2	Autocuration	18823784
2468537	460141	CHEMBL475575	426.48	COc1cc(Nc2nc(N[C@H]3CCCC[C@H]3N)n3ncnc3c2C(N)=O)cc(OC)c1	A	Bioorg. Med. Chem.	2008	16	20	9247	9260	C20H26N8O3	537396	=	0.33	10'-6 cm/s	Papp	44668	Apparent permeability across human Caco-2 cells	Homo sapiens		Caco-2	Autocuration	18823784
2468592	514769	CHEMBL485204	425.49	COc1cc(Nc2nc(N[C@H]3CCCC[C@H]3N)n3ccnc3c2C(N)=O)cc(OC)c1	A	Bioorg. Med. Chem.	2008	16	20	9247	9260	C21H27N7O3	537396	=	3.33	10'-6 cm/s	Papp	44668	Apparent permeability across human Caco-2 cells	Homo sapiens		Caco-2	Autocuration	18823784
2468596	514903	CHEMBL459147	501.59	COc1cc(Nc2nc(N[C@H]3CCCC[C@H]3N)n3cc(-c4ccccc4)nc3c2C(N)=O)cc(OC)c1	A	Bioorg. Med. Chem.	2008	16	20	9247	9260	C27H31N7O3	537396	=	0.43	10'-6 cm/s	Papp	44668	Apparent permeability across human Caco-2 cells	Homo sapiens		Caco-2	Autocuration	18823784
2479203	1279	CHEMBL24	266.34	CC(C)NCC(O)COc1ccc(CC(N)=O)cc1	A	J. Med. Chem.	2008	51	21	6725	6739	C14H22N2O3	537987	=	0.1	10'-6 cm/s	Papp	44728	Apparent permeability across human Caco-2 cells at 50 uM	Homo sapiens		Caco-2	Autocuration	18855374
2479201	16591	CHEMBL571	254.29	CC(C(=O)O)c1cccc(C(=O)c2ccccc2)c1	A	J. Med. Chem.	2008	51	21	6725	6739	C16H14O3	537987	=	25.7	10'-6 cm/s	Papp	44728	Apparent permeability across human Caco-2 cells at 50 uM	Homo sapiens		Caco-2	Autocuration	18855374
2479202	364520	CHEMBL386630	288.43	C[C@]12CC[C@H]3[C@@H](CCC4=CC(=O)CC[C@@]43C)[C@@H]1CC[C@@H]2O	A	J. Med. Chem.	2008	51	21	6725	6739	C19H28O2	537987	=	9.4	10'-6 cm/s	Papp	44728	Apparent permeability across human Caco-2 cells at 50 uM	Homo sapiens		Caco-2	Autocuration	18855374
2479194	512802	CHEMBL458727	269.32	Oc1ccc(-c2cnc(-c3cccc(O)c3)s2)cc1	A	J. Med. Chem.	2008	51	21	6725	6739	C15H11NO2S	537987	=	7.8	10'-6 cm/s	Papp	44728	Apparent permeability across human Caco-2 cells at 50 uM	Homo sapiens		Caco-2	Autocuration	18855374
2479871	512955	CHEMBL457323	268.34	Oc1ccc(-c2ccc(-c3cccc(O)c3)s2)cc1	A	J. Med. Chem.	2008	51	21	6725	6739	C16H12O2S	537987	=	22	10'-6 cm/s	Papp	44728	Apparent permeability across human Caco-2 cells at 50 uM	Homo sapiens		Caco-2	Autocuration	18855374
2479205	513017	CHEMBL462513	268.34	Oc1ccc(-c2cc(-c3cccc(O)c3)cs2)cc1	A	J. Med. Chem.	2008	51	21	6725	6739	C16H12O2S	537987	=	14.4	10'-6 cm/s	Papp	44728	Apparent permeability across human Caco-2 cells at 50 uM	Homo sapiens		Caco-2	Autocuration	18855374
2479204	513094	CHEMBL502908	262.31	Oc1cccc(-c2ccc(-c3cccc(O)c3)cc2)c1	A	J. Med. Chem.	2008	51	21	6725	6739	C18H14O2	537987	=	12.5	10'-6 cm/s	Papp	44728	Apparent permeability across human Caco-2 cells at 50 uM	Homo sapiens		Caco-2	Autocuration	18855374
2477347	380286	CHEMBL425647	539.99	Cc1ccccc1NC(=O)Nc1ccc(CC(=O)N2C[C@@H](F)C[C@H]2COc2ccc(C(=O)O)cc2)cc1Cl	A	Bioorg. Med. Chem.	2008	16	23	9991	10000	C28H27ClFN3O5	536257	=	2.7	10'-6 cm/s	Papp	44753	Apparent permeability from apical to basolateral side of MDCK cell membrane at 10 uM after 1 hr	Canis lupus familiaris		MDCK	Autocuration	18952443	2.7	10^-6cm/s	MDCK
2477390	512456	CHEMBL456347	639.31	O=C(Nc1cc(Cl)c(CC(=O)N2C[C@@H](F)C[C@H]2COc2ccc(C(=O)O)cc2)cc1Cl)Nc1ccccc1Br	A	Bioorg. Med. Chem.	2008	16	23	9991	10000	C27H23BrCl2FN3O5	536257	<	6	10'-6 cm/s	Papp	44753	Apparent permeability from apical to basolateral side of MDCK cell membrane at 10 uM after 1 hr	Canis lupus familiaris		MDCK	Autocuration	18952443	6	10^-6cm/s	MDCK
2477389	512457	CHEMBL456348	618.89	Cc1cc(NC(=O)Nc2ccccc2Br)c(Cl)cc1CC(=O)N1C[C@@H](F)C[C@H]1COc1ccc(C(=O)O)cc1	A	Bioorg. Med. Chem.	2008	16	23	9991	10000	C28H26BrClFN3O5	536257	=	4.7	10'-6 cm/s	Papp	44753	Apparent permeability from apical to basolateral side of MDCK cell membrane at 10 uM after 1 hr	Canis lupus familiaris		MDCK	Autocuration	18952443	4.7	10^-6cm/s	MDCK
2477388	512458	CHEMBL458484	557.98	Cc1c(F)cccc1NC(=O)Nc1ccc(CC(=O)N2C[C@@H](F)C[C@H]2COc2ccc(C(=O)O)cc2)cc1Cl	A	Bioorg. Med. Chem.	2008	16	23	9991	10000	C28H26ClF2N3O5	536257	=	2.4	10'-6 cm/s	Papp	44753	Apparent permeability from apical to basolateral side of MDCK cell membrane at 10 uM after 1 hr	Canis lupus familiaris		MDCK	Autocuration	18952443	2.4	10^-6cm/s	MDCK
2477387	512552	CHEMBL515348	557.98	Cc1cc(F)ccc1NC(=O)Nc1ccc(CC(=O)N2C[C@@H](F)C[C@H]2COc2ccc(C(=O)O)cc2)cc1Cl	A	Bioorg. Med. Chem.	2008	16	23	9991	10000	C28H26ClF2N3O5	536257	=	1.2	10'-6 cm/s	Papp	44753	Apparent permeability from apical to basolateral side of MDCK cell membrane at 10 uM after 1 hr	Canis lupus familiaris		MDCK	Autocuration	18952443	1.2	10^-6cm/s	MDCK
2477386	512700	CHEMBL457223	557.98	Cc1ccc(F)cc1NC(=O)Nc1ccc(CC(=O)N2C[C@@H](F)C[C@H]2COc2ccc(C(=O)O)cc2)cc1Cl	A	Bioorg. Med. Chem.	2008	16	23	9991	10000	C28H26ClF2N3O5	536257	=	2.6	10'-6 cm/s	Papp	44753	Apparent permeability from apical to basolateral side of MDCK cell membrane at 10 uM after 1 hr	Canis lupus familiaris		MDCK	Autocuration	18952443	2.6	10^-6cm/s	MDCK
2477394	513515	CHEMBL456180	578.4	O=C(Nc1ccccc1Cl)Nc1cc(F)c(CC(=O)N2C[C@@H](F)C[C@H]2COc2ccc(C(=O)O)cc2)cc1Cl	A	Bioorg. Med. Chem.	2008	16	23	9991	10000	C27H23Cl2F2N3O5	536257	=	5.8	10'-6 cm/s	Papp	44753	Apparent permeability from apical to basolateral side of MDCK cell membrane at 10 uM after 1 hr	Canis lupus familiaris		MDCK	Autocuration	18952443	5.8	10^-6cm/s	MDCK
2477396	513584	CHEMBL456814	574.44	Cc1ccccc1NC(=O)Nc1cc(Cl)c(CC(=O)N2C[C@@H](F)C[C@H]2COc2ccc(C(=O)O)cc2)cc1Cl	A	Bioorg. Med. Chem.	2008	16	23	9991	10000	C28H26Cl2FN3O5	536257	=	5.4	10'-6 cm/s	Papp	44753	Apparent permeability from apical to basolateral side of MDCK cell membrane at 10 uM after 1 hr	Canis lupus familiaris		MDCK	Autocuration	18952443	5.4	10^-6cm/s	MDCK
2477397	513585	CHEMBL456815	557.98	Cc1ccccc1NC(=O)Nc1cc(F)c(CC(=O)N2C[C@@H](F)C[C@H]2COc2ccc(C(=O)O)cc2)cc1Cl	A	Bioorg. Med. Chem.	2008	16	23	9991	10000	C28H26ClF2N3O5	536257	=	2.8	10'-6 cm/s	Papp	44753	Apparent permeability from apical to basolateral side of MDCK cell membrane at 10 uM after 1 hr	Canis lupus familiaris		MDCK	Autocuration	18952443	2.8	10^-6cm/s	MDCK
2477395	513586	CHEMBL515662	554.02	Cc1cc(NC(=O)Nc2ccccc2C)c(Cl)cc1CC(=O)N1C[C@@H](F)C[C@H]1COc1ccc(C(=O)O)cc1	A	Bioorg. Med. Chem.	2008	16	23	9991	10000	C29H29ClFN3O5	536257	=	1.8	10'-6 cm/s	Papp	44753	Apparent permeability from apical to basolateral side of MDCK cell membrane at 10 uM after 1 hr	Canis lupus familiaris		MDCK	Autocuration	18952443	1.8	10^-6cm/s	MDCK
2477393	513662	CHEMBL456399	594.85	O=C(Nc1ccccc1Cl)Nc1cc(Cl)c(CC(=O)N2C[C@@H](F)C[C@H]2COc2ccc(C(=O)O)cc2)cc1Cl	A	Bioorg. Med. Chem.	2008	16	23	9991	10000	C27H23Cl3FN3O5	536257	=	8.9	10'-6 cm/s	Papp	44753	Apparent permeability from apical to basolateral side of MDCK cell membrane at 10 uM after 1 hr	Canis lupus familiaris		MDCK	Autocuration	18952443	8.9	10^-6cm/s	MDCK
2477392	513663	CHEMBL456608	574.44	Cc1cc(NC(=O)Nc2ccccc2Cl)c(Cl)cc1CC(=O)N1C[C@@H](F)C[C@H]1COc1ccc(C(=O)O)cc1	A	Bioorg. Med. Chem.	2008	16	23	9991	10000	C28H26Cl2FN3O5	536257	=	3.5	10'-6 cm/s	Papp	44753	Apparent permeability from apical to basolateral side of MDCK cell membrane at 10 uM after 1 hr	Canis lupus familiaris		MDCK	Autocuration	18952443	3.5	10^-6cm/s	MDCK
2477391	513664	CHEMBL515819	622.85	O=C(Nc1cc(F)c(CC(=O)N2C[C@@H](F)C[C@H]2COc2ccc(C(=O)O)cc2)cc1Cl)Nc1ccccc1Br	A	Bioorg. Med. Chem.	2008	16	23	9991	10000	C27H23BrClF2N3O5	536257	=	6.5	10'-6 cm/s	Papp	44753	Apparent permeability from apical to basolateral side of MDCK cell membrane at 10 uM after 1 hr	Canis lupus familiaris		MDCK	Autocuration	18952443	6.5	10^-6cm/s	MDCK
2399879	516285	CHEMBL506515	736.92	COc1ccc2c(O[C@@H]3C[C@H]4C(=O)N[C@]5(C(=O)NS(=O)(=O)C6CC6)C[C@H]5/C=C\CCCCCNC(=O)N4C3)cc(-c3nc(C(C)C)cs3)nc2c1	A	Bioorg. Med. Chem. Lett.	2008	18	23	6189	6193	C36H44N6O7S2	493386	=	10	10'-6 cm/s	Papp	45883	Apparent permeability across apical to basolateral side in human Caco-2 cells	Homo sapiens		Caco-2	Autocuration	18954982
2399891	516287	CHEMBL500009	722.89	COc1ccc2c(O[C@@H]3C[C@H]4C(=O)N[C@]5(C(=O)NS(=O)(=O)C6CC6)C[C@H]5/C=C\CCCCNC(=O)N4C3)cc(-c3nc(C(C)C)cs3)nc2c1	A	Bioorg. Med. Chem. Lett.	2008	18	23	6189	6193	C35H42N6O7S2	493386	=	3	10'-6 cm/s	Papp	45883	Apparent permeability across apical to basolateral side in human Caco-2 cells	Homo sapiens		Caco-2	Autocuration	18954982
2399873	516289	CHEMBL443727	694.84	COc1ccc2c(O[C@@H]3C[C@H]4C(=O)N[C@]5(C(=O)NS(=O)(=O)C6CC6)C[C@H]5/C=C\CCCCCNC(=O)N4C3)cc(-c3nccs3)nc2c1	A	Bioorg. Med. Chem. Lett.	2008	18	23	6189	6193	C33H38N6O7S2	493386	=	0.4	10'-6 cm/s	Papp	45883	Apparent permeability across apical to basolateral side in human Caco-2 cells	Homo sapiens		Caco-2	Autocuration	18954982
2399877	516291	CHEMBL506378	750.94	COc1ccc2c(O[C@@H]3C[C@H]4C(=O)N[C@]5(C(=O)NS(=O)(=O)C6(C)CC6)C[C@H]5/C=C\CCCCCNC(=O)N4C3)cc(-c3nc(C(C)C)cs3)nc2c1	A	Bioorg. Med. Chem. Lett.	2008	18	23	6189	6193	C37H46N6O7S2	493386	=	30	10'-6 cm/s	Papp	45883	Apparent permeability across apical to basolateral side in human Caco-2 cells	Homo sapiens		Caco-2	Autocuration	18954982
2399876	516292	CHEMBL505440	750.94	COc1ccc2c(O[C@@H]3C[C@H]4C(=O)N[C@]5(C(=O)NS(=O)(=O)C6CC6)C[C@H]5/C=C\CCCCCNC(=O)N4C3)cc(-c3nc(C(C)C)cs3)nc2c1C	A	Bioorg. Med. Chem. Lett.	2008	18	23	6189	6193	C37H46N6O7S2	493386	=	0.4	10'-6 cm/s	Papp	45883	Apparent permeability across apical to basolateral side in human Caco-2 cells	Homo sapiens		Caco-2	Autocuration	18954982
2399875	516293	CHEMBL444708	771.36	COc1ccc2c(O[C@@H]3C[C@H]4C(=O)N[C@]5(C(=O)NS(=O)(=O)C6CC6)C[C@H]5/C=C\CCCCCNC(=O)N4C3)cc(-c3nc(C(C)C)cs3)nc2c1Cl	A	Bioorg. Med. Chem. Lett.	2008	18	23	6189	6193	C36H43ClN6O7S2	493386	=	22	10'-6 cm/s	Papp	45883	Apparent permeability across apical to basolateral side in human Caco-2 cells	Homo sapiens		Caco-2	Autocuration	18954982
2399874	516295	CHEMBL489267	785.39	COc1ccc2c(O[C@@H]3C[C@H]4C(=O)N[C@]5(C(=O)NS(=O)(=O)C6(C)CC6)C[C@H]5/C=C\CCCCCNC(=O)N4C3)cc(-c3nc(C(C)C)cs3)nc2c1Cl	A	Bioorg. Med. Chem. Lett.	2008	18	23	6189	6193	C37H45ClN6O7S2	493386	=	29	10'-6 cm/s	Papp	45883	Apparent permeability across apical to basolateral side in human Caco-2 cells	Homo sapiens		Caco-2	Autocuration	18954982
2384149	475247	CHEMBL480558	311.86	CCC(CC)[C@@H](CO)NS(=O)(=O)c1ccc(Cl)s1	A	J. Med. Chem.	2008	51	23	7348	7351	C11H18ClNO3S2	496093	=	43	10'6cm/s	Papp	45347	Apparent permeability from basolateral to apical side in human Caco-2 cells	Homo sapiens		Caco-2	Autocuration	19012391
2384150	475247	CHEMBL480558	311.86	CCC(CC)[C@@H](CO)NS(=O)(=O)c1ccc(Cl)s1	A	J. Med. Chem.	2008	51	23	7348	7351	C11H18ClNO3S2	496092	=	50	10'6cm/s	Papp	45347	Apparent permeability from apical to basolateral side in human Caco-2 cells	Homo sapiens		Caco-2	Autocuration	19012391
2407881	426296	CHEMBL404663	531.55	CS(=O)(=O)Nc1ccc2c(c1)S(=O)(=O)N=C(c1c(O)c3cccn3n(Cc3ccc(F)cc3)c1=O)N2	A	Bioorg. Med. Chem. Lett.	2009	19	2	451	458	C22H18FN5O6S2	565128	=	0.1	10'-6 cm/s	Papp	46365	Apparent permeability across human Caco-2 cells from apical to basolateral side in human Caco2 cell membrane	Homo sapiens		Caco-2	Autocuration	19054673
2407882	493853	CHEMBL498376	511.63	CC(C)(C)CCN1C(=O)C(C2=NS(=O)(=O)c3cc(NS(C)(=O)=O)ccc3N2)=C(O)C2CCCN21	A	Bioorg. Med. Chem. Lett.	2009	19	2	451	458	C21H29N5O6S2	565128	=	0.44	10'-6 cm/s	Papp	46365	Apparent permeability across human Caco-2 cells from apical to basolateral side in human Caco2 cell membrane	Homo sapiens		Caco-2	Autocuration	19054673
2407883	497453	CHEMBL514229	496.61	CC(C)CCN1C(=O)C(C2=NS(=O)(=O)c3cc(NS(C)(=O)=O)ccc3N2)=C(O)C2CCCC21	A	Bioorg. Med. Chem. Lett.	2009	19	2	451	458	C21H28N4O6S2	565128	=	3.3	10'-6 cm/s	Papp	46365	Apparent permeability across human Caco-2 cells from apical to basolateral side in human Caco2 cell membrane	Homo sapiens		Caco-2	Autocuration	19054673
2407884	497733	CHEMBL516253	510.64	CC(C)CCN1C(=O)C(C2=NS(=O)(=O)c3cc(NS(C)(=O)=O)ccc3N2)=C(O)C2CCCCC21	A	Bioorg. Med. Chem. Lett.	2009	19	2	451	458	C22H30N4O6S2	565128	=	3.1	10'-6 cm/s	Papp	46365	Apparent permeability across human Caco-2 cells from apical to basolateral side in human Caco2 cell membrane	Homo sapiens		Caco-2	Autocuration	19054673
2407885	497798	CHEMBL476806	534.59	CS(=O)(=O)Nc1ccc2c(c1)S(=O)(=O)N=C(C1=C(O)[C@H]3CCC[C@H]3N(Cc3ccc(F)cc3)C1=O)N2	A	Bioorg. Med. Chem. Lett.	2009	19	2	451	458	C23H23FN4O6S2	565128	=	1.6	10'-6 cm/s	Papp	46365	Apparent permeability across human Caco-2 cells from apical to basolateral side in human Caco2 cell membrane	Homo sapiens		Caco-2	Autocuration	19054673
2407886	497799	CHEMBL477014	534.59	CS(=O)(=O)Nc1ccc2c(c1)S(=O)(=O)NC(C1=C(O)[C@@H]3CCC[C@@H]3N(Cc3ccc(F)cc3)C1=O)=N2	A	Bioorg. Med. Chem. Lett.	2009	19	2	451	458	C23H23FN4O6S2	565128	=	0.88	10'-6 cm/s	Papp	46365	Apparent permeability across human Caco-2 cells from apical to basolateral side in human Caco2 cell membrane	Homo sapiens		Caco-2	Autocuration	19054673
2407887	497869	CHEMBL473464	548.62	CS(=O)(=O)Nc1ccc2c(c1)S(=O)(=O)N=C(C1=C(O)[C@H]3CCCC[C@H]3N(Cc3ccc(F)cc3)C1=O)N2	A	Bioorg. Med. Chem. Lett.	2009	19	2	451	458	C24H25FN4O6S2	565128	=	0.67	10'-6 cm/s	Papp	46365	Apparent permeability across human Caco-2 cells from apical to basolateral side in human Caco2 cell membrane	Homo sapiens		Caco-2	Autocuration	19054673
2407888	497870	CHEMBL515562	548.62	CS(=O)(=O)Nc1ccc2c(c1)S(=O)(=O)N=C(C1=C(O)[C@@H]3CCCC[C@@H]3N(Cc3ccc(F)cc3)C1=O)N2	A	Bioorg. Med. Chem. Lett.	2009	19	2	451	458	C24H25FN4O6S2	565128	=	1	10'-6 cm/s	Papp	46365	Apparent permeability across human Caco-2 cells from apical to basolateral side in human Caco2 cell membrane	Homo sapiens		Caco-2	Autocuration	19054673
2407889	498023	CHEMBL474681	552.58	CS(=O)(=O)Nc1ccc2c(c1)S(=O)(=O)N=C(C1=C(O)[C@H]3CCC[C@H]3N(Cc3ccc(F)c(F)c3)C1=O)N2	A	Bioorg. Med. Chem. Lett.	2009	19	2	451	458	C23H22F2N4O6S2	565128	=	0.83	10'-6 cm/s	Papp	46365	Apparent permeability across human Caco-2 cells from apical to basolateral side in human Caco2 cell membrane	Homo sapiens		Caco-2	Autocuration	19054673
2407878	498454	CHEMBL476270	562.64	CS(=O)(=O)Nc1ccc2c(c1)S(=O)(=O)N=C(C1=C(O)C3CCCCCC3N(Cc3ccc(F)cc3)C1=O)N2	A	Bioorg. Med. Chem. Lett.	2009	19	2	451	458	C25H27FN4O6S2	565128	=	0.95	10'-6 cm/s	Papp	46365	Apparent permeability across human Caco-2 cells from apical to basolateral side in human Caco2 cell membrane	Homo sapiens		Caco-2	Autocuration	19054673
2407879	498456	CHEMBL476271	510.64	CC(C)(C)CCN1C(=O)C(C2=NS(=O)(=O)c3cc(NS(C)(=O)=O)ccc3N2)=C(O)C2CCCC21	A	Bioorg. Med. Chem. Lett.	2009	19	2	451	458	C22H30N4O6S2	565128	=	4.15	10'-6 cm/s	Papp	46365	Apparent permeability across human Caco-2 cells from apical to basolateral side in human Caco2 cell membrane	Homo sapiens		Caco-2	Autocuration	19054673
2407880	498457	CHEMBL477948	524.67	CC(C)(C)CCN1C(=O)C(C2=NS(=O)(=O)c3cc(NS(C)(=O)=O)ccc3N2)=C(O)C2CCCCC21	A	Bioorg. Med. Chem. Lett.	2009	19	2	451	458	C23H32N4O6S2	565128	=	3.1	10'-6 cm/s	Papp	46365	Apparent permeability across human Caco-2 cells from apical to basolateral side in human Caco2 cell membrane	Homo sapiens		Caco-2	Autocuration	19054673
2284703	457454	CHEMBL458518	596.62	CCCCC(COC(=O)C(C)(C)C)NP(=O)(OC[C@H]1O[C@@H](n2ccc(N)nc2=O)[C@](C)(O)[C@@H]1O)Oc1ccccc1	A	Bioorg. Med. Chem. Lett.	2009	19	5	1392	1395	C27H41N4O9P	543042	=	1.4	10'6cm/s	Papp	46083	Permeability across human CaCo2 cells	Homo sapiens		Caco-2	Autocuration	19181520
5154337	1788	CHEMBL32	401.44	COc1c(N2C[C@@H]3CCCN[C@@H]3C2)c(F)cc2c(=O)c(C(=O)O)cn(C3CC3)c12	A	Antimicrob. Agents Chemother.	2009	53	4	1457	1462	C21H24FN3O4	704549	=	13.6	10'-6 cm/s	Papp	54859	P-glycoprotein-mediated transport in human Calu3 cells expressing P-glycoprotein assessed as maximum apparent permeability from basolateral to apical side	Homo sapiens		Calu-3	Autocuration	19188390
5154338	1788	CHEMBL32	401.44	COc1c(N2C[C@@H]3CCCN[C@@H]3C2)c(F)cc2c(=O)c(C(=O)O)cn(C3CC3)c12	A	Antimicrob. Agents Chemother.	2009	53	4	1457	1462	C21H24FN3O4	704550	=	8.05	10'-6 cm/s	Papp	54859	P-glycoprotein-mediated transport in human Calu3 cells expressing P-glycoprotein assessed as maximum apparent permeability from apical to basolateral side at 50 uM in presence of 100 uM of p-glycoprotein and MRP inhibitor verapamil	Homo sapiens		Calu-3	Autocuration	19188390
5154339	1788	CHEMBL32	401.44	COc1c(N2C[C@@H]3CCCN[C@@H]3C2)c(F)cc2c(=O)c(C(=O)O)cn(C3CC3)c12	A	Antimicrob. Agents Chemother.	2009	53	4	1457	1462	C21H24FN3O4	704551	=	8.87	10'-6 cm/s	Papp	54859	P-glycoprotein-mediated transport in human Calu3 cells expressing P-glycoprotein assessed as maximum apparent permeability from apical to basolateral side at 50 uM in presence of 3 uM P-gp inhibitor PSC-833	Homo sapiens		Calu-3	Autocuration	19188390
5154340	1788	CHEMBL32	401.44	COc1c(N2C[C@@H]3CCCN[C@@H]3C2)c(F)cc2c(=O)c(C(=O)O)cn(C3CC3)c12	A	Antimicrob. Agents Chemother.	2009	53	4	1457	1462	C21H24FN3O4	704552	=	4.42	10'-6 cm/s	Papp	54859	P-glycoprotein-mediated transport in human Calu3 cells expressing P-glycoprotein assessed as maximum apparent permeability from apical to basolateral side at 50 uM in presence of 100 uM of MRP inhibitor Probenecid	Homo sapiens		Calu-3	Autocuration	19188390
5154341	1788	CHEMBL32	401.44	COc1c(N2C[C@@H]3CCCN[C@@H]3C2)c(F)cc2c(=O)c(C(=O)O)cn(C3CC3)c12	A	Antimicrob. Agents Chemother.	2009	53	4	1457	1462	C21H24FN3O4	704553	=	4.35	10'-6 cm/s	Papp	54859	P-glycoprotein-mediated transport in human Calu3 cells expressing P-glycoprotein assessed as maximum apparent permeability from apical to basolateral side at 50 uM in presence of in presence of 10 uM of p-glycoprotein and MRP transport inducer rifampin	Homo sapiens		Calu-3	Autocuration	19188390
5154342	1788	CHEMBL32	401.44	COc1c(N2C[C@@H]3CCCN[C@@H]3C2)c(F)cc2c(=O)c(C(=O)O)cn(C3CC3)c12	A	Antimicrob. Agents Chemother.	2009	53	4	1457	1462	C21H24FN3O4	704554	=	4.08	10'-6 cm/s	Papp	54859	P-glycoprotein-mediated transport in human Calu3 cells expressing P-glycoprotein assessed as maximum apparent permeability from apical to basolateral side at 50 uM in presence of in presence of 25 uM of p-glycoprotein and MRP transport inducer rifampin	Homo sapiens		Calu-3	Autocuration	19188390
5154343	1788	CHEMBL32	401.44	COc1c(N2C[C@@H]3CCCN[C@@H]3C2)c(F)cc2c(=O)c(C(=O)O)cn(C3CC3)c12	A	Antimicrob. Agents Chemother.	2009	53	4	1457	1462	C21H24FN3O4	704555	=	8.07	10'-6 cm/s	Papp	54859	P-glycoprotein-mediated transport in human Calu3 cells expressing P-glycoprotein assessed as maximum apparent permeability from basolateral to apical side at 50 uM in presence of 100 uM of p-glycoprotein and MRP inhibitor verapamil	Homo sapiens		Calu-3	Autocuration	19188390
5155426	1788	CHEMBL32	401.44	COc1c(N2C[C@@H]3CCCN[C@@H]3C2)c(F)cc2c(=O)c(C(=O)O)cn(C3CC3)c12	A	Antimicrob. Agents Chemother.	2009	53	4	1457	1462	C21H24FN3O4	704556	=	7.74	10'-6 cm/s	Papp	54859	P-glycoprotein-mediated transport in human Calu3 cells expressing P-glycoprotein assessed as maximum apparent permeability from basolateral to apical side at 50 uM in presence of 3 uM P-gp inhibitor PSC-833	Homo sapiens		Calu-3	Autocuration	19188390
5155427	1788	CHEMBL32	401.44	COc1c(N2C[C@@H]3CCCN[C@@H]3C2)c(F)cc2c(=O)c(C(=O)O)cn(C3CC3)c12	A	Antimicrob. Agents Chemother.	2009	53	4	1457	1462	C21H24FN3O4	704557	=	9.58	10'-6 cm/s	Papp	54859	P-glycoprotein-mediated transport in human Calu3 cells expressing P-glycoprotein assessed as maximum apparent permeability from basolateral to apical side at 50 uM in presence of 100 uM of MRP inhibitor Probenecid	Homo sapiens		Calu-3	Autocuration	19188390
5155428	1788	CHEMBL32	401.44	COc1c(N2C[C@@H]3CCCN[C@@H]3C2)c(F)cc2c(=O)c(C(=O)O)cn(C3CC3)c12	A	Antimicrob. Agents Chemother.	2009	53	4	1457	1462	C21H24FN3O4	704558	=	11.86	10'-6 cm/s	Papp	54859	P-glycoprotein-mediated transport in human Calu3 cells expressing P-glycoprotein assessed as maximum apparent permeability from basolateral to apical side at 50 uM in presence of in presence of 10 uM of p-glycoprotein and MRP transport inducer rifampin	Homo sapiens		Calu-3	Autocuration	19188390
5155429	1788	CHEMBL32	401.44	COc1c(N2C[C@@H]3CCCN[C@@H]3C2)c(F)cc2c(=O)c(C(=O)O)cn(C3CC3)c12	A	Antimicrob. Agents Chemother.	2009	53	4	1457	1462	C21H24FN3O4	704559	=	12.48	10'-6 cm/s	Papp	54859	P-glycoprotein-mediated transport in human Calu3 cells expressing P-glycoprotein assessed as maximum apparent permeability from basolateral to apical side at 50 uM in presence of in presence of 25 uM of p-glycoprotein and MRP transport inducer rifampin	Homo sapiens		Calu-3	Autocuration	19188390
5155430	1788	CHEMBL32	401.44	COc1c(N2C[C@@H]3CCCN[C@@H]3C2)c(F)cc2c(=O)c(C(=O)O)cn(C3CC3)c12	A	Antimicrob. Agents Chemother.	2009	53	4	1457	1462	C21H24FN3O4	704560	=	1	10'-6 cm/s	Papp	54859	P-glycoprotein-mediated transport in human Calu3 cells assessed as efflux ratio of permeability from apical to basolateral side over basolateral to apical side at 50 uM in presence of 100 uM of p-glycoprotein and MRP inhibitor verapamil	Homo sapiens		Calu-3	Autocuration	19188390
5155431	1788	CHEMBL32	401.44	COc1c(N2C[C@@H]3CCCN[C@@H]3C2)c(F)cc2c(=O)c(C(=O)O)cn(C3CC3)c12	A	Antimicrob. Agents Chemother.	2009	53	4	1457	1462	C21H24FN3O4	704561	=	0.9	10'-6 cm/s	Papp	54859	P-glycoprotein-mediated transport in human Calu3 cells assessed as efflux ratio of permeability from apical to basolateral side over basolateral to apical side at 50 uM in presence of 3 uM of p-glycoprotein transport inhibitor PSC-833	Homo sapiens		Calu-3	Autocuration	19188390
5155432	1788	CHEMBL32	401.44	COc1c(N2C[C@@H]3CCCN[C@@H]3C2)c(F)cc2c(=O)c(C(=O)O)cn(C3CC3)c12	A	Antimicrob. Agents Chemother.	2009	53	4	1457	1462	C21H24FN3O4	704562	=	2.2	10'-6 cm/s	Papp	54859	P-glycoprotein-mediated transport in human Calu3 cells assessed as efflux ratio of permeability from apical to basolateral side over basolateral to apical side at 50 uM in presence of 100 uM of MRP inhibitor Probenecid	Homo sapiens		Calu-3	Autocuration	19188390
5155433	1788	CHEMBL32	401.44	COc1c(N2C[C@@H]3CCCN[C@@H]3C2)c(F)cc2c(=O)c(C(=O)O)cn(C3CC3)c12	A	Antimicrob. Agents Chemother.	2009	53	4	1457	1462	C21H24FN3O4	704715	=	2.7	10'-6 cm/s	Papp	54859	P-glycoprotein-mediated transport in human Calu3 cells assessed as efflux ratio of permeability from apical to basolateral side over basolateral to apical side at 50 uM in presence of 10 uM of p-glycoprotein and MRP transport inducer rifampin	Homo sapiens		Calu-3	Autocuration	19188390
5155434	1788	CHEMBL32	401.44	COc1c(N2C[C@@H]3CCCN[C@@H]3C2)c(F)cc2c(=O)c(C(=O)O)cn(C3CC3)c12	A	Antimicrob. Agents Chemother.	2009	53	4	1457	1462	C21H24FN3O4	704716	=	3.1	10'-6 cm/s	Papp	54859	P-glycoprotein-mediated transport in human Calu3 cells assessed as efflux ratio of permeability from apical to basolateral side over basolateral to apical side at 50 uM in presence of 25 uM of p-glycoprotein and MRP transport inducer rifampin	Homo sapiens		Calu-3	Autocuration	19188390
5155435	1788	CHEMBL32	401.44	COc1c(N2C[C@@H]3CCCN[C@@H]3C2)c(F)cc2c(=O)c(C(=O)O)cn(C3CC3)c12	A	Antimicrob. Agents Chemother.	2009	53	4	1457	1462	C21H24FN3O4	704717	=	13.6	10'-6 cm/s	Papp	54859	Apparent passive permeability across human Calu3 cells at < 10 ug/ml	Homo sapiens		Calu-3	Autocuration	19188390
5155438	1788	CHEMBL32	401.44	COc1c(N2C[C@@H]3CCCN[C@@H]3C2)c(F)cc2c(=O)c(C(=O)O)cn(C3CC3)c12	A	Antimicrob. Agents Chemother.	2009	53	4	1457	1462	C21H24FN3O4	704720	=	7.9	10'-6 cm/s	Papp	54859	Apparent passive permeability across human Calu3 cells at 350 ug/ml	Homo sapiens		Calu-3	Autocuration	19188390
5155441	1788	CHEMBL32	401.44	COc1c(N2C[C@@H]3CCCN[C@@H]3C2)c(F)cc2c(=O)c(C(=O)O)cn(C3CC3)c12	A	Antimicrob. Agents Chemother.	2009	53	4	1457	1462	C21H24FN3O4	704723	=	7.9	10'-6 cm/s	Papp	54859	P-glycoprotein-mediated transport in human Calu3 cells expressing P-glycoprotein assessed as minimum apparent permeability from basolateral to apical side	Homo sapiens		Calu-3	Autocuration	19188390
5155445	1788	CHEMBL32	401.44	COc1c(N2C[C@@H]3CCCN[C@@H]3C2)c(F)cc2c(=O)c(C(=O)O)cn(C3CC3)c12	A	Antimicrob. Agents Chemother.	2009	53	4	1457	1462	C21H24FN3O4	704724	=	5.25	10'-6 cm/s	Papp	54859	P-glycoprotein-mediated transport in human Calu3 cells expressing P-glycoprotein assessed as maximum apparent permeability from apical to basolateral side at 50 uM	Homo sapiens		Calu-3	Autocuration	19188390
5155446	1788	CHEMBL32	401.44	COc1c(N2C[C@@H]3CCCN[C@@H]3C2)c(F)cc2c(=O)c(C(=O)O)cn(C3CC3)c12	A	Antimicrob. Agents Chemother.	2009	53	4	1457	1462	C21H24FN3O4	704725	=	10.53	10'-6 cm/s	Papp	54859	P-glycoprotein-mediated transport in human Calu3 cells expressing P-glycoprotein assessed as maximum apparent permeability from basolateral to apical side at 50 uM	Homo sapiens		Calu-3	Autocuration	19188390
2271936	478035	CHEMBL494161	474.3	COc1cc(C(C)C)c(Oc2cnc(NC(CO)CO)nc2N)cc1I	A	Bioorg. Med. Chem. Lett.	2009	19	6	1632	1635	C17H23IN4O4	562368	=	9.43	10'-6 cm/s	Papp	46133	Apparent permeability from apical to basolateral side of human Caco-2 cells	Homo sapiens		Caco-2	Autocuration	19231178
2273984	477612	CHEMBL493757	392.91	O=S(=O)(c1ccc2c(c1)CCNCC2)N1CC(Oc2cccc(Cl)c2)C1	A	Bioorg. Med. Chem. Lett.	2009	19	7	1871	1875	C19H21ClN2O3S	567055	=	12	10'-6 cm/s	Papp	46184	Apparent permeability from apical to basolateral side of MDCK cells expressing mdr1	Canis lupus familiaris		MDCK	Autocuration	19269173	12	10^-6cm/s	MDCK-MDR1
2273989	477612	CHEMBL493757	392.91	O=S(=O)(c1ccc2c(c1)CCNCC2)N1CC(Oc2cccc(Cl)c2)C1	A	Bioorg. Med. Chem. Lett.	2009	19	7	1871	1875	C19H21ClN2O3S	567056	=	20	10'-6 cm/s	Papp	46184	Apparent permeability from basolateral to apical side of MDCK cells expressing mdr1	Canis lupus familiaris		MDCK	Autocuration	19269173	20	10^-6cm/s	removed
2273985	477614	CHEMBL448971	406.94	O=S(=O)(c1ccc2c(c1)CCNCC2)N1CC[C@@H](Oc2ccccc2Cl)C1	A	Bioorg. Med. Chem. Lett.	2009	19	7	1871	1875	C20H23ClN2O3S	567055	=	15	10'-6 cm/s	Papp	46184	Apparent permeability from apical to basolateral side of MDCK cells expressing mdr1	Canis lupus familiaris		MDCK	Autocuration	19269173	15	10^-6cm/s	MDCK-MDR1
2273996	477614	CHEMBL448971	406.94	O=S(=O)(c1ccc2c(c1)CCNCC2)N1CC[C@@H](Oc2ccccc2Cl)C1	A	Bioorg. Med. Chem. Lett.	2009	19	7	1871	1875	C20H23ClN2O3S	567056	=	34	10'-6 cm/s	Papp	46184	Apparent permeability from basolateral to apical side of MDCK cells expressing mdr1	Canis lupus familiaris		MDCK	Autocuration	19269173	34	10^-6cm/s	removed
2273993	477683	CHEMBL493950	330.45	CN(Cc1ccccc1)S(=O)(=O)c1ccc2c(c1)CCNCC2	A	Bioorg. Med. Chem. Lett.	2009	19	7	1871	1875	C18H22N2O2S	567055	=	29	10'-6 cm/s	Papp	46184	Apparent permeability from apical to basolateral side of MDCK cells expressing mdr1	Canis lupus familiaris		MDCK	Autocuration	19269173	29	10^-6cm/s	MDCK-MDR1
2273994	477683	CHEMBL493950	330.45	CN(Cc1ccccc1)S(=O)(=O)c1ccc2c(c1)CCNCC2	A	Bioorg. Med. Chem. Lett.	2009	19	7	1871	1875	C18H22N2O2S	567056	=	33	10'-6 cm/s	Papp	46184	Apparent permeability from basolateral to apical side of MDCK cells expressing mdr1	Canis lupus familiaris		MDCK	Autocuration	19269173	33	10^-6cm/s	removed
2273988	477688	CHEMBL492556	372.49	CN(CC1COc2ccccc21)S(=O)(=O)c1ccc2c(c1)CCNCC2	A	Bioorg. Med. Chem. Lett.	2009	19	7	1871	1875	C20H24N2O3S	567055	=	18	10'-6 cm/s	Papp	46184	Apparent permeability from apical to basolateral side of MDCK cells expressing mdr1	Canis lupus familiaris		MDCK	Autocuration	19269173	18	10^-6cm/s	MDCK-MDR1
2273995	477688	CHEMBL492556	372.49	CN(CC1COc2ccccc21)S(=O)(=O)c1ccc2c(c1)CCNCC2	A	Bioorg. Med. Chem. Lett.	2009	19	7	1871	1875	C20H24N2O3S	567056	=	34	10'-6 cm/s	Papp	46184	Apparent permeability from basolateral to apical side of MDCK cells expressing mdr1	Canis lupus familiaris		MDCK	Autocuration	19269173	34	10^-6cm/s	removed
2273986	477692	CHEMBL492301	420.96	O=S(=O)(c1ccc2c(c1)CCNCC2)N1CCC(Oc2ccccc2Cl)CC1	A	Bioorg. Med. Chem. Lett.	2009	19	7	1871	1875	C21H25ClN2O3S	567055	=	15	10'-6 cm/s	Papp	46184	Apparent permeability from apical to basolateral side of MDCK cells expressing mdr1	Canis lupus familiaris		MDCK	Autocuration	19269173	15	10^-6cm/s	MDCK-MDR1
2273992	477692	CHEMBL492301	420.96	O=S(=O)(c1ccc2c(c1)CCNCC2)N1CCC(Oc2ccccc2Cl)CC1	A	Bioorg. Med. Chem. Lett.	2009	19	7	1871	1875	C21H25ClN2O3S	567056	=	26	10'-6 cm/s	Papp	46184	Apparent permeability from basolateral to apical side of MDCK cells expressing mdr1	Canis lupus familiaris		MDCK	Autocuration	19269173	26	10^-6cm/s	removed
2273990	477695	CHEMBL521805	287.38	O=S(=O)(c1ccccc1)c1ccc2c(c1)CCNCC2	A	Bioorg. Med. Chem. Lett.	2009	19	7	1871	1875	C16H17NO2S	567055	=	21	10'-6 cm/s	Papp	46184	Apparent permeability from apical to basolateral side of MDCK cells expressing mdr1	Canis lupus familiaris		MDCK	Autocuration	19269173	21	10^-6cm/s	MDCK-MDR1
2273991	477695	CHEMBL521805	287.38	O=S(=O)(c1ccccc1)c1ccc2c(c1)CCNCC2	A	Bioorg. Med. Chem. Lett.	2009	19	7	1871	1875	C16H17NO2S	567056	=	25	10'-6 cm/s	Papp	46184	Apparent permeability from basolateral to apical side of MDCK cells expressing mdr1	Canis lupus familiaris		MDCK	Autocuration	19269173	25	10^-6cm/s	removed
2515599	459212	CHEMBL472992	366.42	O=C([C@@H]1C[C@H](N2CCN(c3ncccn3)CC2)CN1)N1C[C@@H](F)[C@H](F)C1	A	Bioorg. Med. Chem. Lett.	2009	19	7	1991	1995	C17H24F2N6O	499521	=	9.4	10'-6 cm/s	Papp	47179	Apparent permeability from basolateral to apical side in MDCK cells	Canis lupus familiaris		MDCK	Autocuration	19275964	9.4	10^-6cm/s	removed
2515675	459212	CHEMBL472992	366.42	O=C([C@@H]1C[C@H](N2CCN(c3ncccn3)CC2)CN1)N1C[C@@H](F)[C@H](F)C1	A	Bioorg. Med. Chem. Lett.	2009	19	7	1991	1995	C17H24F2N6O	499522	=	15.6	10'-6 cm/s	Papp	47179	Apparent permeability from apical to basolateral side in MDCK cells	Canis lupus familiaris		MDCK	Autocuration	19275964	15.6	10^-6cm/s	MDCK
2515598	459213	CHEMBL515869	402.4	O=C([C@@H]1C[C@H](N2CCN(c3ncccn3)CC2)CN1)N1CC(F)(F)C(F)(F)C1	A	Bioorg. Med. Chem. Lett.	2009	19	7	1991	1995	C17H22F4N6O	499521	=	11.5	10'-6 cm/s	Papp	47179	Apparent permeability from basolateral to apical side in MDCK cells	Canis lupus familiaris		MDCK	Autocuration	19275964	11.5	10^-6cm/s	removed
2515676	459213	CHEMBL515869	402.4	O=C([C@@H]1C[C@H](N2CCN(c3ncccn3)CC2)CN1)N1CC(F)(F)C(F)(F)C1	A	Bioorg. Med. Chem. Lett.	2009	19	7	1991	1995	C17H22F4N6O	499522	=	23	10'-6 cm/s	Papp	47179	Apparent permeability from apical to basolateral side in MDCK cells	Canis lupus familiaris		MDCK	Autocuration	19275964	23	10^-6cm/s	MDCK
2515597	459214	CHEMBL472993	316.41	O=C([C@@H]1C[C@H](N2CCN(c3ncccn3)CC2)CN1)N1CCC1	A	Bioorg. Med. Chem. Lett.	2009	19	7	1991	1995	C16H24N6O	499521	=	2.4	10'-6 cm/s	Papp	47179	Apparent permeability from basolateral to apical side in MDCK cells	Canis lupus familiaris		MDCK	Autocuration	19275964	2.4	10^-6cm/s	removed
2515677	459214	CHEMBL472993	316.41	O=C([C@@H]1C[C@H](N2CCN(c3ncccn3)CC2)CN1)N1CCC1	A	Bioorg. Med. Chem. Lett.	2009	19	7	1991	1995	C16H24N6O	499522	=	2.7	10'-6 cm/s	Papp	47179	Apparent permeability from apical to basolateral side in MDCK cells	Canis lupus familiaris		MDCK	Autocuration	19275964	2.7	10^-6cm/s	MDCK
2515596	459215	CHEMBL473188	334.4	O=C([C@@H]1C[C@H](N2CCN(c3ncccn3)CC2)CN1)N1CC(F)C1	A	Bioorg. Med. Chem. Lett.	2009	19	7	1991	1995	C16H23FN6O	499521	=	6.4	10'-6 cm/s	Papp	47179	Apparent permeability from basolateral to apical side in MDCK cells	Canis lupus familiaris		MDCK	Autocuration	19275964	6.4	10^-6cm/s	removed
2515678	459215	CHEMBL473188	334.4	O=C([C@@H]1C[C@H](N2CCN(c3ncccn3)CC2)CN1)N1CC(F)C1	A	Bioorg. Med. Chem. Lett.	2009	19	7	1991	1995	C16H23FN6O	499522	=	12.8	10'-6 cm/s	Papp	47179	Apparent permeability from apical to basolateral side in MDCK cells	Canis lupus familiaris		MDCK	Autocuration	19275964	12.8	10^-6cm/s	MDCK
2516356	460014	CHEMBL515387	366.42	O=C([C@@H]1C[C@H](N2CCN(c3ncccn3)CC2)CN1)N1CCC(F)(F)C1	A	Bioorg. Med. Chem. Lett.	2009	19	7	1991	1995	C17H24F2N6O	499521	=	11	10'-6 cm/s	Papp	47179	Apparent permeability from basolateral to apical side in MDCK cells	Canis lupus familiaris		MDCK	Autocuration	19275964	11	10^-6cm/s	removed
2515662	460015	CHEMBL475246	405.45	O=C([C@@H]1C[C@H](N2CCN(c3noc4ccccc34)CC2)CN1)N1CCC(F)(F)C1	A	Bioorg. Med. Chem. Lett.	2009	19	7	1991	1995	C20H25F2N5O2	499522	=	18.6	10'-6 cm/s	Papp	47179	Apparent permeability from apical to basolateral side in MDCK cells	Canis lupus familiaris		MDCK	Autocuration	19275964	18.6	10^-6cm/s	MDCK
2516357	460015	CHEMBL475246	405.45	O=C([C@@H]1C[C@H](N2CCN(c3noc4ccccc34)CC2)CN1)N1CCC(F)(F)C1	A	Bioorg. Med. Chem. Lett.	2009	19	7	1991	1995	C20H25F2N5O2	499521	=	11.2	10'-6 cm/s	Papp	47179	Apparent permeability from basolateral to apical side in MDCK cells	Canis lupus familiaris		MDCK	Autocuration	19275964	11.2	10^-6cm/s	removed
2515667	460084	CHEMBL474409	366.42	O=C([C@@H]1C[C@H](N2CCN(c3cnccn3)CC2)CN1)N1CCC(F)(F)C1	A	Bioorg. Med. Chem. Lett.	2009	19	7	1991	1995	C17H24F2N6O	499522	=	9.4	10'-6 cm/s	Papp	47179	Apparent permeability from apical to basolateral side in MDCK cells	Canis lupus familiaris		MDCK	Autocuration	19275964	9.4	10^-6cm/s	MDCK
2516361	460084	CHEMBL474409	366.42	O=C([C@@H]1C[C@H](N2CCN(c3cnccn3)CC2)CN1)N1CCC(F)(F)C1	A	Bioorg. Med. Chem. Lett.	2009	19	7	1991	1995	C17H24F2N6O	499521	=	10.4	10'-6 cm/s	Papp	47179	Apparent permeability from basolateral to apical side in MDCK cells	Canis lupus familiaris		MDCK	Autocuration	19275964	10.4	10^-6cm/s	removed
2515668	460085	CHEMBL474410	433.43	O=C([C@@H]1C[C@H](N2CCN(c3ccc(C(F)(F)F)cn3)CC2)CN1)N1CCC(F)(F)C1	A	Bioorg. Med. Chem. Lett.	2009	19	7	1991	1995	C19H24F5N5O	499522	=	16.3	10'-6 cm/s	Papp	47179	Apparent permeability from apical to basolateral side in MDCK cells	Canis lupus familiaris		MDCK	Autocuration	19275964	16.3	10^-6cm/s	MDCK
2516362	460085	CHEMBL474410	433.43	O=C([C@@H]1C[C@H](N2CCN(c3ccc(C(F)(F)F)cn3)CC2)CN1)N1CCC(F)(F)C1	A	Bioorg. Med. Chem. Lett.	2009	19	7	1991	1995	C19H24F5N5O	499521	=	11.4	10'-6 cm/s	Papp	47179	Apparent permeability from basolateral to apical side in MDCK cells	Canis lupus familiaris		MDCK	Autocuration	19275964	11.4	10^-6cm/s	removed
2515669	460086	CHEMBL514011	390.44	N#Cc1cccnc1N1CCN([C@@H]2CN[C@H](C(=O)N3CCC(F)(F)C3)C2)CC1	A	Bioorg. Med. Chem. Lett.	2009	19	7	1991	1995	C19H24F2N6O	499522	=	10.4	10'-6 cm/s	Papp	47179	Apparent permeability from apical to basolateral side in MDCK cells	Canis lupus familiaris		MDCK	Autocuration	19275964	10.4	10^-6cm/s	MDCK
2516363	460086	CHEMBL514011	390.44	N#Cc1cccnc1N1CCN([C@@H]2CN[C@H](C(=O)N3CCC(F)(F)C3)C2)CC1	A	Bioorg. Med. Chem. Lett.	2009	19	7	1991	1995	C19H24F2N6O	499521	=	13.5	10'-6 cm/s	Papp	47179	Apparent permeability from basolateral to apical side in MDCK cells	Canis lupus familiaris		MDCK	Autocuration	19275964	13.5	10^-6cm/s	removed
2515604	460151	CHEMBL473418	330.44	O=C([C@@H]1C[C@H](N2CCN(c3ncccn3)CC2)CN1)N1CCCC1	A	Bioorg. Med. Chem. Lett.	2009	19	7	1991	1995	C17H26N6O	499521	=	7.4	10'-6 cm/s	Papp	47179	Apparent permeability from basolateral to apical side in MDCK cells	Canis lupus familiaris		MDCK	Autocuration	19275964	7.4	10^-6cm/s	removed
2515671	460151	CHEMBL473418	330.44	O=C([C@@H]1C[C@H](N2CCN(c3ncccn3)CC2)CN1)N1CCCC1	A	Bioorg. Med. Chem. Lett.	2009	19	7	1991	1995	C17H26N6O	499522	=	5.7	10'-6 cm/s	Papp	47179	Apparent permeability from apical to basolateral side in MDCK cells	Canis lupus familiaris		MDCK	Autocuration	19275964	5.7	10^-6cm/s	MDCK
2515601	460152	CHEMBL473419	348.43	O=C([C@@H]1C[C@H](N2CCN(c3ncccn3)CC2)CN1)N1CC[C@@H](F)C1	A	Bioorg. Med. Chem. Lett.	2009	19	7	1991	1995	C17H25FN6O	499521	=	7	10'-6 cm/s	Papp	47179	Apparent permeability from basolateral to apical side in MDCK cells	Canis lupus familiaris		MDCK	Autocuration	19275964	7	10^-6cm/s	removed
2515672	460152	CHEMBL473419	348.43	O=C([C@@H]1C[C@H](N2CCN(c3ncccn3)CC2)CN1)N1CC[C@@H](F)C1	A	Bioorg. Med. Chem. Lett.	2009	19	7	1991	1995	C17H25FN6O	499522	=	11.6	10'-6 cm/s	Papp	47179	Apparent permeability from apical to basolateral side in MDCK cells	Canis lupus familiaris		MDCK	Autocuration	19275964	11.6	10^-6cm/s	MDCK
2515602	460153	CHEMBL514623	348.43	O=C([C@@H]1C[C@H](N2CCN(c3ncccn3)CC2)CN1)N1CC[C@H](F)C1	A	Bioorg. Med. Chem. Lett.	2009	19	7	1991	1995	C17H25FN6O	499521	=	6	10'-6 cm/s	Papp	47179	Apparent permeability from basolateral to apical side in MDCK cells	Canis lupus familiaris		MDCK	Autocuration	19275964	6	10^-6cm/s	removed
2515673	460153	CHEMBL514623	348.43	O=C([C@@H]1C[C@H](N2CCN(c3ncccn3)CC2)CN1)N1CC[C@H](F)C1	A	Bioorg. Med. Chem. Lett.	2009	19	7	1991	1995	C17H25FN6O	499522	=	8.5	10'-6 cm/s	Papp	47179	Apparent permeability from apical to basolateral side in MDCK cells	Canis lupus familiaris		MDCK	Autocuration	19275964	8.5	10^-6cm/s	MDCK
2515600	460154	CHEMBL474421	366.42	O=C([C@@H]1C[C@H](N2CCN(c3ncccn3)CC2)CN1)N1C[C@H](F)[C@H](F)C1	A	Bioorg. Med. Chem. Lett.	2009	19	7	1991	1995	C17H24F2N6O	499521	=	6.7	10'-6 cm/s	Papp	47179	Apparent permeability from basolateral to apical side in MDCK cells	Canis lupus familiaris		MDCK	Autocuration	19275964	6.7	10^-6cm/s	removed
2515674	460154	CHEMBL474421	366.42	O=C([C@@H]1C[C@H](N2CCN(c3ncccn3)CC2)CN1)N1C[C@H](F)[C@H](F)C1	A	Bioorg. Med. Chem. Lett.	2009	19	7	1991	1995	C17H24F2N6O	499522	=	3.7	10'-6 cm/s	Papp	47179	Apparent permeability from apical to basolateral side in MDCK cells	Canis lupus familiaris		MDCK	Autocuration	19275964	3.7	10^-6cm/s	MDCK
2521687	480095	CHEMBL512790	302.76	CC(C)c1n[nH]c2c(=O)[nH]c(Cc3cccc(Cl)c3)nc12	A	Bioorg. Med. Chem. Lett.	2009	19	9	2537	2541	C15H15ClN4O	500711	=	17	10'-6 cm/s	Papp	47203	Apparent permeability across MDCK cells	Canis lupus familiaris		MDCK	Autocuration	19339180	17	10^-6cm/s	MDCK
2521690	480096	CHEMBL467282	352.32	CC(C)c1n[nH]c2c(=O)[nH]c(Cc3ccccc3OC(F)(F)F)nc12	A	Bioorg. Med. Chem. Lett.	2009	19	9	2537	2541	C16H15F3N4O2	500711	=	10.8	10'-6 cm/s	Papp	47203	Apparent permeability across MDCK cells	Canis lupus familiaris		MDCK	Autocuration	19339180	10.8	10^-6cm/s	MDCK
2521688	480167	CHEMBL466068	397.48	CC(C)c1n[nH]c2c(=O)[nH]c(Cc3ccccc3OCCN3CCOCC3)nc12	A	Bioorg. Med. Chem. Lett.	2009	19	9	2537	2541	C21H27N5O3	500711	=	15	10'-6 cm/s	Papp	47203	Apparent permeability across MDCK cells	Canis lupus familiaris		MDCK	Autocuration	19339180	15	10^-6cm/s	MDCK
2521686	480168	CHEMBL466474	411.51	CC(C)c1nn(C)c2c(=O)[nH]c(Cc3ccccc3OCCN3CCOCC3)nc12	A	Bioorg. Med. Chem. Lett.	2009	19	9	2537	2541	C22H29N5O3	500711	=	34	10'-6 cm/s	Papp	47203	Apparent permeability across MDCK cells	Canis lupus familiaris		MDCK	Autocuration	19339180	34	10^-6cm/s	MDCK
2521695	480169	CHEMBL513129	403.53	CC(C)c1n[nH]c2c(=O)[nH]c(C[C@@H]3CCCC[C@H]3OCCN3CCOCC3)nc12	A	Bioorg. Med. Chem. Lett.	2009	19	9	2537	2541	C21H33N5O3	500711	=	6.3	10'-6 cm/s	Papp	47203	Apparent permeability across MDCK cells	Canis lupus familiaris		MDCK	Autocuration	19339180	6.3	10^-6cm/s	MDCK
2521715	480170	CHEMBL466475	400.53	CC(C)c1n[nH]c2c(=O)[nH]c(C[C@@H]3CCCC[C@H]3NC(=O)CN3CCCC3)nc12	A	Bioorg. Med. Chem. Lett.	2009	19	9	2537	2541	C21H32N6O2	500711	=	0.5	10'-6 cm/s	Papp	47203	Apparent permeability across MDCK cells	Canis lupus familiaris		MDCK	Autocuration	19339180	0.5	10^-6cm/s	MDCK
2521711	480235	CHEMBL466680	415.54	CC(C)c1n[nH]c2c(=O)[nH]c(C[C@@H]3CCCC[C@H]3NC(=O)CC3CCOCC3)nc12	A	Bioorg. Med. Chem. Lett.	2009	19	9	2537	2541	C22H33N5O3	500711	=	0.75	10'-6 cm/s	Papp	47203	Apparent permeability across MDCK cells	Canis lupus familiaris		MDCK	Autocuration	19339180	0.75	10^-6cm/s	MDCK
2521712	480236	CHEMBL466480	459.6	CC(C)c1n[nH]c2c(=O)[nH]c(C[C@@H]3CCCC[C@H]3NC(=O)NCCCN3CCOCC3)nc12	A	Bioorg. Med. Chem. Lett.	2009	19	9	2537	2541	C23H37N7O3	500711	=	0.7	10'-6 cm/s	Papp	47203	Apparent permeability across MDCK cells	Canis lupus familiaris		MDCK	Autocuration	19339180	0.7	10^-6cm/s	MDCK
2521705	480237	CHEMBL513304	381.48	Cc1ccc(N[C@@H]2CCCC[C@H]2Cc2nc3c(C(C)C)n[nH]c3c(=O)[nH]2)nn1	A	Bioorg. Med. Chem. Lett.	2009	19	9	2537	2541	C20H27N7O	500711	=	1.7	10'-6 cm/s	Papp	47203	Apparent permeability across MDCK cells	Canis lupus familiaris		MDCK	Autocuration	19339180	1.7	10^-6cm/s	MDCK
2521689	480238	CHEMBL466481	367.46	CC(C)c1n[nH]c2c(=O)[nH]c(C[C@@H]3CCCC[C@H]3Nc3ncccn3)nc12	A	Bioorg. Med. Chem. Lett.	2009	19	9	2537	2541	C19H25N7O	500711	=	13	10'-6 cm/s	Papp	47203	Apparent permeability across MDCK cells	Canis lupus familiaris		MDCK	Autocuration	19339180	13	10^-6cm/s	MDCK
2523983	480512	CHEMBL507519	577.66	Cc1cccc(C(=O)N2c3cccc(O)c3NC3=C(C(=O)CC(C)(C)C3)[C@@H]2c2ccc(OCc3ccccc3)cc2F)n1	A	Bioorg. Med. Chem. Lett.	2009	19	9	2492	2496	C35H32FN3O4	500944	=	11.6	10'-6 cm/s	Papp	47208	Apparent permeability from apical to basolateral side of human Caco-2 cells	Homo sapiens		Caco-2	Autocuration	19342234
2523982	480522	CHEMBL502455	581.64	Cc1nc(C(=O)N2c3cccc(O)c3NC3=C(C(=O)CC(C)(C)C3)[C@@H]2c2ccc(OCc3ccccc3)cc2F)c(C)o1	A	Bioorg. Med. Chem. Lett.	2009	19	9	2492	2496	C34H32FN3O5	500944	=	10.9	10'-6 cm/s	Papp	47208	Apparent permeability from apical to basolateral side of human Caco-2 cells	Homo sapiens		Caco-2	Autocuration	19342234
2639893	480208	CHEMBL466313	454.31	O=C(Nc1ccc2ncn(Cc3ccc(Cl)c(Cl)c3)c(=O)c2c1)OCc1ccccc1	A	Bioorg. Med. Chem. Lett.	2009	19	11	3050	3053	C23H17Cl2N3O3	499372	=	1.7	10'6cm/s	Papp	46684	Apparent permeability from apical to basolateral side of human Caco-2 cells	Homo sapiens		Caco-2	Autocuration	19394219
2639901	480208	CHEMBL466313	454.31	O=C(Nc1ccc2ncn(Cc3ccc(Cl)c(Cl)c3)c(=O)c2c1)OCc1ccccc1	A	Bioorg. Med. Chem. Lett.	2009	19	11	3050	3053	C23H17Cl2N3O3	499373	=	0.7	10'6cm/s	Papp	46684	Apparent permeability from basolateral to apical side of human Caco-2 cells	Homo sapiens		Caco-2	Autocuration	19394219
2639894	480210	CHEMBL466314	437.86	O=C(Nc1ccc2ncn(Cc3ccc(F)c(Cl)c3)c(=O)c2c1)OCc1ccccc1	A	Bioorg. Med. Chem. Lett.	2009	19	11	3050	3053	C23H17ClFN3O3	499372	=	0.8	10'6cm/s	Papp	46684	Apparent permeability from apical to basolateral side of human Caco-2 cells	Homo sapiens		Caco-2	Autocuration	19394219
2639902	480210	CHEMBL466314	437.86	O=C(Nc1ccc2ncn(Cc3ccc(F)c(Cl)c3)c(=O)c2c1)OCc1ccccc1	A	Bioorg. Med. Chem. Lett.	2009	19	11	3050	3053	C23H17ClFN3O3	499373	=	0.3	10'6cm/s	Papp	46684	Apparent permeability from basolateral to apical side of human Caco-2 cells	Homo sapiens		Caco-2	Autocuration	19394219
2639895	480274	CHEMBL466720	454.31	O=C(COc1ccccc1)Nc1ccc2ncn(Cc3ccc(Cl)c(Cl)c3)c(=O)c2c1	A	Bioorg. Med. Chem. Lett.	2009	19	11	3050	3053	C23H17Cl2N3O3	499372	=	1.5	10'6cm/s	Papp	46684	Apparent permeability from apical to basolateral side of human Caco-2 cells	Homo sapiens		Caco-2	Autocuration	19394219
2639903	480274	CHEMBL466720	454.31	O=C(COc1ccccc1)Nc1ccc2ncn(Cc3ccc(Cl)c(Cl)c3)c(=O)c2c1	A	Bioorg. Med. Chem. Lett.	2009	19	11	3050	3053	C23H17Cl2N3O3	499373	=	0.7	10'6cm/s	Papp	46684	Apparent permeability from basolateral to apical side of human Caco-2 cells	Homo sapiens		Caco-2	Autocuration	19394219
2639896	480337	CHEMBL444433	378.21	O=C(CO)Nc1ccc2ncn(Cc3ccc(Cl)c(Cl)c3)c(=O)c2c1	A	Bioorg. Med. Chem. Lett.	2009	19	11	3050	3053	C17H13Cl2N3O3	499372	=	39.7	10'6cm/s	Papp	46684	Apparent permeability from apical to basolateral side of human Caco-2 cells	Homo sapiens		Caco-2	Autocuration	19394219
2639904	480337	CHEMBL444433	378.21	O=C(CO)Nc1ccc2ncn(Cc3ccc(Cl)c(Cl)c3)c(=O)c2c1	A	Bioorg. Med. Chem. Lett.	2009	19	11	3050	3053	C17H13Cl2N3O3	499373	=	47.3	10'6cm/s	Papp	46684	Apparent permeability from basolateral to apical side of human Caco-2 cells	Homo sapiens		Caco-2	Autocuration	19394219
2639897	480339	CHEMBL466674	411.77	O=C(CO)Nc1ccc2ncn(Cc3ccc(Cl)c(C(F)(F)F)c3)c(=O)c2c1	A	Bioorg. Med. Chem. Lett.	2009	19	11	3050	3053	C18H13ClF3N3O3	499372	=	42.4	10'6cm/s	Papp	46684	Apparent permeability from apical to basolateral side of human Caco-2 cells	Homo sapiens		Caco-2	Autocuration	19394219
2639905	480339	CHEMBL466674	411.77	O=C(CO)Nc1ccc2ncn(Cc3ccc(Cl)c(C(F)(F)F)c3)c(=O)c2c1	A	Bioorg. Med. Chem. Lett.	2009	19	11	3050	3053	C18H13ClF3N3O3	499373	=	39.6	10'6cm/s	Papp	46684	Apparent permeability from basolateral to apical side of human Caco-2 cells	Homo sapiens		Caco-2	Autocuration	19394219
2639898	480404	CHEMBL512969	378.21	O=C(CO)Nc1ccc2c(=O)n(Cc3ccc(Cl)c(Cl)c3)cnc2c1	A	Bioorg. Med. Chem. Lett.	2009	19	11	3050	3053	C17H13Cl2N3O3	499372	=	33.3	10'6cm/s	Papp	46684	Apparent permeability from apical to basolateral side of human Caco-2 cells	Homo sapiens		Caco-2	Autocuration	19394219
2639906	480404	CHEMBL512969	378.21	O=C(CO)Nc1ccc2c(=O)n(Cc3ccc(Cl)c(Cl)c3)cnc2c1	A	Bioorg. Med. Chem. Lett.	2009	19	11	3050	3053	C17H13Cl2N3O3	499373	=	40.8	10'6cm/s	Papp	46684	Apparent permeability from basolateral to apical side of human Caco-2 cells	Homo sapiens		Caco-2	Autocuration	19394219
2639899	480407	CHEMBL467091	379.2	O=C(CO)Nc1cnc2ncn(Cc3ccc(Cl)c(Cl)c3)c(=O)c2c1	A	Bioorg. Med. Chem. Lett.	2009	19	11	3050	3053	C16H12Cl2N4O3	499372	=	9.3	10'6cm/s	Papp	46684	Apparent permeability from apical to basolateral side of human Caco-2 cells	Homo sapiens		Caco-2	Autocuration	19394219
2639907	480407	CHEMBL467091	379.2	O=C(CO)Nc1cnc2ncn(Cc3ccc(Cl)c(Cl)c3)c(=O)c2c1	A	Bioorg. Med. Chem. Lett.	2009	19	11	3050	3053	C16H12Cl2N4O3	499373	=	47.1	10'6cm/s	Papp	46684	Apparent permeability from basolateral to apical side of human Caco-2 cells	Homo sapiens		Caco-2	Autocuration	19394219
2641219	480556	CHEMBL466296	198.27	c1ccc(C2CCc3nc[nH]c3C2)cc1	A	Bioorg. Med. Chem. Lett.	2009	19	11	3118	3121	C13H14N2	499398	=	47	10'-6 cm/s	Papp	46685	Membrane permeability by PAMPA assay				Autocuration	19394220
2641220	480632	CHEMBL465963	184.24	c1ccc(C2Cc3nccn3C2)cc1	A	Bioorg. Med. Chem. Lett.	2009	19	11	3118	3121	C12H12N2	499398	=	51	10'-6 cm/s	Papp	46685	Membrane permeability by PAMPA assay				Autocuration	19394220
2641229	480632	CHEMBL465963	184.24	c1ccc(C2Cc3nccn3C2)cc1	A	Bioorg. Med. Chem. Lett.	2009	19	11	3118	3121	C12H12N2	499398	=	27	10'-6 cm/s	Papp	46685	Membrane permeability by PAMPA assay				Autocuration	19394220
2641221	480636	CHEMBL465599	232.71	Clc1ccccc1C1CCc2nc[nH]c2C1	A	Bioorg. Med. Chem. Lett.	2009	19	11	3118	3121	C13H13ClN2	499398	=	34	10'-6 cm/s	Papp	46685	Membrane permeability by PAMPA assay				Autocuration	19394220
2641222	480637	CHEMBL503269	232.71	Clc1cccc(C2CCc3nc[nH]c3C2)c1	A	Bioorg. Med. Chem. Lett.	2009	19	11	3118	3121	C13H13ClN2	499398	=	39	10'-6 cm/s	Papp	46685	Membrane permeability by PAMPA assay				Autocuration	19394220
2641227	480782	CHEMBL466876	242.32	COCc1ccccc1C1CCc2nc[nH]c2C1	A	Bioorg. Med. Chem. Lett.	2009	19	11	3118	3121	C15H18N2O	499398	=	41	10'-6 cm/s	Papp	46685	Membrane permeability by PAMPA assay				Autocuration	19394220
2641228	480782	CHEMBL466876	242.32	COCc1ccccc1C1CCc2nc[nH]c2C1	A	Bioorg. Med. Chem. Lett.	2009	19	11	3118	3121	C15H18N2O	499398	=	30	10'-6 cm/s	Papp	46685	Membrane permeability by PAMPA assay				Autocuration	19394220
2641230	480785	CHEMBL449284	218.69	Clc1ccccc1C1Cc2nccn2C1	A	Bioorg. Med. Chem. Lett.	2009	19	11	3118	3121	C12H11ClN2	499398	=	51	10'-6 cm/s	Papp	46685	Membrane permeability by PAMPA assay				Autocuration	19394220
2641231	480786	CHEMBL467495	218.69	Clc1ccc(C2Cc3nccn3C2)cc1	A	Bioorg. Med. Chem. Lett.	2009	19	11	3118	3121	C12H11ClN2	499398	=	34	10'-6 cm/s	Papp	46685	Membrane permeability by PAMPA assay				Autocuration	19394220
2641232	480787	CHEMBL467688	214.27	COc1ccccc1C1Cc2nccn2C1	A	Bioorg. Med. Chem. Lett.	2009	19	11	3118	3121	C13H14N2O	499398	=	57	10'-6 cm/s	Papp	46685	Membrane permeability by PAMPA assay				Autocuration	19394220
2641233	480788	CHEMBL507755	214.27	COc1cccc(C2Cc3nccn3C2)c1	A	Bioorg. Med. Chem. Lett.	2009	19	11	3118	3121	C13H14N2O	499398	=	47	10'-6 cm/s	Papp	46685	Membrane permeability by PAMPA assay				Autocuration	19394220
2641234	480868	CHEMBL501920	214.27	COc1ccc(C2Cc3nccn3C2)cc1	A	Bioorg. Med. Chem. Lett.	2009	19	11	3118	3121	C13H14N2O	499398	=	57	10'-6 cm/s	Papp	46685	Membrane permeability by PAMPA assay				Autocuration	19394220
2641236	480870	CHEMBL467915	250.25	FC(F)Oc1ccccc1C1Cc2nccn2C1	A	Bioorg. Med. Chem. Lett.	2009	19	11	3118	3121	C13H12F2N2O	499398	=	35	10'-6 cm/s	Papp	46685	Membrane permeability by PAMPA assay				Autocuration	19394220
2641238	480872	CHEMBL467916	209.25	N#Cc1ccccc1C1Cc2nccn2C1	A	Bioorg. Med. Chem. Lett.	2009	19	11	3118	3121	C13H11N3	499398	=	23	10'-6 cm/s	Papp	46685	Membrane permeability by PAMPA assay				Autocuration	19394220
2641239	480873	CHEMBL511577	228.29	COCc1ccccc1C1Cc2nccn2C1	A	Bioorg. Med. Chem. Lett.	2009	19	11	3118	3121	C14H16N2O	499398	=	25	10'-6 cm/s	Papp	46685	Membrane permeability by PAMPA assay				Autocuration	19394220
2511642	27370	CHEMBL131	360.45	C[C@]12C[C@H](O)[C@H]3[C@@H](CCC4=CC(=O)C=C[C@@]43C)[C@@H]1CC[C@]2(O)C(=O)CO	A	J. Med. Chem.	2009	52	10	3205	3211	C21H28O5	498336	=	7.5	10'-6 cm/s	Papp	47103	Apparent permeability from apical to basolateral side in human Caco-2 cells by HPLC	Homo sapiens		Caco-2	Autocuration	19397323
2726455	1370	CHEMBL27	259.35	CC(C)NCC(O)COc1cccc2ccccc12	A	Eur. J. Med. Chem.	2009	44	9	3712	3717	C16H21NO2	583407	=	0.21	10'6cm/s	Papp	48203	Apparent permeability at pH 7.4 after 24 hrs by PAMPA method				Autocuration	19410338
2726458	2046	CHEMBL35	330.75	NS(=O)(=O)c1cc(C(=O)O)c(NCc2ccco2)cc1Cl	A	Eur. J. Med. Chem.	2009	44	9	3712	3717	C12H11ClN2O5S	583407	=	0.002	10'6cm/s	Papp	48203	Apparent permeability at pH 7.4 after 24 hrs by PAMPA method				Autocuration	19410338
2726460	15086	CHEMBL108	236.27	NC(=O)N1c2ccccc2C=Cc2ccccc21	A	Eur. J. Med. Chem.	2009	44	9	3712	3717	C15H12N2O	583407	=	1.58	10'6cm/s	Papp	48203	Apparent permeability at pH 7.4 after 24 hrs by PAMPA method				Autocuration	19410338
2726461	16450	CHEMBL112	151.16	CC(=O)Nc1ccc(O)cc1	A	Eur. J. Med. Chem.	2009	44	9	3712	3717	C8H9NO2	583407	=	0.3	10'6cm/s	Papp	48203	Apparent permeability at pH 7.4 after 24 hrs by PAMPA method				Autocuration	19410338
2726462	16485	CHEMBL113	194.19	Cn1c(=O)c2c(ncn2C)n(C)c1=O	A	Eur. J. Med. Chem.	2009	44	9	3712	3717	C8H10N4O2	583407	=	1.77	10'6cm/s	Papp	48203	Apparent permeability at pH 7.4 after 24 hrs by PAMPA method				Autocuration	19410338
2726456	16591	CHEMBL571	254.29	CC(C(=O)O)c1cccc(C(=O)c2ccccc2)c1	A	Eur. J. Med. Chem.	2009	44	9	3712	3717	C16H14O3	583407	=	0.41	10'6cm/s	Papp	48203	Apparent permeability at pH 7.4 after 24 hrs by PAMPA method				Autocuration	19410338
2726459	27340	CHEMBL130	323.13	O=C(N[C@H](CO)[C@H](O)c1ccc([N+](=O)[O-])cc1)C(Cl)Cl	A	Eur. J. Med. Chem.	2009	44	9	3712	3717	C11H12Cl2N2O5	583407	=	0.092	10'6cm/s	Papp	48203	Apparent permeability at pH 7.4 after 24 hrs by PAMPA method				Autocuration	19410338
2726989	60573	CHEMBL289125	423.97	CSc1nc(NCCc2ccccc2)c2cnn(CC(Cl)c3ccccc3)c2n1	A	Eur. J. Med. Chem.	2009	44	9	3712	3717	C22H22ClN5S	583407	=	2.57	10'6cm/s	Papp	48203	Apparent permeability at pH 7.4 after 24 hrs by PAMPA method				Autocuration	19410338
2726986	61511	CHEMBL288280	409.95	CSc1nc(NCc2ccccc2)c2cnn(CC(Cl)c3ccccc3)c2n1	A	Eur. J. Med. Chem.	2009	44	9	3712	3717	C21H20ClN5S	583407	=	3.98	10'6cm/s	Papp	48203	Apparent permeability at pH 7.4 after 24 hrs by PAMPA method				Autocuration	19410338
2727042	381693	CHEMBL190	180.17	Cn1c(=O)c2nc[nH]c2n(C)c1=O	A	Eur. J. Med. Chem.	2009	44	9	3712	3717	C7H8N4O2	583407	=	0.56	10'6cm/s	Papp	48203	Apparent permeability at pH 7.4 after 24 hrs by PAMPA method				Autocuration	19410338
2727043	394165	CHEMBL1464	308.33	CC(=O)CC(c1ccccc1)c1c(O)c2ccccc2oc1=O	A	Eur. J. Med. Chem.	2009	44	9	3712	3717	C19H16O4	583407	=	0.015	10'6cm/s	Papp	48203	Apparent permeability at pH 7.4 after 24 hrs by PAMPA method				Autocuration	19410338
2726997	402579	CHEMBL235756	441.96	CSc1nc(NCCc2cccc(F)c2)c2cnn(CC(Cl)c3ccccc3)c2n1	A	Eur. J. Med. Chem.	2009	44	9	3712	3717	C22H21ClFN5S	583407	=	0.87	10'6cm/s	Papp	48203	Apparent permeability at pH 7.4 after 24 hrs by PAMPA method				Autocuration	19410338
2726998	402580	CHEMBL235757	458.42	CSc1nc(NCCc2ccccc2Cl)c2cnn(CC(Cl)c3ccccc3)c2n1	A	Eur. J. Med. Chem.	2009	44	9	3712	3717	C22H21Cl2N5S	583407	=	0.77	10'6cm/s	Papp	48203	Apparent permeability at pH 7.4 after 24 hrs by PAMPA method				Autocuration	19410338
2727004	402582	CHEMBL235758	458.42	CSc1nc(NCCc2cccc(Cl)c2)c2cnn(CC(Cl)c3ccccc3)c2n1	A	Eur. J. Med. Chem.	2009	44	9	3712	3717	C22H21Cl2N5S	583407	=	0.46	10'6cm/s	Papp	48203	Apparent permeability at pH 7.4 after 24 hrs by PAMPA method				Autocuration	19410338
2727001	402589	CHEMBL415264	438	CSc1nc(NCCc2ccc(C)cc2)c2cnn(CC(Cl)c3ccccc3)c2n1	A	Eur. J. Med. Chem.	2009	44	9	3712	3717	C23H24ClN5S	583407	=	0.56	10'6cm/s	Papp	48203	Apparent permeability at pH 7.4 after 24 hrs by PAMPA method				Autocuration	19410338
2726999	402596	CHEMBL238304	458.42	CSc1nc(NCCc2ccccc2)c2cnn(CC(Cl)c3ccc(Cl)cc3)c2n1	A	Eur. J. Med. Chem.	2009	44	9	3712	3717	C22H21Cl2N5S	583407	=	0.74	10'6cm/s	Papp	48203	Apparent permeability at pH 7.4 after 24 hrs by PAMPA method				Autocuration	19410338
2726996	402599	CHEMBL392301	438	CCSc1nc(NCCc2ccccc2)c2cnn(CC(Cl)c3ccccc3)c2n1	A	Eur. J. Med. Chem.	2009	44	9	3712	3717	C23H24ClN5S	583407	=	1.26	10'6cm/s	Papp	48203	Apparent permeability at pH 7.4 after 24 hrs by PAMPA method				Autocuration	19410338
2726993	402604	CHEMBL236375	444.39	CSc1nc(NCc2ccccc2Cl)c2cnn(CC(Cl)c3ccccc3)c2n1	A	Eur. J. Med. Chem.	2009	44	9	3712	3717	C21H19Cl2N5S	583407	=	1.44	10'6cm/s	Papp	48203	Apparent permeability at pH 7.4 after 24 hrs by PAMPA method				Autocuration	19410338
2726990	402613	CHEMBL391724	427.94	CSc1nc(NCc2ccccc2F)c2cnn(CC(Cl)c3ccccc3)c2n1	A	Eur. J. Med. Chem.	2009	44	9	3712	3717	C21H19ClFN5S	583407	=	2.51	10'6cm/s	Papp	48203	Apparent permeability at pH 7.4 after 24 hrs by PAMPA method				Autocuration	19410338
2726988	402614	CHEMBL241539	427.94	CSc1nc(NCc2cccc(F)c2)c2cnn(CC(Cl)c3ccccc3)c2n1	A	Eur. J. Med. Chem.	2009	44	9	3712	3717	C21H19ClFN5S	583407	=	3.09	10'6cm/s	Papp	48203	Apparent permeability at pH 7.4 after 24 hrs by PAMPA method				Autocuration	19410338
2726991	402616	CHEMBL241540	427.94	CSc1nc(NCc2ccc(F)cc2)c2cnn(CC(Cl)c3ccccc3)c2n1	A	Eur. J. Med. Chem.	2009	44	9	3712	3717	C21H19ClFN5S	583407	=	1.99	10'6cm/s	Papp	48203	Apparent permeability at pH 7.4 after 24 hrs by PAMPA method				Autocuration	19410338
2726995	402620	CHEMBL241749	444.39	CSc1nc(NCc2ccccc2)c2cnn(CC(Cl)c3ccc(Cl)cc3)c2n1	A	Eur. J. Med. Chem.	2009	44	9	3712	3717	C21H19Cl2N5S	583407	=	1.35	10'6cm/s	Papp	48203	Apparent permeability at pH 7.4 after 24 hrs by PAMPA method				Autocuration	19410338
2726992	402622	CHEMBL241750	427.94	CSc1nc(NCc2ccccc2)c2cnn(CC(Cl)c3ccc(F)cc3)c2n1	A	Eur. J. Med. Chem.	2009	44	9	3712	3717	C21H19ClFN5S	583407	=	2.39	10'6cm/s	Papp	48203	Apparent permeability at pH 7.4 after 24 hrs by PAMPA method				Autocuration	19410338
2727000	402623	CHEMBL400211	430.36	CSc1nc(Nc2cccc(Cl)c2)c2cnn(CC(Cl)c3ccccc3)c2n1	A	Eur. J. Med. Chem.	2009	44	9	3712	3717	C20H17Cl2N5S	583407	=	0.72	10'6cm/s	Papp	48203	Apparent permeability at pH 7.4 after 24 hrs by PAMPA method				Autocuration	19410338
2727005	402626	CHEMBL238561	474.82	CSc1nc(Nc2cccc(Br)c2)c2cnn(CC(Cl)c3ccccc3)c2n1	A	Eur. J. Med. Chem.	2009	44	9	3712	3717	C20H17BrClN5S	583407	=	0.44	10'6cm/s	Papp	48203	Apparent permeability at pH 7.4 after 24 hrs by PAMPA method				Autocuration	19410338
2726987	402627	CHEMBL401238	395.92	CSc1nc(Nc2ccccc2)c2cnn(CC(Cl)c3ccccc3)c2n1	A	Eur. J. Med. Chem.	2009	44	9	3712	3717	C20H18ClN5S	583407	=	3.31	10'6cm/s	Papp	48203	Apparent permeability at pH 7.4 after 24 hrs by PAMPA method				Autocuration	19410338
2727006	402629	CHEMBL428029	444.39	CCSc1nc(Nc2cccc(Cl)c2)c2cnn(CC(Cl)c3ccccc3)c2n1	A	Eur. J. Med. Chem.	2009	44	9	3712	3717	C21H19Cl2N5S	583407	=	0.26	10'6cm/s	Papp	48203	Apparent permeability at pH 7.4 after 24 hrs by PAMPA method				Autocuration	19410338
2727007	402630	CHEMBL401447	458.42	CCCSc1nc(Nc2cccc(Cl)c2)c2cnn(CC(Cl)c3ccccc3)c2n1	A	Eur. J. Med. Chem.	2009	44	9	3712	3717	C22H21Cl2N5S	583407	=	0.08	10'6cm/s	Papp	48203	Apparent permeability at pH 7.4 after 24 hrs by PAMPA method				Autocuration	19410338
2727003	402632	CHEMBL399627	492.81	CSc1nc(Nc2cccc(Br)c2)c2cnn(CC(Cl)c3ccc(F)cc3)c2n1	A	Eur. J. Med. Chem.	2009	44	9	3712	3717	C20H16BrClFN5S	583407	=	0.49	10'6cm/s	Papp	48203	Apparent permeability at pH 7.4 after 24 hrs by PAMPA method				Autocuration	19410338
2726457	555972	CHEMBL1727	347.4	CC1=C(C(=O)O)N2C(=O)[C@@H](NC(=O)[C@H](N)c3ccccc3)[C@H]2SC1	A	Eur. J. Med. Chem.	2009	44	9	3712	3717	C16H17N3O4S	583407	=	0.015	10'6cm/s	Papp	48203	Apparent permeability at pH 7.4 after 24 hrs by PAMPA method				Autocuration	19410338
2726994	564602	CHEMBL551542	439.97	COc1ccc(CNc2nc(SC)nc3c2cnn3CC(Cl)c2ccccc2)cc1	A	Eur. J. Med. Chem.	2009	44	9	3712	3717	C22H22ClN5OS	583407	=	1.5	10'6cm/s	Papp	48203	Apparent permeability at pH 7.4 after 24 hrs by PAMPA method				Autocuration	19410338
2727002	566385	CHEMBL564746	458.42	CSc1nc(NCCc2ccc(Cl)cc2)c2cnn(CC(Cl)c3ccccc3)c2n1	A	Eur. J. Med. Chem.	2009	44	9	3712	3717	C22H21Cl2N5S	583407	=	0.56	10'6cm/s	Papp	48203	Apparent permeability at pH 7.4 after 24 hrs by PAMPA method				Autocuration	19410338
2640443	475702	CHEMBL481322	262.74	COCc1c(Cl)ccc2c1CC[C@H]2c1ncc[nH]1	A	Bioorg. Med. Chem. Lett.	2009	19	11	3113	3117	C14H15ClN2O	500052	=	40	10'-6 cm/s	Papp	46724	Apparent permeability from apical to basolateral side of MDCK cells expressing MDR1	Canis lupus familiaris		MDCK	Autocuration	19414260	40	10^-6cm/s	MDCK
2640466	475702	CHEMBL481322	262.74	COCc1c(Cl)ccc2c1CC[C@H]2c1ncc[nH]1	A	Bioorg. Med. Chem. Lett.	2009	19	11	3113	3117	C14H15ClN2O	500053	=	36	10'-6 cm/s	Papp	46724	Apparent permeability from basolateral to apical side of MDCK cells expressing MDR1	Canis lupus familiaris		MDCK	Autocuration	19414260	36	10^-6cm/s	removed
2640444	479131	CHEMBL466046	209.25	N#Cc1ccccc1[C@@H]1Cc2nccn2C1	A	Bioorg. Med. Chem. Lett.	2009	19	11	3113	3117	C13H11N3	500052	=	35	10'-6 cm/s	Papp	46724	Apparent permeability from apical to basolateral side of MDCK cells expressing MDR1	Canis lupus familiaris		MDCK	Autocuration	19414260	35	10^-6cm/s	MDCK
2640467	479131	CHEMBL466046	209.25	N#Cc1ccccc1[C@@H]1Cc2nccn2C1	A	Bioorg. Med. Chem. Lett.	2009	19	11	3113	3117	C13H11N3	500053	=	41	10'-6 cm/s	Papp	46724	Apparent permeability from basolateral to apical side of MDCK cells expressing MDR1	Canis lupus familiaris		MDCK	Autocuration	19414260	41	10^-6cm/s	removed
2640450	479224	CHEMBL468711	261.33	c1cncc(-c2ccccc2[C@@H]2Cc3nccn3C2)c1	A	Bioorg. Med. Chem. Lett.	2009	19	11	3113	3117	C17H15N3	500052	=	44	10'-6 cm/s	Papp	46724	Apparent permeability from apical to basolateral side of MDCK cells expressing MDR1	Canis lupus familiaris		MDCK	Autocuration	19414260	44	10^-6cm/s	MDCK
2640473	479224	CHEMBL468711	261.33	c1cncc(-c2ccccc2[C@@H]2Cc3nccn3C2)c1	A	Bioorg. Med. Chem. Lett.	2009	19	11	3113	3117	C17H15N3	500053	=	47	10'-6 cm/s	Papp	46724	Apparent permeability from basolateral to apical side of MDCK cells expressing MDR1	Canis lupus familiaris		MDCK	Autocuration	19414260	47	10^-6cm/s	removed
2640454	479287	CHEMBL513871	353.45	CS(=O)(=O)Nc1cccc(-c2ccccc2[C@@H]2Cc3nccn3C2)c1	A	Bioorg. Med. Chem. Lett.	2009	19	11	3113	3117	C19H19N3O2S	500052	=	11	10'-6 cm/s	Papp	46724	Apparent permeability from apical to basolateral side of MDCK cells expressing MDR1	Canis lupus familiaris		MDCK	Autocuration	19414260	11	10^-6cm/s	MDCK
2640477	479287	CHEMBL513871	353.45	CS(=O)(=O)Nc1cccc(-c2ccccc2[C@@H]2Cc3nccn3C2)c1	A	Bioorg. Med. Chem. Lett.	2009	19	11	3113	3117	C19H19N3O2S	500053	=	46	10'-6 cm/s	Papp	46724	Apparent permeability from basolateral to apical side of MDCK cells expressing MDR1	Canis lupus familiaris		MDCK	Autocuration	19414260	46	10^-6cm/s	removed
2640456	479289	CHEMBL466012	317.39	CNC(=O)c1cccc(-c2ccccc2[C@@H]2Cc3nccn3C2)c1	A	Bioorg. Med. Chem. Lett.	2009	19	11	3113	3117	C20H19N3O	500052	=	16	10'-6 cm/s	Papp	46724	Apparent permeability from apical to basolateral side of MDCK cells expressing MDR1	Canis lupus familiaris		MDCK	Autocuration	19414260	16	10^-6cm/s	MDCK
2640479	479289	CHEMBL466012	317.39	CNC(=O)c1cccc(-c2ccccc2[C@@H]2Cc3nccn3C2)c1	A	Bioorg. Med. Chem. Lett.	2009	19	11	3113	3117	C20H19N3O	500053	=	42	10'-6 cm/s	Papp	46724	Apparent permeability from basolateral to apical side of MDCK cells expressing MDR1	Canis lupus familiaris		MDCK	Autocuration	19414260	42	10^-6cm/s	removed
2640458	479291	CHEMBL506744	280.31	Fc1ccc(-c2cncnc2)c(C2Cc3nccn3C2)c1	A	Bioorg. Med. Chem. Lett.	2009	19	11	3113	3117	C16H13FN4	500052	=	34	10'-6 cm/s	Papp	46724	Apparent permeability from apical to basolateral side of MDCK cells expressing MDR1	Canis lupus familiaris		MDCK	Autocuration	19414260	34	10^-6cm/s	MDCK
2640481	479291	CHEMBL506744	280.31	Fc1ccc(-c2cncnc2)c(C2Cc3nccn3C2)c1	A	Bioorg. Med. Chem. Lett.	2009	19	11	3113	3117	C16H13FN4	500053	=	39	10'-6 cm/s	Papp	46724	Apparent permeability from basolateral to apical side of MDCK cells expressing MDR1	Canis lupus familiaris		MDCK	Autocuration	19414260	39	10^-6cm/s	removed
6221512	452650	CHEMBL472212	506.51	CN(c1ccccc1CNc1nc(Nc2ccc3c(c2)CC(=O)N3)ncc1C(F)(F)F)S(C)(=O)=O	A	Bioorg. Med. Chem. Lett.	2009	19	12	3253	3258	C22H21F3N6O3S	749788	=	9.2	10'-6 cm/s	Papp	57853	Apparent permeability from apical to basolateral side of MDCK cells	Canis lupus familiaris		MDCK	Autocuration	19428251	9.2	10^-6cm/s	MDCK
6221513	453009	CHEMBL519418	443.5	CN(C)[C@@H]1CCC[C@H]1Nc1nc(Nc2ccc(S(C)(=O)=O)cc2)ncc1C(F)(F)F	A	Bioorg. Med. Chem. Lett.	2009	19	12	3253	3258	C19H24F3N5O2S	749788	=	9.5	10'-6 cm/s	Papp	57853	Apparent permeability from apical to basolateral side of MDCK cells	Canis lupus familiaris		MDCK	Autocuration	19428251	9.5	10^-6cm/s	MDCK
6221514	453084	CHEMBL509485	458.51	CNS(=O)(=O)c1ccc(Nc2ncc(C(F)(F)F)c(N[C@@H]3CCC[C@H]3N(C)C)n2)cc1	A	Bioorg. Med. Chem. Lett.	2009	19	12	3253	3258	C19H25F3N6O2S	749788	=	5.3	10'-6 cm/s	Papp	57853	Apparent permeability from apical to basolateral side of MDCK cells	Canis lupus familiaris		MDCK	Autocuration	19428251	5.3	10^-6cm/s	MDCK
6221515	1150508	CHEMBL1783837	484.55	CN(C)[C@@H]1CCC[C@H]1Nc1nc(Nc2ccc(S(=O)(=O)NC3CC3)cc2)ncc1C(F)(F)F	A	Bioorg. Med. Chem. Lett.	2009	19	12	3253	3258	C21H27F3N6O2S	749788	=	4.8	10'-6 cm/s	Papp	57853	Apparent permeability from apical to basolateral side of MDCK cells	Canis lupus familiaris		MDCK	Autocuration	19428251	4.8	10^-6cm/s	MDCK
6221516	1341412	CHEMBL2029180	456.54	CN=[S+](C)([O-])c1ccc(Nc2ncc(C(F)(F)F)c(N[C@@H]3CCC[C@H]3N(C)C)n2)cc1	A	Bioorg. Med. Chem. Lett.	2009	19	12	3253	3258	C20H27F3N6OS	749788	=	4.4	10'-6 cm/s	Papp	57853	Apparent permeability from apical to basolateral side of MDCK cells	Canis lupus familiaris		MDCK	Autocuration	19428251	4.4	10^-6cm/s	MDCK
6221520	1341412	CHEMBL2029180	456.54	CN=[S+](C)([O-])c1ccc(Nc2ncc(C(F)(F)F)c(N[C@@H]3CCC[C@H]3N(C)C)n2)cc1	A	Bioorg. Med. Chem. Lett.	2009	19	12	3253	3258	C20H27F3N6OS	749788	=	5.1	10'-6 cm/s	Papp	57853	Apparent permeability from apical to basolateral side of MDCK cells	Canis lupus familiaris		MDCK	Autocuration	19428251	5.1	10^-6cm/s	MDCK
6221523	1341412	CHEMBL2029180	456.54	CN=[S+](C)([O-])c1ccc(Nc2ncc(C(F)(F)F)c(N[C@@H]3CCC[C@H]3N(C)C)n2)cc1	A	Bioorg. Med. Chem. Lett.	2009	19	12	3253	3258	C20H27F3N6OS	749788	=	5.7	10'-6 cm/s	Papp	57853	Apparent permeability from apical to basolateral side of MDCK cells	Canis lupus familiaris		MDCK	Autocuration	19428251	5.7	10^-6cm/s	MDCK
6221517	1341413	CHEMBL2029181	470.57	CCN=[S+](C)([O-])c1ccc(Nc2ncc(C(F)(F)F)c(N[C@@H]3CCC[C@H]3N(C)C)n2)cc1	A	Bioorg. Med. Chem. Lett.	2009	19	12	3253	3258	C21H29F3N6OS	749788	=	4.7	10'-6 cm/s	Papp	57853	Apparent permeability from apical to basolateral side of MDCK cells	Canis lupus familiaris		MDCK	Autocuration	19428251	4.7	10^-6cm/s	MDCK
6221521	1341413	CHEMBL2029181	470.57	CCN=[S+](C)([O-])c1ccc(Nc2ncc(C(F)(F)F)c(N[C@@H]3CCC[C@H]3N(C)C)n2)cc1	A	Bioorg. Med. Chem. Lett.	2009	19	12	3253	3258	C21H29F3N6OS	749788	=	8.3	10'-6 cm/s	Papp	57853	Apparent permeability from apical to basolateral side of MDCK cells	Canis lupus familiaris		MDCK	Autocuration	19428251	8.3	10^-6cm/s	MDCK
6221524	1341413	CHEMBL2029181	470.57	CCN=[S+](C)([O-])c1ccc(Nc2ncc(C(F)(F)F)c(N[C@@H]3CCC[C@H]3N(C)C)n2)cc1	A	Bioorg. Med. Chem. Lett.	2009	19	12	3253	3258	C21H29F3N6OS	749788	=	9.3	10'-6 cm/s	Papp	57853	Apparent permeability from apical to basolateral side of MDCK cells	Canis lupus familiaris		MDCK	Autocuration	19428251	9.3	10^-6cm/s	MDCK
6221518	1341414	CHEMBL2029182	484.59	CC(C)N=[S+](C)([O-])c1ccc(Nc2ncc(C(F)(F)F)c(N[C@@H]3CCC[C@H]3N(C)C)n2)cc1	A	Bioorg. Med. Chem. Lett.	2009	19	12	3253	3258	C22H31F3N6OS	749788	=	6.6	10'-6 cm/s	Papp	57853	Apparent permeability from apical to basolateral side of MDCK cells	Canis lupus familiaris		MDCK	Autocuration	19428251	6.6	10^-6cm/s	MDCK
6221519	1341415	CHEMBL2029183	442.51	CN(C)[C@@H]1CCC[C@H]1Nc1nc(Nc2ccc([S+](C)(=N)[O-])cc2)ncc1C(F)(F)F	A	Bioorg. Med. Chem. Lett.	2009	19	12	3253	3258	C19H25F3N6OS	749788	=	1	10'-6 cm/s	Papp	57853	Apparent permeability from apical to basolateral side of MDCK cells	Canis lupus familiaris		MDCK	Autocuration	19428251	1	10^-6cm/s	MDCK
6221522	1590684	CHEMBL2448536	470.57	CC[S+]([O-])(=NC)c1ccc(Nc2ncc(C(F)(F)F)c(N[C@@H]3CCC[C@H]3N(C)C)n2)cc1	A	Bioorg. Med. Chem. Lett.	2009	19	12	3253	3258	C21H29F3N6OS	749788	=	7.8	10'-6 cm/s	Papp	57853	Apparent permeability from apical to basolateral side of MDCK cells	Canis lupus familiaris		MDCK	Autocuration	19428251	7.8	10^-6cm/s	MDCK
2625022	501107	CHEMBL497422	426.47	O=c1c(C2=CS(=O)(=O)c3ccccc3N2)c(O)c2cc(F)ccc2n1CCC1CC1	A	Bioorg. Med. Chem. Lett.	2009	19	13	3637	3641	C22H19FN2O4S	523429	=	6.4	10'-6 cm/s	Papp	46761	Apparent permeability across human Caco-2 cells after 7 days	Homo sapiens		Caco-2	Autocuration	19447623
2625027	501107	CHEMBL497422	426.47	O=c1c(C2=CS(=O)(=O)c3ccccc3N2)c(O)c2cc(F)ccc2n1CCC1CC1	A	Bioorg. Med. Chem. Lett.	2009	19	13	3637	3641	C22H19FN2O4S	523431	=	7.1	10'-6 cm/s	Papp	46761	Apparent permeability from basolateral to apical side of human Caco-2 cells after 21 days	Homo sapiens		Caco-2	Autocuration	19447623
2625028	501107	CHEMBL497422	426.47	O=c1c(C2=CS(=O)(=O)c3ccccc3N2)c(O)c2cc(F)ccc2n1CCC1CC1	A	Bioorg. Med. Chem. Lett.	2009	19	13	3637	3641	C22H19FN2O4S	523430	=	0.6	10'-6 cm/s	Papp	46761	Apparent permeability from apical to basolateral side of human Caco-2 cells after 21 days	Homo sapiens		Caco-2	Autocuration	19447623
2625020	501193	CHEMBL497038	422.51	Cc1ccc2c(c1)c(O)c(C1=CS(=O)(=O)c3ccccc3N1)c(=O)n2CCC1CC1	A	Bioorg. Med. Chem. Lett.	2009	19	13	3637	3641	C23H22N2O4S	523429	=	9.4	10'-6 cm/s	Papp	46761	Apparent permeability across human Caco-2 cells after 7 days	Homo sapiens		Caco-2	Autocuration	19447623
2625021	501273	CHEMBL497007	448.48	O=c1c(C2=CS(=O)(=O)c3ccccc3N2)c(O)c2ccccc2n1Cc1ccc(F)cc1	A	Bioorg. Med. Chem. Lett.	2009	19	13	3637	3641	C24H17FN2O4S	523429	=	4.4	10'-6 cm/s	Papp	46761	Apparent permeability across human Caco-2 cells after 7 days	Homo sapiens		Caco-2	Autocuration	19447623
2625023	501274	CHEMBL497206	466.47	O=c1c(C2=CS(=O)(=O)c3ccccc3N2)c(O)c2cc(F)ccc2n1Cc1ccc(F)cc1	A	Bioorg. Med. Chem. Lett.	2009	19	13	3637	3641	C24H16F2N2O4S	523431	=	4.9	10'-6 cm/s	Papp	46761	Apparent permeability from basolateral to apical side of human Caco-2 cells after 21 days	Homo sapiens		Caco-2	Autocuration	19447623
2625025	501274	CHEMBL497206	466.47	O=c1c(C2=CS(=O)(=O)c3ccccc3N2)c(O)c2cc(F)ccc2n1Cc1ccc(F)cc1	A	Bioorg. Med. Chem. Lett.	2009	19	13	3637	3641	C24H16F2N2O4S	523430	=	0.6	10'-6 cm/s	Papp	46761	Apparent permeability from apical to basolateral side of human Caco-2 cells after 21 days	Homo sapiens		Caco-2	Autocuration	19447623
2625024	501339	CHEMBL496600	480.49	Cc1cc(Cn2c(=O)c(C3=CS(=O)(=O)c4ccccc4N3)c(O)c3cc(F)ccc32)ccc1F	A	Bioorg. Med. Chem. Lett.	2009	19	13	3637	3641	C25H18F2N2O4S	523431	=	5.3	10'-6 cm/s	Papp	46761	Apparent permeability from basolateral to apical side of human Caco-2 cells after 21 days	Homo sapiens		Caco-2	Autocuration	19447623
2625026	501339	CHEMBL496600	480.49	Cc1cc(Cn2c(=O)c(C3=CS(=O)(=O)c4ccccc4N3)c(O)c3cc(F)ccc32)ccc1F	A	Bioorg. Med. Chem. Lett.	2009	19	13	3637	3641	C25H18F2N2O4S	523430	=	0.5	10'-6 cm/s	Papp	46761	Apparent permeability from apical to basolateral side of human Caco-2 cells after 21 days	Homo sapiens		Caco-2	Autocuration	19447623
2627351	500847	CHEMBL500759	798.9	C=CC1C[C@]1(NC(=O)[C@@H]1C[C@@H](Oc2cc(-c3csc(NC(C)C)n3)nc3cc(OC)ccc23)CN1C(=O)[C@@H](NC(=O)OC1CCCC1)C(C)(C)C)P(=O)(O)O	A	Bioorg. Med. Chem. Lett.	2009	19	13	3453	3457	C38H51N6O9PS	523874	=	0.2	10'-6 cm/s	Papp	46812	Apparent permeability from apical to basolateral side in human Caco-2 cells	Homo sapiens		Caco-2	Autocuration	19477126
2629272	500997	CHEMBL496391	496.65	CC(C)[C@@H](C(=O)N[C@@H](Cc1ccc(O)c(C(C)(C)C)c1)C(N)=O)N(C)C(=O)[C@@H](N)Cc1ccccc1	A	Bioorg. Med. Chem. Lett.	2009	19	13	3426	3429	C28H40N4O4	523910	=	0	10'-6 cm/s	Papp	46817	Apparent permeability across human Caco-2 cells at pH 6.8	Homo sapiens		Caco-2	Autocuration	19481451
2629273	500998	CHEMBL495994	496.65	CC(C)[C@H](NC(=O)[C@@H](N)Cc1ccccc1)C(=O)N(C)[C@@H](Cc1ccc(O)c(C(C)(C)C)c1)C(N)=O	A	Bioorg. Med. Chem. Lett.	2009	19	13	3426	3429	C28H40N4O4	523910	=	0	10'-6 cm/s	Papp	46817	Apparent permeability across human Caco-2 cells at pH 6.8	Homo sapiens		Caco-2	Autocuration	19481451
2629274	500999	CHEMBL496190	510.68	CC(C)[C@@H](C(=O)N(C)[C@@H](Cc1ccc(O)c(C(C)(C)C)c1)C(N)=O)N(C)C(=O)[C@@H](N)Cc1ccccc1	A	Bioorg. Med. Chem. Lett.	2009	19	13	3426	3429	C29H42N4O4	523910	=	2.31	10'-6 cm/s	Papp	46817	Apparent permeability across human Caco-2 cells at pH 6.8	Homo sapiens		Caco-2	Autocuration	19481451
2629275	501000	CHEMBL496191	467.65	CC(C)[C@@H](C(=O)N[C@H](C)Cc1ccc(O)c(C(C)(C)C)c1)N(C)C(=O)[C@@H](N)Cc1ccccc1	A	Bioorg. Med. Chem. Lett.	2009	19	13	3426	3429	C28H41N3O3	523910	=	12.1	10'-6 cm/s	Papp	46817	Apparent permeability across human Caco-2 cells at pH 6.8	Homo sapiens		Caco-2	Autocuration	19481451
2720053	561176	CHEMBL552026	406.51	O=C1CCCCN1C1CCN(c2nc3ccccc3n2Cc2ccc(F)cc2)CC1	A	Bioorg. Med. Chem. Lett.	2009	19	15	4380	4384	C24H27FN4O	584424	=	12.4	10'-6 cm/s	Papp	48242	Apparent permeability across human Caco-2 cell membrane	Homo sapiens		Caco-2	Autocuration	19553115
2720919	555818	CHEMBL540414	755.94	CC(C)[C@H](NC(=O)C(O)(CCC(=O)Nc1cc(C(=O)N[C@H](C)c2ccccc2)cc(N(C)S(C)(=O)=O)c1)CCc1ccccc1)C(=O)Nc1ccccc1	A	Bioorg. Med. Chem. Lett.	2009	19	16	4711	4714	C41H49N5O7S	584607	=	1.2	10'-6 cm/s	Papp	48254	Permeability across human Caco-2 cell membrane	Homo sapiens		Caco-2	Autocuration	19576765
2720917	557531	CHEMBL554781	712.87	C[C@@H](NC(=O)c1cc(NC(=O)CCC(O)(CCc2ccccc2)C(=O)N[C@H]2c3ccccc3C[C@H]2O)cc(N(C)S(C)(=O)=O)c1)c1ccccc1	A	Bioorg. Med. Chem. Lett.	2009	19	16	4711	4714	C39H44N4O7S	584607	<	1	10'-6 cm/s	Papp	48254	Permeability across human Caco-2 cell membrane	Homo sapiens		Caco-2	Autocuration	19576765
2712752	556896	CHEMBL563648	383.41	N[C@@H](CC(=O)N1CCC[C@H]1CNC(=O)C1CC1)Cc1cc(F)c(F)cc1F	A	Bioorg. Med. Chem. Lett.	2009	19	16	4818	4823	C19H24F3N3O2	582510	=	0.55	10'-6 cm/s	Papp	48033	Apparent permeability from apical to basolateral side of human Caco-2 cells	Homo sapiens		Caco-2	Autocuration	19576767
2712753	556896	CHEMBL563648	383.41	N[C@@H](CC(=O)N1CCC[C@H]1CNC(=O)C1CC1)Cc1cc(F)c(F)cc1F	A	Bioorg. Med. Chem. Lett.	2009	19	16	4818	4823	C19H24F3N3O2	582511	=	46	10'-6 cm/s	Papp	48033	Apparent permeability from basolateral to apical side of human Caco-2 cells	Homo sapiens		Caco-2	Autocuration	19576767
2712764	557180	CHEMBL563849	418.42	N#Cc1ccc(OC[C@@H]2CCCN2C(=O)C[C@H](N)Cc2cc(F)c(F)cc2F)nc1	A	Bioorg. Med. Chem. Lett.	2009	19	16	4818	4823	C21H21F3N4O2	582510	=	25	10'-6 cm/s	Papp	48033	Apparent permeability from apical to basolateral side of human Caco-2 cells	Homo sapiens		Caco-2	Autocuration	19576767
2712765	557180	CHEMBL563849	418.42	N#Cc1ccc(OC[C@@H]2CCCN2C(=O)C[C@H](N)Cc2cc(F)c(F)cc2F)nc1	A	Bioorg. Med. Chem. Lett.	2009	19	16	4818	4823	C21H21F3N4O2	582511	=	42	10'-6 cm/s	Papp	48033	Apparent permeability from basolateral to apical side of human Caco-2 cells	Homo sapiens		Caco-2	Autocuration	19576767
2712782	557211	CHEMBL559543	393.43	CS(=O)(=O)NC[C@@H]1CCCN1C(=O)C[C@H](N)Cc1cc(F)c(F)cc1F	A	Bioorg. Med. Chem. Lett.	2009	19	16	4818	4823	C16H22F3N3O3S	582510	=	0.2	10'-6 cm/s	Papp	48033	Apparent permeability from apical to basolateral side of human Caco-2 cells	Homo sapiens		Caco-2	Autocuration	19576767
2712783	557211	CHEMBL559543	393.43	CS(=O)(=O)NC[C@@H]1CCCN1C(=O)C[C@H](N)Cc1cc(F)c(F)cc1F	A	Bioorg. Med. Chem. Lett.	2009	19	16	4818	4823	C16H22F3N3O3S	582511	=	17	10'-6 cm/s	Papp	48033	Apparent permeability from basolateral to apical side of human Caco-2 cells	Homo sapiens		Caco-2	Autocuration	19576767
2712785	558900	CHEMBL564283	447.4	N[C@@H](CC(=O)N1CCC[C@H]1CNS(=O)(=O)C(F)(F)F)Cc1cc(F)c(F)cc1F	A	Bioorg. Med. Chem. Lett.	2009	19	16	4818	4823	C16H19F6N3O3S	582510	=	9.2	10'-6 cm/s	Papp	48033	Apparent permeability from apical to basolateral side of human Caco-2 cells	Homo sapiens		Caco-2	Autocuration	19576767
2712786	558900	CHEMBL564283	447.4	N[C@@H](CC(=O)N1CCC[C@H]1CNS(=O)(=O)C(F)(F)F)Cc1cc(F)c(F)cc1F	A	Bioorg. Med. Chem. Lett.	2009	19	16	4818	4823	C16H19F6N3O3S	582511	=	53	10'-6 cm/s	Papp	48033	Apparent permeability from basolateral to apical side of human Caco-2 cells	Homo sapiens		Caco-2	Autocuration	19576767
2712770	562518	CHEMBL552069	451.41	N[C@@H](CC(=O)N1CCC[C@H]1CNC(=O)C1(C(F)(F)F)CC1)Cc1cc(F)c(F)cc1F	A	Bioorg. Med. Chem. Lett.	2009	19	16	4818	4823	C20H23F6N3O2	582510	=	5.7	10'-6 cm/s	Papp	48033	Apparent permeability from apical to basolateral side of human Caco-2 cells	Homo sapiens		Caco-2	Autocuration	19576767
2712771	562518	CHEMBL552069	451.41	N[C@@H](CC(=O)N1CCC[C@H]1CNC(=O)C1(C(F)(F)F)CC1)Cc1cc(F)c(F)cc1F	A	Bioorg. Med. Chem. Lett.	2009	19	16	4818	4823	C20H23F6N3O2	582511	=	59	10'-6 cm/s	Papp	48033	Apparent permeability from basolateral to apical side of human Caco-2 cells	Homo sapiens		Caco-2	Autocuration	19576767
2712761	564185	CHEMBL552127	431.46	CN(C[C@@H]1CCCN1C(=O)C[C@H](N)Cc1cc(F)c(F)cc1F)c1ccc(C#N)cn1	A	Bioorg. Med. Chem. Lett.	2009	19	16	4818	4823	C22H24F3N5O	582510	=	19	10'-6 cm/s	Papp	48033	Apparent permeability from apical to basolateral side of human Caco-2 cells	Homo sapiens		Caco-2	Autocuration	19576767
2712762	564185	CHEMBL552127	431.46	CN(C[C@@H]1CCCN1C(=O)C[C@H](N)Cc1cc(F)c(F)cc1F)c1ccc(C#N)cn1	A	Bioorg. Med. Chem. Lett.	2009	19	16	4818	4823	C22H24F3N5O	582511	=	57	10'-6 cm/s	Papp	48033	Apparent permeability from basolateral to apical side of human Caco-2 cells	Homo sapiens		Caco-2	Autocuration	19576767
2712779	564228	CHEMBL550321	413.48	CN(C[C@@H]1CCCN1C(=O)C[C@H](N)Cc1cc(F)c(F)cc1F)C(=O)C(C)(C)C	A	Bioorg. Med. Chem. Lett.	2009	19	16	4818	4823	C21H30F3N3O2	582510	=	8.5	10'-6 cm/s	Papp	48033	Apparent permeability from apical to basolateral side of human Caco-2 cells	Homo sapiens		Caco-2	Autocuration	19576767
2712780	564228	CHEMBL550321	413.48	CN(C[C@@H]1CCCN1C(=O)C[C@H](N)Cc1cc(F)c(F)cc1F)C(=O)C(C)(C)C	A	Bioorg. Med. Chem. Lett.	2009	19	16	4818	4823	C21H30F3N3O2	582511	=	64	10'-6 cm/s	Papp	48033	Apparent permeability from basolateral to apical side of human Caco-2 cells	Homo sapiens		Caco-2	Autocuration	19576767
2712767	565994	CHEMBL565101	418.42	N#Cc1ccnc(OC[C@@H]2CCCN2C(=O)C[C@H](N)Cc2cc(F)c(F)cc2F)c1	A	Bioorg. Med. Chem. Lett.	2009	19	16	4818	4823	C21H21F3N4O2	582510	=	41	10'-6 cm/s	Papp	48033	Apparent permeability from apical to basolateral side of human Caco-2 cells	Homo sapiens		Caco-2	Autocuration	19576767
2712768	565994	CHEMBL565101	418.42	N#Cc1ccnc(OC[C@@H]2CCCN2C(=O)C[C@H](N)Cc2cc(F)c(F)cc2F)c1	A	Bioorg. Med. Chem. Lett.	2009	19	16	4818	4823	C21H21F3N4O2	582511	=	36	10'-6 cm/s	Papp	48033	Apparent permeability from basolateral to apical side of human Caco-2 cells	Homo sapiens		Caco-2	Autocuration	19576767
2712788	566028	CHEMBL558452	461.43	CN(C[C@@H]1CCCN1C(=O)C[C@H](N)Cc1cc(F)c(F)cc1F)S(=O)(=O)C(F)(F)F	A	Bioorg. Med. Chem. Lett.	2009	19	16	4818	4823	C17H21F6N3O3S	582510	=	41	10'-6 cm/s	Papp	48033	Apparent permeability from apical to basolateral side of human Caco-2 cells	Homo sapiens		Caco-2	Autocuration	19576767
2712789	566028	CHEMBL558452	461.43	CN(C[C@@H]1CCCN1C(=O)C[C@H](N)Cc1cc(F)c(F)cc1F)S(=O)(=O)C(F)(F)F	A	Bioorg. Med. Chem. Lett.	2009	19	16	4818	4823	C17H21F6N3O3S	582511	=	35	10'-6 cm/s	Papp	48033	Apparent permeability from basolateral to apical side of human Caco-2 cells	Homo sapiens		Caco-2	Autocuration	19576767
2712755	567576	CHEMBL563272	419.47	N[C@@H](CC(=O)N1CCC[C@H]1CNS(=O)(=O)C1CC1)Cc1cc(F)c(F)cc1F	A	Bioorg. Med. Chem. Lett.	2009	19	16	4818	4823	C18H24F3N3O3S	582510	=	0.27	10'-6 cm/s	Papp	48033	Apparent permeability from apical to basolateral side of human Caco-2 cells	Homo sapiens		Caco-2	Autocuration	19576767
2712756	567576	CHEMBL563272	419.47	N[C@@H](CC(=O)N1CCC[C@H]1CNS(=O)(=O)C1CC1)Cc1cc(F)c(F)cc1F	A	Bioorg. Med. Chem. Lett.	2009	19	16	4818	4823	C18H24F3N3O3S	582511	=	31	10'-6 cm/s	Papp	48033	Apparent permeability from basolateral to apical side of human Caco-2 cells	Homo sapiens		Caco-2	Autocuration	19576767
2712758	567814	CHEMBL563244	417.44	N#Cc1ccc(NC[C@@H]2CCCN2C(=O)C[C@H](N)Cc2cc(F)c(F)cc2F)nc1	A	Bioorg. Med. Chem. Lett.	2009	19	16	4818	4823	C21H22F3N5O	582510	=	5.9	10'-6 cm/s	Papp	48033	Apparent permeability from apical to basolateral side of human Caco-2 cells	Homo sapiens		Caco-2	Autocuration	19576767
2712759	567814	CHEMBL563244	417.44	N#Cc1ccc(NC[C@@H]2CCCN2C(=O)C[C@H](N)Cc2cc(F)c(F)cc2F)nc1	A	Bioorg. Med. Chem. Lett.	2009	19	16	4818	4823	C21H22F3N5O	582511	=	61	10'-6 cm/s	Papp	48033	Apparent permeability from basolateral to apical side of human Caco-2 cells	Homo sapiens		Caco-2	Autocuration	19576767
2712773	567861	CHEMBL558322	399.46	CC(C)(C)C(=O)NC[C@@H]1CCCN1C(=O)C[C@H](N)Cc1cc(F)c(F)cc1F	A	Bioorg. Med. Chem. Lett.	2009	19	16	4818	4823	C20H28F3N3O2	582510	=	1.4	10'-6 cm/s	Papp	48033	Apparent permeability from apical to basolateral side of human Caco-2 cells	Homo sapiens		Caco-2	Autocuration	19576767
2712774	567861	CHEMBL558322	399.46	CC(C)(C)C(=O)NC[C@@H]1CCCN1C(=O)C[C@H](N)Cc1cc(F)c(F)cc1F	A	Bioorg. Med. Chem. Lett.	2009	19	16	4818	4823	C20H28F3N3O2	582511	=	50	10'-6 cm/s	Papp	48033	Apparent permeability from basolateral to apical side of human Caco-2 cells	Homo sapiens		Caco-2	Autocuration	19576767
2712776	567862	CHEMBL558323	403.42	CC(C)(F)C(=O)NC[C@@H]1CCCN1C(=O)C[C@H](N)Cc1cc(F)c(F)cc1F	A	Bioorg. Med. Chem. Lett.	2009	19	16	4818	4823	C19H25F4N3O2	582510	=	1.9	10'-6 cm/s	Papp	48033	Apparent permeability from apical to basolateral side of human Caco-2 cells	Homo sapiens		Caco-2	Autocuration	19576767
2712777	567862	CHEMBL558323	403.42	CC(C)(F)C(=O)NC[C@@H]1CCCN1C(=O)C[C@H](N)Cc1cc(F)c(F)cc1F	A	Bioorg. Med. Chem. Lett.	2009	19	16	4818	4823	C19H25F4N3O2	582511	=	62	10'-6 cm/s	Papp	48033	Apparent permeability from basolateral to apical side of human Caco-2 cells	Homo sapiens		Caco-2	Autocuration	19576767
2913969	569815	CHEMBL573829	434.42	Cc1nc2ccc(NCc3cccc(C(F)(F)F)c3)cc2n(CCNC(=O)CO)c1=O	A	Bioorg. Med. Chem. Lett.	2009	19	15	4070	4074	C21H21F3N4O3	588115	=	6.8	10'6cm/s	Papp	48433	Apparent permeability from apical to basolateral side of human Caco-2 cells	Homo sapiens		Caco-2	Autocuration	19577469
2913970	569815	CHEMBL573829	434.42	Cc1nc2ccc(NCc3cccc(C(F)(F)F)c3)cc2n(CCNC(=O)CO)c1=O	A	Bioorg. Med. Chem. Lett.	2009	19	15	4070	4074	C21H21F3N4O3	588116	=	48.2	10'6cm/s	Papp	48433	Apparent permeability from basolateral to apical side of human Caco-2 cells	Homo sapiens		Caco-2	Autocuration	19577469
2714834	192908	CHEMBL1175	297.42	CNCC[C@H](Oc1cccc2ccccc12)c1cccs1	A	Bioorg. Med. Chem. Lett.	2009	19	16	4630	4633	C18H19NOS	582679	=	9	10'-6 cm/s	Papp	48043	Apparent permeability from basolateral to apical side of human Caco-2 cells at 10 uM after 21 days	Homo sapiens		Caco-2	Autocuration	19592243
2714835	192908	CHEMBL1175	297.42	CNCC[C@H](Oc1cccc2ccccc12)c1cccs1	A	Bioorg. Med. Chem. Lett.	2009	19	16	4630	4633	C18H19NOS	582680	=	15	10'-6 cm/s	Papp	48043	Apparent permeability from apical to basolateral side of human Caco-2 cells at 10 uM after 21 days	Homo sapiens		Caco-2	Autocuration	19592243
2714836	557309	CHEMBL560535	305.42	c1ccc(CN(c2ccc3[nH]ccc3c2)C2CCNCC2)cc1	A	Bioorg. Med. Chem. Lett.	2009	19	16	4630	4633	C20H23N3	582679	=	6	10'-6 cm/s	Papp	48043	Apparent permeability from basolateral to apical side of human Caco-2 cells at 10 uM after 21 days	Homo sapiens		Caco-2	Autocuration	19592243
2714837	557309	CHEMBL560535	305.42	c1ccc(CN(c2ccc3[nH]ccc3c2)C2CCNCC2)cc1	A	Bioorg. Med. Chem. Lett.	2009	19	16	4630	4633	C20H23N3	582680	=	6	10'-6 cm/s	Papp	48043	Apparent permeability from apical to basolateral side of human Caco-2 cells at 10 uM after 21 days	Homo sapiens		Caco-2	Autocuration	19592243
2714842	560836	CHEMBL570317	330.44	N#Cc1cccc(CN(c2ccc3[nH]ccc3c2)C2CCNCC2)c1	A	Bioorg. Med. Chem. Lett.	2009	19	16	4630	4633	C21H22N4	582679	=	14	10'-6 cm/s	Papp	48043	Apparent permeability from basolateral to apical side of human Caco-2 cells at 10 uM after 21 days	Homo sapiens		Caco-2	Autocuration	19592243
2714843	560836	CHEMBL570317	330.44	N#Cc1cccc(CN(c2ccc3[nH]ccc3c2)C2CCNCC2)c1	A	Bioorg. Med. Chem. Lett.	2009	19	16	4630	4633	C21H22N4	582680	=	4	10'-6 cm/s	Papp	48043	Apparent permeability from apical to basolateral side of human Caco-2 cells at 10 uM after 21 days	Homo sapiens		Caco-2	Autocuration	19592243
2714844	564359	CHEMBL552341	384.51	NS(=O)(=O)c1cccc(CN(c2ccc3[nH]ccc3c2)C2CCNCC2)c1	A	Bioorg. Med. Chem. Lett.	2009	19	16	4630	4633	C20H24N4O2S	582679	=	3	10'-6 cm/s	Papp	48043	Apparent permeability from basolateral to apical side of human Caco-2 cells at 10 uM after 21 days	Homo sapiens		Caco-2	Autocuration	19592243
2714845	564359	CHEMBL552341	384.51	NS(=O)(=O)c1cccc(CN(c2ccc3[nH]ccc3c2)C2CCNCC2)c1	A	Bioorg. Med. Chem. Lett.	2009	19	16	4630	4633	C20H24N4O2S	582680	=	0.7	10'-6 cm/s	Papp	48043	Apparent permeability from apical to basolateral side of human Caco-2 cells at 10 uM after 21 days	Homo sapiens		Caco-2	Autocuration	19592243
2714840	566134	CHEMBL552938	319.45	Cn1ccc2cc(N(Cc3ccccc3)C3CCNCC3)ccc21	A	Bioorg. Med. Chem. Lett.	2009	19	16	4630	4633	C21H25N3	582679	=	4	10'-6 cm/s	Papp	48043	Apparent permeability from basolateral to apical side of human Caco-2 cells at 10 uM after 21 days	Homo sapiens		Caco-2	Autocuration	19592243
2714841	566134	CHEMBL552938	319.45	Cn1ccc2cc(N(Cc3ccccc3)C3CCNCC3)ccc21	A	Bioorg. Med. Chem. Lett.	2009	19	16	4630	4633	C21H25N3	582680	=	7	10'-6 cm/s	Papp	48043	Apparent permeability from apical to basolateral side of human Caco-2 cells at 10 uM after 21 days	Homo sapiens		Caco-2	Autocuration	19592243
2714838	567979	CHEMBL556714	322.48	c1ccc(CN(c2ccc3sccc3c2)C2CCNCC2)cc1	A	Bioorg. Med. Chem. Lett.	2009	19	16	4630	4633	C20H22N2S	582679	=	0.1	10'-6 cm/s	Papp	48043	Apparent permeability from basolateral to apical side of human Caco-2 cells at 10 uM after 21 days	Homo sapiens		Caco-2	Autocuration	19592243
2714839	567979	CHEMBL556714	322.48	c1ccc(CN(c2ccc3sccc3c2)C2CCNCC2)cc1	A	Bioorg. Med. Chem. Lett.	2009	19	16	4630	4633	C20H22N2S	582680	=	1.4	10'-6 cm/s	Papp	48043	Apparent permeability from apical to basolateral side of human Caco-2 cells at 10 uM after 21 days	Homo sapiens		Caco-2	Autocuration	19592243
2705251	557313	CHEMBL564812	413.93	CCc1c(CN[C@H]2CC[C@@H](F)C2)nc(-c2ncccc2Cl)n1-c1ccc(C)nc1	A	Bioorg. Med. Chem. Lett.	2009	19	16	4611	4616	C22H25ClFN5	580801	=	20.6	10'-6 cm/s	Papp	48059	Apparent permeability across pig L-MDR1 cells overexpressing human MDR1	Sus scrofa		L-MDR1	Autocuration	19604695	20.6	10^-6cm/s	ambiguous
2705252	559022	CHEMBL561396	409.96	Cc1ccc(-n2c(-c3ncccc3Cl)nc(CNC3CCCC3)c2C(C)C)cn1	A	Bioorg. Med. Chem. Lett.	2009	19	16	4611	4616	C23H28ClN5	580801	=	25	10'-6 cm/s	Papp	48059	Apparent permeability across pig L-MDR1 cells overexpressing human MDR1	Sus scrofa		L-MDR1	Autocuration	19604695	25	10^-6cm/s	ambiguous
2705253	559023	CHEMBL561397	427.96	Cc1ccc(-n2c(-c3ncccc3Cl)nc(CN[C@H]3CC[C@@H](F)C3)c2C(C)C)cn1	A	Bioorg. Med. Chem. Lett.	2009	19	16	4611	4616	C23H27ClFN5	580801	=	24.1	10'-6 cm/s	Papp	48059	Apparent permeability across pig L-MDR1 cells overexpressing human MDR1	Sus scrofa		L-MDR1	Autocuration	19604695	24.1	10^-6cm/s	ambiguous
2705250	560807	CHEMBL551208	399.9	Cc1ccc(-n2c(-c3ncccc3Cl)nc(CN[C@H]3CC[C@@H](F)C3)c2C)cn1	A	Bioorg. Med. Chem. Lett.	2009	19	16	4611	4616	C21H23ClFN5	580801	=	16.8	10'-6 cm/s	Papp	48059	Apparent permeability across pig L-MDR1 cells overexpressing human MDR1	Sus scrofa		L-MDR1	Autocuration	19604695	16.8	10^-6cm/s	ambiguous
2705255	562659	CHEMBL562663	331.89	Cc1nc(CNC2CCCC2)n(C(C)C)c1-c1ccc(Cl)cc1	A	Bioorg. Med. Chem. Lett.	2009	19	16	4611	4616	C19H26ClN3	580801	=	18.2	10'-6 cm/s	Papp	48059	Apparent permeability across pig L-MDR1 cells overexpressing human MDR1	Sus scrofa		L-MDR1	Autocuration	19604695	18.2	10^-6cm/s	ambiguous
2705254	567970	CHEMBL556300	351.42	Cc1nc(CN[C@H]2CC[C@@H](F)C2)c(C(C)C)n1-c1cc(F)cc(F)c1	A	Bioorg. Med. Chem. Lett.	2009	19	16	4611	4616	C19H24F3N3	580801	=	34	10'-6 cm/s	Papp	48059	Apparent permeability across pig L-MDR1 cells overexpressing human MDR1	Sus scrofa		L-MDR1	Autocuration	19604695	34	10^-6cm/s	ambiguous
2705256	568006	CHEMBL563593	393.93	COCCc1nc(CN[C@H]2CC[C@@H](F)C2)n(C(C)C)c1-c1ccc(Cl)cc1	A	Bioorg. Med. Chem. Lett.	2009	19	16	4611	4616	C21H29ClFN3O	580801	=	28.6	10'-6 cm/s	Papp	48059	Apparent permeability across pig L-MDR1 cells overexpressing human MDR1	Sus scrofa		L-MDR1	Autocuration	19604695	28.6	10^-6cm/s	ambiguous
2708606	564274	CHEMBL552338	326.36	O=C(c1ccccc1C(F)(F)F)N(CC1CCC1)[C@H]1CCNC1	A	Bioorg. Med. Chem. Lett.	2009	19	16	4579	4583	C17H21F3N2O	581618	=	16	10'-6 cm/s	Papp	48076	Apparent permeability from apical to basolateral side of human Caco-2 cells at 10 uM	Homo sapiens		Caco-2	Autocuration	19616432
2708607	564274	CHEMBL552338	326.36	O=C(c1ccccc1C(F)(F)F)N(CC1CCC1)[C@H]1CCNC1	A	Bioorg. Med. Chem. Lett.	2009	19	16	4579	4583	C17H21F3N2O	581619	=	33	10'-6 cm/s	Papp	48076	Apparent permeability from basolateral to apical side of human Caco-2 cells at 10 uM	Homo sapiens		Caco-2	Autocuration	19616432
2708608	564274	CHEMBL552338	326.36	O=C(c1ccccc1C(F)(F)F)N(CC1CCC1)[C@H]1CCNC1	A	Bioorg. Med. Chem. Lett.	2009	19	16	4579	4583	C17H21F3N2O	581620	=	11	10'-6 cm/s	Papp	48076	Apparent permeability from apical to basolateral side of MDCK cells expressing MDR1 at 10 uM	Canis lupus familiaris		MDCK	Autocuration	19616432	11	10^-6cm/s	MDCK-MDR1
2708609	564274	CHEMBL552338	326.36	O=C(c1ccccc1C(F)(F)F)N(CC1CCC1)[C@H]1CCNC1	A	Bioorg. Med. Chem. Lett.	2009	19	16	4579	4583	C17H21F3N2O	581621	=	57	10'-6 cm/s	Papp	48076	Apparent permeability from basolateral to apical side of MDCK cells expressing MDR1 at 10 uM	Canis lupus familiaris		MDCK	Autocuration	19616432	57	10^-6cm/s	removed
2702282	564260	CHEMBL551735	487.58	O=C(C=C1CCN(C(=O)c2ccccc2O)CC1)N[C@@H]1CCN(Cc2ccc3cc(F)ccc3c2)C1	A	Bioorg. Med. Chem.	2009	17	16	5989	6002	C29H30FN3O3	581447	=	4	10'-6 cm/s	Papp	48091	Apparent permeability across human Caco-2 cells	Homo sapiens		Caco-2	Autocuration	19620010
3008646	581925	CHEMBL584116	473.57	CN1C[C@@H](OC(=O)N2CCCCC2)C[C@H](C(=O)NO)[C@H]1C(=O)N1CCN(c2ccccc2)CC1	A	Bioorg. Med. Chem. Lett.	2009	19	17	5037	5042	C24H35N5O5	598559	=	0.9	10'-6 cm/s	Papp	48825	Permeability across human Caco-2 cells	Homo sapiens		Caco-2	Autocuration	19635666
3015665	576228	CHEMBL524778	255.32	O=c1cc2c(nn1Cc1ccccc1)CCNCC2	A	Bioorg. Med. Chem. Lett.	2009	19	17	4999	5003	C15H17N3O	599280	=	25	10'-6 cm/s	Papp	48846	Apparent membrane permeability across apical to basolateral side of MDR1 expressing MDCK cells	Canis lupus familiaris		MDCK	Autocuration	19646865	25	10^-6cm/s	MDCK-MDR1
3015667	576230	CHEMBL577691	289.77	O=c1cc2c(nn1Cc1cccc(Cl)c1)CCNCC2	A	Bioorg. Med. Chem. Lett.	2009	19	17	4999	5003	C15H16ClN3O	599280	=	32	10'-6 cm/s	Papp	48846	Apparent membrane permeability across apical to basolateral side of MDR1 expressing MDCK cells	Canis lupus familiaris		MDCK	Autocuration	19646865	32	10^-6cm/s	MDCK-MDR1
3015669	576255	CHEMBL567587	280.33	N#Cc1ccc(Cn2nc3c(cc2=O)CCNCC3)cc1	A	Bioorg. Med. Chem. Lett.	2009	19	17	4999	5003	C16H16N4O	599280	=	11	10'-6 cm/s	Papp	48846	Apparent membrane permeability across apical to basolateral side of MDR1 expressing MDCK cells	Canis lupus familiaris		MDCK	Autocuration	19646865	11	10^-6cm/s	MDCK-MDR1
3016775	576295	CHEMBL577693	243.31	O=c1c2c([nH]n1Cc1ccccc1)CCNCC2	A	Bioorg. Med. Chem. Lett.	2009	19	17	4999	5003	C14H17N3O	599280	=	2	10'-6 cm/s	Papp	48846	Apparent membrane permeability across apical to basolateral side of MDR1 expressing MDCK cells	Canis lupus familiaris		MDCK	Autocuration	19646865	2	10^-6cm/s	MDCK-MDR1
3016776	576323	CHEMBL576912	257.34	Cn1c2c(c(=O)n1Cc1ccccc1)CCNCC2	A	Bioorg. Med. Chem. Lett.	2009	19	17	4999	5003	C15H19N3O	599280	=	13	10'-6 cm/s	Papp	48846	Apparent membrane permeability across apical to basolateral side of MDR1 expressing MDCK cells	Canis lupus familiaris		MDCK	Autocuration	19646865	13	10^-6cm/s	MDCK-MDR1
3016777	576324	CHEMBL568005	227.31	c1ccc(Cn2cc3c(n2)CCNCC3)cc1	A	Bioorg. Med. Chem. Lett.	2009	19	17	4999	5003	C14H17N3	599280	=	27	10'-6 cm/s	Papp	48846	Apparent membrane permeability across apical to basolateral side of MDR1 expressing MDCK cells	Canis lupus familiaris		MDCK	Autocuration	19646865	27	10^-6cm/s	MDCK-MDR1
3016778	576339	CHEMBL565536	227.31	c1ccc(Cn2ncc3c2CCNCC3)cc1	A	Bioorg. Med. Chem. Lett.	2009	19	17	4999	5003	C14H17N3	599280	=	31	10'-6 cm/s	Papp	48846	Apparent membrane permeability across apical to basolateral side of MDR1 expressing MDCK cells	Canis lupus familiaris		MDCK	Autocuration	19646865	31	10^-6cm/s	MDCK-MDR1
3016779	576340	CHEMBL577903	243.31	c1ccc(COc2n[nH]c3c2CCNCC3)cc1	A	Bioorg. Med. Chem. Lett.	2009	19	17	4999	5003	C14H17N3O	599280	=	24	10'-6 cm/s	Papp	48846	Apparent membrane permeability across apical to basolateral side of MDR1 expressing MDCK cells	Canis lupus familiaris		MDCK	Autocuration	19646865	24	10^-6cm/s	MDCK-MDR1
3227343	489207	CHEMBL476954	315.24	CC(C)C(=O)N(Cc1cccc(Cl)c1Cl)[C@H]1CCNC1	A	Bioorg. Med. Chem. Lett.	2009	19	17	5078	5081	C15H20Cl2N2O	620411	=	15	10'-6 cm/s	Papp	50055	Permeability from apical to basolateral side of MDCK cells over expressing MDR1	Canis lupus familiaris		MDCK	Autocuration	19647430	15	10^-6cm/s	MDCK-MDR1
3227347	489207	CHEMBL476954	315.24	CC(C)C(=O)N(Cc1cccc(Cl)c1Cl)[C@H]1CCNC1	A	Bioorg. Med. Chem. Lett.	2009	19	17	5078	5081	C15H20Cl2N2O	620412	=	64	10'-6 cm/s	Papp	50055	Permeability from basolateral to apical side of MDCK cells over expressing MDR1	Canis lupus familiaris		MDCK	Autocuration	19647430	64	10^-6cm/s	removed
3227346	617857	CHEMBL1079263	339.22	O=C(c1cccc(Cl)c1Cl)N(C1=CCOC=C1)[C@H]1CCNC1	A	Bioorg. Med. Chem. Lett.	2009	19	17	5078	5081	C16H16Cl2N2O2	620411	=	1	10'-6 cm/s	Papp	50055	Permeability from apical to basolateral side of MDCK cells over expressing MDR1	Canis lupus familiaris		MDCK	Autocuration	19647430	1	10^-6cm/s	MDCK-MDR1
3227350	617857	CHEMBL1079263	339.22	O=C(c1cccc(Cl)c1Cl)N(C1=CCOC=C1)[C@H]1CCNC1	A	Bioorg. Med. Chem. Lett.	2009	19	17	5078	5081	C16H16Cl2N2O2	620412	=	20	10'-6 cm/s	Papp	50055	Permeability from basolateral to apical side of MDCK cells over expressing MDR1	Canis lupus familiaris		MDCK	Autocuration	19647430	20	10^-6cm/s	removed
3227344	618930	CHEMBL1080787	315.24	CC(C)CN(C(=O)c1cccc(Cl)c1Cl)[C@H]1CCNC1	A	Bioorg. Med. Chem. Lett.	2009	19	17	5078	5081	C15H20Cl2N2O	620411	=	16	10'-6 cm/s	Papp	50055	Permeability from apical to basolateral side of MDCK cells over expressing MDR1	Canis lupus familiaris		MDCK	Autocuration	19647430	16	10^-6cm/s	MDCK-MDR1
3227348	618930	CHEMBL1080787	315.24	CC(C)CN(C(=O)c1cccc(Cl)c1Cl)[C@H]1CCNC1	A	Bioorg. Med. Chem. Lett.	2009	19	17	5078	5081	C15H20Cl2N2O	620412	=	43	10'-6 cm/s	Papp	50055	Permeability from basolateral to apical side of MDCK cells over expressing MDR1	Canis lupus familiaris		MDCK	Autocuration	19647430	43	10^-6cm/s	removed
3227365	618930	CHEMBL1080787	315.24	CC(C)CN(C(=O)c1cccc(Cl)c1Cl)[C@H]1CCNC1	A	Bioorg. Med. Chem. Lett.	2009	19	17	5078	5081	C15H20Cl2N2O	620427	=	12	10'-6 cm/s	Papp	50055	Apparent permeability from apical to basolateral side of human Caco-2 cells at 10 uM	Homo sapiens		Caco-2	Autocuration	19647430	12	10^-6cm/s	Caco2
3227366	618930	CHEMBL1080787	315.24	CC(C)CN(C(=O)c1cccc(Cl)c1Cl)[C@H]1CCNC1	A	Bioorg. Med. Chem. Lett.	2009	19	17	5078	5081	C15H20Cl2N2O	620428	=	26	10'-6 cm/s	Papp	50055	Apparent permeability from basolateral to apical side of human Caco-2 cells at 10 uM	Homo sapiens		Caco-2	Autocuration	19647430	26	10^-6cm/s	removed
3227345	618934	CHEMBL1080968	327.26	O=C(c1cccc(Cl)c1Cl)N(C1CCCC1)[C@H]1CCNC1	A	Bioorg. Med. Chem. Lett.	2009	19	17	5078	5081	C16H20Cl2N2O	620411	=	10	10'-6 cm/s	Papp	50055	Permeability from apical to basolateral side of MDCK cells over expressing MDR1	Canis lupus familiaris		MDCK	Autocuration	19647430	10	10^-6cm/s	MDCK-MDR1
3227349	618934	CHEMBL1080968	327.26	O=C(c1cccc(Cl)c1Cl)N(C1CCCC1)[C@H]1CCNC1	A	Bioorg. Med. Chem. Lett.	2009	19	17	5078	5081	C16H20Cl2N2O	620412	=	64	10'-6 cm/s	Papp	50055	Permeability from basolateral to apical side of MDCK cells over expressing MDR1	Canis lupus familiaris		MDCK	Autocuration	19647430	64	10^-6cm/s	removed
3053831	594041	CHEMBL607819	432.33	CS(=O)(=O)Nc1ccc(OCC(=O)NCCNc2ccc(Cl)c(Cl)c2)cc1	A	Bioorg. Med. Chem.	2009	17	17	6463	6480	C17H19Cl2N3O4S	601865	=	1.8	10'-6 cm/s	Papp	49190	Apparent permeability from apical to basolateral side of MDR1-expressing MDCK cells at 5 uM after 2 hrs by LC-MS/MS analysis	Canis lupus familiaris		MDCK	Autocuration	19648014	1.8	10^-6cm/s	MDCK
3053832	594041	CHEMBL607819	432.33	CS(=O)(=O)Nc1ccc(OCC(=O)NCCNc2ccc(Cl)c(Cl)c2)cc1	A	Bioorg. Med. Chem.	2009	17	17	6463	6480	C17H19Cl2N3O4S	601866	=	63.2	10'-6 cm/s	Papp	49190	Apparent permeability from basolateral to apical side of MDR1-expressing MDCK cells at 5 uM after 2 hrs by LC-MS/MS analysis	Canis lupus familiaris		MDCK	Autocuration	19648014	63.2	10^-6cm/s	removed
3053834	594070	CHEMBL596036	444.34	CS(=O)(=O)Nc1ccc(OCCN2CCN(c3ccc(Cl)c(Cl)c3)C2=O)cc1	A	Bioorg. Med. Chem.	2009	17	17	6463	6480	C18H19Cl2N3O4S	601865	=	12.9	10'-6 cm/s	Papp	49190	Apparent permeability from apical to basolateral side of MDR1-expressing MDCK cells at 5 uM after 2 hrs by LC-MS/MS analysis	Canis lupus familiaris		MDCK	Autocuration	19648014	12.9	10^-6cm/s	MDCK
3053836	594070	CHEMBL596036	444.34	CS(=O)(=O)Nc1ccc(OCCN2CCN(c3ccc(Cl)c(Cl)c3)C2=O)cc1	A	Bioorg. Med. Chem.	2009	17	17	6463	6480	C18H19Cl2N3O4S	601866	=	40.2	10'-6 cm/s	Papp	49190	Apparent permeability from basolateral to apical side of MDR1-expressing MDCK cells at 5 uM after 2 hrs by LC-MS/MS analysis	Canis lupus familiaris		MDCK	Autocuration	19648014	40.2	10^-6cm/s	removed
3053835	594164	CHEMBL594417	458.37	CS(=O)(=O)Nc1ccc(OCC(=O)N2CCN(c3ccc(Cl)c(Cl)c3)CC2)cc1	A	Bioorg. Med. Chem.	2009	17	17	6463	6480	C19H21Cl2N3O4S	601865	=	4.76	10'-6 cm/s	Papp	49190	Apparent permeability from apical to basolateral side of MDR1-expressing MDCK cells at 5 uM after 2 hrs by LC-MS/MS analysis	Canis lupus familiaris		MDCK	Autocuration	19648014	4.76	10^-6cm/s	MDCK
3053837	594164	CHEMBL594417	458.37	CS(=O)(=O)Nc1ccc(OCC(=O)N2CCN(c3ccc(Cl)c(Cl)c3)CC2)cc1	A	Bioorg. Med. Chem.	2009	17	17	6463	6480	C19H21Cl2N3O4S	601866	=	42.4	10'-6 cm/s	Papp	49190	Apparent permeability from basolateral to apical side of MDR1-expressing MDCK cells at 5 uM after 2 hrs by LC-MS/MS analysis	Canis lupus familiaris		MDCK	Autocuration	19648014	42.4	10^-6cm/s	removed
3021785	578576	CHEMBL571780	362.43	CC(=O)N[C@H]1C[C@@H](n2cnc(NC(=O)Cc3cccc4ccccc34)c2)C1	A	Bioorg. Med. Chem. Lett.	2009	19	19	5703	5707	C21H22N4O2	598645	=	17.5	10'-6 cm/s	Papp	48919	Apparent permeability from basolateral to apical side in human Caco-2 cells	Homo sapiens		Caco-2	Autocuration	19700321
3021786	578576	CHEMBL571780	362.43	CC(=O)N[C@H]1C[C@@H](n2cnc(NC(=O)Cc3cccc4ccccc34)c2)C1	A	Bioorg. Med. Chem. Lett.	2009	19	19	5703	5707	C21H22N4O2	598646	=	1.5	10'-6 cm/s	Papp	48919	Apparent permeability from apical to basolateral side in human Caco-2 cells	Homo sapiens		Caco-2	Autocuration	19700321
3021787	578618	CHEMBL569587	425.49	O=C(Cc1cccc2ccccc12)Nc1cn([C@H]2C[C@@H](NC(=O)c3ccccn3)C2)cn1	A	Bioorg. Med. Chem. Lett.	2009	19	19	5703	5707	C25H23N5O2	598645	=	21	10'-6 cm/s	Papp	48919	Apparent permeability from basolateral to apical side in human Caco-2 cells	Homo sapiens		Caco-2	Autocuration	19700321
3021788	578618	CHEMBL569587	425.49	O=C(Cc1cccc2ccccc12)Nc1cn([C@H]2C[C@@H](NC(=O)c3ccccn3)C2)cn1	A	Bioorg. Med. Chem. Lett.	2009	19	19	5703	5707	C25H23N5O2	598646	=	26	10'-6 cm/s	Papp	48919	Apparent permeability from apical to basolateral side in human Caco-2 cells	Homo sapiens		Caco-2	Autocuration	19700321
3021791	578656	CHEMBL583658	439.52	Cc1cccc(C(=O)N[C@H]2C[C@@H](n3cnc(NC(=O)Cc4cccc5ccccc45)c3)C2)n1	A	Bioorg. Med. Chem. Lett.	2009	19	19	5703	5707	C26H25N5O2	598645	=	14	10'-6 cm/s	Papp	48919	Apparent permeability from basolateral to apical side in human Caco-2 cells	Homo sapiens		Caco-2	Autocuration	19700321
3021792	578656	CHEMBL583658	439.52	Cc1cccc(C(=O)N[C@H]2C[C@@H](n3cnc(NC(=O)Cc4cccc5ccccc45)c3)C2)n1	A	Bioorg. Med. Chem. Lett.	2009	19	19	5703	5707	C26H25N5O2	598646	=	13.9	10'-6 cm/s	Papp	48919	Apparent permeability from apical to basolateral side in human Caco-2 cells	Homo sapiens		Caco-2	Autocuration	19700321
3010680	582449	CHEMBL567095	408.46	Oc1cccc(-c2ccc(-c3cc(N4CCOCC4)nc(N4CCOCC4)n3)o2)c1	A	Bioorg. Med. Chem. Lett.	2009	19	20	5898	5901	C22H24N4O4	596683	=	2.2	10'-6 cm/s	Papp	48953	Apparent permeability from apical to basolateral side in MDCK2 cells expressing human MDR1 at 10 uM	Canis lupus familiaris		MDCK-II	Autocuration	19733066	2.2	10^-6cm/s	MDCK2-MDR1
3010681	582471	CHEMBL565849	422.49	OCc1cccc(-c2ccc(-c3cc(N4CCOCC4)nc(N4CCOCC4)n3)o2)c1	A	Bioorg. Med. Chem. Lett.	2009	19	20	5898	5901	C23H26N4O4	596683	=	33	10'-6 cm/s	Papp	48953	Apparent permeability from apical to basolateral side in MDCK2 cells expressing human MDR1 at 10 uM	Canis lupus familiaris		MDCK-II	Autocuration	19733066	33	10^-6cm/s	MDCK2-MDR1
2931176	1279	CHEMBL24	266.34	CC(C)NCC(O)COc1ccc(CC(N)=O)cc1	A	J. Med. Chem.	2009	52	20	6474	6483	C14H22N2O3	589953	=	1.2	10'-6 cm/s	Papp	48739	Apparent permeability from apical to basolateral side of human Caco-2 cells	Homo sapiens		Caco-2	Autocuration	19761212
2931960	1279	CHEMBL24	266.34	CC(C)NCC(O)COc1ccc(CC(N)=O)cc1	A	J. Med. Chem.	2009	52	20	6474	6483	C14H22N2O3	589954	=	1.2	10'-6 cm/s	Papp	48739	Apparent permeability from basolateral to apical side of human Caco-2 cells	Homo sapiens		Caco-2	Autocuration	19761212
2931175	1370	CHEMBL27	259.35	CC(C)NCC(O)COc1cccc2ccccc12	A	J. Med. Chem.	2009	52	20	6474	6483	C16H21NO2	589953	=	20.3	10'-6 cm/s	Papp	48739	Apparent permeability from apical to basolateral side of human Caco-2 cells	Homo sapiens		Caco-2	Autocuration	19761212
2931961	1370	CHEMBL27	259.35	CC(C)NCC(O)COc1cccc2ccccc12	A	J. Med. Chem.	2009	52	20	6474	6483	C16H21NO2	589954	=	17.4	10'-6 cm/s	Papp	48739	Apparent permeability from basolateral to apical side of human Caco-2 cells	Homo sapiens		Caco-2	Autocuration	19761212
2931174	229007	CHEMBL336467	187.16	N#Cc1c(-c2ccccc2)no[n+]1[O-]	A	J. Med. Chem.	2009	52	20	6474	6483	C9H5N3O2	589954	=	0	10'-6 cm/s	Papp	48739	Apparent permeability from basolateral to apical side of human Caco-2 cells	Homo sapiens		Caco-2	Autocuration	19761212
2931182	229007	CHEMBL336467	187.16	N#Cc1c(-c2ccccc2)no[n+]1[O-]	A	J. Med. Chem.	2009	52	20	6474	6483	C9H5N3O2	589953	=	1	10'-6 cm/s	Papp	48739	Apparent permeability from apical to basolateral side of human Caco-2 cells	Homo sapiens		Caco-2	Autocuration	19761212
2931173	574497	CHEMBL585368	266.05	N#Cc1c(-c2ccc(Br)cc2)no[n+]1[O-]	A	J. Med. Chem.	2009	52	20	6474	6483	C9H4BrN3O2	589954	=	4.8	10'-6 cm/s	Papp	48739	Apparent permeability from basolateral to apical side of human Caco-2 cells	Homo sapiens		Caco-2	Autocuration	19761212
2931181	574497	CHEMBL585368	266.05	N#Cc1c(-c2ccc(Br)cc2)no[n+]1[O-]	A	J. Med. Chem.	2009	52	20	6474	6483	C9H4BrN3O2	589953	=	7.9	10'-6 cm/s	Papp	48739	Apparent permeability from apical to basolateral side of human Caco-2 cells	Homo sapiens		Caco-2	Autocuration	19761212
2931177	574630	CHEMBL576624	302.23	N#Cc1c(-c2csc(-c3no[n+]([O-])c3C#N)c2)no[n+]1[O-]	A	J. Med. Chem.	2009	52	20	6474	6483	C10H2N6O4S	589953	=	9.4	10'-6 cm/s	Papp	48739	Apparent permeability from apical to basolateral side of human Caco-2 cells	Homo sapiens		Caco-2	Autocuration	19761212
2931959	574630	CHEMBL576624	302.23	N#Cc1c(-c2csc(-c3no[n+]([O-])c3C#N)c2)no[n+]1[O-]	A	J. Med. Chem.	2009	52	20	6474	6483	C10H2N6O4S	589954	=	3.4	10'-6 cm/s	Papp	48739	Apparent permeability from basolateral to apical side of human Caco-2 cells	Homo sapiens		Caco-2	Autocuration	19761212
2931172	574689	CHEMBL583780	193.19	N#Cc1c(-c2cccs2)no[n+]1[O-]	A	J. Med. Chem.	2009	52	20	6474	6483	C7H3N3O2S	589954	=	9	10'-6 cm/s	Papp	48739	Apparent permeability from basolateral to apical side of human Caco-2 cells	Homo sapiens		Caco-2	Autocuration	19761212
2931180	574689	CHEMBL583780	193.19	N#Cc1c(-c2cccs2)no[n+]1[O-]	A	J. Med. Chem.	2009	52	20	6474	6483	C7H3N3O2S	589953	=	2.54	10'-6 cm/s	Papp	48739	Apparent permeability from apical to basolateral side of human Caco-2 cells	Homo sapiens		Caco-2	Autocuration	19761212
2930830	574723	CHEMBL570121	314.19	N#Cc1c(-c2cc(F)cc(-c3no[n+]([O-])c3C#N)c2)no[n+]1[O-]	A	J. Med. Chem.	2009	52	20	6474	6483	C12H3FN6O4	589954	=	2.7	10'-6 cm/s	Papp	48739	Apparent permeability from basolateral to apical side of human Caco-2 cells	Homo sapiens		Caco-2	Autocuration	19761212
2931179	574723	CHEMBL570121	314.19	N#Cc1c(-c2cc(F)cc(-c3no[n+]([O-])c3C#N)c2)no[n+]1[O-]	A	J. Med. Chem.	2009	52	20	6474	6483	C12H3FN6O4	589953	=	7.9	10'-6 cm/s	Papp	48739	Apparent permeability from apical to basolateral side of human Caco-2 cells	Homo sapiens		Caco-2	Autocuration	19761212
2931178	574730	CHEMBL569420	302.23	N#Cc1c(-c2ccc(-c3no[n+]([O-])c3C#N)s2)no[n+]1[O-]	A	J. Med. Chem.	2009	52	20	6474	6483	C10H2N6O4S	589953	=	4	10'-6 cm/s	Papp	48739	Apparent permeability from apical to basolateral side of human Caco-2 cells	Homo sapiens		Caco-2	Autocuration	19761212
2931958	574730	CHEMBL569420	302.23	N#Cc1c(-c2ccc(-c3no[n+]([O-])c3C#N)s2)no[n+]1[O-]	A	J. Med. Chem.	2009	52	20	6474	6483	C10H2N6O4S	589954	=	1.8	10'-6 cm/s	Papp	48739	Apparent permeability from basolateral to apical side of human Caco-2 cells	Homo sapiens		Caco-2	Autocuration	19761212
3227855	1370	CHEMBL27	259.35	CC(C)NCC(O)COc1cccc2ccccc12	A	Bioorg. Med. Chem. Lett.	2009	19	20	5887	5892	C16H21NO2	619490	=	38.7	10'6cm/s	Papp	50137	Apparent permeability from apical to basolateral side in human Caco-2 cells	Homo sapiens		Caco-2	Autocuration	19762238
3227859	1370	CHEMBL27	259.35	CC(C)NCC(O)COc1cccc2ccccc12	A	Bioorg. Med. Chem. Lett.	2009	19	20	5887	5892	C16H21NO2	619491	=	48.8	10'6cm/s	Papp	50137	Apparent permeability from basolateral to apical side in human Caco-2 cells	Homo sapiens		Caco-2	Autocuration	19762238
3227854	30180	CHEMBL689	182.17	OC[C@@H](O)[C@@H](O)[C@H](O)[C@H](O)CO	A	Bioorg. Med. Chem. Lett.	2009	19	20	5887	5892	C6H14O6	619490	=	0.7	10'6cm/s	Papp	50137	Apparent permeability from apical to basolateral side in human Caco-2 cells	Homo sapiens		Caco-2	Autocuration	19762238
3227858	30180	CHEMBL689	182.17	OC[C@@H](O)[C@@H](O)[C@H](O)[C@H](O)CO	A	Bioorg. Med. Chem. Lett.	2009	19	20	5887	5892	C6H14O6	619491	=	1.1	10'6cm/s	Papp	50137	Apparent permeability from basolateral to apical side in human Caco-2 cells	Homo sapiens		Caco-2	Autocuration	19762238
3227856	617418	CHEMBL1078889	487.61	CS(=O)(=O)Nc1ccc(-c2ccnc(Nc3ccc(CN4CCS(=O)(=O)CC4)cc3)n2)cc1	A	Bioorg. Med. Chem. Lett.	2009	19	20	5887	5892	C22H25N5O4S2	619491	=	56.4	10'6cm/s	Papp	50137	Apparent permeability from basolateral to apical side in human Caco-2 cells	Homo sapiens		Caco-2	Autocuration	19762238
3227877	617418	CHEMBL1078889	487.61	CS(=O)(=O)Nc1ccc(-c2ccnc(Nc3ccc(CN4CCS(=O)(=O)CC4)cc3)n2)cc1	A	Bioorg. Med. Chem. Lett.	2009	19	20	5887	5892	C22H25N5O4S2	619490	=	4.6	10'6cm/s	Papp	50137	Apparent permeability from apical to basolateral side in human Caco-2 cells	Homo sapiens		Caco-2	Autocuration	19762238
3227853	617563	CHEMBL1078178	414.47	N#CCNC(=O)c1ccc(-c2ccnc(Nc3ccc(N4CCOCC4)cc3)n2)cc1	A	Bioorg. Med. Chem. Lett.	2009	19	20	5887	5892	C23H22N6O2	619490	=	30.4	10'6cm/s	Papp	50137	Apparent permeability from apical to basolateral side in human Caco-2 cells	Homo sapiens		Caco-2	Autocuration	19762238
3227857	617563	CHEMBL1078178	414.47	N#CCNC(=O)c1ccc(-c2ccnc(Nc3ccc(N4CCOCC4)cc3)n2)cc1	A	Bioorg. Med. Chem. Lett.	2009	19	20	5887	5892	C23H22N6O2	619491	=	27.3	10'6cm/s	Papp	50137	Apparent permeability from basolateral to apical side in human Caco-2 cells	Homo sapiens		Caco-2	Autocuration	19762238
3270423	1279	CHEMBL24	266.34	CC(C)NCC(O)COc1ccc(CC(N)=O)cc1	A	Bioorg. Med. Chem. Lett.	2009	19	21	6114	6118	C14H22N2O3	628366	=	0.41	10'-6 cm/s	Papp	50850	Apparent permeability from apical to basolateral side of the human Caco-2 cells at 10 uM after 2 hrs by LC-MS/MS analysis	Homo sapiens		Caco-2	Autocuration	19786349
3270424	1370	CHEMBL27	259.35	CC(C)NCC(O)COc1cccc2ccccc12	A	Bioorg. Med. Chem. Lett.	2009	19	21	6114	6118	C16H21NO2	628366	=	51.3	10'-6 cm/s	Papp	50850	Apparent permeability from apical to basolateral side of the human Caco-2 cells at 10 uM after 2 hrs by LC-MS/MS analysis	Homo sapiens		Caco-2	Autocuration	19786349
3270281	557011	CHEMBL564316	368.42	CCCCn1nc(-c2nc3ccccc3s2)nc2c(=O)n(C)c(=O)nc1-2	A	Bioorg. Med. Chem. Lett.	2009	19	21	6114	6118	C17H16N6O2S	628366	=	34.8	10'-6 cm/s	Papp	50850	Apparent permeability from apical to basolateral side of the human Caco-2 cells at 10 uM after 2 hrs by LC-MS/MS analysis	Homo sapiens		Caco-2	Autocuration	19786349
3001099	497799	CHEMBL477014	534.59	CS(=O)(=O)Nc1ccc2c(c1)S(=O)(=O)NC(C1=C(O)[C@@H]3CCC[C@@H]3N(Cc3ccc(F)cc3)C1=O)=N2	A	Bioorg. Med. Chem. Lett.	2009	19	21	6047	6052	C23H23FN4O6S2	595026	=	1.6	10'-6 cm/s	Papp	48988	Apparent permeability from apical to basolateral side in human Caco-2 cells at 10 uM after 3 hrs	Homo sapiens		Caco-2	Autocuration	19796938
3001107	576825	CHEMBL567166	524.67	CC(C)CC[C@]1(C)CN(C2CCC2)C(=O)C(C2=NS(=O)(=O)c3cc(NS(C)(=O)=O)ccc3N2)=C1O	A	Bioorg. Med. Chem. Lett.	2009	19	21	6047	6052	C23H32N4O6S2	595026	=	2.9	10'-6 cm/s	Papp	48988	Apparent permeability from apical to basolateral side in human Caco-2 cells at 10 uM after 3 hrs	Homo sapiens		Caco-2	Autocuration	19796938
3013771	581047	CHEMBL565298	613.87	O=C(N[C@@H](Cc1ccc(F)c(Br)c1)C(=O)O)c1ccc(Cl)cc1NS(=O)(=O)c1cccc2nsnc12	A	Bioorg. Med. Chem. Lett.	2009	19	22	6376	6378	C22H15BrClFN4O5S2	595456	=	0.04	10'-6 cm/s	Papp	49005	Apparent permeability from apical to basolateral side in human Caco-2 cells	Homo sapiens		Caco-2	Autocuration	19815410
3013779	581047	CHEMBL565298	613.87	O=C(N[C@@H](Cc1ccc(F)c(Br)c1)C(=O)O)c1ccc(Cl)cc1NS(=O)(=O)c1cccc2nsnc12	A	Bioorg. Med. Chem. Lett.	2009	19	22	6376	6378	C22H15BrClFN4O5S2	595457	=	1.25	10'-6 cm/s	Papp	49005	Apparent permeability from basolateral to apical side in human Caco-2 cells	Homo sapiens		Caco-2	Autocuration	19815410
3013775	581048	CHEMBL566574	642.29	O=C(N[C@@H](Cc1ccc(F)c(Br)c1)C(=O)O)c1cc(Cl)c(Cl)cc1NS(=O)(=O)c1cccc2nccnc12	A	Bioorg. Med. Chem. Lett.	2009	19	22	6376	6378	C24H16BrCl2FN4O5S	595456	=	0.1	10'-6 cm/s	Papp	49005	Apparent permeability from apical to basolateral side in human Caco-2 cells	Homo sapiens		Caco-2	Autocuration	19815410
3013783	581048	CHEMBL566574	642.29	O=C(N[C@@H](Cc1ccc(F)c(Br)c1)C(=O)O)c1cc(Cl)c(Cl)cc1NS(=O)(=O)c1cccc2nccnc12	A	Bioorg. Med. Chem. Lett.	2009	19	22	6376	6378	C24H16BrCl2FN4O5S	595457	=	1.05	10'-6 cm/s	Papp	49005	Apparent permeability from basolateral to apical side in human Caco-2 cells	Homo sapiens		Caco-2	Autocuration	19815410
3013776	581051	CHEMBL565324	648.32	O=C(N[C@@H](Cc1ccc(F)c(Br)c1)C(=O)O)c1cc(Cl)c(Cl)cc1NS(=O)(=O)c1cccc2nsnc12	A	Bioorg. Med. Chem. Lett.	2009	19	22	6376	6378	C22H14BrCl2FN4O5S2	595456	=	0.02	10'-6 cm/s	Papp	49005	Apparent permeability from apical to basolateral side in human Caco-2 cells	Homo sapiens		Caco-2	Autocuration	19815410
3013784	581051	CHEMBL565324	648.32	O=C(N[C@@H](Cc1ccc(F)c(Br)c1)C(=O)O)c1cc(Cl)c(Cl)cc1NS(=O)(=O)c1cccc2nsnc12	A	Bioorg. Med. Chem. Lett.	2009	19	22	6376	6378	C22H14BrCl2FN4O5S2	595457	=	0.37	10'-6 cm/s	Papp	49005	Apparent permeability from basolateral to apical side in human Caco-2 cells	Homo sapiens		Caco-2	Autocuration	19815410
3013772	581084	CHEMBL569391	607.84	O=C(N[C@@H](Cc1ccc(F)c(Br)c1)C(=O)O)c1ccc(Cl)cc1NS(=O)(=O)c1cccc2nccnc12	A	Bioorg. Med. Chem. Lett.	2009	19	22	6376	6378	C24H17BrClFN4O5S	595456	=	0.04	10'-6 cm/s	Papp	49005	Apparent permeability from apical to basolateral side in human Caco-2 cells	Homo sapiens		Caco-2	Autocuration	19815410
3013780	581084	CHEMBL569391	607.84	O=C(N[C@@H](Cc1ccc(F)c(Br)c1)C(=O)O)c1ccc(Cl)cc1NS(=O)(=O)c1cccc2nccnc12	A	Bioorg. Med. Chem. Lett.	2009	19	22	6376	6378	C24H17BrClFN4O5S	595457	=	4.76	10'-6 cm/s	Papp	49005	Apparent permeability from basolateral to apical side in human Caco-2 cells	Homo sapiens		Caco-2	Autocuration	19815410
3013773	581095	CHEMBL585157	658.33	O=C(N[C@@H](Cc1ccc(F)c(Br)c1)C(=O)O)c1ccc(Br)cc1NS(=O)(=O)c1cccc2nsnc12	A	Bioorg. Med. Chem. Lett.	2009	19	22	6376	6378	C22H15Br2FN4O5S2	595456	=	0.05	10'-6 cm/s	Papp	49005	Apparent permeability from apical to basolateral side in human Caco-2 cells	Homo sapiens		Caco-2	Autocuration	19815410
3013781	581095	CHEMBL585157	658.33	O=C(N[C@@H](Cc1ccc(F)c(Br)c1)C(=O)O)c1ccc(Br)cc1NS(=O)(=O)c1cccc2nsnc12	A	Bioorg. Med. Chem. Lett.	2009	19	22	6376	6378	C22H15Br2FN4O5S2	595457	=	0.34	10'-6 cm/s	Papp	49005	Apparent permeability from basolateral to apical side in human Caco-2 cells	Homo sapiens		Caco-2	Autocuration	19815410
3013774	581105	CHEMBL571650	652.3	O=C(N[C@@H](Cc1ccc(F)c(Br)c1)C(=O)O)c1ccc(Br)cc1NS(=O)(=O)c1cccc2nccnc12	A	Bioorg. Med. Chem. Lett.	2009	19	22	6376	6378	C24H17Br2FN4O5S	595456	=	0.03	10'-6 cm/s	Papp	49005	Apparent permeability from apical to basolateral side in human Caco-2 cells	Homo sapiens		Caco-2	Autocuration	19815410
3013782	581105	CHEMBL571650	652.3	O=C(N[C@@H](Cc1ccc(F)c(Br)c1)C(=O)O)c1ccc(Br)cc1NS(=O)(=O)c1cccc2nccnc12	A	Bioorg. Med. Chem. Lett.	2009	19	22	6376	6378	C24H17Br2FN4O5S	595457	=	4.36	10'-6 cm/s	Papp	49005	Apparent permeability from basolateral to apical side in human Caco-2 cells	Homo sapiens		Caco-2	Autocuration	19815410
3013769	581126	CHEMBL570520	674.78	O=C(N[C@@H](Cc1ccc(Cl)c(Br)c1)C(=O)O)c1ccc(Br)cc1NS(=O)(=O)c1cccc2nsnc12	A	Bioorg. Med. Chem. Lett.	2009	19	22	6376	6378	C22H15Br2ClN4O5S2	595456	=	0.1	10'-6 cm/s	Papp	49005	Apparent permeability from apical to basolateral side in human Caco-2 cells	Homo sapiens		Caco-2	Autocuration	19815410
3013777	581126	CHEMBL570520	674.78	O=C(N[C@@H](Cc1ccc(Cl)c(Br)c1)C(=O)O)c1ccc(Br)cc1NS(=O)(=O)c1cccc2nsnc12	A	Bioorg. Med. Chem. Lett.	2009	19	22	6376	6378	C22H15Br2ClN4O5S2	595457	=	0.19	10'-6 cm/s	Papp	49005	Apparent permeability from basolateral to apical side in human Caco-2 cells	Homo sapiens		Caco-2	Autocuration	19815410
3013770	581131	CHEMBL584525	668.75	O=C(N[C@@H](Cc1ccc(Cl)c(Br)c1)C(=O)O)c1ccc(Br)cc1NS(=O)(=O)c1cccc2nccnc12	A	Bioorg. Med. Chem. Lett.	2009	19	22	6376	6378	C24H17Br2ClN4O5S	595456	=	0.1	10'-6 cm/s	Papp	49005	Apparent permeability from apical to basolateral side in human Caco-2 cells	Homo sapiens		Caco-2	Autocuration	19815410
3013778	581131	CHEMBL584525	668.75	O=C(N[C@@H](Cc1ccc(Cl)c(Br)c1)C(=O)O)c1ccc(Br)cc1NS(=O)(=O)c1cccc2nccnc12	A	Bioorg. Med. Chem. Lett.	2009	19	22	6376	6378	C24H17Br2ClN4O5S	595457	=	1.97	10'-6 cm/s	Papp	49005	Apparent permeability from basolateral to apical side in human Caco-2 cells	Homo sapiens		Caco-2	Autocuration	19815410
3224010	497799	CHEMBL477014	534.59	CS(=O)(=O)Nc1ccc2c(c1)S(=O)(=O)NC(C1=C(O)[C@@H]3CCC[C@@H]3N(Cc3ccc(F)cc3)C1=O)=N2	A	Bioorg. Med. Chem. Lett.	2009	19	22	6404	6412	C23H23FN4O6S2	622945	=	1.6	10'-6 cm/s	Papp	50195	Apparent permeability from apical side to basolateral side of human Caco-2 cells at 10 uM after 3 hrs	Homo sapiens		Caco-2	Autocuration	19818610
3224011	611787	CHEMBL1079753	560.63	CS(=O)(=O)Nc1ccc2c(c1)S(=O)(=O)N=C(C1=C(O)C3C4CCC(C4)C3N(Cc3ccc(F)cc3)C1=O)N2	A	Bioorg. Med. Chem. Lett.	2009	19	22	6404	6412	C25H25FN4O6S2	622945	=	2.1	10'-6 cm/s	Papp	50195	Apparent permeability from apical side to basolateral side of human Caco-2 cells at 10 uM after 3 hrs	Homo sapiens		Caco-2	Autocuration	19818610
3224012	611787	CHEMBL1079753	560.63	CS(=O)(=O)Nc1ccc2c(c1)S(=O)(=O)N=C(C1=C(O)C3C4CCC(C4)C3N(Cc3ccc(F)cc3)C1=O)N2	A	Bioorg. Med. Chem. Lett.	2009	19	22	6404	6412	C25H25FN4O6S2	622945	=	3.4	10'-6 cm/s	Papp	50195	Apparent permeability from apical side to basolateral side of human Caco-2 cells at 10 uM after 3 hrs	Homo sapiens		Caco-2	Autocuration	19818610
3224013	611788	CHEMBL1076263	560.63	CS(=O)(=O)Nc1ccc2c(c1)S(=O)(=O)N=C(C1=C(O)[C@@H]3[C@H]4CC[C@H](C4)[C@@H]3N(Cc3ccc(F)cc3)C1=O)N2	A	Bioorg. Med. Chem. Lett.	2009	19	22	6404	6412	C25H25FN4O6S2	622945	=	1.3	10'-6 cm/s	Papp	50195	Apparent permeability from apical side to basolateral side of human Caco-2 cells at 10 uM after 3 hrs	Homo sapiens		Caco-2	Autocuration	19818610
3225132	611789	CHEMBL1076264	560.63	CS(=O)(=O)Nc1ccc2c(c1)S(=O)(=O)N=C(C1=C(O)[C@H]3[C@@H]4CC[C@@H](C4)[C@H]3N(Cc3ccc(F)cc3)C1=O)N2	A	Bioorg. Med. Chem. Lett.	2009	19	22	6404	6412	C25H25FN4O6S2	622945	=	9	10'-6 cm/s	Papp	50195	Apparent permeability from apical side to basolateral side of human Caco-2 cells at 10 uM after 3 hrs	Homo sapiens		Caco-2	Autocuration	19818610
3224016	612343	CHEMBL1076409	578.62	CS(=O)(=O)Nc1ccc2c(c1)S(=O)(=O)N=C(C1=C(O)[C@@H]3[C@H]4CC[C@H](C4)[C@@H]3N(Cc3ccc(F)c(F)c3)C1=O)N2	A	Bioorg. Med. Chem. Lett.	2009	19	22	6404	6412	C25H24F2N4O6S2	622945	=	1.05	10'-6 cm/s	Papp	50195	Apparent permeability from apical side to basolateral side of human Caco-2 cells at 10 uM after 3 hrs	Homo sapiens		Caco-2	Autocuration	19818610
3224015	612347	CHEMBL1076413	574.66	Cc1cc(CN2C(=O)C(C3=NS(=O)(=O)c4cc(NS(C)(=O)=O)ccc4N3)=C(O)[C@@H]3[C@H]4CC[C@H](C4)[C@@H]32)ccc1F	A	Bioorg. Med. Chem. Lett.	2009	19	22	6404	6412	C26H27FN4O6S2	622945	=	4	10'-6 cm/s	Papp	50195	Apparent permeability from apical side to basolateral side of human Caco-2 cells at 10 uM after 3 hrs	Homo sapiens		Caco-2	Autocuration	19818610
3224014	612359	CHEMBL1076425	562.6	CS(=O)(=O)Nc1ccc2c(c1)S(=O)(=O)N=C(C1=C(O)[C@H]3[C@@H]4CC[C@@H](O4)[C@H]3N(Cc3ccc(F)cc3)C1=O)N2	A	Bioorg. Med. Chem. Lett.	2009	19	22	6404	6412	C24H23FN4O7S2	622945	=	0.08	10'-6 cm/s	Papp	50195	Apparent permeability from apical side to basolateral side of human Caco-2 cells at 10 uM after 3 hrs	Homo sapiens		Caco-2	Autocuration	19818610
3225133	612362	CHEMBL1076428	560.63	CS(=O)(=O)Nc1ccc2c(c1)S(=O)(=O)N=C(C1=C(O)[C@H]3[C@H]4CC[C@H](C4)[C@H]3N(Cc3ccc(F)cc3)C1=O)N2	A	Bioorg. Med. Chem. Lett.	2009	19	22	6404	6412	C25H25FN4O6S2	622945	=	2	10'-6 cm/s	Papp	50195	Apparent permeability from apical side to basolateral side of human Caco-2 cells at 10 uM after 3 hrs	Homo sapiens		Caco-2	Autocuration	19818610
3384908	241	CHEMBL8	331.35	O=C(O)c1cn(C2CC2)c2cc(N3CCNCC3)c(F)cc2c1=O	A	Antimicrob. Agents Chemother.	2010	54	1	543	545	C17H18FN3O3	647797	=	0.7	10'-6 cm/s	Papp	52089	Apparent permeability across apical to basolateral side in human Calu3 cells	Homo sapiens		Calu-3	Autocuration	19822706
3384914	241	CHEMBL8	331.35	O=C(O)c1cn(C2CC2)c2cc(N3CCNCC3)c(F)cc2c1=O	A	Antimicrob. Agents Chemother.	2010	54	1	543	545	C17H18FN3O3	647798	=	2.7	10'-6 cm/s	Papp	52089	Apparent permeability across basolateral to apical side in human Calu3 cells	Homo sapiens		Calu-3	Autocuration	19822706
3384926	241	CHEMBL8	331.35	O=C(O)c1cn(C2CC2)c2cc(N3CCNCC3)c(F)cc2c1=O	A	Antimicrob. Agents Chemother.	2010	54	1	543	545	C17H18FN3O3	647800	=	0.8	10'-6 cm/s	Papp	52089	Apparent permeability across apical to basolateral side in human Calu3 cells in presence of 3 uM PSC-833 P-gp inhibitor	Homo sapiens		Calu-3	Autocuration	19822706
3384932	241	CHEMBL8	331.35	O=C(O)c1cn(C2CC2)c2cc(N3CCNCC3)c(F)cc2c1=O	A	Antimicrob. Agents Chemother.	2010	54	1	543	545	C17H18FN3O3	647801	=	0.7	10'-6 cm/s	Papp	52089	Apparent permeability across basolateral to apical side in human Calu3 cells in presence of 3 uM PSC-833 P-gp inhibitor	Homo sapiens		Calu-3	Autocuration	19822706
3384909	246	CHEMBL9	319.34	CCn1cc(C(=O)O)c(=O)c2cc(F)c(N3CCNCC3)cc21	A	Antimicrob. Agents Chemother.	2010	54	1	543	545	C16H18FN3O3	647797	=	0.6	10'-6 cm/s	Papp	52089	Apparent permeability across apical to basolateral side in human Calu3 cells	Homo sapiens		Calu-3	Autocuration	19822706
3384915	246	CHEMBL9	319.34	CCn1cc(C(=O)O)c(=O)c2cc(F)c(N3CCNCC3)cc21	A	Antimicrob. Agents Chemother.	2010	54	1	543	545	C16H18FN3O3	647798	=	2	10'-6 cm/s	Papp	52089	Apparent permeability across basolateral to apical side in human Calu3 cells	Homo sapiens		Calu-3	Autocuration	19822706
3384927	246	CHEMBL9	319.34	CCn1cc(C(=O)O)c(=O)c2cc(F)c(N3CCNCC3)cc21	A	Antimicrob. Agents Chemother.	2010	54	1	543	545	C16H18FN3O3	647800	=	0.7	10'-6 cm/s	Papp	52089	Apparent permeability across apical to basolateral side in human Calu3 cells in presence of 3 uM PSC-833 P-gp inhibitor	Homo sapiens		Calu-3	Autocuration	19822706
3384933	246	CHEMBL9	319.34	CCn1cc(C(=O)O)c(=O)c2cc(F)c(N3CCNCC3)cc21	A	Antimicrob. Agents Chemother.	2010	54	1	543	545	C16H18FN3O3	647801	=	0.6	10'-6 cm/s	Papp	52089	Apparent permeability across basolateral to apical side in human Calu3 cells in presence of 3 uM PSC-833 P-gp inhibitor	Homo sapiens		Calu-3	Autocuration	19822706
3384911	1788	CHEMBL32	401.44	COc1c(N2C[C@@H]3CCCN[C@@H]3C2)c(F)cc2c(=O)c(C(=O)O)cn(C3CC3)c12	A	Antimicrob. Agents Chemother.	2010	54	1	543	545	C21H24FN3O4	647797	=	5	10'-6 cm/s	Papp	52089	Apparent permeability across apical to basolateral side in human Calu3 cells	Homo sapiens		Calu-3	Autocuration	19822706
3384917	1788	CHEMBL32	401.44	COc1c(N2C[C@@H]3CCCN[C@@H]3C2)c(F)cc2c(=O)c(C(=O)O)cn(C3CC3)c12	A	Antimicrob. Agents Chemother.	2010	54	1	543	545	C21H24FN3O4	647798	=	10.4	10'-6 cm/s	Papp	52089	Apparent permeability across basolateral to apical side in human Calu3 cells	Homo sapiens		Calu-3	Autocuration	19822706
3384929	1788	CHEMBL32	401.44	COc1c(N2C[C@@H]3CCCN[C@@H]3C2)c(F)cc2c(=O)c(C(=O)O)cn(C3CC3)c12	A	Antimicrob. Agents Chemother.	2010	54	1	543	545	C21H24FN3O4	647800	=	8.3	10'-6 cm/s	Papp	52089	Apparent permeability across apical to basolateral side in human Calu3 cells in presence of 3 uM PSC-833 P-gp inhibitor	Homo sapiens		Calu-3	Autocuration	19822706
3384935	1788	CHEMBL32	401.44	COc1c(N2C[C@@H]3CCCN[C@@H]3C2)c(F)cc2c(=O)c(C(=O)O)cn(C3CC3)c12	A	Antimicrob. Agents Chemother.	2010	54	1	543	545	C21H24FN3O4	647801	=	7.8	10'-6 cm/s	Papp	52089	Apparent permeability across basolateral to apical side in human Calu3 cells in presence of 3 uM PSC-833 P-gp inhibitor	Homo sapiens		Calu-3	Autocuration	19822706
3384916	1795	CHEMBL33	361.37	C[C@H]1COc2c(N3CCN(C)CC3)c(F)cc3c(=O)c(C(=O)O)cn1c23	A	Antimicrob. Agents Chemother.	2010	54	1	543	545	C18H20FN3O4	647798	=	6.2	10'-6 cm/s	Papp	52089	Apparent permeability across basolateral to apical side in human Calu3 cells	Homo sapiens		Calu-3	Autocuration	19822706
3384928	1795	CHEMBL33	361.37	C[C@H]1COc2c(N3CCN(C)CC3)c(F)cc3c(=O)c(C(=O)O)cn1c23	A	Antimicrob. Agents Chemother.	2010	54	1	543	545	C18H20FN3O4	647800	=	4.2	10'-6 cm/s	Papp	52089	Apparent permeability across apical to basolateral side in human Calu3 cells in presence of 3 uM PSC-833 P-gp inhibitor	Homo sapiens		Calu-3	Autocuration	19822706
3384934	1795	CHEMBL33	361.37	C[C@H]1COc2c(N3CCN(C)CC3)c(F)cc3c(=O)c(C(=O)O)cn1c23	A	Antimicrob. Agents Chemother.	2010	54	1	543	545	C18H20FN3O4	647801	=	4.3	10'-6 cm/s	Papp	52089	Apparent permeability across basolateral to apical side in human Calu3 cells in presence of 3 uM PSC-833 P-gp inhibitor	Homo sapiens		Calu-3	Autocuration	19822706
3385933	1795	CHEMBL33	361.37	C[C@H]1COc2c(N3CCN(C)CC3)c(F)cc3c(=O)c(C(=O)O)cn1c23	A	Antimicrob. Agents Chemother.	2010	54	1	543	545	C18H20FN3O4	647797	=	2.4	10'-6 cm/s	Papp	52089	Apparent permeability across apical to basolateral side in human Calu3 cells	Homo sapiens		Calu-3	Autocuration	19822706
3384913	11474	CHEMBL267648	333.36	CCn1cc(C(=O)O)c(=O)c2cc(F)c(N3CCN(C)CC3)cc21	A	Antimicrob. Agents Chemother.	2010	54	1	543	545	C17H20FN3O3	647797	=	7.1	10'-6 cm/s	Papp	52089	Apparent permeability across apical to basolateral side in human Calu3 cells	Homo sapiens		Calu-3	Autocuration	19822706
3384919	11474	CHEMBL267648	333.36	CCn1cc(C(=O)O)c(=O)c2cc(F)c(N3CCN(C)CC3)cc21	A	Antimicrob. Agents Chemother.	2010	54	1	543	545	C17H20FN3O3	647798	=	9.8	10'-6 cm/s	Papp	52089	Apparent permeability across basolateral to apical side in human Calu3 cells	Homo sapiens		Calu-3	Autocuration	19822706
3384931	11474	CHEMBL267648	333.36	CCn1cc(C(=O)O)c(=O)c2cc(F)c(N3CCN(C)CC3)cc21	A	Antimicrob. Agents Chemother.	2010	54	1	543	545	C17H20FN3O3	647800	=	8.7	10'-6 cm/s	Papp	52089	Apparent permeability across apical to basolateral side in human Calu3 cells in presence of 3 uM PSC-833 P-gp inhibitor	Homo sapiens		Calu-3	Autocuration	19822706
3384937	11474	CHEMBL267648	333.36	CCn1cc(C(=O)O)c(=O)c2cc(F)c(N3CCN(C)CC3)cc21	A	Antimicrob. Agents Chemother.	2010	54	1	543	545	C17H20FN3O3	647801	=	8.7	10'-6 cm/s	Papp	52089	Apparent permeability across basolateral to apical side in human Calu3 cells in presence of 3 uM PSC-833 P-gp inhibitor	Homo sapiens		Calu-3	Autocuration	19822706
3384912	17136	CHEMBL583	359.4	Cc1c(F)c(N2CCNC(C)C2)cc2c1c(=O)c(C(=O)O)cn2C1CC1	A	Antimicrob. Agents Chemother.	2010	54	1	543	545	C19H22FN3O3	647797	=	3.1	10'-6 cm/s	Papp	52089	Apparent permeability across apical to basolateral side in human Calu3 cells	Homo sapiens		Calu-3	Autocuration	19822706
3384918	17136	CHEMBL583	359.4	Cc1c(F)c(N2CCNC(C)C2)cc2c1c(=O)c(C(=O)O)cn2C1CC1	A	Antimicrob. Agents Chemother.	2010	54	1	543	545	C19H22FN3O3	647798	=	11.8	10'-6 cm/s	Papp	52089	Apparent permeability across basolateral to apical side in human Calu3 cells	Homo sapiens		Calu-3	Autocuration	19822706
3384930	17136	CHEMBL583	359.4	Cc1c(F)c(N2CCNC(C)C2)cc2c1c(=O)c(C(=O)O)cn2C1CC1	A	Antimicrob. Agents Chemother.	2010	54	1	543	545	C19H22FN3O3	647800	=	7.3	10'-6 cm/s	Papp	52089	Apparent permeability across apical to basolateral side in human Calu3 cells in presence of 3 uM PSC-833 P-gp inhibitor	Homo sapiens		Calu-3	Autocuration	19822706
3384936	17136	CHEMBL583	359.4	Cc1c(F)c(N2CCNC(C)C2)cc2c1c(=O)c(C(=O)O)cn2C1CC1	A	Antimicrob. Agents Chemother.	2010	54	1	543	545	C19H22FN3O3	647801	=	7.2	10'-6 cm/s	Papp	52089	Apparent permeability across basolateral to apical side in human Calu3 cells in presence of 3 uM PSC-833 P-gp inhibitor	Homo sapiens		Calu-3	Autocuration	19822706
2995065	582924	CHEMBL565633	410.44	CC(C)(C)c1noc([C@@H]2CCCN2C(=O)C[C@H](N)Cc2cc(F)c(F)cc2F)n1	A	Bioorg. Med. Chem. Lett.	2009	19	22	6340	6345	C20H25F3N4O2	596528	=	20	10'-6 cm/s	Papp	49028	Apparent permeability from apical to basolateral side of human Caco-2 cells	Homo sapiens		Caco-2	Autocuration	19833514
2995071	582924	CHEMBL565633	410.44	CC(C)(C)c1noc([C@@H]2CCCN2C(=O)C[C@H](N)Cc2cc(F)c(F)cc2F)n1	A	Bioorg. Med. Chem. Lett.	2009	19	22	6340	6345	C20H25F3N4O2	596529	=	49	10'-6 cm/s	Papp	49028	Apparent permeability from basolateral to apical side of human Caco-2 cells	Homo sapiens		Caco-2	Autocuration	19833514
2995069	582948	CHEMBL567728	414.4	CC(C)(F)c1nc([C@@H]2CCCN2C(=O)C[C@H](N)Cc2cc(F)c(F)cc2F)no1	A	Bioorg. Med. Chem. Lett.	2009	19	22	6340	6345	C19H22F4N4O2	596528	=	14	10'-6 cm/s	Papp	49028	Apparent permeability from apical to basolateral side of human Caco-2 cells	Homo sapiens		Caco-2	Autocuration	19833514
2995075	582948	CHEMBL567728	414.4	CC(C)(F)c1nc([C@@H]2CCCN2C(=O)C[C@H](N)Cc2cc(F)c(F)cc2F)no1	A	Bioorg. Med. Chem. Lett.	2009	19	22	6340	6345	C19H22F4N4O2	596529	=	62	10'-6 cm/s	Papp	49028	Apparent permeability from basolateral to apical side of human Caco-2 cells	Homo sapiens		Caco-2	Autocuration	19833514
2995067	582970	CHEMBL566829	467.4	N[C@@H](CC(=O)N1CCC[C@H]1c1nc(-c2ncc(F)cc2F)no1)Cc1cc(F)c(F)cc1F	A	Bioorg. Med. Chem. Lett.	2009	19	22	6340	6345	C21H18F5N5O2	596528	=	3	10'-6 cm/s	Papp	49028	Apparent permeability from apical to basolateral side of human Caco-2 cells	Homo sapiens		Caco-2	Autocuration	19833514
2995073	582970	CHEMBL566829	467.4	N[C@@H](CC(=O)N1CCC[C@H]1c1nc(-c2ncc(F)cc2F)no1)Cc1cc(F)c(F)cc1F	A	Bioorg. Med. Chem. Lett.	2009	19	22	6340	6345	C21H18F5N5O2	596529	=	73	10'-6 cm/s	Papp	49028	Apparent permeability from basolateral to apical side of human Caco-2 cells	Homo sapiens		Caco-2	Autocuration	19833514
2995066	583002	CHEMBL566425	487.5	CS(=O)(=O)N1CC(c2noc([C@@H]3CCCN3C(=O)C[C@H](N)Cc3cc(F)c(F)cc3F)n2)C1	A	Bioorg. Med. Chem. Lett.	2009	19	22	6340	6345	C20H24F3N5O4S	596528	=	0.15	10'-6 cm/s	Papp	49028	Apparent permeability from apical to basolateral side of human Caco-2 cells	Homo sapiens		Caco-2	Autocuration	19833514
2995072	583002	CHEMBL566425	487.5	CS(=O)(=O)N1CC(c2noc([C@@H]3CCCN3C(=O)C[C@H](N)Cc3cc(F)c(F)cc3F)n2)C1	A	Bioorg. Med. Chem. Lett.	2009	19	22	6340	6345	C20H24F3N5O4S	596529	=	28	10'-6 cm/s	Papp	49028	Apparent permeability from basolateral to apical side of human Caco-2 cells	Homo sapiens		Caco-2	Autocuration	19833514
2995068	583003	CHEMBL584692	462.39	N[C@@H](CC(=O)N1CCC[C@H]1c1noc(C2(C(F)(F)F)CC2)n1)Cc1cc(F)c(F)cc1F	A	Bioorg. Med. Chem. Lett.	2009	19	22	6340	6345	C20H20F6N4O2	596528	=	23	10'-6 cm/s	Papp	49028	Apparent permeability from apical to basolateral side of human Caco-2 cells	Homo sapiens		Caco-2	Autocuration	19833514
2995074	583003	CHEMBL584692	462.39	N[C@@H](CC(=O)N1CCC[C@H]1c1noc(C2(C(F)(F)F)CC2)n1)Cc1cc(F)c(F)cc1F	A	Bioorg. Med. Chem. Lett.	2009	19	22	6340	6345	C20H20F6N4O2	596529	=	49	10'-6 cm/s	Papp	49028	Apparent permeability from basolateral to apical side of human Caco-2 cells	Homo sapiens		Caco-2	Autocuration	19833514
2995064	583019	CHEMBL567278	394.4	N[C@@H](CC(=O)N1CCC[C@H]1c1nc(C2CC2)no1)Cc1cc(F)c(F)cc1F	A	Bioorg. Med. Chem. Lett.	2009	19	22	6340	6345	C19H21F3N4O2	596528	=	21	10'-6 cm/s	Papp	49028	Apparent permeability from apical to basolateral side of human Caco-2 cells	Homo sapiens		Caco-2	Autocuration	19833514
2995070	583019	CHEMBL567278	394.4	N[C@@H](CC(=O)N1CCC[C@H]1c1nc(C2CC2)no1)Cc1cc(F)c(F)cc1F	A	Bioorg. Med. Chem. Lett.	2009	19	22	6340	6345	C19H21F3N4O2	596529	=	52	10'-6 cm/s	Papp	49028	Apparent permeability from basolateral to apical side of human Caco-2 cells	Homo sapiens		Caco-2	Autocuration	19833514
3090365	594871	CHEMBL606245	400.53	Cc1c(Nc2c(C#N)cncc2/C=C/CCN2CCC[C@@H](N)C2)ccc2[nH]ccc12	A	Bioorg. Med. Chem.	2009	17	23	7933	7948	C24H28N6	604918	=	0.5	10'6cm/s	Papp	49373	Apparent permeability from apical to basolateral side of human Caco-2 cells	Homo sapiens		Caco-2	Autocuration	19884013
2950573	571526	CHEMBL573809	701.74	CC(C)[C@H](NC(=O)[C@H](OCc1ccccc1)[C@H](O)[C@@H](O)[C@@H](OCc1ccccc1)C(=O)N[C@H]1c2ccccc2C[C@H]1O)C(=O)NCC(F)(F)F	A	Eur. J. Med. Chem.	2010	45	1	160	170	C36H42F3N3O8	593565	=	2.9	10'-6cm/s	Papp	48608	Apparent permeability across human Caco-2 cell membrane	Homo sapiens		Caco-2	Autocuration	19926360
2950572	571527	CHEMBL573845	665.76	CC(C)[C@H](NC(=O)[C@H](OCc1ccccc1)[C@H](O)[C@@H](O)[C@@H](OCc1ccccc1)C(=O)N[C@H]1c2ccccc2C[C@H]1O)C(=O)NCCF	A	Eur. J. Med. Chem.	2010	45	1	160	170	C36H44FN3O8	593565	=	1.6	10'-6cm/s	Papp	48608	Apparent permeability across human Caco-2 cell membrane	Homo sapiens		Caco-2	Autocuration	19926360
2950571	571528	CHEMBL573887	633.74	CNC(=O)[C@@H](NC(=O)[C@H](OCc1ccccc1)[C@H](O)[C@@H](O)[C@@H](OCc1ccccc1)C(=O)N[C@H]1c2ccccc2C[C@H]1O)C(C)C	A	Eur. J. Med. Chem.	2010	45	1	160	170	C35H43N3O8	593565	=	1.4	10'-6cm/s	Papp	48608	Apparent permeability across human Caco-2 cell membrane	Homo sapiens		Caco-2	Autocuration	19926360
2990316	583423	CHEMBL565591	592.33	Cc1cn(Cc2ccc(Cl)cc2Cl)c2c(/C=C/C(=O)NS(=O)(=O)c3cc(Cl)c(Cl)s3)cc(F)cc12	A	J. Med. Chem.	2010	53	1	18	36	C23H15Cl4FN2O3S2	596866	=	11.2	10'-6 cm/s	Papp	49112	Permeability across human Caco-2 cell membrane	Homo sapiens		Caco-2	Autocuration	19957930
2945486	342080	CHEMBL206467	679.82	COC(=O)N[C@H](C(=O)NN(Cc1ccc(-c2cccnc2)cc1)C[C@@](O)(Cc1ccccc1)C(=O)N[C@H]1c2ccccc2C[C@H]1O)C(C)(C)C	A	J. Med. Chem.	2010	53	2	607	615	C39H45N5O6	594346	=	33	10'-6cm/s	Papp	48638	Apparent permeability across human Caco-2 cells	Homo sapiens		Caco-2	Autocuration	19961222
2945487	441187	CHEMBL270135	707.87	COC(=O)N[C@H](C(=O)NN(CCC[C@@](O)(Cc1ccccc1)C(=O)N[C@H]1c2ccccc2C[C@H]1O)Cc1ccc(-c2ccncc2)cc1)C(C)(C)C	A	J. Med. Chem.	2010	53	2	607	615	C41H49N5O6	594346	=	3	10'-6cm/s	Papp	48638	Apparent permeability across human Caco-2 cells	Homo sapiens		Caco-2	Autocuration	19961222
2945488	573953	CHEMBL574795	695.65	COC(=O)N[C@H](C(=O)NN(CC[C@@](O)(Cc1ccccc1)C(=O)N[C@H]1c2ccccc2C[C@H]1O)Cc1ccc(Br)cc1)C(C)(C)C	A	J. Med. Chem.	2010	53	2	607	615	C35H43BrN4O6	594346	=	42	10'-6cm/s	Papp	48638	Apparent permeability across human Caco-2 cells	Homo sapiens		Caco-2	Autocuration	19961222
2945489	573956	CHEMBL583370	693.85	COC(=O)N[C@H](C(=O)NN(CC[C@@](O)(Cc1ccccc1)C(=O)N[C@H]1c2ccccc2C[C@H]1O)Cc1ccc(-c2ccccn2)cc1)C(C)(C)C	A	J. Med. Chem.	2010	53	2	607	615	C40H47N5O6	594346	=	3.5	10'-6cm/s	Papp	48638	Apparent permeability across human Caco-2 cells	Homo sapiens		Caco-2	Autocuration	19961222
2945490	573957	CHEMBL583371	693.85	COC(=O)N[C@H](C(=O)NN(CC[C@@](O)(Cc1ccccc1)C(=O)N[C@H]1c2ccccc2C[C@H]1O)Cc1ccc(-c2cccnc2)cc1)C(C)(C)C	A	J. Med. Chem.	2010	53	2	607	615	C40H47N5O6	594346	=	26	10'-6cm/s	Papp	48638	Apparent permeability across human Caco-2 cells	Homo sapiens		Caco-2	Autocuration	19961222
3079640	590973	CHEMBL589368	501.67	CC(C)c1cccc(CNC[C@@H](O)[C@@H]2Cc3cccc(c3)OCCCCNc3cccc(c3)C(=O)N2)c1	A	Bioorg. Med. Chem. Lett.	2010	20	2	603	607	C31H39N3O3	604241	=	2	10'-6 cm/s	Papp	49475	Apparent permeability from apical to basolateral side of MDCK cells expressing MDR1	Canis lupus familiaris		MDCK	Autocuration	19963375	2	10^-6cm/s	MDCK-MDR1
3079628	590974	CHEMBL589369	517.67	Cc1cc2cc(n1)OCCCCOc1cccc(c1)C[C@@H]([C@H](O)CNCc1cccc(C(C)C)c1)NC2=O	A	Bioorg. Med. Chem. Lett.	2010	20	2	603	607	C31H39N3O4	604241	=	1.3	10'-6 cm/s	Papp	49475	Apparent permeability from apical to basolateral side of MDCK cells expressing MDR1	Canis lupus familiaris		MDCK	Autocuration	19963375	1.3	10^-6cm/s	MDCK-MDR1
3079648	591027	CHEMBL601681	516.69	Cc1cc2cc(n1)NCCCCOc1cccc(c1)C[C@@H]([C@H](O)CNCc1cccc(C(C)C)c1)NC2=O	A	Bioorg. Med. Chem. Lett.	2010	20	2	603	607	C31H40N4O3	604241	=	0.17	10'-6 cm/s	Papp	49475	Apparent permeability from apical to basolateral side of MDCK cells expressing MDR1	Canis lupus familiaris		MDCK	Autocuration	19963375	0.17	10^-6cm/s	MDCK-MDR1
3079649	591028	CHEMBL591546	545.72	COCc1cc2cc(c1)C(=O)N[C@H]([C@H](O)CNCc1cccc(C(C)C)c1)Cc1cccc(c1)OCCCCN2	A	Bioorg. Med. Chem. Lett.	2010	20	2	603	607	C33H43N3O4	604241	=	0.16	10'-6 cm/s	Papp	49475	Apparent permeability from apical to basolateral side of MDCK cells expressing MDR1	Canis lupus familiaris		MDCK	Autocuration	19963375	0.16	10^-6cm/s	MDCK-MDR1
3079650	591029	CHEMBL595065	570.73	CC(C)c1cccc(CNC[C@@H](O)[C@@H]2Cc3cccc(c3)OCCCCNc3cc(cc(N4C=COC4)c3)C(=O)N2)c1	A	Bioorg. Med. Chem. Lett.	2010	20	2	603	607	C34H42N4O4	604241	=	0.11	10'-6 cm/s	Papp	49475	Apparent permeability from apical to basolateral side of MDCK cells expressing MDR1	Canis lupus familiaris		MDCK	Autocuration	19963375	0.11	10^-6cm/s	MDCK-MDR1
3079651	591030	CHEMBL595016	636.86	CCCS(=O)(=O)N(C)c1cc2cc(c1)C(=O)N[C@H]([C@H](O)CNCc1cccc(C(C)C)c1)Cc1cccc(c1)OCCCCN2	A	Bioorg. Med. Chem. Lett.	2010	20	2	603	607	C35H48N4O5S	604241	=	0.95	10'-6 cm/s	Papp	49475	Apparent permeability from apical to basolateral side of MDCK cells expressing MDR1	Canis lupus familiaris		MDCK	Autocuration	19963375	0.95	10^-6cm/s	MDCK-MDR1
3079652	591031	CHEMBL594903	603.8	COCc1cc2cc(c1)C(=O)N[C@H]([C@H](O)CNC(COC)c1cccc(C(C)(C)C)c1)Cc1cccc(c1)OCCCCN2	A	Bioorg. Med. Chem. Lett.	2010	20	2	603	607	C36H49N3O5	604241	=	1.3	10'-6 cm/s	Papp	49475	Apparent permeability from apical to basolateral side of MDCK cells expressing MDR1	Canis lupus familiaris		MDCK	Autocuration	19963375	1.3	10^-6cm/s	MDCK-MDR1
3079653	591032	CHEMBL591547	531.7	Cc1cc2cc(n1)OCCCCOc1cccc(c1)C[C@@H]([C@H](O)CNC(C)c1cccc(C(C)C)c1)NC2=O	A	Bioorg. Med. Chem. Lett.	2010	20	2	603	607	C32H41N3O4	604241	=	1.3	10'-6 cm/s	Papp	49475	Apparent permeability from apical to basolateral side of MDCK cells expressing MDR1	Canis lupus familiaris		MDCK	Autocuration	19963375	1.3	10^-6cm/s	MDCK-MDR1
3079654	591033	CHEMBL594709	591.77	COCc1cc2cc(c1)C(=O)N[C@H]([C@H](O)CNC(CF)c1cccc(C(C)(C)C)c1)Cc1cccc(c1)OCCCCN2	A	Bioorg. Med. Chem. Lett.	2010	20	2	603	607	C35H46FN3O4	604241	=	3.8	10'-6 cm/s	Papp	49475	Apparent permeability from apical to basolateral side of MDCK cells expressing MDR1	Canis lupus familiaris		MDCK	Autocuration	19963375	3.8	10^-6cm/s	MDCK-MDR1
3079655	591034	CHEMBL609295	627.75	COCc1cc2cc(c1)C(=O)N[C@H]([C@H](O)CNC(c1cccc(C(C)(C)C)c1)C(F)(F)F)Cc1cccc(c1)OCCCCN2	A	Bioorg. Med. Chem. Lett.	2010	20	2	603	607	C35H44F3N3O4	604241	=	5.6	10'-6 cm/s	Papp	49475	Apparent permeability from apical to basolateral side of MDCK cells expressing MDR1	Canis lupus familiaris		MDCK	Autocuration	19963375	5.6	10^-6cm/s	MDCK-MDR1
3079663	591035	CHEMBL595066	571.76	COCc1cc2cc(c1)C(=O)N[C@H]([C@H](O)CNC1(c3cccc(C(C)C)c3)CC1)Cc1cccc(c1)OCCCCN2	A	Bioorg. Med. Chem. Lett.	2010	20	2	603	607	C35H45N3O4	604241	=	3.1	10'-6 cm/s	Papp	49475	Apparent permeability from apical to basolateral side of MDCK cells expressing MDR1	Canis lupus familiaris		MDCK	Autocuration	19963375	3.1	10^-6cm/s	MDCK-MDR1
3079656	591100	CHEMBL600326	543.71	Cc1cc2cc(n1)OCCCCOc1cccc(c1)C[C@@H]([C@H](O)CNC1(c3cccc(C(C)C)c3)CC1)NC2=O	A	Bioorg. Med. Chem. Lett.	2010	20	2	603	607	C33H41N3O4	604241	=	4	10'-6 cm/s	Papp	49475	Apparent permeability from apical to basolateral side of MDCK cells expressing MDR1	Canis lupus familiaris		MDCK	Autocuration	19963375	4	10^-6cm/s	MDCK-MDR1
3079657	591101	CHEMBL595267	573.73	COCc1cc2cc(n1)OCCCCOc1cccc(c1)C[C@@H]([C@H](O)CNC1(c3cccc(C(C)C)c3)CC1)NC2=O	A	Bioorg. Med. Chem. Lett.	2010	20	2	603	607	C34H43N3O5	604241	=	4.9	10'-6 cm/s	Papp	49475	Apparent permeability from apical to basolateral side of MDCK cells expressing MDR1	Canis lupus familiaris		MDCK	Autocuration	19963375	4.9	10^-6cm/s	MDCK-MDR1
3079658	591102	CHEMBL595100	611.78	CC(C)c1cccc(C2(NC[C@@H](O)[C@@H]3Cc4cccc(c4)OCCCCOc4cc(cc(N5CCCC5=O)c4)C(=O)N3)CC2)c1	A	Bioorg. Med. Chem. Lett.	2010	20	2	603	607	C37H45N3O5	604241	=	0.4	10'-6 cm/s	Papp	49475	Apparent permeability from apical to basolateral side of MDCK cells expressing MDR1	Canis lupus familiaris		MDCK	Autocuration	19963375	0.4	10^-6cm/s	MDCK-MDR1
3079659	591103	CHEMBL595136	662.9	CCCS(=O)(=O)N(C)c1cc2cc(c1)C(=O)N[C@H]([C@H](O)CNC1(c3cccc(C(C)C)c3)CC1)Cc1cccc(c1)OCCCCN2	A	Bioorg. Med. Chem. Lett.	2010	20	2	603	607	C37H50N4O5S	604241	=	0.28	10'-6 cm/s	Papp	49475	Apparent permeability from apical to basolateral side of MDCK cells expressing MDR1	Canis lupus familiaris		MDCK	Autocuration	19963375	0.28	10^-6cm/s	MDCK-MDR1
3079660	591104	CHEMBL595185	573.78	COCc1cc2cc(c1)C(=O)N[C@H]([C@H](O)CNC(C)(C)c1cccc(C(C)C)c1)Cc1cccc(c1)OCCCCN2	A	Bioorg. Med. Chem. Lett.	2010	20	2	603	607	C35H47N3O4	604241	=	1.8	10'-6 cm/s	Papp	49475	Apparent permeability from apical to basolateral side of MDCK cells expressing MDR1	Canis lupus familiaris		MDCK	Autocuration	19963375	1.8	10^-6cm/s	MDCK-MDR1
3079661	591105	CHEMBL595246	599.82	COCc1cc2cc(c1)C(=O)N[C@H]([C@H](O)CNC1(c3cccc(C(C)(C)C)c3)CCC1)Cc1cccc(c1)OCCCCN2	A	Bioorg. Med. Chem. Lett.	2010	20	2	603	607	C37H49N3O4	604241	=	1.2	10'-6 cm/s	Papp	49475	Apparent permeability from apical to basolateral side of MDCK cells expressing MDR1	Canis lupus familiaris		MDCK	Autocuration	19963375	1.2	10^-6cm/s	MDCK-MDR1
3079662	591106	CHEMBL595303	613.84	COCc1cc2cc(c1)C(=O)N[C@H]([C@H](O)CNC1(c3cccc(C(C)(C)C)c3)CCCC1)Cc1cccc(c1)OCCCCN2	A	Bioorg. Med. Chem. Lett.	2010	20	2	603	607	C38H51N3O4	604241	=	1.4	10'-6 cm/s	Papp	49475	Apparent permeability from apical to basolateral side of MDCK cells expressing MDR1	Canis lupus familiaris		MDCK	Autocuration	19963375	1.4	10^-6cm/s	MDCK-MDR1
3084028	591238	CHEMBL595731	543.63	Cc1ncnc(C)c1C(=O)N1C[C@@H]2CN(CC[C@H](NC(=O)C3CCC(F)(F)CC3)c3cccc(F)c3)C[C@@H]2C1	A	Bioorg. Med. Chem. Lett.	2010	20	2	704	708	C29H36F3N5O2	604793	=	0.22	10'-6 cm/s	Papp	49494	Apparent permeability from apical to basolateral side of human Caco-2 cells after 21 days	Homo sapiens		Caco-2	Autocuration	20004099
3084036	591238	CHEMBL595731	543.63	Cc1ncnc(C)c1C(=O)N1C[C@@H]2CN(CC[C@H](NC(=O)C3CCC(F)(F)CC3)c3cccc(F)c3)C[C@@H]2C1	A	Bioorg. Med. Chem. Lett.	2010	20	2	704	708	C29H36F3N5O2	604794	=	5.41	10'-6 cm/s	Papp	49494	Apparent permeability from apical to basolateral side of human Caco-2 cells after 21 days in presence of Pgp inhibitor elacridar	Homo sapiens		Caco-2	Autocuration	20004099
3084029	591264	CHEMBL595760	535.71	Cc1ncnc(C)c1C(=O)N1C[C@@H]2CN(CCC3(c4cccc(F)c4)CCN(C(=O)C(C)(C)C)CC3)C[C@@H]2C1	A	Bioorg. Med. Chem. Lett.	2010	20	2	704	708	C31H42FN5O2	604793	=	2.98	10'-6 cm/s	Papp	49494	Apparent permeability from apical to basolateral side of human Caco-2 cells after 21 days	Homo sapiens		Caco-2	Autocuration	20004099
3084037	591264	CHEMBL595760	535.71	Cc1ncnc(C)c1C(=O)N1C[C@@H]2CN(CCC3(c4cccc(F)c4)CCN(C(=O)C(C)(C)C)CC3)C[C@@H]2C1	A	Bioorg. Med. Chem. Lett.	2010	20	2	704	708	C31H42FN5O2	604794	=	14.9	10'-6 cm/s	Papp	49494	Apparent permeability from apical to basolateral side of human Caco-2 cells after 21 days in presence of Pgp inhibitor elacridar	Homo sapiens		Caco-2	Autocuration	20004099
3084030	591267	CHEMBL595584	559.73	Cc1cc(C#N)nc(C)c1C(=O)N1C[C@@H]2CN(CCC3(c4cccc(F)c4)CCN(C(=O)C(C)(C)C)CC3)C[C@@H]2C1	A	Bioorg. Med. Chem. Lett.	2010	20	2	704	708	C33H42FN5O2	604793	=	2.73	10'-6 cm/s	Papp	49494	Apparent permeability from apical to basolateral side of human Caco-2 cells after 21 days	Homo sapiens		Caco-2	Autocuration	20004099
3084038	591267	CHEMBL595584	559.73	Cc1cc(C#N)nc(C)c1C(=O)N1C[C@@H]2CN(CCC3(c4cccc(F)c4)CCN(C(=O)C(C)(C)C)CC3)C[C@@H]2C1	A	Bioorg. Med. Chem. Lett.	2010	20	2	704	708	C33H42FN5O2	604794	=	17.5	10'-6 cm/s	Papp	49494	Apparent permeability from apical to basolateral side of human Caco-2 cells after 21 days in presence of Pgp inhibitor elacridar	Homo sapiens		Caco-2	Autocuration	20004099
3084031	591269	CHEMBL595610	539.72	Cc1cc(C#N)nc(C)c1C(=O)N1C[C@@H]2CN(CCC3(c4ccccc4)CCN(C(=O)C4CCCC4)C3)C[C@@H]2C1	A	Bioorg. Med. Chem. Lett.	2010	20	2	704	708	C33H41N5O2	604793	=	2.55	10'-6 cm/s	Papp	49494	Apparent permeability from apical to basolateral side of human Caco-2 cells after 21 days	Homo sapiens		Caco-2	Autocuration	20004099
3084039	591269	CHEMBL595610	539.72	Cc1cc(C#N)nc(C)c1C(=O)N1C[C@@H]2CN(CCC3(c4ccccc4)CCN(C(=O)C4CCCC4)C3)C[C@@H]2C1	A	Bioorg. Med. Chem. Lett.	2010	20	2	704	708	C33H41N5O2	604794	=	14.3	10'-6 cm/s	Papp	49494	Apparent permeability from apical to basolateral side of human Caco-2 cells after 21 days in presence of Pgp inhibitor elacridar	Homo sapiens		Caco-2	Autocuration	20004099
3084032	591549	CHEMBL593027	575.7	Cc1cc(C#N)nc(C)c1C(=O)N1C[C@@H]2CN(CCC3(c4ccccc4)CN(C(=O)C4CCC(F)(F)CC4)C3)C[C@@H]2C1	A	Bioorg. Med. Chem. Lett.	2010	20	2	704	708	C33H39F2N5O2	604793	=	0.53	10'-6 cm/s	Papp	49494	Apparent permeability from apical to basolateral side of human Caco-2 cells after 21 days	Homo sapiens		Caco-2	Autocuration	20004099
3084040	591549	CHEMBL593027	575.7	Cc1cc(C#N)nc(C)c1C(=O)N1C[C@@H]2CN(CCC3(c4ccccc4)CN(C(=O)C4CCC(F)(F)CC4)C3)C[C@@H]2C1	A	Bioorg. Med. Chem. Lett.	2010	20	2	704	708	C33H39F2N5O2	604794	=	10.2	10'-6 cm/s	Papp	49494	Apparent permeability from apical to basolateral side of human Caco-2 cells after 21 days in presence of Pgp inhibitor elacridar	Homo sapiens		Caco-2	Autocuration	20004099
3084033	591550	CHEMBL593042	547.65	Cc1cc(C#N)nc(C)c1C(=O)N1C[C@@H]2CN(CCC3(c4ccccc4)CN(C(=O)C4CC(F)(F)C4)C3)C[C@@H]2C1	A	Bioorg. Med. Chem. Lett.	2010	20	2	704	708	C31H35F2N5O2	604793	=	0.44	10'-6 cm/s	Papp	49494	Apparent permeability from apical to basolateral side of human Caco-2 cells after 21 days	Homo sapiens		Caco-2	Autocuration	20004099
3084041	591550	CHEMBL593042	547.65	Cc1cc(C#N)nc(C)c1C(=O)N1C[C@@H]2CN(CCC3(c4ccccc4)CN(C(=O)C4CC(F)(F)C4)C3)C[C@@H]2C1	A	Bioorg. Med. Chem. Lett.	2010	20	2	704	708	C31H35F2N5O2	604794	=	10.7	10'-6 cm/s	Papp	49494	Apparent permeability from apical to basolateral side of human Caco-2 cells after 21 days in presence of Pgp inhibitor elacridar	Homo sapiens		Caco-2	Autocuration	20004099
3084034	591551	CHEMBL593046	618.69	Cc1cc(C(F)(F)F)nc(C)c1C(=O)N1C[C@@H]2CN(CCC3(c4ccccc4)CN(C(=O)C4CCC(F)(F)CC4)C3)C[C@@H]2C1	A	Bioorg. Med. Chem. Lett.	2010	20	2	704	708	C33H39F5N4O2	604793	=	1.72	10'-6 cm/s	Papp	49494	Apparent permeability from apical to basolateral side of human Caco-2 cells after 21 days	Homo sapiens		Caco-2	Autocuration	20004099
3084042	591551	CHEMBL593046	618.69	Cc1cc(C(F)(F)F)nc(C)c1C(=O)N1C[C@@H]2CN(CCC3(c4ccccc4)CN(C(=O)C4CCC(F)(F)CC4)C3)C[C@@H]2C1	A	Bioorg. Med. Chem. Lett.	2010	20	2	704	708	C33H39F5N4O2	604794	=	14.6	10'-6 cm/s	Papp	49494	Apparent permeability from apical to basolateral side of human Caco-2 cells after 21 days in presence of Pgp inhibitor elacridar	Homo sapiens		Caco-2	Autocuration	20004099
3084035	591552	CHEMBL593080	590.64	Cc1cc(C(F)(F)F)nc(C)c1C(=O)N1C[C@@H]2CN(CCC3(c4ccccc4)CN(C(=O)C4CC(F)(F)C4)C3)C[C@@H]2C1	A	Bioorg. Med. Chem. Lett.	2010	20	2	704	708	C31H35F5N4O2	604793	=	1.59	10'-6 cm/s	Papp	49494	Apparent permeability from apical to basolateral side of human Caco-2 cells after 21 days	Homo sapiens		Caco-2	Autocuration	20004099
3084043	591552	CHEMBL593080	590.64	Cc1cc(C(F)(F)F)nc(C)c1C(=O)N1C[C@@H]2CN(CCC3(c4ccccc4)CN(C(=O)C4CC(F)(F)C4)C3)C[C@@H]2C1	A	Bioorg. Med. Chem. Lett.	2010	20	2	704	708	C31H35F5N4O2	604794	=	13.2	10'-6 cm/s	Papp	49494	Apparent permeability from apical to basolateral side of human Caco-2 cells after 21 days in presence of Pgp inhibitor elacridar	Homo sapiens		Caco-2	Autocuration	20004099
3109959	16485	CHEMBL113	194.19	Cn1c(=O)c2c(ncn2C)n(C)c1=O	A	J. Med. Chem.	2010	53	1	61	76	C8H10N4O2	612417	=	17	10'-6 cm/s	Papp	49828	Apparent permeability across apical to basolateral side of MDCK cells expressing MDR	Canis lupus familiaris		MDCK	Autocuration	20017491	17	10^-6cm/s	MDCK-MDR1
3109958	425099	CHEMBL403027	585.24	Cl.O[C@]12C=C(c3nccc4c3[nH]c3ccccc34)[C@@H]3CCN(CCCC/C=C\CC1)C[C@@]31C[C@@H]3/C=C\CCCCN3[C@@H]21	A	J. Med. Chem.	2010	53	1	61	76	C36H45ClN4O	612417	=	1.9	10'-6 cm/s	Papp	49828	Apparent permeability across apical to basolateral side of MDCK cells expressing MDR	Canis lupus familiaris		MDCK	Autocuration	20017491	1.9	10^-6cm/s	MDCK-MDR1
3109960	425237	CHEMBL403233	548.78	O[C@]12C=C(c3nccc4c3[nH]c3ccccc34)[C@@H]3CCN(CCCC/C=C\CC1)C[C@@]31C[C@@H]3/C=C\CCCCN3[C@@H]21	A	J. Med. Chem.	2010	53	1	61	76	C36H44N4O	612417	=	0.87	10'-6 cm/s	Papp	49828	Apparent permeability across apical to basolateral side of MDCK cells expressing MDR	Canis lupus familiaris		MDCK	Autocuration	20017491	0.87	10^-6cm/s	MDCK-MDR1
3107822	600392	CHEMBL599285	513.88	Cn1nnc(-c2c(F)cc(Cl)cc2-c2cnc(CNC(=O)N(O)C3CCC(F)(F)CC3)c(F)c2)n1	A	Bioorg. Med. Chem. Lett.	2010	20	3	1233	1236	C21H20ClF4N7O2	610521	=	24	10'-6 cm/s	Papp	49886	Apparent permeability from apical to basolateral side of human Caco-2 cell	Homo sapiens		Caco-2	Autocuration	20036120
3107823	600392	CHEMBL599285	513.88	Cn1nnc(-c2c(F)cc(Cl)cc2-c2cnc(CNC(=O)N(O)C3CCC(F)(F)CC3)c(F)c2)n1	A	Bioorg. Med. Chem. Lett.	2010	20	3	1233	1236	C21H20ClF4N7O2	610522	=	43	10'-6 cm/s	Papp	49886	Apparent permeability from basolateral to apical side of human Caco-2 cell	Homo sapiens		Caco-2	Autocuration	20036120
3095254	600358	CHEMBL596699	410.42	Cn1cnc(C(=O)N(Cc2ccc(F)c(C(F)(F)F)c2)[C@@H]2C[C@@H]3CNC[C@@H]3C2)c1	A	Bioorg. Med. Chem. Lett.	2010	20	3	907	911	C20H22F4N4O	612183	=	2.1	10'-6 cm/s	Papp	49920	Apparent permeability from apical to basolateral side of MDCK cells expressing MDR	Canis lupus familiaris		MDCK	Autocuration	20045321	2.1	10^-6cm/s	MDCK
3095253	600359	CHEMBL596700	408.42	Cn1cnc(C(=O)N(Cc2cccc(OC(F)(F)F)c2)[C@@H]2C[C@@H]3CNC[C@@H]3C2)c1	A	Bioorg. Med. Chem. Lett.	2010	20	3	907	911	C20H23F3N4O2	612183	=	1.1	10'-6 cm/s	Papp	49920	Apparent permeability from apical to basolateral side of MDCK cells expressing MDR	Canis lupus familiaris		MDCK	Autocuration	20045321	1.1	10^-6cm/s	MDCK
3095252	600360	CHEMBL599060	426.54	Cn1cnc(C(=O)N(Cc2ccc(F)c(OC3CCCC3)c2)[C@@H]2C[C@@H]3CNC[C@@H]3C2)c1	A	Bioorg. Med. Chem. Lett.	2010	20	3	907	911	C24H31FN4O2	612183	=	0.2	10'-6 cm/s	Papp	49920	Apparent permeability from apical to basolateral side of MDCK cells expressing MDR	Canis lupus familiaris		MDCK	Autocuration	20045321	0.2	10^-6cm/s	MDCK
3095251	600424	CHEMBL599264	382.51	CC(C)Oc1cccc(CN(C(=O)c2cn(C)cn2)[C@@H]2C[C@@H]3CNC[C@@H]3C2)c1	A	Bioorg. Med. Chem. Lett.	2010	20	3	907	911	C22H30N4O2	612183	=	2.2	10'-6 cm/s	Papp	49920	Apparent permeability from apical to basolateral side of MDCK cells expressing MDR	Canis lupus familiaris		MDCK	Autocuration	20045321	2.2	10^-6cm/s	MDCK
3095250	600425	CHEMBL603691	408.55	Cn1cnc(C(=O)N(Cc2cccc(OC3CCCC3)c2)[C@@H]2C[C@@H]3CNC[C@@H]3C2)c1	A	Bioorg. Med. Chem. Lett.	2010	20	3	907	911	C24H32N4O2	612183	=	0.262	10'-6 cm/s	Papp	49920	Apparent permeability from apical to basolateral side of MDCK cells expressing MDR	Canis lupus familiaris		MDCK	Autocuration	20045321	0.262	10^-6cm/s	MDCK
3095249	600426	CHEMBL603893	438.57	COc1ccc(CN(C(=O)c2cn(C)cn2)[C@@H]2C[C@@H]3CNC[C@@H]3C2)cc1OC1CCCC1	A	Bioorg. Med. Chem. Lett.	2010	20	3	907	911	C25H34N4O3	612183	=	0.291	10'-6 cm/s	Papp	49920	Apparent permeability from apical to basolateral side of MDCK cells expressing MDR	Canis lupus familiaris		MDCK	Autocuration	20045321	0.291	10^-6cm/s	MDCK
3095248	600427	CHEMBL598659	422.45	CN1C[C@H]2C[C@@H](N(Cc3cccc(OC(F)(F)F)c3)C(=O)c3cn(C)cn3)C[C@H]2C1	A	Bioorg. Med. Chem. Lett.	2010	20	3	907	911	C21H25F3N4O2	612183	=	21.5	10'-6 cm/s	Papp	49920	Apparent permeability from apical to basolateral side of MDCK cells expressing MDR	Canis lupus familiaris		MDCK	Autocuration	20045321	21.5	10^-6cm/s	MDCK
3095247	600498	CHEMBL599480	438.47	CCN1C[C@H]2C[C@@H](N(Cc3ccc(F)c(C(F)(F)F)c3)C(=O)c3cn(C)cn3)C[C@H]2C1	A	Bioorg. Med. Chem. Lett.	2010	20	3	907	911	C22H26F4N4O	612183	=	14.5	10'-6 cm/s	Papp	49920	Apparent permeability from apical to basolateral side of MDCK cells expressing MDR	Canis lupus familiaris		MDCK	Autocuration	20045321	14.5	10^-6cm/s	MDCK
3095246	600499	CHEMBL603695	424.44	CN1C[C@H]2C[C@@H](N(Cc3ccc(F)c(C(F)(F)F)c3)C(=O)c3cn(C)cn3)C[C@H]2C1	A	Bioorg. Med. Chem. Lett.	2010	20	3	907	911	C21H24F4N4O	612183	=	13	10'-6 cm/s	Papp	49920	Apparent permeability from apical to basolateral side of MDCK cells expressing MDR	Canis lupus familiaris		MDCK	Autocuration	20045321	13	10^-6cm/s	MDCK
3095245	600500	CHEMBL599482	440.56	CN1C[C@H]2C[C@@H](N(Cc3ccc(F)c(OC4CCCC4)c3)C(=O)c3cn(C)cn3)C[C@H]2C1	A	Bioorg. Med. Chem. Lett.	2010	20	3	907	911	C25H33FN4O2	612183	=	10.4	10'-6 cm/s	Papp	49920	Apparent permeability from apical to basolateral side of MDCK cells expressing MDR	Canis lupus familiaris		MDCK	Autocuration	20045321	10.4	10^-6cm/s	MDCK
3095244	600501	CHEMBL604805	436.48	CCN1C[C@H]2C[C@@H](N(Cc3cccc(OC(F)(F)F)c3)C(=O)c3cn(C)cn3)C[C@H]2C1	A	Bioorg. Med. Chem. Lett.	2010	20	3	907	911	C22H27F3N4O2	612183	=	30	10'-6 cm/s	Papp	49920	Apparent permeability from apical to basolateral side of MDCK cells expressing MDR	Canis lupus familiaris		MDCK	Autocuration	20045321	30	10^-6cm/s	MDCK
3095243	600579	CHEMBL605540	468.5	CC(F)CN1C[C@H]2C[C@@H](N(Cc3cccc(OC(F)(F)F)c3)C(=O)c3cn(C)cn3)C[C@H]2C1	A	Bioorg. Med. Chem. Lett.	2010	20	3	907	911	C23H28F4N4O2	612183	=	45.8	10'-6 cm/s	Papp	49920	Apparent permeability from apical to basolateral side of MDCK cells expressing MDR	Canis lupus familiaris		MDCK	Autocuration	20045321	45.8	10^-6cm/s	MDCK
3095242	600580	CHEMBL597032	504.48	Cn1cnc(C(=O)N(Cc2cccc(OC(F)(F)F)c2)[C@@H]2C[C@@H]3CN(CCC(F)(F)F)C[C@@H]3C2)c1	A	Bioorg. Med. Chem. Lett.	2010	20	3	907	911	C23H26F6N4O2	612183	=	25.9	10'-6 cm/s	Papp	49920	Apparent permeability from apical to basolateral side of MDCK cells expressing MDR	Canis lupus familiaris		MDCK	Autocuration	20045321	25.9	10^-6cm/s	MDCK
3095241	600581	CHEMBL597033	528.58	Cn1cnc(C(=O)N(Cc2cccc(OC(F)(F)F)c2)[C@@H]2C[C@@H]3CN(CC(O)c4ccccc4)C[C@@H]3C2)c1	A	Bioorg. Med. Chem. Lett.	2010	20	3	907	911	C28H31F3N4O3	612183	=	8.1	10'-6 cm/s	Papp	49920	Apparent permeability from apical to basolateral side of MDCK cells expressing MDR	Canis lupus familiaris		MDCK	Autocuration	20045321	8.1	10^-6cm/s	MDCK
3095240	600582	CHEMBL605744	480.53	Cn1cnc(C(=O)N(Cc2cccc(OC(F)(F)F)c2)[C@@H]2C[C@@H]3CN(CC(C)(C)O)C[C@@H]3C2)c1	A	Bioorg. Med. Chem. Lett.	2010	20	3	907	911	C24H31F3N4O3	612183	=	17.7	10'-6 cm/s	Papp	49920	Apparent permeability from apical to basolateral side of MDCK cells expressing MDR	Canis lupus familiaris		MDCK	Autocuration	20045321	17.7	10^-6cm/s	MDCK
3095239	600662	CHEMBL607982	410.42	Cn1cnc(C(=O)N(Cc2ccc(F)c(C(F)(F)F)c2)[C@H]2C[C@@H]3CNC[C@@H]3C2)c1	A	Bioorg. Med. Chem. Lett.	2010	20	3	907	911	C20H22F4N4O	612183	=	0.2	10'-6 cm/s	Papp	49920	Apparent permeability from apical to basolateral side of MDCK cells expressing MDR	Canis lupus familiaris		MDCK	Autocuration	20045321	0.2	10^-6cm/s	MDCK
3095255	1705902	CHEMBL3217125	456.25	Cl.Cl.Cl.Cn1cnc(C(=O)N(Cc2cccc(Cl)c2)[C@H]2CC[C@@H](N)CC2)c1	A	Bioorg. Med. Chem. Lett.	2010	20	3	907	911	C18H26Cl4N4O	612183	=	0.5	10'-6 cm/s	Papp	49920	Apparent permeability from apical to basolateral side of MDCK cells expressing MDR	Canis lupus familiaris		MDCK	Autocuration	20045321	0.5	10^-6cm/s	MDCK
3110866	601084	CHEMBL610780	334.38	COc1ccc(-n2cc(-c3ccc4c(c3)C(=O)NCC4)c(N)n2)cc1	A	Bioorg. Med. Chem. Lett.	2010	20	3	1293	1297	C19H18N4O2	608928	=	48.3	10'-6 cm/s	Papp	49962	Permeability from apical to basolateral side in human Caco-2 cells	Homo sapiens		Caco-2	Autocuration	20060294
3111247	603199	CHEMBL605846	386.45	COc1ccc(CC(C)(C)NC[C@H](O)c2cc(O)cc3c2OCC(=O)N3)cc1	A	Bioorg. Med. Chem. Lett.	2010	20	4	1410	1414	C21H26N2O5	608647	=	9	10'-6 cm/s	Papp	49589	Apparent permeability from basolateral to apical side in human Caco-2 cells	Homo sapiens		Caco-2	Autocuration	20096576
3092965	51162	CHEMBL416956	378.32	OC(c1cc(C(F)(F)F)nc2c(C(F)(F)F)cccc12)C1CCCCN1	A	Bioorg. Med. Chem. Lett.	2010	20	4	1347	1351	C17H16F6N2O	608968	=	9.4	10'-6 cm/s	Papp	49595	Apparent permeability from apical to basolateral side of MDCK cell monolayer expressing MDR1	Canis lupus familiaris		MDCK	Autocuration	20097070	9.4	10^-6cm/s	MDCK-MDR1
3092968	602219	CHEMBL598931	382.3	COCCNCC(O)c1cc(C(F)(F)F)nc2c(C(F)(F)F)cccc12	A	Bioorg. Med. Chem. Lett.	2010	20	4	1347	1351	C16H16F6N2O2	608968	=	32	10'-6 cm/s	Papp	49595	Apparent permeability from apical to basolateral side of MDCK cell monolayer expressing MDR1	Canis lupus familiaris		MDCK	Autocuration	20097070	32	10^-6cm/s	MDCK-MDR1
3092969	602221	CHEMBL609330	412.4	CSCCCNCC(O)c1cc(C(F)(F)F)nc2c(C(F)(F)F)cccc12	A	Bioorg. Med. Chem. Lett.	2010	20	4	1347	1351	C17H18F6N2OS	608968	=	38	10'-6 cm/s	Papp	49595	Apparent permeability from apical to basolateral side of MDCK cell monolayer expressing MDR1	Canis lupus familiaris		MDCK	Autocuration	20097070	38	10^-6cm/s	MDCK-MDR1
3092971	602304	CHEMBL599523	457.42	OC(CNCCNCc1ccccc1)c1cc(C(F)(F)F)nc2c(C(F)(F)F)cccc12	A	Bioorg. Med. Chem. Lett.	2010	20	4	1347	1351	C22H21F6N3O	608968	=	8.4	10'-6 cm/s	Papp	49595	Apparent permeability from apical to basolateral side of MDCK cell monolayer expressing MDR1	Canis lupus familiaris		MDCK	Autocuration	20097070	8.4	10^-6cm/s	MDCK-MDR1
3092964	602306	CHEMBL599346	419.37	OC(NC[C@]12CC[C@@H](C1)NC2)c1cc(C(F)(F)F)nc2c(C(F)(F)F)cccc12	A	Bioorg. Med. Chem. Lett.	2010	20	4	1347	1351	C19H19F6N3O	608968	=	2	10'-6 cm/s	Papp	49595	Apparent permeability from apical to basolateral side of MDCK cell monolayer expressing MDR1	Canis lupus familiaris		MDCK	Autocuration	20097070	2	10^-6cm/s	MDCK-MDR1
3092966	603001	CHEMBL602912	380.33	CCCCNCC(O)c1cc(C(F)(F)F)nc2c(C(F)(F)F)cccc12	A	Bioorg. Med. Chem. Lett.	2010	20	4	1347	1351	C17H18F6N2O	608968	=	25	10'-6 cm/s	Papp	49595	Apparent permeability from apical to basolateral side of MDCK cell monolayer expressing MDR1	Canis lupus familiaris		MDCK	Autocuration	20097070	25	10^-6cm/s	MDCK-MDR1
3092967	603274	CHEMBL603488	338.25	CNCC(O)c1cc(C(F)(F)F)nc2c(C(F)(F)F)cccc12	A	Bioorg. Med. Chem. Lett.	2010	20	4	1347	1351	C14H12F6N2O	608968	=	24	10'-6 cm/s	Papp	49595	Apparent permeability from apical to basolateral side of MDCK cell monolayer expressing MDR1	Canis lupus familiaris		MDCK	Autocuration	20097070	24	10^-6cm/s	MDCK-MDR1
3208461	614782	CHEMBL1084908	434.41	N#Cc1cnc(NCC(F)(F)c2ccccc2)c(=O)n1CC(=O)NCCONC(=N)N	A	J. Med. Chem.	2010	53	4	1843	1856	C18H20F2N8O3	617816	=	0.5	10'-6 cm/s	Papp	50418	Apparent permeability from apical to basolateral side of human Caco-2 cells	Homo sapiens		Caco-2	Autocuration	20102150
3208475	614782	CHEMBL1084908	434.41	N#Cc1cnc(NCC(F)(F)c2ccccc2)c(=O)n1CC(=O)NCCONC(=N)N	A	J. Med. Chem.	2010	53	4	1843	1856	C18H20F2N8O3	617817	=	2.26	10'-6 cm/s	Papp	50418	Apparent permeability from basolateral to apical side of human Caco-2 cells	Homo sapiens		Caco-2	Autocuration	20102150
3208462	614783	CHEMBL1083499	423.42	Cc1cnc(NCC(F)(F)c2ccccc2)c(=O)n1CC(=O)NCCONC(=N)N	A	J. Med. Chem.	2010	53	4	1843	1856	C18H23F2N7O3	617816	=	1.37	10'-6 cm/s	Papp	50418	Apparent permeability from apical to basolateral side of human Caco-2 cells	Homo sapiens		Caco-2	Autocuration	20102150
3208476	614783	CHEMBL1083499	423.42	Cc1cnc(NCC(F)(F)c2ccccc2)c(=O)n1CC(=O)NCCONC(=N)N	A	J. Med. Chem.	2010	53	4	1843	1856	C18H23F2N7O3	617817	=	6.45	10'-6 cm/s	Papp	50418	Apparent permeability from basolateral to apical side of human Caco-2 cells	Homo sapiens		Caco-2	Autocuration	20102150
3208463	614784	CHEMBL1083500	405.43	Cc1cnc(NCCc2ccc(F)cc2)c(=O)n1CC(=O)NCCONC(=N)N	A	J. Med. Chem.	2010	53	4	1843	1856	C18H24FN7O3	617816	=	0.55	10'-6 cm/s	Papp	50418	Apparent permeability from apical to basolateral side of human Caco-2 cells	Homo sapiens		Caco-2	Autocuration	20102150
3208477	614784	CHEMBL1083500	405.43	Cc1cnc(NCCc2ccc(F)cc2)c(=O)n1CC(=O)NCCONC(=N)N	A	J. Med. Chem.	2010	53	4	1843	1856	C18H24FN7O3	617817	=	1.48	10'-6 cm/s	Papp	50418	Apparent permeability from basolateral to apical side of human Caco-2 cells	Homo sapiens		Caco-2	Autocuration	20102150
3208464	614785	CHEMBL1083501	423.42	Cc1cnc(NCCc2ccc(F)c(F)c2)c(=O)n1CC(=O)NCCONC(=N)N	A	J. Med. Chem.	2010	53	4	1843	1856	C18H23F2N7O3	617816	=	0.92	10'-6 cm/s	Papp	50418	Apparent permeability from apical to basolateral side of human Caco-2 cells	Homo sapiens		Caco-2	Autocuration	20102150
3208478	614785	CHEMBL1083501	423.42	Cc1cnc(NCCc2ccc(F)c(F)c2)c(=O)n1CC(=O)NCCONC(=N)N	A	J. Med. Chem.	2010	53	4	1843	1856	C18H23F2N7O3	617817	=	1.84	10'-6 cm/s	Papp	50418	Apparent permeability from basolateral to apical side of human Caco-2 cells	Homo sapiens		Caco-2	Autocuration	20102150
3208465	614844	CHEMBL1083189	423.42	Cc1cnc(NCCc2ccc(F)cc2F)c(=O)n1CC(=O)NCCONC(=N)N	A	J. Med. Chem.	2010	53	4	1843	1856	C18H23F2N7O3	617816	=	0.5	10'-6 cm/s	Papp	50418	Apparent permeability from apical to basolateral side of human Caco-2 cells	Homo sapiens		Caco-2	Autocuration	20102150
3208479	614844	CHEMBL1083189	423.42	Cc1cnc(NCCc2ccc(F)cc2F)c(=O)n1CC(=O)NCCONC(=N)N	A	J. Med. Chem.	2010	53	4	1843	1856	C18H23F2N7O3	617817	=	1.91	10'-6 cm/s	Papp	50418	Apparent permeability from basolateral to apical side of human Caco-2 cells	Homo sapiens		Caco-2	Autocuration	20102150
3208466	614845	CHEMBL1083190	455.44	Cc1cnc(NCCc2ccc(C(F)(F)F)cc2)c(=O)n1CC(=O)NCCONC(=N)N	A	J. Med. Chem.	2010	53	4	1843	1856	C19H24F3N7O3	617816	=	0.74	10'-6 cm/s	Papp	50418	Apparent permeability from apical to basolateral side of human Caco-2 cells	Homo sapiens		Caco-2	Autocuration	20102150
3208480	614845	CHEMBL1083190	455.44	Cc1cnc(NCCc2ccc(C(F)(F)F)cc2)c(=O)n1CC(=O)NCCONC(=N)N	A	J. Med. Chem.	2010	53	4	1843	1856	C19H24F3N7O3	617817	=	3.32	10'-6 cm/s	Papp	50418	Apparent permeability from basolateral to apical side of human Caco-2 cells	Homo sapiens		Caco-2	Autocuration	20102150
3208467	614846	CHEMBL1083191	417.47	COc1ccc(CCNc2ncc(C)n(CC(=O)NCCONC(=N)N)c2=O)cc1	A	J. Med. Chem.	2010	53	4	1843	1856	C19H27N7O4	617816	=	0.28	10'-6 cm/s	Papp	50418	Apparent permeability from apical to basolateral side of human Caco-2 cells	Homo sapiens		Caco-2	Autocuration	20102150
3208481	614846	CHEMBL1083191	417.47	COc1ccc(CCNc2ncc(C)n(CC(=O)NCCONC(=N)N)c2=O)cc1	A	J. Med. Chem.	2010	53	4	1843	1856	C19H27N7O4	617817	=	3.18	10'-6 cm/s	Papp	50418	Apparent permeability from basolateral to apical side of human Caco-2 cells	Homo sapiens		Caco-2	Autocuration	20102150
3208468	614847	CHEMBL1086402	447.5	COc1ccc(CCNc2ncc(C)n(CC(=O)NCCONC(=N)N)c2=O)cc1OC	A	J. Med. Chem.	2010	53	4	1843	1856	C20H29N7O5	617816	=	0.87	10'-6 cm/s	Papp	50418	Apparent permeability from apical to basolateral side of human Caco-2 cells	Homo sapiens		Caco-2	Autocuration	20102150
3208482	614847	CHEMBL1086402	447.5	COc1ccc(CCNc2ncc(C)n(CC(=O)NCCONC(=N)N)c2=O)cc1OC	A	J. Med. Chem.	2010	53	4	1843	1856	C20H29N7O5	617817	=	0.36	10'-6 cm/s	Papp	50418	Apparent permeability from basolateral to apical side of human Caco-2 cells	Homo sapiens		Caco-2	Autocuration	20102150
3208469	614919	CHEMBL1087669	415.5	CCc1ccc(CCNc2ncc(C)n(CC(=O)NCCONC(=N)N)c2=O)cc1	A	J. Med. Chem.	2010	53	4	1843	1856	C20H29N7O3	617816	=	0.29	10'-6 cm/s	Papp	50418	Apparent permeability from apical to basolateral side of human Caco-2 cells	Homo sapiens		Caco-2	Autocuration	20102150
3208483	614919	CHEMBL1087669	415.5	CCc1ccc(CCNc2ncc(C)n(CC(=O)NCCONC(=N)N)c2=O)cc1	A	J. Med. Chem.	2010	53	4	1843	1856	C20H29N7O3	617817	=	10.3	10'-6 cm/s	Papp	50418	Apparent permeability from basolateral to apical side of human Caco-2 cells	Homo sapiens		Caco-2	Autocuration	20102150
3208470	614920	CHEMBL1087670	427.51	Cc1cnc(NCCc2ccc3c(c2)CCC3)c(=O)n1CC(=O)NCCONC(=N)N	A	J. Med. Chem.	2010	53	4	1843	1856	C21H29N7O3	617816	=	0.67	10'-6 cm/s	Papp	50418	Apparent permeability from apical to basolateral side of human Caco-2 cells	Homo sapiens		Caco-2	Autocuration	20102150
3208484	614920	CHEMBL1087670	427.51	Cc1cnc(NCCc2ccc3c(c2)CCC3)c(=O)n1CC(=O)NCCONC(=N)N	A	J. Med. Chem.	2010	53	4	1843	1856	C21H29N7O3	617817	=	4.29	10'-6 cm/s	Papp	50418	Apparent permeability from basolateral to apical side of human Caco-2 cells	Homo sapiens		Caco-2	Autocuration	20102150
3208471	614921	CHEMBL1087037	437.5	Cc1cnc(NCCc2cccc3ccccc23)c(=O)n1CC(=O)NCCONC(=N)N	A	J. Med. Chem.	2010	53	4	1843	1856	C22H27N7O3	617816	=	0.32	10'-6 cm/s	Papp	50418	Apparent permeability from apical to basolateral side of human Caco-2 cells	Homo sapiens		Caco-2	Autocuration	20102150
3208485	614921	CHEMBL1087037	437.5	Cc1cnc(NCCc2cccc3ccccc23)c(=O)n1CC(=O)NCCONC(=N)N	A	J. Med. Chem.	2010	53	4	1843	1856	C22H27N7O3	617817	=	11.81	10'-6 cm/s	Papp	50418	Apparent permeability from basolateral to apical side of human Caco-2 cells	Homo sapiens		Caco-2	Autocuration	20102150
3208472	614922	CHEMBL1087038	463.54	Cc1cnc(NCC(c2ccccc2)c2ccccc2)c(=O)n1CC(=O)NCCONC(=N)N	A	J. Med. Chem.	2010	53	4	1843	1856	C24H29N7O3	617816	=	0.14	10'-6 cm/s	Papp	50418	Apparent permeability from apical to basolateral side of human Caco-2 cells	Homo sapiens		Caco-2	Autocuration	20102150
3208486	614922	CHEMBL1087038	463.54	Cc1cnc(NCC(c2ccccc2)c2ccccc2)c(=O)n1CC(=O)NCCONC(=N)N	A	J. Med. Chem.	2010	53	4	1843	1856	C24H29N7O3	617817	=	12.98	10'-6 cm/s	Papp	50418	Apparent permeability from basolateral to apical side of human Caco-2 cells	Homo sapiens		Caco-2	Autocuration	20102150
3208473	614983	CHEMBL1088332	443.84	N=C(N)NOCCNC(=O)Cn1c(Cl)cnc(NCC(F)(F)c2ccccc2)c1=O	A	J. Med. Chem.	2010	53	4	1843	1856	C17H20ClF2N7O3	617816	=	0.5	10'-6 cm/s	Papp	50418	Apparent permeability from apical to basolateral side of human Caco-2 cells	Homo sapiens		Caco-2	Autocuration	20102150
3208487	614983	CHEMBL1088332	443.84	N=C(N)NOCCNC(=O)Cn1c(Cl)cnc(NCC(F)(F)c2ccccc2)c1=O	A	J. Med. Chem.	2010	53	4	1843	1856	C17H20ClF2N7O3	617817	=	3.04	10'-6 cm/s	Papp	50418	Apparent permeability from basolateral to apical side of human Caco-2 cells	Homo sapiens		Caco-2	Autocuration	20102150
3208474	614984	CHEMBL1077101	415.5	Cc1ccc(CCNc2ncc(C)n(CC(=O)N(C)CCONC(=N)N)c2=O)cc1	A	J. Med. Chem.	2010	53	4	1843	1856	C20H29N7O3	617816	=	0.27	10'-6 cm/s	Papp	50418	Apparent permeability from apical to basolateral side of human Caco-2 cells	Homo sapiens		Caco-2	Autocuration	20102150
3208488	614984	CHEMBL1077101	415.5	Cc1ccc(CCNc2ncc(C)n(CC(=O)N(C)CCONC(=N)N)c2=O)cc1	A	J. Med. Chem.	2010	53	4	1843	1856	C20H29N7O3	617817	=	0.6	10'-6 cm/s	Papp	50418	Apparent permeability from basolateral to apical side of human Caco-2 cells	Homo sapiens		Caco-2	Autocuration	20102150
3120244	564640	CHEMBL555342	570.64	CCCCOC(=O)N1CCN(C(=O)[C@H](CCC(=O)O)NC(=O)c2cc(OCCOC)cc(-c3ccccc3)n2)CC1	A	J. Med. Chem.	2010	53	5	2010	2037	C29H38N4O8	612288	=	1.1	10'-6 cm/s	Papp	49661	Apparent permeability across human Caco-2 cells	Homo sapiens		Caco-2	Autocuration	20141147
3190424	612797	CHEMBL1080865	350.43	CCCN(CC1CC1)c1cc(C(=O)Nc2ccc3[nH]ncc3c2)ncn1	A	Bioorg. Med. Chem. Lett.	2010	20	5	1516	1519	C19H22N6O	617134	=	8.5	10'-6 cm/s	Papp	50499	Apparent permeability across human Caco-2 cells by LC/MS-MS analysis	Homo sapiens		Caco-2	Autocuration	20149651
3190425	612867	CHEMBL1080382	404.52	Cc1cc2[nH]ncc2cc1NC(=O)c1cc(N(CC2CC2)C2CCCCC2)ncn1	A	Bioorg. Med. Chem. Lett.	2010	20	5	1516	1519	C23H28N6O	617134	=	0.1	10'-6 cm/s	Papp	50499	Apparent permeability across human Caco-2 cells by LC/MS-MS analysis	Homo sapiens		Caco-2	Autocuration	20149651
3190420	613619	CHEMBL1081646	314.39	CCCN(CCC)c1cc(C(=O)Nc2ccc(O)cc2)ncn1	A	Bioorg. Med. Chem. Lett.	2010	20	5	1516	1519	C17H22N4O2	617134	=	21.4	10'-6 cm/s	Papp	50499	Apparent permeability across human Caco-2 cells by LC/MS-MS analysis	Homo sapiens		Caco-2	Autocuration	20149651
3190421	613620	CHEMBL1081654	326.4	Cc1cc(O)ccc1NC(=O)c1cc(NC2CCCCC2)ncn1	A	Bioorg. Med. Chem. Lett.	2010	20	5	1516	1519	C18H22N4O2	617134	=	21.8	10'-6 cm/s	Papp	50499	Apparent permeability across human Caco-2 cells by LC/MS-MS analysis	Homo sapiens		Caco-2	Autocuration	20149651
3190422	613751	CHEMBL1087142	389.48	Cc1cc(S(N)(=O)=O)ccc1NC(=O)c1cc(NC2CCCCC2)ncn1	A	Bioorg. Med. Chem. Lett.	2010	20	5	1516	1519	C18H23N5O3S	617134	=	12.5	10'-6 cm/s	Papp	50499	Apparent permeability across human Caco-2 cells by LC/MS-MS analysis	Homo sapiens		Caco-2	Autocuration	20149651
3190426	615661	CHEMBL1082869	515.64	Cc1cc(S(=O)(=O)NCCC(=O)O)ccc1NC(=O)c1cc(N(CC2CC2)C2CCCCC2)ncn1	A	Bioorg. Med. Chem. Lett.	2010	20	5	1516	1519	C25H33N5O5S	617134	=	2	10'-6 cm/s	Papp	50499	Apparent permeability across human Caco-2 cells by LC/MS-MS analysis	Homo sapiens		Caco-2	Autocuration	20149651
3190427	615737	CHEMBL1090423	451.57	O=C(O)CCNCc1ccc(NC(=O)c2cc(N(CC3CC3)C3CCCCC3)ncn2)cc1	A	Bioorg. Med. Chem. Lett.	2010	20	5	1516	1519	C25H33N5O3	617134	=	0.8	10'-6 cm/s	Papp	50499	Apparent permeability across human Caco-2 cells by LC/MS-MS analysis	Homo sapiens		Caco-2	Autocuration	20149651
3190428	615807	CHEMBL1083828	477.61	Cc1cc(CN2CC(C(=O)O)C2)ccc1NC(=O)c1cc(N(CC2CC2)C2CCCCC2)ncn1	A	Bioorg. Med. Chem. Lett.	2010	20	5	1516	1519	C27H35N5O3	617134	=	2.4	10'-6 cm/s	Papp	50499	Apparent permeability across human Caco-2 cells by LC/MS-MS analysis	Homo sapiens		Caco-2	Autocuration	20149651
3122650	1370	CHEMBL27	259.35	CC(C)NCC(O)COc1cccc2ccccc12	A	J. Med. Chem.	2010	53	6	2354	2363	C16H21NO2	613672	=	16.9	10'6cm/s	Papp	49714	Apparent permeability in BBMEC	Bos taurus			Autocuration	20170117	16.9	10^-6cm/s	ambiguous
3122648	15086	CHEMBL108	236.27	NC(=O)N1c2ccccc2C=Cc2ccccc21	A	J. Med. Chem.	2010	53	6	2354	2363	C15H12N2O	613672	=	16.5	10'6cm/s	Papp	49714	Apparent permeability in BBMEC	Bos taurus			Autocuration	20170117	16.5	10^-6cm/s	ambiguous
3122649	16485	CHEMBL113	194.19	Cn1c(=O)c2c(ncn2C)n(C)c1=O	A	J. Med. Chem.	2010	53	6	2354	2363	C8H10N4O2	613672	=	16.1	10'6cm/s	Papp	49714	Apparent permeability in BBMEC	Bos taurus			Autocuration	20170117	16.1	10^-6cm/s	ambiguous
3122647	511701	CHEMBL510335	703.88	CC(=O)N(C)[C@@H](Cc1ccccc1)C(=O)N(C)[C@@H](Cc1ccccc1)C(=O)N(C)[C@@H](Cc1ccccc1)C(=O)N(C)[C@@H](Cc1ccccc1)C(N)=O	A	J. Med. Chem.	2010	53	6	2354	2363	C42H49N5O5	613672	=	8.3	10'6cm/s	Papp	49714	Apparent permeability in BBMEC	Bos taurus			Autocuration	20170117	8.3	10^-6cm/s	ambiguous
3122589	597229	CHEMBL591266	774.96	CN(C(=O)CCC(=O)CN)[C@@H](Cc1ccccc1)C(=O)N(C)[C@@H](Cc1ccccc1)C(=O)N(C)[C@@H](Cc1ccccc1)C(=O)N(C)[C@@H](Cc1ccccc1)C(N)=O	A	J. Med. Chem.	2010	53	6	2354	2363	C45H54N6O6	613672	=	15	10'6cm/s	Papp	49714	Apparent permeability in BBMEC	Bos taurus			Autocuration	20170117	15	10^-6cm/s	ambiguous
3122583	597319	CHEMBL591375	772.99	CN(C(=O)C1CCCNC1)[C@@H](Cc1ccccc1)C(=O)N(C)[C@@H](Cc1ccccc1)C(=O)N(C)[C@@H](Cc1ccccc1)C(=O)N(C)[C@@H](Cc1ccccc1)C(N)=O	A	J. Med. Chem.	2010	53	6	2354	2363	C46H56N6O5	613672	=	6.6	10'6cm/s	Papp	49714	Apparent permeability in BBMEC	Bos taurus			Autocuration	20170117	6.6	10^-6cm/s	ambiguous
3122646	597320	CHEMBL591892	765.01	CN(C(=O)[C@H](CC1CCCCC1)NC(=O)C1CCCNC1)[C@@H](Cc1ccccc1)C(=O)N(C)[C@@H](Cc1ccccc1)C(=O)N(C)[C@@H](Cc1ccccc1)C(N)=O	A	J. Med. Chem.	2010	53	6	2354	2363	C45H60N6O5	613672	=	5.2	10'6cm/s	Papp	49714	Apparent permeability in BBMEC	Bos taurus			Autocuration	20170117	5.2	10^-6cm/s	ambiguous
3122590	597321	CHEMBL591903	809.02	CN(C(=O)[C@H](Cc1ccc2ccccc2c1)NC(=O)C1CCCNC1)[C@@H](Cc1ccccc1)C(=O)N(C)[C@@H](Cc1ccccc1)C(=O)N(C)[C@@H](Cc1ccccc1)C(N)=O	A	J. Med. Chem.	2010	53	6	2354	2363	C49H56N6O5	613672	=	3.5	10'6cm/s	Papp	49714	Apparent permeability in BBMEC	Bos taurus			Autocuration	20170117	3.5	10^-6cm/s	ambiguous
3271406	373516	CHEMBL390282	312.37	CCC[C@]1(CC(=O)O)OCCc2c1[nH]c1c(C)ccc(C#N)c21	A	Bioorg. Med. Chem. Lett.	2010	20	9	2968	2973	C18H20N2O3	630321	=	2.2	10'-6 cm/s	Papp	51071	Apparent permeability from basolateral to apical side of human Caco-2 cells	Homo sapiens		Caco-2	Autocuration	20347591
3271408	373516	CHEMBL390282	312.37	CCC[C@]1(CC(=O)O)OCCc2c1[nH]c1c(C)ccc(C#N)c21	A	Bioorg. Med. Chem. Lett.	2010	20	9	2968	2973	C18H20N2O3	630320	=	24	10'-6 cm/s	Papp	51071	Apparent permeability from apical to basolateral side of human Caco-2 cells	Homo sapiens		Caco-2	Autocuration	20347591
3271405	629827	CHEMBL1087093	298.34	CCC[C@]1(C(=O)O)OCCc2c1[nH]c1c(C)ccc(C#N)c21	A	Bioorg. Med. Chem. Lett.	2010	20	9	2968	2973	C17H18N2O3	630321	=	24.2	10'-6 cm/s	Papp	51071	Apparent permeability from basolateral to apical side of human Caco-2 cells	Homo sapiens		Caco-2	Autocuration	20347591
3271407	629827	CHEMBL1087093	298.34	CCC[C@]1(C(=O)O)OCCc2c1[nH]c1c(C)ccc(C#N)c21	A	Bioorg. Med. Chem. Lett.	2010	20	9	2968	2973	C17H18N2O3	630320	=	3.2	10'-6 cm/s	Papp	51071	Apparent permeability from apical to basolateral side of human Caco-2 cells	Homo sapiens		Caco-2	Autocuration	20347591
5986577	1279	CHEMBL24	266.34	CC(C)NCC(O)COc1ccc(CC(N)=O)cc1	A	J. Med. Chem.	2010	53	9	3566	3584	C14H22N2O3	737803	=	1.3	10'-6cm/s	Papp	51124	Paracellular permeability at pH 5.5 in human Caco-2 cells	Homo sapiens		Caco-2	Autocuration	20373811
3291640	554551	CHEMBL559845	320.36	Cn1nc(C(N)=O)c2c1-c1nc(Nc3ccccc3)ncc1CC2	A	J. Med. Chem.	2010	53	9	3532	3551	C17H16N6O	631395	=	58.3	10'-6 cm/s	Papp	51190	Apparent permeability across human Caco-2 cell membrane at 10 uM after 120 mins by LC-MS/MS analysis	Homo sapiens		Caco-2	Autocuration	20397705
3291620	625907	CHEMBL1094408	448.53	COc1ccc(N2CCN(C)CC2)cc1Nc1ncc2c(n1)-c1c(c(C(N)=O)nn1C)CC2	A	J. Med. Chem.	2010	53	9	3532	3551	C23H28N8O2	631931	=	50	10'-6 cm/s	Papp	51190	Apparent permeability in pH 7.4 buffer at 10 uM after 4 hrs by PAMPA				Autocuration	20397705
3291641	626520	CHEMBL1098060	321.34	Cn1nc(C(=O)O)c2c1-c1nc(Nc3ccccc3)ncc1CC2	A	J. Med. Chem.	2010	53	9	3532	3551	C17H15N5O2	631395	=	2.7	10'-6 cm/s	Papp	51190	Apparent permeability across human Caco-2 cell membrane at 10 uM after 120 mins by LC-MS/MS analysis	Homo sapiens		Caco-2	Autocuration	20397705
3304584	630727	CHEMBL1083559	650.91	Cc1ccc(-c2ccc(C(=O)NC3(C(=O)N[C@@H](CCCN4CCN(CC5CCOCC5)CC4)Cc4ccccc4)CCCC3)cc2)cc1	A	J. Med. Chem.	2010	53	10	4148	4165	C41H54N4O3	633594	=	7.1	10'-6 cm/s	Papp	51294	Apparent permeability from apical to basolateral side of human Caco-2 cells at 100 uM	Homo sapiens		Caco-2	Autocuration	20408549
3304583	630728	CHEMBL1083560	636.88	O=C(NC1(C(=O)N[C@@H](CCCN2CCN(CC3CCOCC3)CC2)Cc2ccccc2)CCCC1)c1ccc(-c2ccccc2)cc1	A	J. Med. Chem.	2010	53	10	4148	4165	C40H52N4O3	633594	=	13.6	10'-6 cm/s	Papp	51294	Apparent permeability from apical to basolateral side of human Caco-2 cells at 100 uM	Homo sapiens		Caco-2	Autocuration	20408549
3304582	630729	CHEMBL1083561	610.84	O=C(NC1(C(=O)N[C@@H](CCCN2CCN(CC3CCOCC3)CC2)Cc2ccccc2)CCCC1)c1ccc2ccccc2c1	A	J. Med. Chem.	2010	53	10	4148	4165	C38H50N4O3	633594	=	14.6	10'-6 cm/s	Papp	51294	Apparent permeability from apical to basolateral side of human Caco-2 cells at 100 uM	Homo sapiens		Caco-2	Autocuration	20408549
3304581	630730	CHEMBL1084765	600.8	O=C(NC1(C(=O)N[C@@H](CCCN2CCN(CC3CCOCC3)CC2)Cc2ccccc2)CCCC1)c1cc2ccccc2o1	A	J. Med. Chem.	2010	53	10	4148	4165	C36H48N4O4	633594	=	20.2	10'-6 cm/s	Papp	51294	Apparent permeability from apical to basolateral side of human Caco-2 cells at 100 uM	Homo sapiens		Caco-2	Autocuration	20408549
3304580	630731	CHEMBL1083846	635.25	O=C(NC1(C(=O)N[C@@H](CCCN2CCN(CC3CCOCC3)CC2)Cc2ccccc2)CCCC1)c1cc2cc(Cl)ccc2o1	A	J. Med. Chem.	2010	53	10	4148	4165	C36H47ClN4O4	633594	=	13.7	10'-6 cm/s	Papp	51294	Apparent permeability from apical to basolateral side of human Caco-2 cells at 100 uM	Homo sapiens		Caco-2	Autocuration	20408549
3304579	630732	CHEMBL1083847	630.83	COc1ccc2oc(C(=O)NC3(C(=O)N[C@@H](CCCN4CCN(CC5CCOCC5)CC4)Cc4ccccc4)CCCC3)cc2c1	A	J. Med. Chem.	2010	53	10	4148	4165	C37H50N4O5	633594	=	8.6	10'-6 cm/s	Papp	51294	Apparent permeability from apical to basolateral side of human Caco-2 cells at 100 uM	Homo sapiens		Caco-2	Autocuration	20408549
3304578	630733	CHEMBL1083848	614.83	Cc1ccc2oc(C(=O)NC3(C(=O)N[C@@H](CCCN4CCN(CC5CCOCC5)CC4)Cc4ccccc4)CCCC3)cc2c1	A	J. Med. Chem.	2010	53	10	4148	4165	C37H50N4O4	633594	=	30.3	10'-6 cm/s	Papp	51294	Apparent permeability from apical to basolateral side of human Caco-2 cells at 100 uM	Homo sapiens		Caco-2	Autocuration	20408549
3304577	630734	CHEMBL1083849	616.87	O=C(NC1(C(=O)N[C@@H](CCCN2CCN(CC3CCOCC3)CC2)Cc2ccccc2)CCCC1)c1cc2ccccc2s1	A	J. Med. Chem.	2010	53	10	4148	4165	C36H48N4O3S	633594	=	11	10'-6 cm/s	Papp	51294	Apparent permeability from apical to basolateral side of human Caco-2 cells at 100 uM	Homo sapiens		Caco-2	Autocuration	20408549
3304576	630735	CHEMBL1083850	630.9	Cc1ccc2cc(C(=O)NC3(C(=O)N[C@@H](CCCN4CCN(CC5CCOCC5)CC4)Cc4ccccc4)CCCC3)sc2c1	A	J. Med. Chem.	2010	53	10	4148	4165	C37H50N4O3S	633594	=	11.2	10'-6 cm/s	Papp	51294	Apparent permeability from apical to basolateral side of human Caco-2 cells at 100 uM	Homo sapiens		Caco-2	Autocuration	20408549
3286771	626386	CHEMBL1094762	247.34	CCCCCC[C@@H]1CN(c2ccccc2)C(=O)O1	B	Bioorg. Med. Chem. Lett.	2010	20	10	3129	3133	C15H21NO2	629775	=	40	10'-6 cm/s	Papp	51230	Apparent permeability of human P-glycoprotein-mediated drug efflux	Homo sapiens			Autocuration	20409708	40	10^-6cm/s	ambiguous
3286773	626386	CHEMBL1094762	247.34	CCCCCC[C@@H]1CN(c2ccccc2)C(=O)O1	B	Bioorg. Med. Chem. Lett.	2010	20	10	3129	3133	C15H21NO2	629777	=	24	10'-6 cm/s	Papp	51230	Apparent permeability of rat P-glycoprotein-mediated drug efflux	Rattus norvegicus			Autocuration	20409708	24	10^-6cm/s	ambiguous
3286781	626387	CHEMBL1094763	350.42	CC(C)(C)c1ccc(OC[C@@H]2CN(c3cccc(C#N)c3)C(=O)O2)cc1	B	Bioorg. Med. Chem. Lett.	2010	20	10	3129	3133	C21H22N2O3	629775	=	14	10'-6 cm/s	Papp	51230	Apparent permeability of human P-glycoprotein-mediated drug efflux	Homo sapiens			Autocuration	20409708	14	10^-6cm/s	ambiguous
3286783	626387	CHEMBL1094763	350.42	CC(C)(C)c1ccc(OC[C@@H]2CN(c3cccc(C#N)c3)C(=O)O2)cc1	B	Bioorg. Med. Chem. Lett.	2010	20	10	3129	3133	C21H22N2O3	629777	=	20	10'-6 cm/s	Papp	51230	Apparent permeability of rat P-glycoprotein-mediated drug efflux	Rattus norvegicus			Autocuration	20409708	20	10^-6cm/s	ambiguous
3312319	11305	CHEMBL98	264.32	O=C(CCCCCCC(=O)Nc1ccccc1)NO	A	Bioorg. Med. Chem. Lett.	2010	20	11	3314	3321	C14H20N2O3	633840	=	1.7	10'-6 cm/s	Papp	51319	Apparent permeability from apical to basolateral side of Caco-2 cells	Homo sapiens		Caco-2	Autocuration	20451378
3312318	632307	CHEMBL1083439	293.32	O=C(CCCCCNC(=O)NC(=O)c1ccccc1)NO	A	Bioorg. Med. Chem. Lett.	2010	20	11	3314	3321	C14H19N3O4	633840	=	3.12	10'-6 cm/s	Papp	51319	Apparent permeability from apical to basolateral side of Caco-2 cells	Homo sapiens		Caco-2	Autocuration	20451378
3304776	66757	CHEMBL46817	325.44	Cc1nc(C)c(-c2ccnc(Nc3ccc(N(C)C)cc3)n2)s1	A	J. Med. Chem.	2010	53	11	4367	4378	C17H19N5S	634523	=	49.19	10'-6 cm/s	Papp	51347	Apparent permeability across human Caco-2 cell membrane	Homo sapiens		Caco-2	Autocuration	20462263
3305050	520120	CHEMBL482967	368.47	Cc1nc(N)sc1-c1ccnc(Nc2ccc(N3CCOCC3)cc2)n1	A	J. Med. Chem.	2010	53	11	4367	4378	C18H20N6OS	634523	=	47.04	10'-6 cm/s	Papp	51347	Apparent permeability across human Caco-2 cell membrane	Homo sapiens		Caco-2	Autocuration	20462263
3309377	632036	CHEMBL1084970	332.41	NS(=O)(=O)c1ccc(Nc2nccc(-c3ccsc3)n2)cc1	A	Bioorg. Med. Chem. Lett.	2010	20	12	3821	3825	C14H12N4O2S2	634853	=	53.08	10'-6 cm/s	Papp	51363	Apparent permeability from apical to basolateral side in human Caco-2 cells	Homo sapiens		Caco-2	Autocuration	20471256
3309378	632036	CHEMBL1084970	332.41	NS(=O)(=O)c1ccc(Nc2nccc(-c3ccsc3)n2)cc1	A	Bioorg. Med. Chem. Lett.	2010	20	12	3821	3825	C14H12N4O2S2	634854	=	38.89	10'-6 cm/s	Papp	51363	Apparent permeability from basolateral to apical side in human Caco-2 cells	Homo sapiens		Caco-2	Autocuration	20471256
3309379	632037	CHEMBL1085654	358.45	NS(=O)(=O)c1ccc(Nc2ncc3c(n2)-c2ccsc2CC3)cc1	A	Bioorg. Med. Chem. Lett.	2010	20	12	3821	3825	C16H14N4O2S2	634853	=	33.95	10'-6 cm/s	Papp	51363	Apparent permeability from apical to basolateral side in human Caco-2 cells	Homo sapiens		Caco-2	Autocuration	20471256
3309380	632037	CHEMBL1085654	358.45	NS(=O)(=O)c1ccc(Nc2ncc3c(n2)-c2ccsc2CC3)cc1	A	Bioorg. Med. Chem. Lett.	2010	20	12	3821	3825	C16H14N4O2S2	634854	=	20.68	10'-6 cm/s	Papp	51363	Apparent permeability from basolateral to apical side in human Caco-2 cells	Homo sapiens		Caco-2	Autocuration	20471256
3309381	632038	CHEMBL1085880	403.53	CN(C)CCNS(=O)(=O)c1ccc(Nc2nccc(-c3ccsc3)n2)cc1	A	Bioorg. Med. Chem. Lett.	2010	20	12	3821	3825	C18H21N5O2S2	634853	<	1	10'-6 cm/s	Papp	51363	Apparent permeability from apical to basolateral side in human Caco-2 cells	Homo sapiens		Caco-2	Autocuration	20471256
3309382	632038	CHEMBL1085880	403.53	CN(C)CCNS(=O)(=O)c1ccc(Nc2nccc(-c3ccsc3)n2)cc1	A	Bioorg. Med. Chem. Lett.	2010	20	12	3821	3825	C18H21N5O2S2	634854	=	13.16	10'-6 cm/s	Papp	51363	Apparent permeability from basolateral to apical side in human Caco-2 cells	Homo sapiens		Caco-2	Autocuration	20471256
3309383	632039	CHEMBL1085881	429.57	CN(C)CCNS(=O)(=O)c1ccc(Nc2ncc3c(n2)-c2ccsc2CC3)cc1	A	Bioorg. Med. Chem. Lett.	2010	20	12	3821	3825	C20H23N5O2S2	634853	<	1	10'-6 cm/s	Papp	51363	Apparent permeability from apical to basolateral side in human Caco-2 cells	Homo sapiens		Caco-2	Autocuration	20471256
3309384	632039	CHEMBL1085881	429.57	CN(C)CCNS(=O)(=O)c1ccc(Nc2ncc3c(n2)-c2ccsc2CC3)cc1	A	Bioorg. Med. Chem. Lett.	2010	20	12	3821	3825	C20H23N5O2S2	634854	=	3.08	10'-6 cm/s	Papp	51363	Apparent permeability from basolateral to apical side in human Caco-2 cells	Homo sapiens		Caco-2	Autocuration	20471256
3310144	355158	CHEMBL214335	296.41	COc1ccccc1CC(c1ccccc1)N1CCNCC1	A	Bioorg. Med. Chem. Lett.	2010	20	12	3788	3792	C19H24N2O	634899	=	29	10'-6 cm/s	Papp	51366	Apparent permeability from apical to basolateral side of human Caco-2 cells	Homo sapiens		Caco-2	Autocuration	20471260
3310145	355158	CHEMBL214335	296.41	COc1ccccc1CC(c1ccccc1)N1CCNCC1	A	Bioorg. Med. Chem. Lett.	2010	20	12	3788	3792	C19H24N2O	634900	=	37	10'-6 cm/s	Papp	51366	Apparent permeability from basolateral to apical side of human Caco-2 cells	Homo sapiens		Caco-2	Autocuration	20471260
3310134	427175	CHEMBL403441	310.44	CCOc1ccccc1C[C@H](c1ccccc1)N1CCNCC1	A	Bioorg. Med. Chem. Lett.	2010	20	12	3788	3792	C20H26N2O	634899	=	33	10'-6 cm/s	Papp	51366	Apparent permeability from apical to basolateral side of human Caco-2 cells	Homo sapiens		Caco-2	Autocuration	20471260
3310135	427175	CHEMBL403441	310.44	CCOc1ccccc1C[C@H](c1ccccc1)N1CCNCC1	A	Bioorg. Med. Chem. Lett.	2010	20	12	3788	3792	C20H26N2O	634900	=	36	10'-6 cm/s	Papp	51366	Apparent permeability from basolateral to apical side of human Caco-2 cells	Homo sapiens		Caco-2	Autocuration	20471260
3313990	633087	CHEMBL1085565	589.12	CC(=O)Nc1cccc(/C(C)=N\NC(=O)c2ccc(CN(Cc3ccccc3)S(=O)(=O)c3ccc(Cl)cc3)cc2)c1	A	Bioorg. Med. Chem. Lett.	2010	20	12	3614	3617	C31H29ClN4O4S	635396	=	0.1	10'-6 cm/s	Papp	51390	Apparent permeability across human Caco-2 cells	Homo sapiens		Caco-2	Autocuration	20483605
3353566	647842	CHEMBL1171503	663.58	Cn1c(=O)n(C2CCN(CCCn3nccc(-c4ccc(Cl)c(CNC(=O)c5ccc(F)cc5)c4)c3=O)CC2)c2cc(Cl)ccc21	A	Bioorg. Med. Chem. Lett.	2010	20	14	4060	4064	C34H33Cl2FN6O3	639835	=	1.3	10'-6 cm/s	Papp	51690	Apparent permeability from apical to basolateral side in monkey TC7 cells	Macaca mulatta		TC7	Autocuration	20541404
3353569	647842	CHEMBL1171503	663.58	Cn1c(=O)n(C2CCN(CCCn3nccc(-c4ccc(Cl)c(CNC(=O)c5ccc(F)cc5)c4)c3=O)CC2)c2cc(Cl)ccc21	A	Bioorg. Med. Chem. Lett.	2010	20	14	4060	4064	C34H33Cl2FN6O3	639836	=	1.5	10'-6 cm/s	Papp	51690	Apparent permeability from basolateral to apical side in monkey TC7 cells	Macaca mulatta		TC7	Autocuration	20541404
3353567	647843	CHEMBL1171504	663.58	Cn1c(=O)n(C2CCN(CCCn3cncc(-c4ccc(Cl)c(CNC(=O)c5ccc(F)cc5)c4)c3=O)CC2)c2cc(Cl)ccc21	A	Bioorg. Med. Chem. Lett.	2010	20	14	4060	4064	C34H33Cl2FN6O3	639835	=	2.5	10'-6 cm/s	Papp	51690	Apparent permeability from apical to basolateral side in monkey TC7 cells	Macaca mulatta		TC7	Autocuration	20541404
3353570	647843	CHEMBL1171504	663.58	Cn1c(=O)n(C2CCN(CCCn3cncc(-c4ccc(Cl)c(CNC(=O)c5ccc(F)cc5)c4)c3=O)CC2)c2cc(Cl)ccc21	A	Bioorg. Med. Chem. Lett.	2010	20	14	4060	4064	C34H33Cl2FN6O3	639836	=	2.9	10'-6 cm/s	Papp	51690	Apparent permeability from basolateral to apical side in monkey TC7 cells	Macaca mulatta		TC7	Autocuration	20541404
3353568	647844	CHEMBL1171505	663.58	Cn1c(=O)n(C2CCN(CCCn3ccnc(-c4ccc(Cl)c(CNC(=O)c5ccc(F)cc5)c4)c3=O)CC2)c2cc(Cl)ccc21	A	Bioorg. Med. Chem. Lett.	2010	20	14	4060	4064	C34H33Cl2FN6O3	639835	=	0.6	10'-6 cm/s	Papp	51690	Apparent permeability from apical to basolateral side in monkey TC7 cells	Macaca mulatta		TC7	Autocuration	20541404
3353571	647844	CHEMBL1171505	663.58	Cn1c(=O)n(C2CCN(CCCn3ccnc(-c4ccc(Cl)c(CNC(=O)c5ccc(F)cc5)c4)c3=O)CC2)c2cc(Cl)ccc21	A	Bioorg. Med. Chem. Lett.	2010	20	14	4060	4064	C34H33Cl2FN6O3	639836	=	3.7	10'-6 cm/s	Papp	51690	Apparent permeability from basolateral to apical side in monkey TC7 cells	Macaca mulatta		TC7	Autocuration	20541404
3357415	648713	CHEMBL1171126	657.79	CN1CCCC/C=C\[C@@H]2C[C@@]2(C(=O)NS(=O)(=O)C2CC2)NC(=O)[C@@H]2C[C@@H](Oc3nc(-c4ccccc4)nc4ccccc34)C[C@H]2C1=O	A	Bioorg. Med. Chem. Lett.	2010	20	14	4004	4011	C35H39N5O6S	640491	=	21	10'-6 cm/s	Papp	51651	Apparent permeability across human Caco-2 cells	Homo sapiens		Caco-2	Autocuration	20541405
3357414	648717	CHEMBL1171130	687.82	COc1ccc2c(O[C@@H]3C[C@H]4C(=O)N[C@]5(C(=O)NS(=O)(=O)C6CC6)C[C@H]5/C=C\CCCCN(C)C(=O)[C@@H]4C3)nc(-c3ccccc3)nc2c1	A	Bioorg. Med. Chem. Lett.	2010	20	14	4004	4011	C36H41N5O7S	640491	=	13	10'-6 cm/s	Papp	51651	Apparent permeability across human Caco-2 cells	Homo sapiens		Caco-2	Autocuration	20541405
3357413	648718	CHEMBL1171131	736.92	COc1ccc2c(O[C@@H]3C[C@H]4C(=O)N[C@]5(C(=O)NS(=O)(=O)C6CC6)C[C@H]5/C=C\CCCCN(C)C(=O)[C@@H]4C3)nc(-c3nc(C(C)C)cs3)nc2c1	A	Bioorg. Med. Chem. Lett.	2010	20	14	4004	4011	C36H44N6O7S2	640491	=	6	10'-6 cm/s	Papp	51651	Apparent permeability across human Caco-2 cells	Homo sapiens		Caco-2	Autocuration	20541405
3357412	648719	CHEMBL1171132	705.81	COc1ccc2c(O[C@@H]3C[C@H]4C(=O)N[C@]5(C(=O)NS(=O)(=O)C6CC6)C[C@H]5/C=C\CCCCN(C)C(=O)[C@@H]4C3)nc(-c3ccc(F)cc3)nc2c1	A	Bioorg. Med. Chem. Lett.	2010	20	14	4004	4011	C36H40FN5O7S	640491	=	20	10'-6 cm/s	Papp	51651	Apparent permeability across human Caco-2 cells	Homo sapiens		Caco-2	Autocuration	20541405
3357411	648720	CHEMBL1171133	701.85	COc1ccc2c(O[C@@H]3C[C@H]4C(=O)N[C@]5(C(=O)NS(=O)(=O)C6CC6)C[C@H]5/C=C\CCCCN(C)C(=O)[C@@H]4C3)nc(-c3ccccc3)nc2c1C	A	Bioorg. Med. Chem. Lett.	2010	20	14	4004	4011	C37H43N5O7S	640491	=	13	10'-6 cm/s	Papp	51651	Apparent permeability across human Caco-2 cells	Homo sapiens		Caco-2	Autocuration	20541405
3357410	648721	CHEMBL1171134	705.81	COc1ccc2c(O[C@H]3C[C@H]4C(=O)NCCCC/C=C\[C@@H]5C[C@@]5(C(=O)NS(=O)(=O)C5CC5)NC(=O)[C@@H]4C3)nc(-c3ccc(F)cc3)nc2c1C	A	Bioorg. Med. Chem. Lett.	2010	20	14	4004	4011	C36H40FN5O7S	640491	=	3	10'-6 cm/s	Papp	51651	Apparent permeability across human Caco-2 cells	Homo sapiens		Caco-2	Autocuration	20541405
3357409	648722	CHEMBL1171135	705.81	COc1ccc2c(O[C@H]3C[C@H]4C(=O)NCCCC/C=C\[C@@H]5C[C@@]5(C(=O)NS(=O)(=O)C5CC5)NC(=O)[C@@H]4C3)nc(-c3cccc(F)c3)nc2c1C	A	Bioorg. Med. Chem. Lett.	2010	20	14	4004	4011	C36H40FN5O7S	640491	=	5	10'-6 cm/s	Papp	51651	Apparent permeability across human Caco-2 cells	Homo sapiens		Caco-2	Autocuration	20541405
3357408	648723	CHEMBL1171136	731.87	COc1ccc(-c2nc(O[C@@H]3C[C@H]4C(=O)N[C@]5(C(=O)NS(=O)(=O)C6CC6)C[C@H]5/C=C\CCCCN(C)C(=O)[C@@H]4C3)c3ccc(OC)c(C)c3n2)cc1	A	Bioorg. Med. Chem. Lett.	2010	20	14	4004	4011	C38H45N5O8S	640491	=	9	10'-6 cm/s	Papp	51651	Apparent permeability across human Caco-2 cells	Homo sapiens		Caco-2	Autocuration	20541405
3357407	648725	CHEMBL1171138	702.83	COc1ccc2c(O[C@@H]3C[C@H]4C(=O)N[C@]5(C(=O)NS(=O)(=O)C6CC6)C[C@H]5/C=C\CCCCN(C)C(=O)N4C3)nc(-c3ccccc3)nc2c1C	A	Bioorg. Med. Chem. Lett.	2010	20	14	4004	4011	C36H42N6O7S	640491	=	26	10'-6 cm/s	Papp	51651	Apparent permeability across human Caco-2 cells	Homo sapiens		Caco-2	Autocuration	20541405
3357406	648726	CHEMBL1171139	720.82	COc1ccc2c(O[C@@H]3C[C@H]4C(=O)N[C@]5(C(=O)NS(=O)(=O)C6CC6)C[C@H]5/C=C\CCCCN(C)C(=O)N4C3)nc(-c3ccc(F)cc3)nc2c1C	A	Bioorg. Med. Chem. Lett.	2010	20	14	4004	4011	C36H41FN6O7S	640491	=	32	10'-6 cm/s	Papp	51651	Apparent permeability across human Caco-2 cells	Homo sapiens		Caco-2	Autocuration	20541405
3357405	648727	CHEMBL1171140	732.86	COc1ccc(-c2nc(O[C@@H]3C[C@H]4C(=O)N[C@]5(C(=O)NS(=O)(=O)C6CC6)C[C@H]5/C=C\CCCCN(C)C(=O)N4C3)c3ccc(OC)c(C)c3n2)cc1	A	Bioorg. Med. Chem. Lett.	2010	20	14	4004	4011	C37H44N6O8S	640491	=	33	10'-6 cm/s	Papp	51651	Apparent permeability across human Caco-2 cells	Homo sapiens		Caco-2	Autocuration	20541405
3357404	648730	CHEMBL1171143	703.82	COc1ccc2c(O[C@@H]3C[C@H]4C(=O)N[C@]5(C(=O)NS(=O)(=O)C6CC6)C[C@H]5/C=C\CCCCN(C)C(=O)N4C3)nc(-c3ccncc3)nc2c1C	A	Bioorg. Med. Chem. Lett.	2010	20	14	4004	4011	C35H41N7O7S	640491	=	0.4	10'-6 cm/s	Papp	51651	Apparent permeability across human Caco-2 cells	Homo sapiens		Caco-2	Autocuration	20541405
3357403	648731	CHEMBL1171144	702.83	COc1ccc2c(O[C@@H]3C[C@H]4C(=O)N[C@]5(C(=O)NS(=O)(=O)C6CC6)C[C@H]5/C=C\CCCCCNC(=O)N4C3)nc(-c3ccccc3)nc2c1C	A	Bioorg. Med. Chem. Lett.	2010	20	14	4004	4011	C36H42N6O7S	640491	=	38	10'-6 cm/s	Papp	51651	Apparent permeability across human Caco-2 cells	Homo sapiens		Caco-2	Autocuration	20541405
3357402	648732	CHEMBL1171145	720.82	COc1ccc2c(O[C@@H]3C[C@H]4C(=O)N[C@]5(C(=O)NS(=O)(=O)C6CC6)C[C@H]5/C=C\CCCCCNC(=O)N4C3)nc(-c3ccc(F)cc3)nc2c1C	A	Bioorg. Med. Chem. Lett.	2010	20	14	4004	4011	C36H41FN6O7S	640491	=	32	10'-6 cm/s	Papp	51651	Apparent permeability across human Caco-2 cells	Homo sapiens		Caco-2	Autocuration	20541405
3361996	549420	CHEMBL537424	514.11	CCCCN1C(=O)C(CC(C)C)NC(=O)C12CCN(Cc1ccc(Oc3ccccc3)cc1)CC2.Cl	A	Bioorg. Med. Chem.	2010	18	14	5208	5223	C29H40ClN3O3	642613	=	1.51	10'-6 cm/s	Papp	51802	Apparent permeability from apical to basolateral side of human Caco-2 cells	Homo sapiens		Caco-2	Autocuration	20542438
3361997	549420	CHEMBL537424	514.11	CCCCN1C(=O)C(CC(C)C)NC(=O)C12CCN(Cc1ccc(Oc3ccccc3)cc1)CC2.Cl	A	Bioorg. Med. Chem.	2010	18	14	5208	5223	C29H40ClN3O3	642614	=	2.23	10'-6 cm/s	Papp	51802	Apparent permeability from basolateral to apical side of human Caco-2 cells	Homo sapiens		Caco-2	Autocuration	20542438
3361994	549472	CHEMBL536743	554.18	CCCCN1C(=O)C(CC2CCCCC2)NC(=O)C12CCN(Cc1ccc(Oc3ccccc3)cc1)CC2.Cl	A	Bioorg. Med. Chem.	2010	18	14	5208	5223	C32H44ClN3O3	642613	=	0.15	10'-6 cm/s	Papp	51802	Apparent permeability from apical to basolateral side of human Caco-2 cells	Homo sapiens		Caco-2	Autocuration	20542438
3361995	549472	CHEMBL536743	554.18	CCCCN1C(=O)C(CC2CCCCC2)NC(=O)C12CCN(Cc1ccc(Oc3ccccc3)cc1)CC2.Cl	A	Bioorg. Med. Chem.	2010	18	14	5208	5223	C32H44ClN3O3	642614	=	0.27	10'-6 cm/s	Papp	51802	Apparent permeability from basolateral to apical side of human Caco-2 cells	Homo sapiens		Caco-2	Autocuration	20542438
3361988	651410	CHEMBL1173712	570.17	CCCCN1C(=O)[C@H](CC2CCCCC2)NC(=O)C12CCN(Cc1ccc(Oc3ccc(O)cc3)cc1)CC2.Cl	A	Bioorg. Med. Chem.	2010	18	14	5208	5223	C32H44ClN3O4	642613	=	0.33	10'-6 cm/s	Papp	51802	Apparent permeability from apical to basolateral side of human Caco-2 cells	Homo sapiens		Caco-2	Autocuration	20542438
3361989	651410	CHEMBL1173712	570.17	CCCCN1C(=O)[C@H](CC2CCCCC2)NC(=O)C12CCN(Cc1ccc(Oc3ccc(O)cc3)cc1)CC2.Cl	A	Bioorg. Med. Chem.	2010	18	14	5208	5223	C32H44ClN3O4	642614	=	0.14	10'-6 cm/s	Papp	51802	Apparent permeability from basolateral to apical side of human Caco-2 cells	Homo sapiens		Caco-2	Autocuration	20542438
3361990	651411	CHEMBL1170875	611.23	CCCCN1C(=O)[C@H](CC2CCCCC2)NC(=O)C12CCN(Cc1ccc(Oc3ccc(C(=O)NC)cc3)cc1)CC2.Cl	A	Bioorg. Med. Chem.	2010	18	14	5208	5223	C34H47ClN4O4	642613	=	3.51	10'-6 cm/s	Papp	51802	Apparent permeability from apical to basolateral side of human Caco-2 cells	Homo sapiens		Caco-2	Autocuration	20542438
3361991	651411	CHEMBL1170875	611.23	CCCCN1C(=O)[C@H](CC2CCCCC2)NC(=O)C12CCN(Cc1ccc(Oc3ccc(C(=O)NC)cc3)cc1)CC2.Cl	A	Bioorg. Med. Chem.	2010	18	14	5208	5223	C34H47ClN4O4	642614	=	3.91	10'-6 cm/s	Papp	51802	Apparent permeability from basolateral to apical side of human Caco-2 cells	Homo sapiens		Caco-2	Autocuration	20542438
3361992	651414	CHEMBL1170878	598.18	CCCCN1C(=O)[C@H](CC2CCCCC2)NC(=O)C12CCN(Cc1ccc(Oc3ccc(C(=O)O)cc3)cc1)CC2.Cl	A	Bioorg. Med. Chem.	2010	18	14	5208	5223	C33H44ClN3O5	642613	=	11	10'-6 cm/s	Papp	51802	Apparent permeability from apical to basolateral side of human Caco-2 cells	Homo sapiens		Caco-2	Autocuration	20542438
3361993	651414	CHEMBL1170878	598.18	CCCCN1C(=O)[C@H](CC2CCCCC2)NC(=O)C12CCN(Cc1ccc(Oc3ccc(C(=O)O)cc3)cc1)CC2.Cl	A	Bioorg. Med. Chem.	2010	18	14	5208	5223	C33H44ClN3O5	642614	=	16.8	10'-6 cm/s	Papp	51802	Apparent permeability from basolateral to apical side of human Caco-2 cells	Homo sapiens		Caco-2	Autocuration	20542438
3355131	648210	CHEMBL1172625	622.83	C=CCN(C(=O)Cc1ccc(S(=O)(=O)NC)cc1)C1CCN(C[C@H]2CN(C(=O)C3CCCC3)C[C@]2(O)c2ccccc2)CC1	A	Bioorg. Med. Chem. Lett.	2010	20	14	4012	4014	C34H46N4O5S	639955	=	4.73	10'6cm/s	Papp	51701	Apparent permeability from apical to basolateral side of the human Caco-2 cells	Homo sapiens		Caco-2	Autocuration	20561788
3355132	648210	CHEMBL1172625	622.83	C=CCN(C(=O)Cc1ccc(S(=O)(=O)NC)cc1)C1CCN(C[C@H]2CN(C(=O)C3CCCC3)C[C@]2(O)c2ccccc2)CC1	A	Bioorg. Med. Chem. Lett.	2010	20	14	4012	4014	C34H46N4O5S	639956	=	51.9	10'6cm/s	Papp	51701	Apparent permeability from basolateral to apical side of the human Caco-2 cells	Homo sapiens		Caco-2	Autocuration	20561788
6280996	1162340	CHEMBL1801267	401.31	Brc1ccc(C2(Cc3ccccc3)c3ccccc3-c3nccn32)cc1	A	Bioorg. Med. Chem. Lett.	2010	20	15	4704	4708	C23H17BrN2	755454	=	10	10'-6 cm/s	Papp	58285	Passive permeability of the compound				Autocuration	20615693
6280997	1162341	CHEMBL1801268	426.32	N#Cc1ccccc1CC1(c2ccc(Br)cc2)c2ccccc2-c2nccn21	A	Bioorg. Med. Chem. Lett.	2010	20	15	4704	4708	C24H16BrN3	755454	=	17	10'-6 cm/s	Papp	58285	Passive permeability of the compound				Autocuration	20615693
6280998	1162342	CHEMBL1801269	402.3	Brc1ccc(C2(Cc3cccnc3)c3ccccc3-c3nccn32)cc1	A	Bioorg. Med. Chem. Lett.	2010	20	15	4704	4708	C22H16BrN3	755454	=	31	10'-6 cm/s	Papp	58285	Passive permeability of the compound				Autocuration	20615693
6280999	1162345	CHEMBL1801272	409.33	Brc1ccc(C2(CC3CCOCC3)c3ccccc3-c3nccn32)cc1	A	Bioorg. Med. Chem. Lett.	2010	20	15	4704	4708	C22H21BrN2O	755454	=	31	10'-6 cm/s	Papp	58285	Passive permeability of the compound				Autocuration	20615693
6281000	1162394	CHEMBL1801321	347.42	N#Cc1ccc(C2(Cc3ccccc3)c3ccccc3-c3nccn32)cc1	A	Bioorg. Med. Chem. Lett.	2010	20	15	4704	4708	C24H17N3	755454	=	33	10'-6 cm/s	Papp	58285	Passive permeability of the compound				Autocuration	20615693
6281001	1162401	CHEMBL1801327	364.88	Clc1ccc(C2(CC3CCOCC3)c3ccccc3-c3nccn32)cc1	A	Bioorg. Med. Chem. Lett.	2010	20	15	4704	4708	C22H21ClN2O	755454	=	31	10'-6 cm/s	Papp	58285	Passive permeability of the compound				Autocuration	20615693
6281002	1162402	CHEMBL1801328	394.32	Brc1ccc(C2(CC3CCCC3)c3ccccc3-c3nccn32)cn1	A	Bioorg. Med. Chem. Lett.	2010	20	15	4704	4708	C21H20BrN3	755454	=	25	10'-6 cm/s	Papp	58285	Passive permeability of the compound				Autocuration	20615693
6281003	1162403	CHEMBL1801329	339.44	N#Cc1ccc(C2(CC3CCCC3)c3ccccc3-c3nccn32)cc1	A	Bioorg. Med. Chem. Lett.	2010	20	15	4704	4708	C23H21N3	755454	=	22	10'-6 cm/s	Papp	58285	Passive permeability of the compound				Autocuration	20615693
6281004	1162404	CHEMBL1801330	353.47	N#Cc1ccc(C2(CC3CCCCC3)c3ccccc3-c3nccn32)cc1	A	Bioorg. Med. Chem. Lett.	2010	20	15	4704	4708	C24H23N3	755454	=	17	10'-6 cm/s	Papp	58285	Passive permeability of the compound				Autocuration	20615693
3404399	686255	CHEMBL1214402	479.34	NC(=O)c1cnc(-c2cnc3c(Nc4ccc(C(F)(F)F)cn4)ccnc3n2)c(C(F)(F)F)c1	A	Bioorg. Med. Chem. Lett.	2010	20	15	4359	4363	C20H11F6N7O	647336	=	34	ucm/s	Papp	52179	Apparent permeability across MDCK cell membrane	Canis lupus familiaris		MDCK	Autocuration	20615696	34	10^-6cm/s	MDCK
3382317	682958	CHEMBL1209158	367.42	COc1cccc(F)c1OC1CN(Cc2cnn(-c3ccccc3)c2C)C1	A	Bioorg. Med. Chem. Lett.	2010	20	16	4932	4935	C21H22FN3O2	644059	=	11.3	10'-6 cm/s	Papp	52006	Apparent permeability from apical to basolateral side of cell membrane at 10 uM				Autocuration	20620058	11.3	10^-6cm/s	ambiguous
3383095	683075	CHEMBL1209274	462.55	CC(=O)NCC(=O)NCc1cccc(-n2nc(C(C)(C)C)cc2NC(=O)Nc2ccccc2)c1	A	Bioorg. Med. Chem. Lett.	2010	20	16	4885	4891	C25H30N6O3	644075	=	7.38	10'-6 cm/s	Papp	52007	Permeability of the compound by PAMPA method				Autocuration	20620059
3383096	683285	CHEMBL1209482	498.59	CC(C)(C)c1cc(NC(=O)Nc2ccccc2)n(-c2cccc(CNC(=O)Cn3ccccc3=O)c2)n1	A	Bioorg. Med. Chem. Lett.	2010	20	16	4885	4891	C28H30N6O3	644075	=	12.9	10'-6 cm/s	Papp	52007	Permeability of the compound by PAMPA method				Autocuration	20620059
3383097	683368	CHEMBL1209564	485.59	Cc1ccn(CC(=O)NCc2cccc(-n3nc(C(C)(C)C)cc3NC(=O)Nc3ccccc3)c2)n1	A	Bioorg. Med. Chem. Lett.	2010	20	16	4885	4891	C27H31N7O2	644075	=	4.8	10'-6 cm/s	Papp	52007	Permeability of the compound by PAMPA method				Autocuration	20620059
3423321	688723	CHEMBL1222288	586.45	O=C(NC[C@H](NC(=O)c1c(Cl)cc2c(c1Cl)CCN(C(=O)c1ccc3ccoc3c1)C2)C(=O)O)c1cccs1	A	Bioorg. Med. Chem. Lett.	2010	20	17	5269	5273	C27H21Cl2N3O6S	651444	=	0.34	10'-6 cm/s	Papp	52365	Apparent permeability of the compound from apical to basolateral side in MDCK cells	Canis lupus familiaris		MDCK	Autocuration	20655213	0.34	10^-6cm/s	MDCK
3423322	688723	CHEMBL1222288	586.45	O=C(NC[C@H](NC(=O)c1c(Cl)cc2c(c1Cl)CCN(C(=O)c1ccc3ccoc3c1)C2)C(=O)O)c1cccs1	A	Bioorg. Med. Chem. Lett.	2010	20	17	5269	5273	C27H21Cl2N3O6S	651445	=	0.3	10'-6 cm/s	Papp	52365	Apparent permeability of the compound from basolateral to apical side in MDCK cells	Canis lupus familiaris		MDCK	Autocuration	20655213	0.3	10^-6cm/s	removed
3423323	688726	CHEMBL1222291	614.51	CCOC(=O)[C@H](CNC(=O)c1cccs1)NC(=O)c1c(Cl)cc2c(c1Cl)CCN(C(=O)c1ccc3ccoc3c1)C2	A	Bioorg. Med. Chem. Lett.	2010	20	17	5269	5273	C29H25Cl2N3O6S	651444	=	8.5	10'-6 cm/s	Papp	52365	Apparent permeability of the compound from apical to basolateral side in MDCK cells	Canis lupus familiaris		MDCK	Autocuration	20655213	8.5	10^-6cm/s	MDCK
3423324	688726	CHEMBL1222291	614.51	CCOC(=O)[C@H](CNC(=O)c1cccs1)NC(=O)c1c(Cl)cc2c(c1Cl)CCN(C(=O)c1ccc3ccoc3c1)C2	A	Bioorg. Med. Chem. Lett.	2010	20	17	5269	5273	C29H25Cl2N3O6S	651445	=	10	10'-6 cm/s	Papp	52365	Apparent permeability of the compound from basolateral to apical side in MDCK cells	Canis lupus familiaris		MDCK	Autocuration	20655213	10	10^-6cm/s	removed
3408880	571420	CHEMBL573426	629.83	CC[C@H](C)[C@H](NC(C)=O)C(=O)NCC(=O)N[C@@H](CC(C)C)C(=O)N[C@@H](CCSC)C(=O)N[C@H](C(=O)NCC(N)=O)C(C)C	A	Bioorg. Med. Chem.	2010	18	16	5896	5902	C28H51N7O7S	649495	=	3.1	10'-6 cm/s	Papp	52223	Apparent permeability across rat 2/4/A1 cells in absence of pronase inhibitor	Rattus norvegicus		2/4/A1	Autocuration	20659803	3.1	10^-6cm/s	2/4/A1
3408888	571420	CHEMBL573426	629.83	CC[C@H](C)[C@H](NC(C)=O)C(=O)NCC(=O)N[C@@H](CC(C)C)C(=O)N[C@@H](CCSC)C(=O)N[C@H](C(=O)NCC(N)=O)C(C)C	A	Bioorg. Med. Chem.	2010	18	16	5896	5902	C28H51N7O7S	649496	=	3.4	10'-6 cm/s	Papp	52223	Apparent permeability across rat 2/4/A1 cells in presence of pronase inhibitor	Rattus norvegicus		2/4/A1	Autocuration	20659803	3.4	10^-6cm/s	removed
3408881	571421	CHEMBL573302	657.88	CC[C@H](C)[C@H](NC(C)=O)C(=O)N(C)CC(=O)N[C@@H](CC(C)C)C(=O)N[C@@H](CCSC)C(=O)N[C@H](C(=O)N(C)CC(N)=O)C(C)C	A	Bioorg. Med. Chem.	2010	18	16	5896	5902	C30H55N7O7S	649495	=	2.2	10'-6 cm/s	Papp	52223	Apparent permeability across rat 2/4/A1 cells in absence of pronase inhibitor	Rattus norvegicus		2/4/A1	Autocuration	20659803	2.2	10^-6cm/s	2/4/A1
3408882	571422	CHEMBL573318	671.91	CC[C@H](C)[C@@H](C(=O)NCC(=O)N(C)[C@@H](CC(C)C)C(=O)N[C@@H](CCSC)C(=O)N(C)[C@H](C(=O)NCC(N)=O)C(C)C)N(C)C(C)=O	A	Bioorg. Med. Chem.	2010	18	16	5896	5902	C31H57N7O7S	649495	=	1.6	10'-6 cm/s	Papp	52223	Apparent permeability across rat 2/4/A1 cells in absence of pronase inhibitor	Rattus norvegicus		2/4/A1	Autocuration	20659803	1.6	10^-6cm/s	2/4/A1
3408883	571423	CHEMBL573427	699.96	CC[C@H](C)[C@@H](C(=O)N(C)CC(=O)N(C)[C@@H](CC(C)C)C(=O)N[C@@H](CCSC)C(=O)N(C)[C@H](C(=O)N(C)CC(N)=O)C(C)C)N(C)C(C)=O	A	Bioorg. Med. Chem.	2010	18	16	5896	5902	C33H61N7O7S	649495	=	1.4	10'-6 cm/s	Papp	52223	Apparent permeability across rat 2/4/A1 cells in absence of pronase inhibitor	Rattus norvegicus		2/4/A1	Autocuration	20659803	1.4	10^-6cm/s	2/4/A1
3408891	571423	CHEMBL573427	699.96	CC[C@H](C)[C@@H](C(=O)N(C)CC(=O)N(C)[C@@H](CC(C)C)C(=O)N[C@@H](CCSC)C(=O)N(C)[C@H](C(=O)N(C)CC(N)=O)C(C)C)N(C)C(C)=O	A	Bioorg. Med. Chem.	2010	18	16	5896	5902	C33H61N7O7S	649496	=	1.8	10'-6 cm/s	Papp	52223	Apparent permeability across rat 2/4/A1 cells in presence of pronase inhibitor	Rattus norvegicus		2/4/A1	Autocuration	20659803	1.8	10^-6cm/s	removed
3408876	687041	CHEMBL1215180	764.97	CC(=O)N[C@@H](CCCCN)C(=O)N[C@@H](CC(C)C)C(=O)N[C@H](C(=O)N[C@@H](Cc1ccccc1)C(=O)N[C@@H](Cc1ccccc1)C(=O)N[C@@H](C)C(N)=O)C(C)C	A	Bioorg. Med. Chem.	2010	18	16	5896	5902	C40H60N8O7	649495	=	2.8	10'-6 cm/s	Papp	52223	Apparent permeability across rat 2/4/A1 cells in absence of pronase inhibitor	Rattus norvegicus		2/4/A1	Autocuration	20659803	2.8	10^-6cm/s	2/4/A1
3408884	687041	CHEMBL1215180	764.97	CC(=O)N[C@@H](CCCCN)C(=O)N[C@@H](CC(C)C)C(=O)N[C@H](C(=O)N[C@@H](Cc1ccccc1)C(=O)N[C@@H](Cc1ccccc1)C(=O)N[C@@H](C)C(N)=O)C(C)C	A	Bioorg. Med. Chem.	2010	18	16	5896	5902	C40H60N8O7	649496	=	3.4	10'-6 cm/s	Papp	52223	Apparent permeability across rat 2/4/A1 cells in presence of pronase inhibitor	Rattus norvegicus		2/4/A1	Autocuration	20659803	3.4	10^-6cm/s	removed
3408885	687042	CHEMBL1215181	793.02	CC(=O)N[C@@H](CCCCN)C(=O)N[C@@H](CC(C)C)C(=O)N(C)[C@H](C(=O)N[C@@H](Cc1ccccc1)C(=O)N(C)[C@@H](Cc1ccccc1)C(=O)N[C@@H](C)C(N)=O)C(C)C	A	Bioorg. Med. Chem.	2010	18	16	5896	5902	C42H64N8O7	649496	=	1.7	10'-6 cm/s	Papp	52223	Apparent permeability across rat 2/4/A1 cells in presence of pronase inhibitor	Rattus norvegicus		2/4/A1	Autocuration	20659803	1.7	10^-6cm/s	removed
3408886	687043	CHEMBL1215182	807.05	CC(=O)N[C@@H](CCCCN)C(=O)N(C)[C@@H](CC(C)C)C(=O)N[C@H](C(=O)N(C)[C@@H](Cc1ccccc1)C(=O)N[C@@H](Cc1ccccc1)C(=O)N(C)[C@@H](C)C(N)=O)C(C)C	A	Bioorg. Med. Chem.	2010	18	16	5896	5902	C43H66N8O7	649496	=	2.5	10'-6 cm/s	Papp	52223	Apparent permeability across rat 2/4/A1 cells in presence of pronase inhibitor	Rattus norvegicus		2/4/A1	Autocuration	20659803	2.5	10^-6cm/s	removed
3408879	687044	CHEMBL1215183	835.1	CC(=O)N[C@@H](CCCCN)C(=O)N(C)[C@@H](CC(C)C)C(=O)N(C)[C@H](C(=O)N(C)[C@@H](Cc1ccccc1)C(=O)N(C)[C@@H](Cc1ccccc1)C(=O)N(C)[C@@H](C)C(N)=O)C(C)C	A	Bioorg. Med. Chem.	2010	18	16	5896	5902	C45H70N8O7	649495	=	2.3	10'-6 cm/s	Papp	52223	Apparent permeability across rat 2/4/A1 cells in absence of pronase inhibitor	Rattus norvegicus		2/4/A1	Autocuration	20659803	2.3	10^-6cm/s	2/4/A1
3408887	687044	CHEMBL1215183	835.1	CC(=O)N[C@@H](CCCCN)C(=O)N(C)[C@@H](CC(C)C)C(=O)N(C)[C@H](C(=O)N(C)[C@@H](Cc1ccccc1)C(=O)N(C)[C@@H](Cc1ccccc1)C(=O)N(C)[C@@H](C)C(N)=O)C(C)C	A	Bioorg. Med. Chem.	2010	18	16	5896	5902	C45H70N8O7	649496	=	1.9	10'-6 cm/s	Papp	52223	Apparent permeability across rat 2/4/A1 cells in presence of pronase inhibitor	Rattus norvegicus		2/4/A1	Autocuration	20659803	1.9	10^-6cm/s	removed
3376232	682869	CHEMBL1209070	316.83	Cl.c1cncc(-c2ccccc2O[C@H]2C[C@@H]3CNC[C@H]2C3)c1	A	Bioorg. Med. Chem. Lett.	2010	20	16	4749	4752	C18H21ClN2O	645080	=	30.3	10'-6 cm/s	Papp	52037	Apparent permeability from apical to basolateral side of MDCK cells	Canis lupus familiaris		MDCK	Autocuration	20663668	30.3	10^-6cm/s	MDCK-MDR1
3376233	682869	CHEMBL1209070	316.83	Cl.c1cncc(-c2ccccc2O[C@H]2C[C@@H]3CNC[C@H]2C3)c1	A	Bioorg. Med. Chem. Lett.	2010	20	16	4749	4752	C18H21ClN2O	645080	=	28.7	10'-6 cm/s	Papp	52037	Apparent permeability from apical to basolateral side of MDCK cells	Canis lupus familiaris		MDCK	Autocuration	20663668	28.7	10^-6cm/s	MDCK-MDR1
3376234	682872	CHEMBL1209073	346.86	COc1cncc(-c2ccccc2O[C@H]2C[C@@H]3CNC[C@H]2C3)c1.Cl	A	Bioorg. Med. Chem. Lett.	2010	20	16	4749	4752	C19H23ClN2O2	645080	=	24.4	10'-6 cm/s	Papp	52037	Apparent permeability from apical to basolateral side of MDCK cells	Canis lupus familiaris		MDCK	Autocuration	20663668	24.4	10^-6cm/s	MDCK-MDR1
3376235	682924	CHEMBL1209124	332.83	Cl.Oc1cncc(-c2ccccc2O[C@H]2C[C@@H]3CNC[C@H]2C3)c1	A	Bioorg. Med. Chem. Lett.	2010	20	16	4749	4752	C18H21ClN2O2	645080	=	4.05	10'-6 cm/s	Papp	52037	Apparent permeability from apical to basolateral side of MDCK cells	Canis lupus familiaris		MDCK	Autocuration	20663668	4.05	10^-6cm/s	MDCK-MDR1
3376236	682924	CHEMBL1209124	332.83	Cl.Oc1cncc(-c2ccccc2O[C@H]2C[C@@H]3CNC[C@H]2C3)c1	A	Bioorg. Med. Chem. Lett.	2010	20	16	4749	4752	C18H21ClN2O2	645080	=	3.36	10'-6 cm/s	Papp	52037	Apparent permeability from apical to basolateral side of MDCK cells	Canis lupus familiaris		MDCK	Autocuration	20663668	3.36	10^-6cm/s	MDCK-MDR1
3376237	682925	CHEMBL1209125	332.83	Cl.Oc1cncc(-c2ccccc2O[C@@H]2C[C@H]3CNC[C@@H]2C3)c1	A	Bioorg. Med. Chem. Lett.	2010	20	16	4749	4752	C18H21ClN2O2	645080	=	2.66	10'-6 cm/s	Papp	52037	Apparent permeability from apical to basolateral side of MDCK cells	Canis lupus familiaris		MDCK	Autocuration	20663668	2.66	10^-6cm/s	MDCK-MDR1
3376238	682926	CHEMBL1209126	334.82	Cl.Fc1ccncc1-c1ccccc1O[C@H]1C[C@@H]2CNC[C@H]1C2	A	Bioorg. Med. Chem. Lett.	2010	20	16	4749	4752	C18H20ClFN2O	645080	=	13.3	10'-6 cm/s	Papp	52037	Apparent permeability from apical to basolateral side of MDCK cells	Canis lupus familiaris		MDCK	Autocuration	20663668	13.3	10^-6cm/s	MDCK-MDR1
3376239	682983	CHEMBL1209183	334.82	Cl.Fc1cncc(-c2ccccc2O[C@H]2C[C@@H]3CNC[C@H]2C3)c1	A	Bioorg. Med. Chem. Lett.	2010	20	16	4749	4752	C18H20ClFN2O	645080	=	10	10'-6 cm/s	Papp	52037	Apparent permeability from apical to basolateral side of MDCK cells	Canis lupus familiaris		MDCK	Autocuration	20663668	10	10^-6cm/s	MDCK-MDR1
3376240	682987	CHEMBL1209187	409.94	CS(=O)(=O)Nc1cncc(-c2ccccc2O[C@H]2C[C@@H]3CNC[C@H]2C3)c1.Cl	A	Bioorg. Med. Chem. Lett.	2010	20	16	4749	4752	C19H24ClN3O3S	645080	=	1.17	10'-6 cm/s	Papp	52037	Apparent permeability from apical to basolateral side of MDCK cells	Canis lupus familiaris		MDCK	Autocuration	20663668	1.17	10^-6cm/s	MDCK-MDR1
3376241	683043	CHEMBL1209242	409.94	CS(=O)(=O)Nc1cncc(-c2ccccc2O[C@@H]2C[C@H]3CNC[C@@H]2C3)c1.Cl	A	Bioorg. Med. Chem. Lett.	2010	20	16	4749	4752	C19H24ClN3O3S	645080	=	0.84	10'-6 cm/s	Papp	52037	Apparent permeability from apical to basolateral side of MDCK cells	Canis lupus familiaris		MDCK	Autocuration	20663668	0.84	10^-6cm/s	MDCK-MDR1
3376242	683044	CHEMBL1209243	423.97	CCS(=O)(=O)Nc1cncc(-c2ccccc2O[C@H]2C[C@@H]3CNC[C@H]2C3)c1.Cl	A	Bioorg. Med. Chem. Lett.	2010	20	16	4749	4752	C20H26ClN3O3S	645080	=	0.44	10'-6 cm/s	Papp	52037	Apparent permeability from apical to basolateral side of MDCK cells	Canis lupus familiaris		MDCK	Autocuration	20663668	0.44	10^-6cm/s	MDCK-MDR1
3376243	683045	CHEMBL1209244	437.99	CC(C)S(=O)(=O)Nc1cncc(-c2ccccc2O[C@H]2C[C@@H]3CNC[C@H]2C3)c1.Cl	A	Bioorg. Med. Chem. Lett.	2010	20	16	4749	4752	C21H28ClN3O3S	645080	=	0.56	10'-6 cm/s	Papp	52037	Apparent permeability from apical to basolateral side of MDCK cells	Canis lupus familiaris		MDCK	Autocuration	20663668	0.56	10^-6cm/s	MDCK-MDR1
3467453	703030	CHEMBL1253575	1117.48	COc1cc(/C=C/C(=O)/C(Cc2cn(CCCCCCNC(=O)CCNC(=O)CCNC(=O)CO[C@H]3CC[C@@]4(C)C(=CC[C@@H]5[C@@H]4CC[C@@]4(C)[C@H]5CC[C@@H]4[C@H](C)CCCC(C)C)C3)nn2)=C(O)/C=C/c2ccc(O)c(OC)c2)ccc1O	A	J. Med. Chem.	2010	53	16	6198	6209	C65H92N6O10	662841	=	4.6	10'-6 cm/s	Papp	52860	Apparent permeability from apical to basolateral side of human Caco-2 cells	Homo sapiens		Caco-2	Autocuration	20666513
3467464	703030	CHEMBL1253575	1117.48	COc1cc(/C=C/C(=O)/C(Cc2cn(CCCCCCNC(=O)CCNC(=O)CCNC(=O)CO[C@H]3CC[C@@]4(C)C(=CC[C@@H]5[C@@H]4CC[C@@]4(C)[C@H]5CC[C@@H]4[C@H](C)CCCC(C)C)C3)nn2)=C(O)/C=C/c2ccc(O)c(OC)c2)ccc1O	A	J. Med. Chem.	2010	53	16	6198	6209	C65H92N6O10	662842	=	4.7	10'-6 cm/s	Papp	52860	Apparent permeability from basolateral to apical side of human Caco-2 cells	Homo sapiens		Caco-2	Autocuration	20666513
3424592	689600	CHEMBL1221429	459.6	CNC(=O)c1ccc(C(c2nnnn2Cc2ccccc2)N2CCCN(C3CCC3)CC2)cc1	A	Bioorg. Med. Chem. Lett.	2010	20	17	5165	5169	C26H33N7O	651637	=	0.3	10'-6 cm/s	Papp	52388	Apparent permeability from apical to basolateral side of human Caco-2 cells	Homo sapiens		Caco-2	Autocuration	20667729
3424597	689601	CHEMBL1223157	480.64	CS(=O)(=O)c1ccc(C(c2nnnn2Cc2ccccc2)N2CCCN(C3CCC3)CC2)cc1	A	Bioorg. Med. Chem. Lett.	2010	20	17	5165	5169	C25H32N6O2S	651637	=	0.9	10'-6 cm/s	Papp	52388	Apparent permeability from apical to basolateral side of human Caco-2 cells	Homo sapiens		Caco-2	Autocuration	20667729
3424602	689602	CHEMBL1223158	514.72	CN1CCN(Cc2ccc(C(c3nnnn3Cc3ccccc3)N3CCCN(C4CCC4)CC3)cc2)CC1	A	Bioorg. Med. Chem. Lett.	2010	20	17	5165	5169	C30H42N8	651637	=	0.8	10'-6 cm/s	Papp	52388	Apparent permeability from apical to basolateral side of human Caco-2 cells	Homo sapiens		Caco-2	Autocuration	20667729
3424607	689679	CHEMBL1223235	469.6	c1ccc(Cn2nnnc2C(c2ccc(-n3cncn3)cc2)N2CCCN(C3CCC3)CC2)cc1	A	Bioorg. Med. Chem. Lett.	2010	20	17	5165	5169	C26H31N9	651637	=	104	10'-6 cm/s	Papp	52388	Apparent permeability from apical to basolateral side of human Caco-2 cells	Homo sapiens		Caco-2	Autocuration	20667729
3424612	689680	CHEMBL1223236	483.62	c1ccc(Cn2nnnc2C(c2ccc(Cn3cncn3)cc2)N2CCCN(C3CCC3)CC2)cc1	A	Bioorg. Med. Chem. Lett.	2010	20	17	5165	5169	C27H33N9	651637	=	0.5	10'-6 cm/s	Papp	52388	Apparent permeability from apical to basolateral side of human Caco-2 cells	Homo sapiens		Caco-2	Autocuration	20667729
3424617	689681	CHEMBL1223237	442.57	c1ccc(Cn2nnnc2C(c2ccc3occc3c2)N2CCCN(C3CCC3)CC2)cc1	A	Bioorg. Med. Chem. Lett.	2010	20	17	5165	5169	C26H30N6O	651637	=	41	10'-6 cm/s	Papp	52388	Apparent permeability from apical to basolateral side of human Caco-2 cells	Homo sapiens		Caco-2	Autocuration	20667729
3410623	689003	CHEMBL1222565	495.41	O=C(NC[C@@H]1CCCN1)c1ccc(-c2cnc3ccc(NCc4ccc(Cl)c(Cl)c4)nn23)cc1	A	Bioorg. Med. Chem. Lett.	2010	20	17	5113	5118	C25H24Cl2N6O	652147	<	2	10'-6 cm/s	Papp	52426	Apparent permeability of the compound at pH 7.4 by PAMPA method				Autocuration	20675134
3410620	689432	CHEMBL1222990	390.49	O=C(NC[C@@H]1CCCN1)c1ccc(-c2cnc3ccc(NCC4CC4)nn23)cc1	A	Bioorg. Med. Chem. Lett.	2010	20	17	5113	5118	C22H26N6O	652147	<	2	10'-6 cm/s	Papp	52426	Apparent permeability of the compound at pH 7.4 by PAMPA method				Autocuration	20675134
3410625	689434	CHEMBL1222992	460.97	O=C(NC[C@@H]1CCCN1)c1ccc(-c2cnc3ccc(NCc4cccc(Cl)c4)nn23)cc1	A	Bioorg. Med. Chem. Lett.	2010	20	17	5113	5118	C25H25ClN6O	652147	<	2	10'-6 cm/s	Papp	52426	Apparent permeability of the compound at pH 7.4 by PAMPA method				Autocuration	20675134
3410621	689647	CHEMBL1223203	378.48	CN(C)CCNC(=O)c1ccc(-c2cnc3ccc(NCC4CC4)nn23)cc1	A	Bioorg. Med. Chem. Lett.	2010	20	17	5113	5118	C21H26N6O	652147	=	50	10'-6 cm/s	Papp	52426	Apparent permeability of the compound at pH 7.4 by PAMPA method				Autocuration	20675134
3410624	689734	CHEMBL1223289	404.52	O=C(NC[C@@H]1CCCCN1)c1ccc(-c2cnc3ccc(NCC4CC4)nn23)cc1	A	Bioorg. Med. Chem. Lett.	2010	20	17	5113	5118	C23H28N6O	652147	=	2.3	10'-6 cm/s	Papp	52426	Apparent permeability of the compound at pH 7.4 by PAMPA method				Autocuration	20675134
3410622	689800	CHEMBL1221431	418.55	CCN1CCC[C@H]1CNC(=O)c1ccc(-c2cnc3ccc(NCC4CC4)nn23)cc1	A	Bioorg. Med. Chem. Lett.	2010	20	17	5113	5118	C24H30N6O	652147	=	23	10'-6 cm/s	Papp	52426	Apparent permeability of the compound at pH 7.4 by PAMPA method				Autocuration	20675134
3399228	687720	CHEMBL1215851	407.77	O=C(O)c1c(O)c(C2(c3ccc(Cl)cc3)CC2)nc2c(C(F)(F)F)cccc12	A	J. Med. Chem.	2010	53	16	6003	6017	C20H13ClF3NO3	649808	=	5.1	10'-6 cm/s	Papp	52281	Permeability from apical to basolateral side in human Caco-2 cells	Homo sapiens		Caco-2	Autocuration	20718494
3399229	687720	CHEMBL1215851	407.77	O=C(O)c1c(O)c(C2(c3ccc(Cl)cc3)CC2)nc2c(C(F)(F)F)cccc12	A	J. Med. Chem.	2010	53	16	6003	6017	C20H13ClF3NO3	649809	=	9.8	10'-6 cm/s	Papp	52281	Permeability from basolateral to apical side in human Caco-2 cells	Homo sapiens		Caco-2	Autocuration	20718494
3436646	700180	CHEMBL1240967	617.77	CC(C)(Cc1cccc(CC(=O)NCc2cccc(-c3ccc(O)cc3)c2)c1)NC[C@H](O)c1ccc(O)c(NS(C)(=O)=O)c1	A	J. Med. Chem.	2010	53	18	6640	6652	C34H39N3O6S	658314	=	13	10'-6 cm/s	Papp	52802	Apparent permeability from basolateral to apical side of human Caco-2 cells	Homo sapiens		Caco-2	Autocuration	20804199
3506970	706535	CHEMBL1257534	419.47	Cn1ncc2c(Nc3ccc(S(C)(=O)=O)cc3)nc(-c3cccc4[nH]ncc34)nc21	A	Bioorg. Med. Chem. Lett.	2010	20	20	6048	6051	C20H17N7O2S	665299	=	0.63	10'-6 cm/s	Papp	53134	Apparent permeability of the compound from apical to basolateral direction in MDCK2 cells expressing Bcrp1 in presence of fumitremorgin C	Canis lupus familiaris		MDCK-II	Autocuration	20822905	0.63	10^-6cm/s	MDCK2-BCRP1
3506991	706535	CHEMBL1257534	419.47	Cn1ncc2c(Nc3ccc(S(C)(=O)=O)cc3)nc(-c3cccc4[nH]ncc34)nc21	A	Bioorg. Med. Chem. Lett.	2010	20	20	6048	6051	C20H17N7O2S	665292	=	0.37	10'-6 cm/s	Papp	53134	Apparent permeability of the compound from apical to basolateral direction in MDCKI cells	Canis lupus familiaris		MDCKI	Autocuration	20822905	0.37	10^-6cm/s	MDCK
3506992	706535	CHEMBL1257534	419.47	Cn1ncc2c(Nc3ccc(S(C)(=O)=O)cc3)nc(-c3cccc4[nH]ncc34)nc21	A	Bioorg. Med. Chem. Lett.	2010	20	20	6048	6051	C20H17N7O2S	665293	=	0.13	10'-6 cm/s	Papp	53134	Apparent permeability of the compound from apical to basolateral direction in MDCKI cells expressing MDR1	Canis lupus familiaris		MDCKI	Autocuration	20822905	0.13	10^-6cm/s	MDCK-MDR1
3506993	706535	CHEMBL1257534	419.47	Cn1ncc2c(Nc3ccc(S(C)(=O)=O)cc3)nc(-c3cccc4[nH]ncc34)nc21	A	Bioorg. Med. Chem. Lett.	2010	20	20	6048	6051	C20H17N7O2S	665294	=	0.03	10'-6 cm/s	Papp	53134	Apparent permeability of the compound from apical to basolateral direction in MDCK2 cells expressing Bcrp1	Canis lupus familiaris		MDCK-II	Autocuration	20822905	0.03	10^-6cm/s	MDCK2-BCRP1
3506997	706536	CHEMBL1257535	420.45	Cn1ncc2c(Oc3ccc(S(C)(=O)=O)cc3)nc(-c3cccc4[nH]ncc34)nc21	A	Bioorg. Med. Chem. Lett.	2010	20	20	6048	6051	C20H16N6O3S	665292	=	2.5	10'-6 cm/s	Papp	53134	Apparent permeability of the compound from apical to basolateral direction in MDCKI cells	Canis lupus familiaris		MDCKI	Autocuration	20822905	2.5	10^-6cm/s	MDCK
3506998	706536	CHEMBL1257535	420.45	Cn1ncc2c(Oc3ccc(S(C)(=O)=O)cc3)nc(-c3cccc4[nH]ncc34)nc21	A	Bioorg. Med. Chem. Lett.	2010	20	20	6048	6051	C20H16N6O3S	665293	=	0.8	10'-6 cm/s	Papp	53134	Apparent permeability of the compound from apical to basolateral direction in MDCKI cells expressing MDR1	Canis lupus familiaris		MDCKI	Autocuration	20822905	0.8	10^-6cm/s	MDCK-MDR1
3506999	706536	CHEMBL1257535	420.45	Cn1ncc2c(Oc3ccc(S(C)(=O)=O)cc3)nc(-c3cccc4[nH]ncc34)nc21	A	Bioorg. Med. Chem. Lett.	2010	20	20	6048	6051	C20H16N6O3S	665294	=	0.05	10'-6 cm/s	Papp	53134	Apparent permeability of the compound from apical to basolateral direction in MDCK2 cells expressing Bcrp1	Canis lupus familiaris		MDCK-II	Autocuration	20822905	0.05	10^-6cm/s	MDCK2-BCRP1
3507003	706654	CHEMBL1257652	404.46	Cn1ncc2c(-c3ccc(S(C)(=O)=O)cc3)nc(-c3cccc4[nH]ncc34)nc21	A	Bioorg. Med. Chem. Lett.	2010	20	20	6048	6051	C20H16N6O2S	665292	=	31.5	10'-6 cm/s	Papp	53134	Apparent permeability of the compound from apical to basolateral direction in MDCKI cells	Canis lupus familiaris		MDCKI	Autocuration	20822905	31.5	10^-6cm/s	MDCK
3507004	706654	CHEMBL1257652	404.46	Cn1ncc2c(-c3ccc(S(C)(=O)=O)cc3)nc(-c3cccc4[nH]ncc34)nc21	A	Bioorg. Med. Chem. Lett.	2010	20	20	6048	6051	C20H16N6O2S	665293	=	7.6	10'-6 cm/s	Papp	53134	Apparent permeability of the compound from apical to basolateral direction in MDCKI cells expressing MDR1	Canis lupus familiaris		MDCKI	Autocuration	20822905	7.6	10^-6cm/s	MDCK-MDR1
3507005	706654	CHEMBL1257652	404.46	Cn1ncc2c(-c3ccc(S(C)(=O)=O)cc3)nc(-c3cccc4[nH]ncc34)nc21	A	Bioorg. Med. Chem. Lett.	2010	20	20	6048	6051	C20H16N6O2S	665294	=	3.8	10'-6 cm/s	Papp	53134	Apparent permeability of the compound from apical to basolateral direction in MDCK2 cells expressing Bcrp1	Canis lupus familiaris		MDCK-II	Autocuration	20822905	3.8	10^-6cm/s	MDCK2-BCRP1
3507009	706655	CHEMBL1257653	419.47	Cn1ncc2c(Oc3ccc(S(C)(=O)=O)cc3)cc(-c3cccc4[nH]ncc34)nc21	A	Bioorg. Med. Chem. Lett.	2010	20	20	6048	6051	C21H17N5O3S	665292	=	13.9	10'-6 cm/s	Papp	53134	Apparent permeability of the compound from apical to basolateral direction in MDCKI cells	Canis lupus familiaris		MDCKI	Autocuration	20822905	13.9	10^-6cm/s	MDCK
3507010	706655	CHEMBL1257653	419.47	Cn1ncc2c(Oc3ccc(S(C)(=O)=O)cc3)cc(-c3cccc4[nH]ncc34)nc21	A	Bioorg. Med. Chem. Lett.	2010	20	20	6048	6051	C21H17N5O3S	665293	=	1.2	10'-6 cm/s	Papp	53134	Apparent permeability of the compound from apical to basolateral direction in MDCKI cells expressing MDR1	Canis lupus familiaris		MDCKI	Autocuration	20822905	1.2	10^-6cm/s	MDCK-MDR1
3507157	707820	CHEMBL1258806	426.59	CNc1nc2sc3c(NCCN4CCOCC4)ncnc3c2c2c1CCC(C)(C)C2	A	J. Med. Chem.	2010	53	19	6912	6922	C22H30N6OS	665328	=	13.7	10'-6 cm/s	Papp	53136	Apparent permeability from apical to basolateral side of human Caco-2 cells	Homo sapiens		Caco-2	Autocuration	20825218
3507158	707821	CHEMBL1258807	442.59	CN(C)c1nc2sc3c(NCCN4CCOCC4)ncnc3c2c2c1COC(C)(C)C2	A	J. Med. Chem.	2010	53	19	6912	6922	C22H30N6O2S	665328	=	21.9	10'-6 cm/s	Papp	53136	Apparent permeability from apical to basolateral side of human Caco-2 cells	Homo sapiens		Caco-2	Autocuration	20825218
3507159	707937	CHEMBL1258922	453.66	CC(C)Cc1nc2sc3c(NCCN4CCOCC4)ncnc3c2c2c1CCC(C)(C)C2	A	J. Med. Chem.	2010	53	19	6912	6922	C25H35N5OS	665328	=	0.4	10'-6 cm/s	Papp	53136	Apparent permeability from apical to basolateral side of human Caco-2 cells	Homo sapiens		Caco-2	Autocuration	20825218
3522318	591238	CHEMBL595731	543.63	Cc1ncnc(C)c1C(=O)N1C[C@@H]2CN(CC[C@H](NC(=O)C3CCC(F)(F)CC3)c3cccc(F)c3)C[C@@H]2C1	A	Bioorg. Med. Chem. Lett.	2010	20	22	6802	6807	C29H36F3N5O2	675127	=	0.22	10'-6 cm/s	Papp	53445	Apparent permeability of the compound from apical to basolateral side in human Caco-2 cell membrane after 21 days	Homo sapiens		Caco-2	Autocuration	20855212
3522319	591238	CHEMBL595731	543.63	Cc1ncnc(C)c1C(=O)N1C[C@@H]2CN(CC[C@H](NC(=O)C3CCC(F)(F)CC3)c3cccc(F)c3)C[C@@H]2C1	A	Bioorg. Med. Chem. Lett.	2010	20	22	6802	6807	C29H36F3N5O2	675128	=	5.41	10'-6 cm/s	Papp	53445	Apparent permeability of the compound from apical to basolateral side in human Caco-2 cell membrane after 21 days in presence of 2 uM elacridar	Homo sapiens		Caco-2	Autocuration	20855212
3522333	709122	CHEMBL1269885	543.71	Cc1ncnc(C)c1C(=O)N1C[C@@H]2CN(CCC(c3cccc(F)c3)C3CCN(S(C)(=O)=O)CC3)C[C@@H]2C1	A	Bioorg. Med. Chem. Lett.	2010	20	22	6802	6807	C28H38FN5O3S	675127	=	0.5	10'-6 cm/s	Papp	53445	Apparent permeability of the compound from apical to basolateral side in human Caco-2 cell membrane after 21 days	Homo sapiens		Caco-2	Autocuration	20855212
3522334	709122	CHEMBL1269885	543.71	Cc1ncnc(C)c1C(=O)N1C[C@@H]2CN(CCC(c3cccc(F)c3)C3CCN(S(C)(=O)=O)CC3)C[C@@H]2C1	A	Bioorg. Med. Chem. Lett.	2010	20	22	6802	6807	C28H38FN5O3S	675128	=	12.6	10'-6 cm/s	Papp	53445	Apparent permeability of the compound from apical to basolateral side in human Caco-2 cell membrane after 21 days in presence of 2 uM elacridar	Homo sapiens		Caco-2	Autocuration	20855212
3522321	709839	CHEMBL1270595	551.76	Cc1ncnc(C)c1C(=O)N1C[C@@H]2CN(CCC(c3ccccc3)C3CN(S(=O)(=O)C4CCCC4)C3)C[C@@H]2C1	A	Bioorg. Med. Chem. Lett.	2010	20	22	6802	6807	C30H41N5O3S	675127	=	1.4	10'-6 cm/s	Papp	53445	Apparent permeability of the compound from apical to basolateral side in human Caco-2 cell membrane after 21 days	Homo sapiens		Caco-2	Autocuration	20855212
3522322	709839	CHEMBL1270595	551.76	Cc1ncnc(C)c1C(=O)N1C[C@@H]2CN(CCC(c3ccccc3)C3CN(S(=O)(=O)C4CCCC4)C3)C[C@@H]2C1	A	Bioorg. Med. Chem. Lett.	2010	20	22	6802	6807	C30H41N5O3S	675128	=	12.4	10'-6 cm/s	Papp	53445	Apparent permeability of the compound from apical to basolateral side in human Caco-2 cell membrane after 21 days in presence of 2 uM elacridar	Homo sapiens		Caco-2	Autocuration	20855212
3522324	710148	CHEMBL1270901	525.72	Cc1ncnc(C)c1C(=O)N1C[C@@H]2CN(CCC(c3ccccc3)C3CCN(S(C)(=O)=O)CC3)C[C@@H]2C1	A	Bioorg. Med. Chem. Lett.	2010	20	22	6802	6807	C28H39N5O3S	675127	=	0.87	10'-6 cm/s	Papp	53445	Apparent permeability of the compound from apical to basolateral side in human Caco-2 cell membrane after 21 days	Homo sapiens		Caco-2	Autocuration	20855212
3522325	710148	CHEMBL1270901	525.72	Cc1ncnc(C)c1C(=O)N1C[C@@H]2CN(CCC(c3ccccc3)C3CCN(S(C)(=O)=O)CC3)C[C@@H]2C1	A	Bioorg. Med. Chem. Lett.	2010	20	22	6802	6807	C28H39N5O3S	675129	=	16.5	10'-6 cm/s	Papp	53445	Apparent permeability of the compound from apical to basolateral side in human Caco-2 cell membrane after 21 days in presence of 1 uM elacridar	Homo sapiens		Caco-2	Autocuration	20855212
3522330	710148	CHEMBL1270901	525.72	Cc1ncnc(C)c1C(=O)N1C[C@@H]2CN(CCC(c3ccccc3)C3CCN(S(C)(=O)=O)CC3)C[C@@H]2C1	A	Bioorg. Med. Chem. Lett.	2010	20	22	6802	6807	C28H39N5O3S	675127	=	0.5	10'-6 cm/s	Papp	53445	Apparent permeability of the compound from apical to basolateral side in human Caco-2 cell membrane after 21 days	Homo sapiens		Caco-2	Autocuration	20855212
3522331	710148	CHEMBL1270901	525.72	Cc1ncnc(C)c1C(=O)N1C[C@@H]2CN(CCC(c3ccccc3)C3CCN(S(C)(=O)=O)CC3)C[C@@H]2C1	A	Bioorg. Med. Chem. Lett.	2010	20	22	6802	6807	C28H39N5O3S	675128	=	10.2	10'-6 cm/s	Papp	53445	Apparent permeability of the compound from apical to basolateral side in human Caco-2 cell membrane after 21 days in presence of 2 uM elacridar	Homo sapiens		Caco-2	Autocuration	20855212
3522327	710458	CHEMBL1271208	549.74	Cc1cc(C#N)nc(C)c1C(=O)N1C[C@@H]2CN(CCC(c3ccccc3)C3CCN(S(C)(=O)=O)CC3)C[C@@H]2C1	A	Bioorg. Med. Chem. Lett.	2010	20	22	6802	6807	C30H39N5O3S	675127	=	0.85	10'-6 cm/s	Papp	53445	Apparent permeability of the compound from apical to basolateral side in human Caco-2 cell membrane after 21 days	Homo sapiens		Caco-2	Autocuration	20855212
3522328	710458	CHEMBL1271208	549.74	Cc1cc(C#N)nc(C)c1C(=O)N1C[C@@H]2CN(CCC(c3ccccc3)C3CCN(S(C)(=O)=O)CC3)C[C@@H]2C1	A	Bioorg. Med. Chem. Lett.	2010	20	22	6802	6807	C30H39N5O3S	675128	=	18.1	10'-6 cm/s	Papp	53445	Apparent permeability of the compound from apical to basolateral side in human Caco-2 cell membrane after 21 days in presence of 2 uM elacridar	Homo sapiens		Caco-2	Autocuration	20855212
3507319	4672	CHEMBL8809	347.24	CCN1CCC[C@H]1CNC(=O)c1c(O)c(Cl)cc(Cl)c1OC	A	J. Med. Chem.	2010	53	19	7021	7034	C15H20Cl2N2O3	665662	=	66	10'-6 cm/s	Papp	53163	Apparent permeability across human Caco-2 cells	Homo sapiens		Caco-2	Autocuration	20857909
3506768	156661	CHEMBL319352	488.57	Cn1nnc(-c2ccc3c(c2)c(C2CCN(CCN4CCNC4=O)CC2)cn3-c2ccc(F)cc2)n1	A	J. Med. Chem.	2010	53	19	7021	7034	C26H29FN8O	665662	=	12	10'-6 cm/s	Papp	53163	Apparent permeability across human Caco-2 cells	Homo sapiens		Caco-2	Autocuration	20857909
3506766	708161	CHEMBL1259144	381.55	CC(=O)NCc1ccc2c(c1)C(N1CCN(C)CC1)Cc1ccccc1S2	A	J. Med. Chem.	2010	53	19	7021	7034	C22H27N3OS	665662	=	33	10'-6 cm/s	Papp	53163	Apparent permeability across human Caco-2 cells	Homo sapiens		Caco-2	Autocuration	20857909
3507318	708162	CHEMBL1259145	409.6	CC(C)C(=O)NCc1ccc2c(c1)C(N1CCN(C)CC1)Cc1ccccc1S2	A	J. Med. Chem.	2010	53	19	7021	7034	C24H31N3OS	665662	=	57	10'-6 cm/s	Papp	53163	Apparent permeability across human Caco-2 cells	Homo sapiens		Caco-2	Autocuration	20857909
3506767	708221	CHEMBL1259203	386.47	CN1CCC(c2cn(-c3ccc(F)cc3)c3ccc(-c4cncnc4)cc23)CC1	A	J. Med. Chem.	2010	53	19	7021	7034	C24H23FN4	665662	=	13	10'-6 cm/s	Papp	53163	Apparent permeability across human Caco-2 cells	Homo sapiens		Caco-2	Autocuration	20857909
3531376	709378	CHEMBL1270139	389.46	O=C(NO)c1cnc(N2C[C@@H]3CN(Cc4ccc5ccccc5c4)C[C@@H]3C2)nc1	A	Bioorg. Med. Chem. Lett.	2010	20	22	6657	6660	C22H23N5O2	675205	=	0.5	10'-6 cm/s	Papp	53487	Apparent permeability of the compound by PAMPA assay				Autocuration	20884208
3528087	710898	CHEMBL1271644	488.47	Cn1nc(C(N)=O)c2c1-c1nc(Nc3cc(N4CCNCC4)ccc3OC(F)(F)F)ncc1CC2	A	Bioorg. Med. Chem. Lett.	2010	20	22	6489	6494	C22H23F3N8O2	675889	=	7.22	10'-6 cm/s	Papp	53530	Permeability of the compound by PAMPA				Autocuration	20932759
3528240	711399	CHEMBL1272140	502.5	CN1CCN(c2ccc(OC(F)(F)F)c(Nc3ncc4c(n3)-c3c(c(C(N)=O)nn3C)CC4)c2)CC1	A	Bioorg. Med. Chem. Lett.	2010	20	22	6489	6494	C23H25F3N8O2	675889	=	50	10'-6 cm/s	Papp	53530	Permeability of the compound by PAMPA				Autocuration	20932759
3528241	1157523	CHEMBL1793892	534.52	CN1CCN(c2ccc(OC(F)(F)F)c(Nc3ncc4c(n3)-c3c(c(C(N)=O)nn3CCF)CC4)c2)CC1	A	Bioorg. Med. Chem. Lett.	2010	20	22	6489	6494	C24H26F4N8O2	675889	=	50	10'-6 cm/s	Papp	53530	Permeability of the compound by PAMPA				Autocuration	20932759
3528086	1157527	CHEMBL1793896	514.51	C=Cn1nc(C(N)=O)c2c1-c1nc(Nc3cc(N4CCN(C)CC4)ccc3OC(F)(F)F)ncc1CC2	A	Bioorg. Med. Chem. Lett.	2010	20	22	6489	6494	C24H25F3N8O2	675889	=	19.6	10'-6 cm/s	Papp	53530	Permeability of the compound by PAMPA				Autocuration	20932759
3561296	712918	CHEMBL1276946	366.81	Cc1c2c(=O)n(-c3ccccc3Cl)[nH]c2cc(=O)n1Cc1ccccn1	A	J. Med. Chem.	2010	53	21	7715	7730	C19H15ClN4O2	685148	=	21.4	10'-6 cm/s	Papp	53897	Permeability across human Caco-2 cell membrane at 10 uM after 2 hrs	Homo sapiens		Caco-2	Autocuration	20942471
3561259	713095	CHEMBL1277122	332.36	Cc1c2c(=O)n(-c3ccccc3)[nH]c2cc(=O)n1Cc1cccnc1	A	J. Med. Chem.	2010	53	21	7715	7730	C19H16N4O2	685148	=	79.2	10'-6 cm/s	Papp	53897	Permeability across human Caco-2 cell membrane at 10 uM after 2 hrs	Homo sapiens		Caco-2	Autocuration	20942471
3561297	713375	CHEMBL1277399	384.8	Cc1c2c(=O)n(-c3ccc(F)cc3Cl)[nH]c2cc(=O)n1Cc1ccccn1	A	J. Med. Chem.	2010	53	21	7715	7730	C19H14ClFN4O2	685148	=	13.4	10'-6 cm/s	Papp	53897	Permeability across human Caco-2 cell membrane at 10 uM after 2 hrs	Homo sapiens		Caco-2	Autocuration	20942471
3561298	713560	CHEMBL1277582	484.96	COCCCn1c(CN(C)Cc2ccccc2)c2c(=O)n(-c3ccc(F)cc3Cl)[nH]c2cc1=O	A	J. Med. Chem.	2010	53	21	7715	7730	C25H26ClFN4O3	685148	=	39.9	10'-6 cm/s	Papp	53897	Permeability across human Caco-2 cell membrane at 10 uM after 2 hrs	Homo sapiens		Caco-2	Autocuration	20942471
3561299	713561	CHEMBL1277583	446.48	COCCn1c(COc2ccc(F)cc2)c2c(=O)n(CCN3CCOCC3)[nH]c2cc1=O	A	J. Med. Chem.	2010	53	21	7715	7730	C22H27FN4O5	685148	=	1.4	10'-6 cm/s	Papp	53897	Permeability across human Caco-2 cell membrane at 10 uM after 2 hrs	Homo sapiens		Caco-2	Autocuration	20942471
3561300	713655	CHEMBL1277676	467.93	O=c1c2c(CN3CCCC3)n(CCc3ccccn3)c(=O)cc2[nH]n1-c1ccc(F)cc1Cl	A	J. Med. Chem.	2010	53	21	7715	7730	C24H23ClFN5O2	685148	=	7.3	10'-6 cm/s	Papp	53897	Permeability across human Caco-2 cell membrane at 10 uM after 2 hrs	Homo sapiens		Caco-2	Autocuration	20942471
3561301	713656	CHEMBL1277677	471.95	CN(Cc1c2c(=O)n(-c3ccccc3Cl)[nH]c2cc(=O)n1Cc1ccncc1)c1ccccc1	A	J. Med. Chem.	2010	53	21	7715	7730	C26H22ClN5O2	685148	=	4.6	10'-6 cm/s	Papp	53897	Permeability across human Caco-2 cell membrane at 10 uM after 2 hrs	Homo sapiens		Caco-2	Autocuration	20942471
3561302	713833	CHEMBL1277852	488.98	CN(Cc1ccccc1)Cc1c2c(=O)n(-c3ccccc3Cl)[nH]c2cc(=O)n1Cc1ccn(C)n1	A	J. Med. Chem.	2010	53	21	7715	7730	C26H25ClN6O2	685148	=	0.5	10'-6 cm/s	Papp	53897	Permeability across human Caco-2 cell membrane at 10 uM after 2 hrs	Homo sapiens		Caco-2	Autocuration	20942471
3561303	713834	CHEMBL1277853	473.92	O=c1c2c(COCc3ccccc3)n(Cc3cnccn3)c(=O)cc2[nH]n1-c1ccccc1Cl	A	J. Med. Chem.	2010	53	21	7715	7730	C25H20ClN5O3	685148	=	78.6	10'-6 cm/s	Papp	53897	Permeability across human Caco-2 cell membrane at 10 uM after 2 hrs	Homo sapiens		Caco-2	Autocuration	20942471
3561304	713915	CHEMBL1277933	430.29	Cn1c(COCc2ccccc2Cl)c2c(=O)n(-c3ccccc3Cl)[nH]c2cc1=O	A	J. Med. Chem.	2010	53	21	7715	7730	C21H17Cl2N3O3	685148	=	62.6	10'-6 cm/s	Papp	53897	Permeability across human Caco-2 cell membrane at 10 uM after 2 hrs	Homo sapiens		Caco-2	Autocuration	20942471
3561305	713916	CHEMBL1277934	399.81	Cn1c(COc2ccc(F)cc2)c2c(=O)n(-c3ccccc3Cl)[nH]c2cc1=O	A	J. Med. Chem.	2010	53	21	7715	7730	C20H15ClFN3O3	685148	=	35.5	10'-6 cm/s	Papp	53897	Permeability across human Caco-2 cell membrane at 10 uM after 2 hrs	Homo sapiens		Caco-2	Autocuration	20942471
3523037	698741	CHEMBL1236391	366.49	CSc1nn(-c2ccccc2)c2cc(NC(=O)C3CCNCC3)ccc12	A	J. Med. Chem.	2010	53	22	7979	7991	C20H22N4OS	676314	=	9.47	10'-6 cm/s	Papp	53567	Permeability from basolateral to apical side of human Caco-2 cells	Homo sapiens		Caco-2	Autocuration	21033679
3523051	698741	CHEMBL1236391	366.49	CSc1nn(-c2ccccc2)c2cc(NC(=O)C3CCNCC3)ccc12	A	J. Med. Chem.	2010	53	22	7979	7991	C20H22N4OS	676313	=	1.65	10'-6 cm/s	Papp	53567	Permeability from apical to basolateral side of human Caco-2 cells	Homo sapiens		Caco-2	Autocuration	21033679
15446875	97	CHEMBL2	383.41	COc1cc2nc(N3CCN(C(=O)c4ccco4)CC3)nc(N)c2cc1OC	A	Drug Metab. Dispos.	2011	39	2	265	274	C19H21N5O4	1491992	=	21	ucm/s	Papp	92121	Apparent permeability from basolateral to apical side of human Caco2 cells at 10 uM up to 120 mins by HPLC-MC analysis in presence of 1 uM of P-gp inhibitor LY335979	Homo sapiens		Caco-2	Autocuration	21051535
15446935	97	CHEMBL2	383.41	COc1cc2nc(N3CCN(C(=O)c4ccco4)CC3)nc(N)c2cc1OC	A	Drug Metab. Dispos.	2011	39	2	265	274	C19H21N5O4	1491991	=	13.2	ucm/s	Papp	92121	Apparent permeability from apical to basolateral side of human Caco2 cells at 10 uM up to 120 mins by HPLC-MC analysis in presence of 1 uM of P-gp inhibitor LY335979	Homo sapiens		Caco-2	Autocuration	21051535
15457384	97	CHEMBL2	383.41	COc1cc2nc(N3CCN(C(=O)c4ccco4)CC3)nc(N)c2cc1OC	A	Drug Metab. Dispos.	2011	39	2	265	274	C19H21N5O4	1491988	=	11.1	ucm/s	Papp	92121	Apparent permeability from basolateral to apical side of human Caco2 cells at 10 uM up to 120 mins by HPLC-MC analysis	Homo sapiens		Caco-2	Autocuration	21051535
15458907	97	CHEMBL2	383.41	COc1cc2nc(N3CCN(C(=O)c4ccco4)CC3)nc(N)c2cc1OC	A	Drug Metab. Dispos.	2011	39	2	265	274	C19H21N5O4	1491987	=	6.2	ucm/s	Papp	92121	Apparent permeability from apical to basolateral side of human Caco2 cells at 10 uM up to 120 mins by HPLC-MC analysis	Homo sapiens		Caco-2	Autocuration	21051535
15463911	97	CHEMBL2	383.41	COc1cc2nc(N3CCN(C(=O)c4ccco4)CC3)nc(N)c2cc1OC	A	Drug Metab. Dispos.	2011	39	2	265	274	C19H21N5O4	1492003	=	14	ucm/s	Papp	92121	Apparent permeability from basolateral to apical side of human Caco2 cells at 10 uM up to 120 mins by HPLC-MC analysis in presence of 10 uM of MRP2 inhibitor MK571	Homo sapiens		Caco-2	Autocuration	21051535
15463938	97	CHEMBL2	383.41	COc1cc2nc(N3CCN(C(=O)c4ccco4)CC3)nc(N)c2cc1OC	A	Drug Metab. Dispos.	2011	39	2	265	274	C19H21N5O4	1492002	=	8.4	ucm/s	Papp	92121	Apparent permeability from apical to basolateral side of human Caco2 cells at 10 uM up to 120 mins by HPLC-MC analysis in presence of 10 uM of MRP2 inhibitor MK571	Homo sapiens		Caco-2	Autocuration	21051535
15463988	97	CHEMBL2	383.41	COc1cc2nc(N3CCN(C(=O)c4ccco4)CC3)nc(N)c2cc1OC	A	Drug Metab. Dispos.	2011	39	2	265	274	C19H21N5O4	1492000	=	8	ucm/s	Papp	92121	Apparent permeability from basolateral to apical side of human Caco2 cells at 10 uM up to 120 mins by HPLC-MC analysis in presence of 1 uM of BCRP inhibitor Ko143	Homo sapiens		Caco-2	Autocuration	21051535
15464013	97	CHEMBL2	383.41	COc1cc2nc(N3CCN(C(=O)c4ccco4)CC3)nc(N)c2cc1OC	A	Drug Metab. Dispos.	2011	39	2	265	274	C19H21N5O4	1491999	=	6.7	ucm/s	Papp	92121	Apparent permeability from apical to basolateral side of human Caco2 cells at 10 uM up to 120 mins by HPLC-MC analysis in presence of 1 uM of BCRP inhibitor Ko143	Homo sapiens		Caco-2	Autocuration	21051535
15446884	241	CHEMBL8	331.35	O=C(O)c1cn(C2CC2)c2cc(N3CCNCC3)c(F)cc2c1=O	A	Drug Metab. Dispos.	2011	39	2	265	274	C17H18FN3O3	1491992	=	4.1	ucm/s	Papp	92121	Apparent permeability from basolateral to apical side of human Caco2 cells at 10 uM up to 120 mins by HPLC-MC analysis in presence of 1 uM of P-gp inhibitor LY335979	Homo sapiens		Caco-2	Autocuration	21051535
15446944	241	CHEMBL8	331.35	O=C(O)c1cn(C2CC2)c2cc(N3CCNCC3)c(F)cc2c1=O	A	Drug Metab. Dispos.	2011	39	2	265	274	C17H18FN3O3	1491991	=	2.1	ucm/s	Papp	92121	Apparent permeability from apical to basolateral side of human Caco2 cells at 10 uM up to 120 mins by HPLC-MC analysis in presence of 1 uM of P-gp inhibitor LY335979	Homo sapiens		Caco-2	Autocuration	21051535
15457393	241	CHEMBL8	331.35	O=C(O)c1cn(C2CC2)c2cc(N3CCNCC3)c(F)cc2c1=O	A	Drug Metab. Dispos.	2011	39	2	265	274	C17H18FN3O3	1491988	=	5.2	ucm/s	Papp	92121	Apparent permeability from basolateral to apical side of human Caco2 cells at 10 uM up to 120 mins by HPLC-MC analysis	Homo sapiens		Caco-2	Autocuration	21051535
15458916	241	CHEMBL8	331.35	O=C(O)c1cn(C2CC2)c2cc(N3CCNCC3)c(F)cc2c1=O	A	Drug Metab. Dispos.	2011	39	2	265	274	C17H18FN3O3	1491987	=	2	ucm/s	Papp	92121	Apparent permeability from apical to basolateral side of human Caco2 cells at 10 uM up to 120 mins by HPLC-MC analysis	Homo sapiens		Caco-2	Autocuration	21051535
15463915	241	CHEMBL8	331.35	O=C(O)c1cn(C2CC2)c2cc(N3CCNCC3)c(F)cc2c1=O	A	Drug Metab. Dispos.	2011	39	2	265	274	C17H18FN3O3	1492003	=	11.1	ucm/s	Papp	92121	Apparent permeability from basolateral to apical side of human Caco2 cells at 10 uM up to 120 mins by HPLC-MC analysis in presence of 10 uM of MRP2 inhibitor MK571	Homo sapiens		Caco-2	Autocuration	21051535
15463942	241	CHEMBL8	331.35	O=C(O)c1cn(C2CC2)c2cc(N3CCNCC3)c(F)cc2c1=O	A	Drug Metab. Dispos.	2011	39	2	265	274	C17H18FN3O3	1492002	=	2.1	ucm/s	Papp	92121	Apparent permeability from apical to basolateral side of human Caco2 cells at 10 uM up to 120 mins by HPLC-MC analysis in presence of 10 uM of MRP2 inhibitor MK571	Homo sapiens		Caco-2	Autocuration	21051535
15463992	241	CHEMBL8	331.35	O=C(O)c1cn(C2CC2)c2cc(N3CCNCC3)c(F)cc2c1=O	A	Drug Metab. Dispos.	2011	39	2	265	274	C17H18FN3O3	1492000	=	3.9	ucm/s	Papp	92121	Apparent permeability from basolateral to apical side of human Caco2 cells at 10 uM up to 120 mins by HPLC-MC analysis in presence of 1 uM of BCRP inhibitor Ko143	Homo sapiens		Caco-2	Autocuration	21051535
15464017	241	CHEMBL8	331.35	O=C(O)c1cn(C2CC2)c2cc(N3CCNCC3)c(F)cc2c1=O	A	Drug Metab. Dispos.	2011	39	2	265	274	C17H18FN3O3	1491999	=	2.8	ucm/s	Papp	92121	Apparent permeability from apical to basolateral side of human Caco2 cells at 10 uM up to 120 mins by HPLC-MC analysis in presence of 1 uM of BCRP inhibitor Ko143	Homo sapiens		Caco-2	Autocuration	21051535
15446861	246	CHEMBL9	319.34	CCn1cc(C(=O)O)c(=O)c2cc(F)c(N3CCNCC3)cc21	A	Drug Metab. Dispos.	2011	39	2	265	274	C16H18FN3O3	1491992	=	4.9	ucm/s	Papp	92121	Apparent permeability from basolateral to apical side of human Caco2 cells at 10 uM up to 120 mins by HPLC-MC analysis in presence of 1 uM of P-gp inhibitor LY335979	Homo sapiens		Caco-2	Autocuration	21051535
15446921	246	CHEMBL9	319.34	CCn1cc(C(=O)O)c(=O)c2cc(F)c(N3CCNCC3)cc21	A	Drug Metab. Dispos.	2011	39	2	265	274	C16H18FN3O3	1491991	=	2.9	ucm/s	Papp	92121	Apparent permeability from apical to basolateral side of human Caco2 cells at 10 uM up to 120 mins by HPLC-MC analysis in presence of 1 uM of P-gp inhibitor LY335979	Homo sapiens		Caco-2	Autocuration	21051535
15457370	246	CHEMBL9	319.34	CCn1cc(C(=O)O)c(=O)c2cc(F)c(N3CCNCC3)cc21	A	Drug Metab. Dispos.	2011	39	2	265	274	C16H18FN3O3	1491988	=	3.3	ucm/s	Papp	92121	Apparent permeability from basolateral to apical side of human Caco2 cells at 10 uM up to 120 mins by HPLC-MC analysis	Homo sapiens		Caco-2	Autocuration	21051535
15457435	246	CHEMBL9	319.34	CCn1cc(C(=O)O)c(=O)c2cc(F)c(N3CCNCC3)cc21	A	Drug Metab. Dispos.	2011	39	2	265	274	C16H18FN3O3	1491987	=	1.9	ucm/s	Papp	92121	Apparent permeability from apical to basolateral side of human Caco2 cells at 10 uM up to 120 mins by HPLC-MC analysis	Homo sapiens		Caco-2	Autocuration	21051535
15463904	246	CHEMBL9	319.34	CCn1cc(C(=O)O)c(=O)c2cc(F)c(N3CCNCC3)cc21	A	Drug Metab. Dispos.	2011	39	2	265	274	C16H18FN3O3	1492003	=	6.7	ucm/s	Papp	92121	Apparent permeability from basolateral to apical side of human Caco2 cells at 10 uM up to 120 mins by HPLC-MC analysis in presence of 10 uM of MRP2 inhibitor MK571	Homo sapiens		Caco-2	Autocuration	21051535
15463931	246	CHEMBL9	319.34	CCn1cc(C(=O)O)c(=O)c2cc(F)c(N3CCNCC3)cc21	A	Drug Metab. Dispos.	2011	39	2	265	274	C16H18FN3O3	1492002	=	2.1	ucm/s	Papp	92121	Apparent permeability from apical to basolateral side of human Caco2 cells at 10 uM up to 120 mins by HPLC-MC analysis in presence of 10 uM of MRP2 inhibitor MK571	Homo sapiens		Caco-2	Autocuration	21051535
15463984	246	CHEMBL9	319.34	CCn1cc(C(=O)O)c(=O)c2cc(F)c(N3CCNCC3)cc21	A	Drug Metab. Dispos.	2011	39	2	265	274	C16H18FN3O3	1492000	=	3.2	ucm/s	Papp	92121	Apparent permeability from basolateral to apical side of human Caco2 cells at 10 uM up to 120 mins by HPLC-MC analysis in presence of 1 uM of BCRP inhibitor Ko143	Homo sapiens		Caco-2	Autocuration	21051535
15464009	246	CHEMBL9	319.34	CCn1cc(C(=O)O)c(=O)c2cc(F)c(N3CCNCC3)cc21	A	Drug Metab. Dispos.	2011	39	2	265	274	C16H18FN3O3	1491999	=	2.7	ucm/s	Papp	92121	Apparent permeability from apical to basolateral side of human Caco2 cells at 10 uM up to 120 mins by HPLC-MC analysis in presence of 1 uM of BCRP inhibitor Ko143	Homo sapiens		Caco-2	Autocuration	21051535
15446891	924	CHEMBL269732	804.03	C=CC[C@@H]1/C=C(\C)C[C@H](C)C[C@H](OC)[C@H]2O[C@@](O)(C(=O)C(=O)N3CCCC[C@H]3C(=O)O[C@H](/C(C)=C/[C@@H]3CC[C@@H](O)[C@H](OC)C3)[C@H](C)[C@@H](O)CC1=O)[C@H](C)C[C@@H]2OC	A	Drug Metab. Dispos.	2011	39	2	265	274	C44H69NO12	1491992	=	0.7	ucm/s	Papp	92121	Apparent permeability from basolateral to apical side of human Caco2 cells at 10 uM up to 120 mins by HPLC-MC analysis in presence of 1 uM of P-gp inhibitor LY335979	Homo sapiens		Caco-2	Autocuration	21051535
15446951	924	CHEMBL269732	804.03	C=CC[C@@H]1/C=C(\C)C[C@H](C)C[C@H](OC)[C@H]2O[C@@](O)(C(=O)C(=O)N3CCCC[C@H]3C(=O)O[C@H](/C(C)=C/[C@@H]3CC[C@@H](O)[C@H](OC)C3)[C@H](C)[C@@H](O)CC1=O)[C@H](C)C[C@@H]2OC	A	Drug Metab. Dispos.	2011	39	2	265	274	C44H69NO12	1491991	=	1	ucm/s	Papp	92121	Apparent permeability from apical to basolateral side of human Caco2 cells at 10 uM up to 120 mins by HPLC-MC analysis in presence of 1 uM of P-gp inhibitor LY335979	Homo sapiens		Caco-2	Autocuration	21051535
15457400	924	CHEMBL269732	804.03	C=CC[C@@H]1/C=C(\C)C[C@H](C)C[C@H](OC)[C@H]2O[C@@](O)(C(=O)C(=O)N3CCCC[C@H]3C(=O)O[C@H](/C(C)=C/[C@@H]3CC[C@@H](O)[C@H](OC)C3)[C@H](C)[C@@H](O)CC1=O)[C@H](C)C[C@@H]2OC	A	Drug Metab. Dispos.	2011	39	2	265	274	C44H69NO12	1491988	=	3.6	ucm/s	Papp	92121	Apparent permeability from basolateral to apical side of human Caco2 cells at 10 uM up to 120 mins by HPLC-MC analysis	Homo sapiens		Caco-2	Autocuration	21051535
15458923	924	CHEMBL269732	804.03	C=CC[C@@H]1/C=C(\C)C[C@H](C)C[C@H](OC)[C@H]2O[C@@](O)(C(=O)C(=O)N3CCCC[C@H]3C(=O)O[C@H](/C(C)=C/[C@@H]3CC[C@@H](O)[C@H](OC)C3)[C@H](C)[C@@H](O)CC1=O)[C@H](C)C[C@@H]2OC	A	Drug Metab. Dispos.	2011	39	2	265	274	C44H69NO12	1491987	=	1	ucm/s	Papp	92121	Apparent permeability from apical to basolateral side of human Caco2 cells at 10 uM up to 120 mins by HPLC-MC analysis	Homo sapiens		Caco-2	Autocuration	21051535
15446873	1216	CHEMBL22	290.32	COc1cc(Cc2cnc(N)nc2N)cc(OC)c1OC	A	Drug Metab. Dispos.	2011	39	2	265	274	C14H18N4O3	1491992	=	11.6	ucm/s	Papp	92121	Apparent permeability from basolateral to apical side of human Caco2 cells at 10 uM up to 120 mins by HPLC-MC analysis in presence of 1 uM of P-gp inhibitor LY335979	Homo sapiens		Caco-2	Autocuration	21051535
15446933	1216	CHEMBL22	290.32	COc1cc(Cc2cnc(N)nc2N)cc(OC)c1OC	A	Drug Metab. Dispos.	2011	39	2	265	274	C14H18N4O3	1491991	=	26.8	ucm/s	Papp	92121	Apparent permeability from apical to basolateral side of human Caco2 cells at 10 uM up to 120 mins by HPLC-MC analysis in presence of 1 uM of P-gp inhibitor LY335979	Homo sapiens		Caco-2	Autocuration	21051535
15457382	1216	CHEMBL22	290.32	COc1cc(Cc2cnc(N)nc2N)cc(OC)c1OC	A	Drug Metab. Dispos.	2011	39	2	265	274	C14H18N4O3	1491988	=	11.2	ucm/s	Papp	92121	Apparent permeability from basolateral to apical side of human Caco2 cells at 10 uM up to 120 mins by HPLC-MC analysis	Homo sapiens		Caco-2	Autocuration	21051535
15458905	1216	CHEMBL22	290.32	COc1cc(Cc2cnc(N)nc2N)cc(OC)c1OC	A	Drug Metab. Dispos.	2011	39	2	265	274	C14H18N4O3	1491987	=	15.9	ucm/s	Papp	92121	Apparent permeability from apical to basolateral side of human Caco2 cells at 10 uM up to 120 mins by HPLC-MC analysis	Homo sapiens		Caco-2	Autocuration	21051535
15446857	1219	CHEMBL6966	454.61	COc1ccc(CCN(C)CCCC(C#N)(c2ccc(OC)c(OC)c2)C(C)C)cc1OC	A	Drug Metab. Dispos.	2011	39	2	265	274	C27H38N2O4	1491992	=	4.3	ucm/s	Papp	92121	Apparent permeability from basolateral to apical side of human Caco2 cells at 10 uM up to 120 mins by HPLC-MC analysis in presence of 1 uM of P-gp inhibitor LY335979	Homo sapiens		Caco-2	Autocuration	21051535
15446917	1219	CHEMBL6966	454.61	COc1ccc(CCN(C)CCCC(C#N)(c2ccc(OC)c(OC)c2)C(C)C)cc1OC	A	Drug Metab. Dispos.	2011	39	2	265	274	C27H38N2O4	1491991	=	8.1	ucm/s	Papp	92121	Apparent permeability from apical to basolateral side of human Caco2 cells at 10 uM up to 120 mins by HPLC-MC analysis in presence of 1 uM of P-gp inhibitor LY335979	Homo sapiens		Caco-2	Autocuration	21051535
15457366	1219	CHEMBL6966	454.61	COc1ccc(CCN(C)CCCC(C#N)(c2ccc(OC)c(OC)c2)C(C)C)cc1OC	A	Drug Metab. Dispos.	2011	39	2	265	274	C27H38N2O4	1491988	=	4.6	ucm/s	Papp	92121	Apparent permeability from basolateral to apical side of human Caco2 cells at 10 uM up to 120 mins by HPLC-MC analysis	Homo sapiens		Caco-2	Autocuration	21051535
15457431	1219	CHEMBL6966	454.61	COc1ccc(CCN(C)CCCC(C#N)(c2ccc(OC)c(OC)c2)C(C)C)cc1OC	A	Drug Metab. Dispos.	2011	39	2	265	274	C27H38N2O4	1491987	=	9	ucm/s	Papp	92121	Apparent permeability from apical to basolateral side of human Caco2 cells at 10 uM up to 120 mins by HPLC-MC analysis	Homo sapiens		Caco-2	Autocuration	21051535
15446859	1223	CHEMBL421	398.4	O=C(O)c1cc(/N=N/c2ccc(S(=O)(=O)Nc3ccccn3)cc2)ccc1O	A	Drug Metab. Dispos.	2011	39	2	265	274	C18H14N4O5S	1491992	=	15.7	ucm/s	Papp	92121	Apparent permeability from basolateral to apical side of human Caco2 cells at 10 uM up to 120 mins by HPLC-MC analysis in presence of 1 uM of P-gp inhibitor LY335979	Homo sapiens		Caco-2	Autocuration	21051535
15446919	1223	CHEMBL421	398.4	O=C(O)c1cc(/N=N/c2ccc(S(=O)(=O)Nc3ccccn3)cc2)ccc1O	A	Drug Metab. Dispos.	2011	39	2	265	274	C18H14N4O5S	1491991	=	0.5	ucm/s	Papp	92121	Apparent permeability from apical to basolateral side of human Caco2 cells at 10 uM up to 120 mins by HPLC-MC analysis in presence of 1 uM of P-gp inhibitor LY335979	Homo sapiens		Caco-2	Autocuration	21051535
15457368	1223	CHEMBL421	398.4	O=C(O)c1cc(/N=N/c2ccc(S(=O)(=O)Nc3ccccn3)cc2)ccc1O	A	Drug Metab. Dispos.	2011	39	2	265	274	C18H14N4O5S	1491988	=	13.4	ucm/s	Papp	92121	Apparent permeability from basolateral to apical side of human Caco2 cells at 10 uM up to 120 mins by HPLC-MC analysis	Homo sapiens		Caco-2	Autocuration	21051535
15457433	1223	CHEMBL421	398.4	O=C(O)c1cc(/N=N/c2ccc(S(=O)(=O)Nc3ccccn3)cc2)ccc1O	A	Drug Metab. Dispos.	2011	39	2	265	274	C18H14N4O5S	1491987	=	0.4	ucm/s	Papp	92121	Apparent permeability from apical to basolateral side of human Caco2 cells at 10 uM up to 120 mins by HPLC-MC analysis	Homo sapiens		Caco-2	Autocuration	21051535
15463903	1223	CHEMBL421	398.4	O=C(O)c1cc(/N=N/c2ccc(S(=O)(=O)Nc3ccccn3)cc2)ccc1O	A	Drug Metab. Dispos.	2011	39	2	265	274	C18H14N4O5S	1492003	=	19.3	ucm/s	Papp	92121	Apparent permeability from basolateral to apical side of human Caco2 cells at 10 uM up to 120 mins by HPLC-MC analysis in presence of 10 uM of MRP2 inhibitor MK571	Homo sapiens		Caco-2	Autocuration	21051535
15463930	1223	CHEMBL421	398.4	O=C(O)c1cc(/N=N/c2ccc(S(=O)(=O)Nc3ccccn3)cc2)ccc1O	A	Drug Metab. Dispos.	2011	39	2	265	274	C18H14N4O5S	1492002	=	1.8	ucm/s	Papp	92121	Apparent permeability from apical to basolateral side of human Caco2 cells at 10 uM up to 120 mins by HPLC-MC analysis in presence of 10 uM of MRP2 inhibitor MK571	Homo sapiens		Caco-2	Autocuration	21051535
15463983	1223	CHEMBL421	398.4	O=C(O)c1cc(/N=N/c2ccc(S(=O)(=O)Nc3ccccn3)cc2)ccc1O	A	Drug Metab. Dispos.	2011	39	2	265	274	C18H14N4O5S	1492000	=	9.7	ucm/s	Papp	92121	Apparent permeability from basolateral to apical side of human Caco2 cells at 10 uM up to 120 mins by HPLC-MC analysis in presence of 1 uM of BCRP inhibitor Ko143	Homo sapiens		Caco-2	Autocuration	21051535
15464008	1223	CHEMBL421	398.4	O=C(O)c1cc(/N=N/c2ccc(S(=O)(=O)Nc3ccccn3)cc2)ccc1O	A	Drug Metab. Dispos.	2011	39	2	265	274	C18H14N4O5S	1491999	=	1.5	ucm/s	Papp	92121	Apparent permeability from apical to basolateral side of human Caco2 cells at 10 uM up to 120 mins by HPLC-MC analysis in presence of 1 uM of BCRP inhibitor Ko143	Homo sapiens		Caco-2	Autocuration	21051535
15446882	1278	CHEMBL23	414.53	COc1ccc([C@@H]2Sc3ccccc3N(CCN(C)C)C(=O)[C@@H]2OC(C)=O)cc1	A	Drug Metab. Dispos.	2011	39	2	265	274	C22H26N2O4S	1491992	=	6.6	ucm/s	Papp	92121	Apparent permeability from basolateral to apical side of human Caco2 cells at 10 uM up to 120 mins by HPLC-MC analysis in presence of 1 uM of P-gp inhibitor LY335979	Homo sapiens		Caco-2	Autocuration	21051535
15446942	1278	CHEMBL23	414.53	COc1ccc([C@@H]2Sc3ccccc3N(CCN(C)C)C(=O)[C@@H]2OC(C)=O)cc1	A	Drug Metab. Dispos.	2011	39	2	265	274	C22H26N2O4S	1491991	=	15	ucm/s	Papp	92121	Apparent permeability from apical to basolateral side of human Caco2 cells at 10 uM up to 120 mins by HPLC-MC analysis in presence of 1 uM of P-gp inhibitor LY335979	Homo sapiens		Caco-2	Autocuration	21051535
15457391	1278	CHEMBL23	414.53	COc1ccc([C@@H]2Sc3ccccc3N(CCN(C)C)C(=O)[C@@H]2OC(C)=O)cc1	A	Drug Metab. Dispos.	2011	39	2	265	274	C22H26N2O4S	1491988	=	8.3	ucm/s	Papp	92121	Apparent permeability from basolateral to apical side of human Caco2 cells at 10 uM up to 120 mins by HPLC-MC analysis	Homo sapiens		Caco-2	Autocuration	21051535
15458914	1278	CHEMBL23	414.53	COc1ccc([C@@H]2Sc3ccccc3N(CCN(C)C)C(=O)[C@@H]2OC(C)=O)cc1	A	Drug Metab. Dispos.	2011	39	2	265	274	C22H26N2O4S	1491987	=	12	ucm/s	Papp	92121	Apparent permeability from apical to basolateral side of human Caco2 cells at 10 uM up to 120 mins by HPLC-MC analysis	Homo sapiens		Caco-2	Autocuration	21051535
15446888	1325	CHEMBL422	407.51	CN1CCN(CCCN2c3ccccc3Sc3ccc(C(F)(F)F)cc32)CC1	A	Drug Metab. Dispos.	2011	39	2	265	274	C21H24F3N3S	1491992	=	1.1	ucm/s	Papp	92121	Apparent permeability from basolateral to apical side of human Caco2 cells at 10 uM up to 120 mins by HPLC-MC analysis in presence of 1 uM of P-gp inhibitor LY335979	Homo sapiens		Caco-2	Autocuration	21051535
15446948	1325	CHEMBL422	407.51	CN1CCN(CCCN2c3ccccc3Sc3ccc(C(F)(F)F)cc32)CC1	A	Drug Metab. Dispos.	2011	39	2	265	274	C21H24F3N3S	1491991	=	1.3	ucm/s	Papp	92121	Apparent permeability from apical to basolateral side of human Caco2 cells at 10 uM up to 120 mins by HPLC-MC analysis in presence of 1 uM of P-gp inhibitor LY335979	Homo sapiens		Caco-2	Autocuration	21051535
15457397	1325	CHEMBL422	407.51	CN1CCN(CCCN2c3ccccc3Sc3ccc(C(F)(F)F)cc32)CC1	A	Drug Metab. Dispos.	2011	39	2	265	274	C21H24F3N3S	1491988	=	1	ucm/s	Papp	92121	Apparent permeability from basolateral to apical side of human Caco2 cells at 10 uM up to 120 mins by HPLC-MC analysis	Homo sapiens		Caco-2	Autocuration	21051535
15458920	1325	CHEMBL422	407.51	CN1CCN(CCCN2c3ccccc3Sc3ccc(C(F)(F)F)cc32)CC1	A	Drug Metab. Dispos.	2011	39	2	265	274	C21H24F3N3S	1491987	=	0.5	ucm/s	Papp	92121	Apparent permeability from apical to basolateral side of human Caco2 cells at 10 uM up to 120 mins by HPLC-MC analysis	Homo sapiens		Caco-2	Autocuration	21051535
15446876	1369	CHEMBL425	302.24	O=C(O)c1cc(/N=N/c2ccc(O)c(C(=O)O)c2)ccc1O	A	Drug Metab. Dispos.	2011	39	2	265	274	C14H10N2O6	1491992	=	1.7	ucm/s	Papp	92121	Apparent permeability from basolateral to apical side of human Caco2 cells at 10 uM up to 120 mins by HPLC-MC analysis in presence of 1 uM of P-gp inhibitor LY335979	Homo sapiens		Caco-2	Autocuration	21051535
15446936	1369	CHEMBL425	302.24	O=C(O)c1cc(/N=N/c2ccc(O)c(C(=O)O)c2)ccc1O	A	Drug Metab. Dispos.	2011	39	2	265	274	C14H10N2O6	1491991	=	0.9	ucm/s	Papp	92121	Apparent permeability from apical to basolateral side of human Caco2 cells at 10 uM up to 120 mins by HPLC-MC analysis in presence of 1 uM of P-gp inhibitor LY335979	Homo sapiens		Caco-2	Autocuration	21051535
15457385	1369	CHEMBL425	302.24	O=C(O)c1cc(/N=N/c2ccc(O)c(C(=O)O)c2)ccc1O	A	Drug Metab. Dispos.	2011	39	2	265	274	C14H10N2O6	1491988	=	3.1	ucm/s	Papp	92121	Apparent permeability from basolateral to apical side of human Caco2 cells at 10 uM up to 120 mins by HPLC-MC analysis	Homo sapiens		Caco-2	Autocuration	21051535
15458908	1369	CHEMBL425	302.24	O=C(O)c1cc(/N=N/c2ccc(O)c(C(=O)O)c2)ccc1O	A	Drug Metab. Dispos.	2011	39	2	265	274	C14H10N2O6	1491987	=	0.9	ucm/s	Papp	92121	Apparent permeability from apical to basolateral side of human Caco2 cells at 10 uM up to 120 mins by HPLC-MC analysis	Homo sapiens		Caco-2	Autocuration	21051535
15446885	1620	CHEMBL30	252.35	CN/C(=N/CCSCc1nc[nH]c1C)NC#N	A	Drug Metab. Dispos.	2011	39	2	265	274	C10H16N6S	1491992	=	4.3	ucm/s	Papp	92121	Apparent permeability from basolateral to apical side of human Caco2 cells at 10 uM up to 120 mins by HPLC-MC analysis in presence of 1 uM of P-gp inhibitor LY335979	Homo sapiens		Caco-2	Autocuration	21051535
15446945	1620	CHEMBL30	252.35	CN/C(=N/CCSCc1nc[nH]c1C)NC#N	A	Drug Metab. Dispos.	2011	39	2	265	274	C10H16N6S	1491991	=	2.4	ucm/s	Papp	92121	Apparent permeability from apical to basolateral side of human Caco2 cells at 10 uM up to 120 mins by HPLC-MC analysis in presence of 1 uM of P-gp inhibitor LY335979	Homo sapiens		Caco-2	Autocuration	21051535
15457394	1620	CHEMBL30	252.35	CN/C(=N/CCSCc1nc[nH]c1C)NC#N	A	Drug Metab. Dispos.	2011	39	2	265	274	C10H16N6S	1491988	=	4.8	ucm/s	Papp	92121	Apparent permeability from basolateral to apical side of human Caco2 cells at 10 uM up to 120 mins by HPLC-MC analysis	Homo sapiens		Caco-2	Autocuration	21051535
15458917	1620	CHEMBL30	252.35	CN/C(=N/CCSCc1nc[nH]c1C)NC#N	A	Drug Metab. Dispos.	2011	39	2	265	274	C10H16N6S	1491987	=	1.4	ucm/s	Papp	92121	Apparent permeability from apical to basolateral side of human Caco2 cells at 10 uM up to 120 mins by HPLC-MC analysis	Homo sapiens		Caco-2	Autocuration	21051535
15446899	1785	CHEMBL429	328.41	CC(CCc1ccccc1)NCC(O)c1ccc(O)c(C(N)=O)c1	A	Drug Metab. Dispos.	2011	39	2	265	274	C19H24N2O3	1491992	=	3	ucm/s	Papp	92121	Apparent permeability from basolateral to apical side of human Caco2 cells at 10 uM up to 120 mins by HPLC-MC analysis in presence of 1 uM of P-gp inhibitor LY335979	Homo sapiens		Caco-2	Autocuration	21051535
15446959	1785	CHEMBL429	328.41	CC(CCc1ccccc1)NCC(O)c1ccc(O)c(C(N)=O)c1	A	Drug Metab. Dispos.	2011	39	2	265	274	C19H24N2O3	1491991	=	5.7	ucm/s	Papp	92121	Apparent permeability from apical to basolateral side of human Caco2 cells at 10 uM up to 120 mins by HPLC-MC analysis in presence of 1 uM of P-gp inhibitor LY335979	Homo sapiens		Caco-2	Autocuration	21051535
15457408	1785	CHEMBL429	328.41	CC(CCc1ccccc1)NCC(O)c1ccc(O)c(C(N)=O)c1	A	Drug Metab. Dispos.	2011	39	2	265	274	C19H24N2O3	1491988	=	4.5	ucm/s	Papp	92121	Apparent permeability from basolateral to apical side of human Caco2 cells at 10 uM up to 120 mins by HPLC-MC analysis	Homo sapiens		Caco-2	Autocuration	21051535
15458931	1785	CHEMBL429	328.41	CC(CCc1ccccc1)NCC(O)c1ccc(O)c(C(N)=O)c1	A	Drug Metab. Dispos.	2011	39	2	265	274	C19H24N2O3	1491987	=	2.8	ucm/s	Papp	92121	Apparent permeability from apical to basolateral side of human Caco2 cells at 10 uM up to 120 mins by HPLC-MC analysis	Homo sapiens		Caco-2	Autocuration	21051535
15446868	2046	CHEMBL35	330.75	NS(=O)(=O)c1cc(C(=O)O)c(NCc2ccco2)cc1Cl	A	Drug Metab. Dispos.	2011	39	2	265	274	C12H11ClN2O5S	1491992	=	9.4	ucm/s	Papp	92121	Apparent permeability from basolateral to apical side of human Caco2 cells at 10 uM up to 120 mins by HPLC-MC analysis in presence of 1 uM of P-gp inhibitor LY335979	Homo sapiens		Caco-2	Autocuration	21051535
15446928	2046	CHEMBL35	330.75	NS(=O)(=O)c1cc(C(=O)O)c(NCc2ccco2)cc1Cl	A	Drug Metab. Dispos.	2011	39	2	265	274	C12H11ClN2O5S	1491991	=	1.1	ucm/s	Papp	92121	Apparent permeability from apical to basolateral side of human Caco2 cells at 10 uM up to 120 mins by HPLC-MC analysis in presence of 1 uM of P-gp inhibitor LY335979	Homo sapiens		Caco-2	Autocuration	21051535
15457377	2046	CHEMBL35	330.75	NS(=O)(=O)c1cc(C(=O)O)c(NCc2ccco2)cc1Cl	A	Drug Metab. Dispos.	2011	39	2	265	274	C12H11ClN2O5S	1491988	=	6.6	ucm/s	Papp	92121	Apparent permeability from basolateral to apical side of human Caco2 cells at 10 uM up to 120 mins by HPLC-MC analysis	Homo sapiens		Caco-2	Autocuration	21051535
15457442	2046	CHEMBL35	330.75	NS(=O)(=O)c1cc(C(=O)O)c(NCc2ccco2)cc1Cl	A	Drug Metab. Dispos.	2011	39	2	265	274	C12H11ClN2O5S	1491987	=	0.7	ucm/s	Papp	92121	Apparent permeability from apical to basolateral side of human Caco2 cells at 10 uM up to 120 mins by HPLC-MC analysis	Homo sapiens		Caco-2	Autocuration	21051535
15463906	2046	CHEMBL35	330.75	NS(=O)(=O)c1cc(C(=O)O)c(NCc2ccco2)cc1Cl	A	Drug Metab. Dispos.	2011	39	2	265	274	C12H11ClN2O5S	1492003	=	5.9	ucm/s	Papp	92121	Apparent permeability from basolateral to apical side of human Caco2 cells at 10 uM up to 120 mins by HPLC-MC analysis in presence of 10 uM of MRP2 inhibitor MK571	Homo sapiens		Caco-2	Autocuration	21051535
15463933	2046	CHEMBL35	330.75	NS(=O)(=O)c1cc(C(=O)O)c(NCc2ccco2)cc1Cl	A	Drug Metab. Dispos.	2011	39	2	265	274	C12H11ClN2O5S	1492002	=	1.9	ucm/s	Papp	92121	Apparent permeability from apical to basolateral side of human Caco2 cells at 10 uM up to 120 mins by HPLC-MC analysis in presence of 10 uM of MRP2 inhibitor MK571	Homo sapiens		Caco-2	Autocuration	21051535
15463985	2046	CHEMBL35	330.75	NS(=O)(=O)c1cc(C(=O)O)c(NCc2ccco2)cc1Cl	A	Drug Metab. Dispos.	2011	39	2	265	274	C12H11ClN2O5S	1492000	=	4.5	ucm/s	Papp	92121	Apparent permeability from basolateral to apical side of human Caco2 cells at 10 uM up to 120 mins by HPLC-MC analysis in presence of 1 uM of BCRP inhibitor Ko143	Homo sapiens		Caco-2	Autocuration	21051535
15464010	2046	CHEMBL35	330.75	NS(=O)(=O)c1cc(C(=O)O)c(NCc2ccco2)cc1Cl	A	Drug Metab. Dispos.	2011	39	2	265	274	C12H11ClN2O5S	1491999	=	1.6	ucm/s	Papp	92121	Apparent permeability from apical to basolateral side of human Caco2 cells at 10 uM up to 120 mins by HPLC-MC analysis in presence of 1 uM of BCRP inhibitor Ko143	Homo sapiens		Caco-2	Autocuration	21051535
15446880	2223	CHEMBL41	309.33	CNCCC(Oc1ccc(C(F)(F)F)cc1)c1ccccc1	A	Drug Metab. Dispos.	2011	39	2	265	274	C17H18F3NO	1491992	=	1	ucm/s	Papp	92121	Apparent permeability from basolateral to apical side of human Caco2 cells at 10 uM up to 120 mins by HPLC-MC analysis in presence of 1 uM of P-gp inhibitor LY335979	Homo sapiens		Caco-2	Autocuration	21051535
15446940	2223	CHEMBL41	309.33	CNCCC(Oc1ccc(C(F)(F)F)cc1)c1ccccc1	A	Drug Metab. Dispos.	2011	39	2	265	274	C17H18F3NO	1491991	=	2.8	ucm/s	Papp	92121	Apparent permeability from apical to basolateral side of human Caco2 cells at 10 uM up to 120 mins by HPLC-MC analysis in presence of 1 uM of P-gp inhibitor LY335979	Homo sapiens		Caco-2	Autocuration	21051535
15457389	2223	CHEMBL41	309.33	CNCCC(Oc1ccc(C(F)(F)F)cc1)c1ccccc1	A	Drug Metab. Dispos.	2011	39	2	265	274	C17H18F3NO	1491988	=	1.3	ucm/s	Papp	92121	Apparent permeability from basolateral to apical side of human Caco2 cells at 10 uM up to 120 mins by HPLC-MC analysis	Homo sapiens		Caco-2	Autocuration	21051535
15458912	2223	CHEMBL41	309.33	CNCCC(Oc1ccc(C(F)(F)F)cc1)c1ccccc1	A	Drug Metab. Dispos.	2011	39	2	265	274	C17H18F3NO	1491987	=	2.1	ucm/s	Papp	92121	Apparent permeability from apical to basolateral side of human Caco2 cells at 10 uM up to 120 mins by HPLC-MC analysis	Homo sapiens		Caco-2	Autocuration	21051535
15446867	3859	CHEMBL54	375.87	O=C(CCCN1CCC(O)(c2ccc(Cl)cc2)CC1)c1ccc(F)cc1	A	Drug Metab. Dispos.	2011	39	2	265	274	C21H23ClFNO2	1491992	=	2.9	ucm/s	Papp	92121	Apparent permeability from basolateral to apical side of human Caco2 cells at 10 uM up to 120 mins by HPLC-MC analysis in presence of 1 uM of P-gp inhibitor LY335979	Homo sapiens		Caco-2	Autocuration	21051535
15446927	3859	CHEMBL54	375.87	O=C(CCCN1CCC(O)(c2ccc(Cl)cc2)CC1)c1ccc(F)cc1	A	Drug Metab. Dispos.	2011	39	2	265	274	C21H23ClFNO2	1491991	=	7.1	ucm/s	Papp	92121	Apparent permeability from apical to basolateral side of human Caco2 cells at 10 uM up to 120 mins by HPLC-MC analysis in presence of 1 uM of P-gp inhibitor LY335979	Homo sapiens		Caco-2	Autocuration	21051535
15457376	3859	CHEMBL54	375.87	O=C(CCCN1CCC(O)(c2ccc(Cl)cc2)CC1)c1ccc(F)cc1	A	Drug Metab. Dispos.	2011	39	2	265	274	C21H23ClFNO2	1491988	=	1.8	ucm/s	Papp	92121	Apparent permeability from basolateral to apical side of human Caco2 cells at 10 uM up to 120 mins by HPLC-MC analysis	Homo sapiens		Caco-2	Autocuration	21051535
15457441	3859	CHEMBL54	375.87	O=C(CCCN1CCC(O)(c2ccc(Cl)cc2)CC1)c1ccc(F)cc1	A	Drug Metab. Dispos.	2011	39	2	265	274	C21H23ClFNO2	1491987	=	4.1	ucm/s	Papp	92121	Apparent permeability from apical to basolateral side of human Caco2 cells at 10 uM up to 120 mins by HPLC-MC analysis	Homo sapiens		Caco-2	Autocuration	21051535
15446864	4504	CHEMBL58	444.49	O=C1c2c(O)ccc(O)c2C(=O)c2c(NCCNCCO)ccc(NCCNCCO)c21	A	Drug Metab. Dispos.	2011	39	2	265	274	C22H28N4O6	1491992	=	7.9	ucm/s	Papp	92121	Apparent permeability from basolateral to apical side of human Caco2 cells at 10 uM up to 120 mins by HPLC-MC analysis in presence of 1 uM of P-gp inhibitor LY335979	Homo sapiens		Caco-2	Autocuration	21051535
15446924	4504	CHEMBL58	444.49	O=C1c2c(O)ccc(O)c2C(=O)c2c(NCCNCCO)ccc(NCCNCCO)c21	A	Drug Metab. Dispos.	2011	39	2	265	274	C22H28N4O6	1491991	=	14.3	ucm/s	Papp	92121	Apparent permeability from apical to basolateral side of human Caco2 cells at 10 uM up to 120 mins by HPLC-MC analysis in presence of 1 uM of P-gp inhibitor LY335979	Homo sapiens		Caco-2	Autocuration	21051535
15457373	4504	CHEMBL58	444.49	O=C1c2c(O)ccc(O)c2C(=O)c2c(NCCNCCO)ccc(NCCNCCO)c21	A	Drug Metab. Dispos.	2011	39	2	265	274	C22H28N4O6	1491988	=	12.5	ucm/s	Papp	92121	Apparent permeability from basolateral to apical side of human Caco2 cells at 10 uM up to 120 mins by HPLC-MC analysis	Homo sapiens		Caco-2	Autocuration	21051535
15457438	4504	CHEMBL58	444.49	O=C1c2c(O)ccc(O)c2C(=O)c2c(NCCNCCO)ccc(NCCNCCO)c21	A	Drug Metab. Dispos.	2011	39	2	265	274	C22H28N4O6	1491987	=	26.3	ucm/s	Papp	92121	Apparent permeability from apical to basolateral side of human Caco2 cells at 10 uM up to 120 mins by HPLC-MC analysis	Homo sapiens		Caco-2	Autocuration	21051535
15446878	5985	CHEMBL481	586.69	CCc1c2c(nc3ccc(OC(=O)N4CCC(N5CCCCC5)CC4)cc13)-c1cc3c(c(=O)n1C2)COC(=O)[C@]3(O)CC	A	Drug Metab. Dispos.	2011	39	2	265	274	C33H38N4O6	1491992	=	4.1	ucm/s	Papp	92121	Apparent permeability from basolateral to apical side of human Caco2 cells at 10 uM up to 120 mins by HPLC-MC analysis in presence of 1 uM of P-gp inhibitor LY335979	Homo sapiens		Caco-2	Autocuration	21051535
15446938	5985	CHEMBL481	586.69	CCc1c2c(nc3ccc(OC(=O)N4CCC(N5CCCCC5)CC4)cc13)-c1cc3c(c(=O)n1C2)COC(=O)[C@]3(O)CC	A	Drug Metab. Dispos.	2011	39	2	265	274	C33H38N4O6	1491991	=	1.5	ucm/s	Papp	92121	Apparent permeability from apical to basolateral side of human Caco2 cells at 10 uM up to 120 mins by HPLC-MC analysis in presence of 1 uM of P-gp inhibitor LY335979	Homo sapiens		Caco-2	Autocuration	21051535
15457387	5985	CHEMBL481	586.69	CCc1c2c(nc3ccc(OC(=O)N4CCC(N5CCCCC5)CC4)cc13)-c1cc3c(c(=O)n1C2)COC(=O)[C@]3(O)CC	A	Drug Metab. Dispos.	2011	39	2	265	274	C33H38N4O6	1491988	=	5.1	ucm/s	Papp	92121	Apparent permeability from basolateral to apical side of human Caco2 cells at 10 uM up to 120 mins by HPLC-MC analysis	Homo sapiens		Caco-2	Autocuration	21051535
15458910	5985	CHEMBL481	586.69	CCc1c2c(nc3ccc(OC(=O)N4CCC(N5CCCCC5)CC4)cc13)-c1cc3c(c(=O)n1C2)COC(=O)[C@]3(O)CC	A	Drug Metab. Dispos.	2011	39	2	265	274	C33H38N4O6	1491987	=	1.4	ucm/s	Papp	92121	Apparent permeability from apical to basolateral side of human Caco2 cells at 10 uM up to 120 mins by HPLC-MC analysis	Homo sapiens		Caco-2	Autocuration	21051535
15463990	5985	CHEMBL481	586.69	CCc1c2c(nc3ccc(OC(=O)N4CCC(N5CCCCC5)CC4)cc13)-c1cc3c(c(=O)n1C2)COC(=O)[C@]3(O)CC	A	Drug Metab. Dispos.	2011	39	2	265	274	C33H38N4O6	1492000	=	3.9	ucm/s	Papp	92121	Apparent permeability from basolateral to apical side of human Caco2 cells at 10 uM up to 120 mins by HPLC-MC analysis in presence of 1 uM of BCRP inhibitor Ko143	Homo sapiens		Caco-2	Autocuration	21051535
15464015	5985	CHEMBL481	586.69	CCc1c2c(nc3ccc(OC(=O)N4CCC(N5CCCCC5)CC4)cc13)-c1cc3c(c(=O)n1C2)COC(=O)[C@]3(O)CC	A	Drug Metab. Dispos.	2011	39	2	265	274	C33H38N4O6	1491999	=	2.3	ucm/s	Papp	92121	Apparent permeability from apical to basolateral side of human Caco2 cells at 10 uM up to 120 mins by HPLC-MC analysis in presence of 1 uM of BCRP inhibitor Ko143	Homo sapiens		Caco-2	Autocuration	21051535
15446912	6579	CHEMBL76	319.88	CCN(CC)CCCC(C)Nc1ccnc2cc(Cl)ccc12	A	Drug Metab. Dispos.	2011	39	2	265	274	C18H26ClN3	1491992	=	2.6	ucm/s	Papp	92121	Apparent permeability from basolateral to apical side of human Caco2 cells at 10 uM up to 120 mins by HPLC-MC analysis in presence of 1 uM of P-gp inhibitor LY335979	Homo sapiens		Caco-2	Autocuration	21051535
15446972	6579	CHEMBL76	319.88	CCN(CC)CCCC(C)Nc1ccnc2cc(Cl)ccc12	A	Drug Metab. Dispos.	2011	39	2	265	274	C18H26ClN3	1491991	=	3.4	ucm/s	Papp	92121	Apparent permeability from apical to basolateral side of human Caco2 cells at 10 uM up to 120 mins by HPLC-MC analysis in presence of 1 uM of P-gp inhibitor LY335979	Homo sapiens		Caco-2	Autocuration	21051535
15457421	6579	CHEMBL76	319.88	CCN(CC)CCCC(C)Nc1ccnc2cc(Cl)ccc12	A	Drug Metab. Dispos.	2011	39	2	265	274	C18H26ClN3	1491988	=	2.2	ucm/s	Papp	92121	Apparent permeability from basolateral to apical side of human Caco2 cells at 10 uM up to 120 mins by HPLC-MC analysis	Homo sapiens		Caco-2	Autocuration	21051535
15458944	6579	CHEMBL76	319.88	CCN(CC)CCCC(C)Nc1ccnc2cc(Cl)ccc12	A	Drug Metab. Dispos.	2011	39	2	265	274	C18H26ClN3	1491987	=	1	ucm/s	Papp	92121	Apparent permeability from apical to basolateral side of human Caco2 cells at 10 uM up to 120 mins by HPLC-MC analysis	Homo sapiens		Caco-2	Autocuration	21051535
15446863	6902	CHEMBL80	327.38	C=CCN1CC[C@]23c4c5ccc(O)c4O[C@H]2C(=O)CC[C@@]3(O)[C@H]1C5	A	Drug Metab. Dispos.	2011	39	2	265	274	C19H21NO4	1491992	=	10.5	ucm/s	Papp	92121	Apparent permeability from basolateral to apical side of human Caco2 cells at 10 uM up to 120 mins by HPLC-MC analysis in presence of 1 uM of P-gp inhibitor LY335979	Homo sapiens		Caco-2	Autocuration	21051535
15446923	6902	CHEMBL80	327.38	C=CCN1CC[C@]23c4c5ccc(O)c4O[C@H]2C(=O)CC[C@@]3(O)[C@H]1C5	A	Drug Metab. Dispos.	2011	39	2	265	274	C19H21NO4	1491991	=	21.5	ucm/s	Papp	92121	Apparent permeability from apical to basolateral side of human Caco2 cells at 10 uM up to 120 mins by HPLC-MC analysis in presence of 1 uM of P-gp inhibitor LY335979	Homo sapiens		Caco-2	Autocuration	21051535
15457372	6902	CHEMBL80	327.38	C=CCN1CC[C@]23c4c5ccc(O)c4O[C@H]2C(=O)CC[C@@]3(O)[C@H]1C5	A	Drug Metab. Dispos.	2011	39	2	265	274	C19H21NO4	1491988	=	10.3	ucm/s	Papp	92121	Apparent permeability from basolateral to apical side of human Caco2 cells at 10 uM up to 120 mins by HPLC-MC analysis	Homo sapiens		Caco-2	Autocuration	21051535
15457437	6902	CHEMBL80	327.38	C=CCN1CC[C@]23c4c5ccc(O)c4O[C@H]2C(=O)CC[C@@]3(O)[C@H]1C5	A	Drug Metab. Dispos.	2011	39	2	265	274	C19H21NO4	1491987	=	21.5	ucm/s	Papp	92121	Apparent permeability from apical to basolateral side of human Caco2 cells at 10 uM up to 120 mins by HPLC-MC analysis	Homo sapiens		Caco-2	Autocuration	21051535
15446889	7501	CHEMBL84	421.45	CC[C@@]1(O)C(=O)OCc2c1cc1n(c2=O)Cc2cc3c(CN(C)C)c(O)ccc3nc2-1	A	Drug Metab. Dispos.	2011	39	2	265	274	C23H23N3O5	1491992	=	17.2	ucm/s	Papp	92121	Apparent permeability from basolateral to apical side of human Caco2 cells at 10 uM up to 120 mins by HPLC-MC analysis in presence of 1 uM of P-gp inhibitor LY335979	Homo sapiens		Caco-2	Autocuration	21051535
15446949	7501	CHEMBL84	421.45	CC[C@@]1(O)C(=O)OCc2c1cc1n(c2=O)Cc2cc3c(CN(C)C)c(O)ccc3nc2-1	A	Drug Metab. Dispos.	2011	39	2	265	274	C23H23N3O5	1491991	=	1.3	ucm/s	Papp	92121	Apparent permeability from apical to basolateral side of human Caco2 cells at 10 uM up to 120 mins by HPLC-MC analysis in presence of 1 uM of P-gp inhibitor LY335979	Homo sapiens		Caco-2	Autocuration	21051535
15457398	7501	CHEMBL84	421.45	CC[C@@]1(O)C(=O)OCc2c1cc1n(c2=O)Cc2cc3c(CN(C)C)c(O)ccc3nc2-1	A	Drug Metab. Dispos.	2011	39	2	265	274	C23H23N3O5	1491988	=	7.1	ucm/s	Papp	92121	Apparent permeability from basolateral to apical side of human Caco2 cells at 10 uM up to 120 mins by HPLC-MC analysis	Homo sapiens		Caco-2	Autocuration	21051535
15458921	7501	CHEMBL84	421.45	CC[C@@]1(O)C(=O)OCc2c1cc1n(c2=O)Cc2cc3c(CN(C)C)c(O)ccc3nc2-1	A	Drug Metab. Dispos.	2011	39	2	265	274	C23H23N3O5	1491987	=	0.9	ucm/s	Papp	92121	Apparent permeability from apical to basolateral side of human Caco2 cells at 10 uM up to 120 mins by HPLC-MC analysis	Homo sapiens		Caco-2	Autocuration	21051535
15463916	7501	CHEMBL84	421.45	CC[C@@]1(O)C(=O)OCc2c1cc1n(c2=O)Cc2cc3c(CN(C)C)c(O)ccc3nc2-1	A	Drug Metab. Dispos.	2011	39	2	265	274	C23H23N3O5	1492003	=	11	ucm/s	Papp	92121	Apparent permeability from basolateral to apical side of human Caco2 cells at 10 uM up to 120 mins by HPLC-MC analysis in presence of 10 uM of MRP2 inhibitor MK571	Homo sapiens		Caco-2	Autocuration	21051535
15463943	7501	CHEMBL84	421.45	CC[C@@]1(O)C(=O)OCc2c1cc1n(c2=O)Cc2cc3c(CN(C)C)c(O)ccc3nc2-1	A	Drug Metab. Dispos.	2011	39	2	265	274	C23H23N3O5	1492002	=	2.2	ucm/s	Papp	92121	Apparent permeability from apical to basolateral side of human Caco2 cells at 10 uM up to 120 mins by HPLC-MC analysis in presence of 10 uM of MRP2 inhibitor MK571	Homo sapiens		Caco-2	Autocuration	21051535
15463994	7501	CHEMBL84	421.45	CC[C@@]1(O)C(=O)OCc2c1cc1n(c2=O)Cc2cc3c(CN(C)C)c(O)ccc3nc2-1	A	Drug Metab. Dispos.	2011	39	2	265	274	C23H23N3O5	1492000	=	3.9	ucm/s	Papp	92121	Apparent permeability from basolateral to apical side of human Caco2 cells at 10 uM up to 120 mins by HPLC-MC analysis in presence of 1 uM of BCRP inhibitor Ko143	Homo sapiens		Caco-2	Autocuration	21051535
15464019	7501	CHEMBL84	421.45	CC[C@@]1(O)C(=O)OCc2c1cc1n(c2=O)Cc2cc3c(CN(C)C)c(O)ccc3nc2-1	A	Drug Metab. Dispos.	2011	39	2	265	274	C23H23N3O5	1491999	=	2.4	ucm/s	Papp	92121	Apparent permeability from apical to basolateral side of human Caco2 cells at 10 uM up to 120 mins by HPLC-MC analysis in presence of 1 uM of BCRP inhibitor Ko143	Homo sapiens		Caco-2	Autocuration	21051535
15446895	8062	CHEMBL428647	853.92	CC(=O)O[C@H]1C(=O)[C@]2(C)[C@@H](O)C[C@H]3OC[C@@]3(OC(C)=O)[C@H]2[C@H](OC(=O)c2ccccc2)[C@]2(O)C[C@H](OC(=O)[C@H](O)[C@@H](NC(=O)c3ccccc3)c3ccccc3)C(C)=C1C2(C)C	A	Drug Metab. Dispos.	2011	39	2	265	274	C47H51NO14	1491992	=	4.7	ucm/s	Papp	92121	Apparent permeability from basolateral to apical side of human Caco2 cells at 10 uM up to 120 mins by HPLC-MC analysis in presence of 1 uM of P-gp inhibitor LY335979	Homo sapiens		Caco-2	Autocuration	21051535
15446955	8062	CHEMBL428647	853.92	CC(=O)O[C@H]1C(=O)[C@]2(C)[C@@H](O)C[C@H]3OC[C@@]3(OC(C)=O)[C@H]2[C@H](OC(=O)c2ccccc2)[C@]2(O)C[C@H](OC(=O)[C@H](O)[C@@H](NC(=O)c3ccccc3)c3ccccc3)C(C)=C1C2(C)C	A	Drug Metab. Dispos.	2011	39	2	265	274	C47H51NO14	1491991	=	3.7	ucm/s	Papp	92121	Apparent permeability from apical to basolateral side of human Caco2 cells at 10 uM up to 120 mins by HPLC-MC analysis in presence of 1 uM of P-gp inhibitor LY335979	Homo sapiens		Caco-2	Autocuration	21051535
15457404	8062	CHEMBL428647	853.92	CC(=O)O[C@H]1C(=O)[C@]2(C)[C@@H](O)C[C@H]3OC[C@@]3(OC(C)=O)[C@H]2[C@H](OC(=O)c2ccccc2)[C@]2(O)C[C@H](OC(=O)[C@H](O)[C@@H](NC(=O)c3ccccc3)c3ccccc3)C(C)=C1C2(C)C	A	Drug Metab. Dispos.	2011	39	2	265	274	C47H51NO14	1491988	=	8.4	ucm/s	Papp	92121	Apparent permeability from basolateral to apical side of human Caco2 cells at 10 uM up to 120 mins by HPLC-MC analysis	Homo sapiens		Caco-2	Autocuration	21051535
15458927	8062	CHEMBL428647	853.92	CC(=O)O[C@H]1C(=O)[C@]2(C)[C@@H](O)C[C@H]3OC[C@@]3(OC(C)=O)[C@H]2[C@H](OC(=O)c2ccccc2)[C@]2(O)C[C@H](OC(=O)[C@H](O)[C@@H](NC(=O)c3ccccc3)c3ccccc3)C(C)=C1C2(C)C	A	Drug Metab. Dispos.	2011	39	2	265	274	C47H51NO14	1491987	=	0.4	ucm/s	Papp	92121	Apparent permeability from apical to basolateral side of human Caco2 cells at 10 uM up to 120 mins by HPLC-MC analysis	Homo sapiens		Caco-2	Autocuration	21051535
15463920	8062	CHEMBL428647	853.92	CC(=O)O[C@H]1C(=O)[C@]2(C)[C@@H](O)C[C@H]3OC[C@@]3(OC(C)=O)[C@H]2[C@H](OC(=O)c2ccccc2)[C@]2(O)C[C@H](OC(=O)[C@H](O)[C@@H](NC(=O)c3ccccc3)c3ccccc3)C(C)=C1C2(C)C	A	Drug Metab. Dispos.	2011	39	2	265	274	C47H51NO14	1492003	=	14.6	ucm/s	Papp	92121	Apparent permeability from basolateral to apical side of human Caco2 cells at 10 uM up to 120 mins by HPLC-MC analysis in presence of 10 uM of MRP2 inhibitor MK571	Homo sapiens		Caco-2	Autocuration	21051535
15463947	8062	CHEMBL428647	853.92	CC(=O)O[C@H]1C(=O)[C@]2(C)[C@@H](O)C[C@H]3OC[C@@]3(OC(C)=O)[C@H]2[C@H](OC(=O)c2ccccc2)[C@]2(O)C[C@H](OC(=O)[C@H](O)[C@@H](NC(=O)c3ccccc3)c3ccccc3)C(C)=C1C2(C)C	A	Drug Metab. Dispos.	2011	39	2	265	274	C47H51NO14	1492002	=	1.7	ucm/s	Papp	92121	Apparent permeability from apical to basolateral side of human Caco2 cells at 10 uM up to 120 mins by HPLC-MC analysis in presence of 10 uM of MRP2 inhibitor MK571	Homo sapiens		Caco-2	Autocuration	21051535
15463997	8062	CHEMBL428647	853.92	CC(=O)O[C@H]1C(=O)[C@]2(C)[C@@H](O)C[C@H]3OC[C@@]3(OC(C)=O)[C@H]2[C@H](OC(=O)c2ccccc2)[C@]2(O)C[C@H](OC(=O)[C@H](O)[C@@H](NC(=O)c3ccccc3)c3ccccc3)C(C)=C1C2(C)C	A	Drug Metab. Dispos.	2011	39	2	265	274	C47H51NO14	1492000	=	8.3	ucm/s	Papp	92121	Apparent permeability from basolateral to apical side of human Caco2 cells at 10 uM up to 120 mins by HPLC-MC analysis in presence of 1 uM of BCRP inhibitor Ko143	Homo sapiens		Caco-2	Autocuration	21051535
15464022	8062	CHEMBL428647	853.92	CC(=O)O[C@H]1C(=O)[C@]2(C)[C@@H](O)C[C@H]3OC[C@@]3(OC(C)=O)[C@H]2[C@H](OC(=O)c2ccccc2)[C@]2(O)C[C@H](OC(=O)[C@H](O)[C@@H](NC(=O)c3ccccc3)c3ccccc3)C(C)=C1C2(C)C	A	Drug Metab. Dispos.	2011	39	2	265	274	C47H51NO14	1491999	=	0.3	ucm/s	Papp	92121	Apparent permeability from apical to basolateral side of human Caco2 cells at 10 uM up to 120 mins by HPLC-MC analysis in presence of 1 uM of BCRP inhibitor Ko143	Homo sapiens		Caco-2	Autocuration	21051535
15446870	11066	CHEMBL12856	187.2	Nc1cc(-c2ccncc2)c[nH]c1=O	A	Drug Metab. Dispos.	2011	39	2	265	274	C10H9N3O	1491992	=	14.4	ucm/s	Papp	92121	Apparent permeability from basolateral to apical side of human Caco2 cells at 10 uM up to 120 mins by HPLC-MC analysis in presence of 1 uM of P-gp inhibitor LY335979	Homo sapiens		Caco-2	Autocuration	21051535
15446930	11066	CHEMBL12856	187.2	Nc1cc(-c2ccncc2)c[nH]c1=O	A	Drug Metab. Dispos.	2011	39	2	265	274	C10H9N3O	1491991	=	4.3	ucm/s	Papp	92121	Apparent permeability from apical to basolateral side of human Caco2 cells at 10 uM up to 120 mins by HPLC-MC analysis in presence of 1 uM of P-gp inhibitor LY335979	Homo sapiens		Caco-2	Autocuration	21051535
15457379	11066	CHEMBL12856	187.2	Nc1cc(-c2ccncc2)c[nH]c1=O	A	Drug Metab. Dispos.	2011	39	2	265	274	C10H9N3O	1491988	=	16.6	ucm/s	Papp	92121	Apparent permeability from basolateral to apical side of human Caco2 cells at 10 uM up to 120 mins by HPLC-MC analysis	Homo sapiens		Caco-2	Autocuration	21051535
15457444	11066	CHEMBL12856	187.2	Nc1cc(-c2ccncc2)c[nH]c1=O	A	Drug Metab. Dispos.	2011	39	2	265	274	C10H9N3O	1491987	=	7.5	ucm/s	Papp	92121	Apparent permeability from apical to basolateral side of human Caco2 cells at 10 uM up to 120 mins by HPLC-MC analysis	Homo sapiens		Caco-2	Autocuration	21051535
15463908	11066	CHEMBL12856	187.2	Nc1cc(-c2ccncc2)c[nH]c1=O	A	Drug Metab. Dispos.	2011	39	2	265	274	C10H9N3O	1492003	=	13.3	ucm/s	Papp	92121	Apparent permeability from basolateral to apical side of human Caco2 cells at 10 uM up to 120 mins by HPLC-MC analysis in presence of 10 uM of MRP2 inhibitor MK571	Homo sapiens		Caco-2	Autocuration	21051535
15463935	11066	CHEMBL12856	187.2	Nc1cc(-c2ccncc2)c[nH]c1=O	A	Drug Metab. Dispos.	2011	39	2	265	274	C10H9N3O	1492002	=	19.4	ucm/s	Papp	92121	Apparent permeability from apical to basolateral side of human Caco2 cells at 10 uM up to 120 mins by HPLC-MC analysis in presence of 10 uM of MRP2 inhibitor MK571	Homo sapiens		Caco-2	Autocuration	21051535
15446905	12506	CHEMBL532	733.94	CC[C@H]1OC(=O)[C@H](C)[C@@H](O[C@H]2C[C@@](C)(OC)[C@@H](O)[C@H](C)O2)[C@H](C)[C@@H](O[C@@H]2O[C@H](C)C[C@H](N(C)C)[C@H]2O)[C@](C)(O)C[C@@H](C)C(=O)[C@H](C)[C@@H](O)[C@]1(C)O	A	Drug Metab. Dispos.	2011	39	2	265	274	C37H67NO13	1491992	=	0.6	ucm/s	Papp	92121	Apparent permeability from basolateral to apical side of human Caco2 cells at 10 uM up to 120 mins by HPLC-MC analysis in presence of 1 uM of P-gp inhibitor LY335979	Homo sapiens		Caco-2	Autocuration	21051535
15446965	12506	CHEMBL532	733.94	CC[C@H]1OC(=O)[C@H](C)[C@@H](O[C@H]2C[C@@](C)(OC)[C@@H](O)[C@H](C)O2)[C@H](C)[C@@H](O[C@@H]2O[C@H](C)C[C@H](N(C)C)[C@H]2O)[C@](C)(O)C[C@@H](C)C(=O)[C@H](C)[C@@H](O)[C@]1(C)O	A	Drug Metab. Dispos.	2011	39	2	265	274	C37H67NO13	1491991	=	1.2	ucm/s	Papp	92121	Apparent permeability from apical to basolateral side of human Caco2 cells at 10 uM up to 120 mins by HPLC-MC analysis in presence of 1 uM of P-gp inhibitor LY335979	Homo sapiens		Caco-2	Autocuration	21051535
15457414	12506	CHEMBL532	733.94	CC[C@H]1OC(=O)[C@H](C)[C@@H](O[C@H]2C[C@@](C)(OC)[C@@H](O)[C@H](C)O2)[C@H](C)[C@@H](O[C@@H]2O[C@H](C)C[C@H](N(C)C)[C@H]2O)[C@](C)(O)C[C@@H](C)C(=O)[C@H](C)[C@@H](O)[C@]1(C)O	A	Drug Metab. Dispos.	2011	39	2	265	274	C37H67NO13	1491988	=	3	ucm/s	Papp	92121	Apparent permeability from basolateral to apical side of human Caco2 cells at 10 uM up to 120 mins by HPLC-MC analysis	Homo sapiens		Caco-2	Autocuration	21051535
15458937	12506	CHEMBL532	733.94	CC[C@H]1OC(=O)[C@H](C)[C@@H](O[C@H]2C[C@@](C)(OC)[C@@H](O)[C@H](C)O2)[C@H](C)[C@@H](O[C@@H]2O[C@H](C)C[C@H](N(C)C)[C@H]2O)[C@](C)(O)C[C@@H](C)C(=O)[C@H](C)[C@@H](O)[C@]1(C)O	A	Drug Metab. Dispos.	2011	39	2	265	274	C37H67NO13	1491987	=	0.3	ucm/s	Papp	92121	Apparent permeability from apical to basolateral side of human Caco2 cells at 10 uM up to 120 mins by HPLC-MC analysis	Homo sapiens		Caco-2	Autocuration	21051535
15463922	12506	CHEMBL532	733.94	CC[C@H]1OC(=O)[C@H](C)[C@@H](O[C@H]2C[C@@](C)(OC)[C@@H](O)[C@H](C)O2)[C@H](C)[C@@H](O[C@@H]2O[C@H](C)C[C@H](N(C)C)[C@H]2O)[C@](C)(O)C[C@@H](C)C(=O)[C@H](C)[C@@H](O)[C@]1(C)O	A	Drug Metab. Dispos.	2011	39	2	265	274	C37H67NO13	1492003	=	6.8	ucm/s	Papp	92121	Apparent permeability from basolateral to apical side of human Caco2 cells at 10 uM up to 120 mins by HPLC-MC analysis in presence of 10 uM of MRP2 inhibitor MK571	Homo sapiens		Caco-2	Autocuration	21051535
15463949	12506	CHEMBL532	733.94	CC[C@H]1OC(=O)[C@H](C)[C@@H](O[C@H]2C[C@@](C)(OC)[C@@H](O)[C@H](C)O2)[C@H](C)[C@@H](O[C@@H]2O[C@H](C)C[C@H](N(C)C)[C@H]2O)[C@](C)(O)C[C@@H](C)C(=O)[C@H](C)[C@@H](O)[C@]1(C)O	A	Drug Metab. Dispos.	2011	39	2	265	274	C37H67NO13	1492002	=	1.1	ucm/s	Papp	92121	Apparent permeability from apical to basolateral side of human Caco2 cells at 10 uM up to 120 mins by HPLC-MC analysis in presence of 10 uM of MRP2 inhibitor MK571	Homo sapiens		Caco-2	Autocuration	21051535
15463999	12506	CHEMBL532	733.94	CC[C@H]1OC(=O)[C@H](C)[C@@H](O[C@H]2C[C@@](C)(OC)[C@@H](O)[C@H](C)O2)[C@H](C)[C@@H](O[C@@H]2O[C@H](C)C[C@H](N(C)C)[C@H]2O)[C@](C)(O)C[C@@H](C)C(=O)[C@H](C)[C@@H](O)[C@]1(C)O	A	Drug Metab. Dispos.	2011	39	2	265	274	C37H67NO13	1492000	=	1.7	ucm/s	Papp	92121	Apparent permeability from basolateral to apical side of human Caco2 cells at 10 uM up to 120 mins by HPLC-MC analysis in presence of 1 uM of BCRP inhibitor Ko143	Homo sapiens		Caco-2	Autocuration	21051535
15464024	12506	CHEMBL532	733.94	CC[C@H]1OC(=O)[C@H](C)[C@@H](O[C@H]2C[C@@](C)(OC)[C@@H](O)[C@H](C)O2)[C@H](C)[C@@H](O[C@@H]2O[C@H](C)C[C@H](N(C)C)[C@H]2O)[C@](C)(O)C[C@@H](C)C(=O)[C@H](C)[C@@H](O)[C@]1(C)O	A	Drug Metab. Dispos.	2011	39	2	265	274	C37H67NO13	1491999	=	0.6	ucm/s	Papp	92121	Apparent permeability from apical to basolateral side of human Caco2 cells at 10 uM up to 120 mins by HPLC-MC analysis in presence of 1 uM of BCRP inhibitor Ko143	Homo sapiens		Caco-2	Autocuration	21051535
15446902	13758	CHEMBL106	306.28	OC(Cn1cncn1)(Cn1cncn1)c1ccc(F)cc1F	A	Drug Metab. Dispos.	2011	39	2	265	274	C13H12F2N6O	1491992	=	1.2	ucm/s	Papp	92121	Apparent permeability from basolateral to apical side of human Caco2 cells at 10 uM up to 120 mins by HPLC-MC analysis in presence of 1 uM of P-gp inhibitor LY335979	Homo sapiens		Caco-2	Autocuration	21051535
15446962	13758	CHEMBL106	306.28	OC(Cn1cncn1)(Cn1cncn1)c1ccc(F)cc1F	A	Drug Metab. Dispos.	2011	39	2	265	274	C13H12F2N6O	1491991	=	10.3	ucm/s	Papp	92121	Apparent permeability from apical to basolateral side of human Caco2 cells at 10 uM up to 120 mins by HPLC-MC analysis in presence of 1 uM of P-gp inhibitor LY335979	Homo sapiens		Caco-2	Autocuration	21051535
15457411	13758	CHEMBL106	306.28	OC(Cn1cncn1)(Cn1cncn1)c1ccc(F)cc1F	A	Drug Metab. Dispos.	2011	39	2	265	274	C13H12F2N6O	1491988	=	6.7	ucm/s	Papp	92121	Apparent permeability from basolateral to apical side of human Caco2 cells at 10 uM up to 120 mins by HPLC-MC analysis	Homo sapiens		Caco-2	Autocuration	21051535
15458934	13758	CHEMBL106	306.28	OC(Cn1cncn1)(Cn1cncn1)c1ccc(F)cc1F	A	Drug Metab. Dispos.	2011	39	2	265	274	C13H12F2N6O	1491987	=	11.6	ucm/s	Papp	92121	Apparent permeability from apical to basolateral side of human Caco2 cells at 10 uM up to 120 mins by HPLC-MC analysis	Homo sapiens		Caco-2	Autocuration	21051535
15446910	14440	CHEMBL107	399.44	COc1cc2c(c(OC)c1OC)-c1ccc(OC)c(=O)cc1[C@@H](NC(C)=O)CC2	A	Drug Metab. Dispos.	2011	39	2	265	274	C22H25NO6	1491992	=	2.4	ucm/s	Papp	92121	Apparent permeability from basolateral to apical side of human Caco2 cells at 10 uM up to 120 mins by HPLC-MC analysis in presence of 1 uM of P-gp inhibitor LY335979	Homo sapiens		Caco-2	Autocuration	21051535
15446970	14440	CHEMBL107	399.44	COc1cc2c(c(OC)c1OC)-c1ccc(OC)c(=O)cc1[C@@H](NC(C)=O)CC2	A	Drug Metab. Dispos.	2011	39	2	265	274	C22H25NO6	1491991	=	2.9	ucm/s	Papp	92121	Apparent permeability from apical to basolateral side of human Caco2 cells at 10 uM up to 120 mins by HPLC-MC analysis in presence of 1 uM of P-gp inhibitor LY335979	Homo sapiens		Caco-2	Autocuration	21051535
15457419	14440	CHEMBL107	399.44	COc1cc2c(c(OC)c1OC)-c1ccc(OC)c(=O)cc1[C@@H](NC(C)=O)CC2	A	Drug Metab. Dispos.	2011	39	2	265	274	C22H25NO6	1491988	=	5.4	ucm/s	Papp	92121	Apparent permeability from basolateral to apical side of human Caco2 cells at 10 uM up to 120 mins by HPLC-MC analysis	Homo sapiens		Caco-2	Autocuration	21051535
15458942	14440	CHEMBL107	399.44	COc1cc2c(c(OC)c1OC)-c1ccc(OC)c(=O)cc1[C@@H](NC(C)=O)CC2	A	Drug Metab. Dispos.	2011	39	2	265	274	C22H25NO6	1491987	=	0.9	ucm/s	Papp	92121	Apparent permeability from apical to basolateral side of human Caco2 cells at 10 uM up to 120 mins by HPLC-MC analysis	Homo sapiens		Caco-2	Autocuration	21051535
15463925	14440	CHEMBL107	399.44	COc1cc2c(c(OC)c1OC)-c1ccc(OC)c(=O)cc1[C@@H](NC(C)=O)CC2	A	Drug Metab. Dispos.	2011	39	2	265	274	C22H25NO6	1492003	=	5.6	ucm/s	Papp	92121	Apparent permeability from basolateral to apical side of human Caco2 cells at 10 uM up to 120 mins by HPLC-MC analysis in presence of 10 uM of MRP2 inhibitor MK571	Homo sapiens		Caco-2	Autocuration	21051535
15463952	14440	CHEMBL107	399.44	COc1cc2c(c(OC)c1OC)-c1ccc(OC)c(=O)cc1[C@@H](NC(C)=O)CC2	A	Drug Metab. Dispos.	2011	39	2	265	274	C22H25NO6	1492002	=	1.4	ucm/s	Papp	92121	Apparent permeability from apical to basolateral side of human Caco2 cells at 10 uM up to 120 mins by HPLC-MC analysis in presence of 10 uM of MRP2 inhibitor MK571	Homo sapiens		Caco-2	Autocuration	21051535
15464002	14440	CHEMBL107	399.44	COc1cc2c(c(OC)c1OC)-c1ccc(OC)c(=O)cc1[C@@H](NC(C)=O)CC2	A	Drug Metab. Dispos.	2011	39	2	265	274	C22H25NO6	1492000	=	5.6	ucm/s	Papp	92121	Apparent permeability from basolateral to apical side of human Caco2 cells at 10 uM up to 120 mins by HPLC-MC analysis in presence of 1 uM of BCRP inhibitor Ko143	Homo sapiens		Caco-2	Autocuration	21051535
15464027	14440	CHEMBL107	399.44	COc1cc2c(c(OC)c1OC)-c1ccc(OC)c(=O)cc1[C@@H](NC(C)=O)CC2	A	Drug Metab. Dispos.	2011	39	2	265	274	C22H25NO6	1491999	=	0.9	ucm/s	Papp	92121	Apparent permeability from apical to basolateral side of human Caco2 cells at 10 uM up to 120 mins by HPLC-MC analysis in presence of 1 uM of BCRP inhibitor Ko143	Homo sapiens		Caco-2	Autocuration	21051535
15446874	16510	CHEMBL15770	356.42	CC1=C(CC(=O)O)c2cc(F)ccc2/C1=C\c1ccc([S+](C)[O-])cc1	A	Drug Metab. Dispos.	2011	39	2	265	274	C20H17FO3S	1491992	=	13.3	ucm/s	Papp	92121	Apparent permeability from basolateral to apical side of human Caco2 cells at 10 uM up to 120 mins by HPLC-MC analysis in presence of 1 uM of P-gp inhibitor LY335979	Homo sapiens		Caco-2	Autocuration	21051535
15446934	16510	CHEMBL15770	356.42	CC1=C(CC(=O)O)c2cc(F)ccc2/C1=C\c1ccc([S+](C)[O-])cc1	A	Drug Metab. Dispos.	2011	39	2	265	274	C20H17FO3S	1491991	=	5.2	ucm/s	Papp	92121	Apparent permeability from apical to basolateral side of human Caco2 cells at 10 uM up to 120 mins by HPLC-MC analysis in presence of 1 uM of P-gp inhibitor LY335979	Homo sapiens		Caco-2	Autocuration	21051535
15457383	16510	CHEMBL15770	356.42	CC1=C(CC(=O)O)c2cc(F)ccc2/C1=C\c1ccc([S+](C)[O-])cc1	A	Drug Metab. Dispos.	2011	39	2	265	274	C20H17FO3S	1491988	=	13.5	ucm/s	Papp	92121	Apparent permeability from basolateral to apical side of human Caco2 cells at 10 uM up to 120 mins by HPLC-MC analysis	Homo sapiens		Caco-2	Autocuration	21051535
15458906	16510	CHEMBL15770	356.42	CC1=C(CC(=O)O)c2cc(F)ccc2/C1=C\c1ccc([S+](C)[O-])cc1	A	Drug Metab. Dispos.	2011	39	2	265	274	C20H17FO3S	1491987	=	2	ucm/s	Papp	92121	Apparent permeability from apical to basolateral side of human Caco2 cells at 10 uM up to 120 mins by HPLC-MC analysis	Homo sapiens		Caco-2	Autocuration	21051535
15463910	16510	CHEMBL15770	356.42	CC1=C(CC(=O)O)c2cc(F)ccc2/C1=C\c1ccc([S+](C)[O-])cc1	A	Drug Metab. Dispos.	2011	39	2	265	274	C20H17FO3S	1492003	=	7.8	ucm/s	Papp	92121	Apparent permeability from basolateral to apical side of human Caco2 cells at 10 uM up to 120 mins by HPLC-MC analysis in presence of 10 uM of MRP2 inhibitor MK571	Homo sapiens		Caco-2	Autocuration	21051535
15463937	16510	CHEMBL15770	356.42	CC1=C(CC(=O)O)c2cc(F)ccc2/C1=C\c1ccc([S+](C)[O-])cc1	A	Drug Metab. Dispos.	2011	39	2	265	274	C20H17FO3S	1492002	=	2.7	ucm/s	Papp	92121	Apparent permeability from apical to basolateral side of human Caco2 cells at 10 uM up to 120 mins by HPLC-MC analysis in presence of 10 uM of MRP2 inhibitor MK571	Homo sapiens		Caco-2	Autocuration	21051535
15457361	16592	CHEMBL572	238.16	O=C1CN(/N=C/c2ccc([N+](=O)[O-])o2)C(=O)N1	A	Drug Metab. Dispos.	2011	39	2	265	274	C8H6N4O5	1491988	=	11.1	ucm/s	Papp	92121	Apparent permeability from basolateral to apical side of human Caco2 cells at 10 uM up to 120 mins by HPLC-MC analysis	Homo sapiens		Caco-2	Autocuration	21051535
15457426	16592	CHEMBL572	238.16	O=C1CN(/N=C/c2ccc([N+](=O)[O-])o2)C(=O)N1	A	Drug Metab. Dispos.	2011	39	2	265	274	C8H6N4O5	1491987	=	1.1	ucm/s	Papp	92121	Apparent permeability from apical to basolateral side of human Caco2 cells at 10 uM up to 120 mins by HPLC-MC analysis	Homo sapiens		Caco-2	Autocuration	21051535
15463900	16592	CHEMBL572	238.16	O=C1CN(/N=C/c2ccc([N+](=O)[O-])o2)C(=O)N1	A	Drug Metab. Dispos.	2011	39	2	265	274	C8H6N4O5	1492003	=	9.9	ucm/s	Papp	92121	Apparent permeability from basolateral to apical side of human Caco2 cells at 10 uM up to 120 mins by HPLC-MC analysis in presence of 10 uM of MRP2 inhibitor MK571	Homo sapiens		Caco-2	Autocuration	21051535
15463927	16592	CHEMBL572	238.16	O=C1CN(/N=C/c2ccc([N+](=O)[O-])o2)C(=O)N1	A	Drug Metab. Dispos.	2011	39	2	265	274	C8H6N4O5	1492002	=	0.6	ucm/s	Papp	92121	Apparent permeability from apical to basolateral side of human Caco2 cells at 10 uM up to 120 mins by HPLC-MC analysis in presence of 10 uM of MRP2 inhibitor MK571	Homo sapiens		Caco-2	Autocuration	21051535
15463979	16592	CHEMBL572	238.16	O=C1CN(/N=C/c2ccc([N+](=O)[O-])o2)C(=O)N1	A	Drug Metab. Dispos.	2011	39	2	265	274	C8H6N4O5	1492000	=	7.2	ucm/s	Papp	92121	Apparent permeability from basolateral to apical side of human Caco2 cells at 10 uM up to 120 mins by HPLC-MC analysis in presence of 1 uM of BCRP inhibitor Ko143	Homo sapiens		Caco-2	Autocuration	21051535
15464004	16592	CHEMBL572	238.16	O=C1CN(/N=C/c2ccc([N+](=O)[O-])o2)C(=O)N1	A	Drug Metab. Dispos.	2011	39	2	265	274	C8H6N4O5	1491999	=	4	ucm/s	Papp	92121	Apparent permeability from apical to basolateral side of human Caco2 cells at 10 uM up to 120 mins by HPLC-MC analysis in presence of 1 uM of BCRP inhibitor Ko143	Homo sapiens		Caco-2	Autocuration	21051535
15446893	17169	CHEMBL114	670.86	CC(C)(C)NC(=O)[C@@H]1C[C@@H]2CCCC[C@@H]2CN1C[C@@H](O)[C@H](Cc1ccccc1)NC(=O)[C@H](CC(N)=O)NC(=O)c1ccc2ccccc2n1	A	Drug Metab. Dispos.	2011	39	2	265	274	C38H50N6O5	1491992	=	3.2	ucm/s	Papp	92121	Apparent permeability from basolateral to apical side of human Caco2 cells at 10 uM up to 120 mins by HPLC-MC analysis in presence of 1 uM of P-gp inhibitor LY335979	Homo sapiens		Caco-2	Autocuration	21051535
15446953	17169	CHEMBL114	670.86	CC(C)(C)NC(=O)[C@@H]1C[C@@H]2CCCC[C@@H]2CN1C[C@@H](O)[C@H](Cc1ccccc1)NC(=O)[C@H](CC(N)=O)NC(=O)c1ccc2ccccc2n1	A	Drug Metab. Dispos.	2011	39	2	265	274	C38H50N6O5	1491991	=	2.4	ucm/s	Papp	92121	Apparent permeability from apical to basolateral side of human Caco2 cells at 10 uM up to 120 mins by HPLC-MC analysis in presence of 1 uM of P-gp inhibitor LY335979	Homo sapiens		Caco-2	Autocuration	21051535
15457402	17169	CHEMBL114	670.86	CC(C)(C)NC(=O)[C@@H]1C[C@@H]2CCCC[C@@H]2CN1C[C@@H](O)[C@H](Cc1ccccc1)NC(=O)[C@H](CC(N)=O)NC(=O)c1ccc2ccccc2n1	A	Drug Metab. Dispos.	2011	39	2	265	274	C38H50N6O5	1491988	=	5.6	ucm/s	Papp	92121	Apparent permeability from basolateral to apical side of human Caco2 cells at 10 uM up to 120 mins by HPLC-MC analysis	Homo sapiens		Caco-2	Autocuration	21051535
15458925	17169	CHEMBL114	670.86	CC(C)(C)NC(=O)[C@@H]1C[C@@H]2CCCC[C@@H]2CN1C[C@@H](O)[C@H](Cc1ccccc1)NC(=O)[C@H](CC(N)=O)NC(=O)c1ccc2ccccc2n1	A	Drug Metab. Dispos.	2011	39	2	265	274	C38H50N6O5	1491987	=	0.4	ucm/s	Papp	92121	Apparent permeability from apical to basolateral side of human Caco2 cells at 10 uM up to 120 mins by HPLC-MC analysis	Homo sapiens		Caco-2	Autocuration	21051535
15463918	17169	CHEMBL114	670.86	CC(C)(C)NC(=O)[C@@H]1C[C@@H]2CCCC[C@@H]2CN1C[C@@H](O)[C@H](Cc1ccccc1)NC(=O)[C@H](CC(N)=O)NC(=O)c1ccc2ccccc2n1	A	Drug Metab. Dispos.	2011	39	2	265	274	C38H50N6O5	1492003	=	9.2	ucm/s	Papp	92121	Apparent permeability from basolateral to apical side of human Caco2 cells at 10 uM up to 120 mins by HPLC-MC analysis in presence of 10 uM of MRP2 inhibitor MK571	Homo sapiens		Caco-2	Autocuration	21051535
15463945	17169	CHEMBL114	670.86	CC(C)(C)NC(=O)[C@@H]1C[C@@H]2CCCC[C@@H]2CN1C[C@@H](O)[C@H](Cc1ccccc1)NC(=O)[C@H](CC(N)=O)NC(=O)c1ccc2ccccc2n1	A	Drug Metab. Dispos.	2011	39	2	265	274	C38H50N6O5	1492002	=	1.3	ucm/s	Papp	92121	Apparent permeability from apical to basolateral side of human Caco2 cells at 10 uM up to 120 mins by HPLC-MC analysis in presence of 10 uM of MRP2 inhibitor MK571	Homo sapiens		Caco-2	Autocuration	21051535
15463996	17169	CHEMBL114	670.86	CC(C)(C)NC(=O)[C@@H]1C[C@@H]2CCCC[C@@H]2CN1C[C@@H](O)[C@H](Cc1ccccc1)NC(=O)[C@H](CC(N)=O)NC(=O)c1ccc2ccccc2n1	A	Drug Metab. Dispos.	2011	39	2	265	274	C38H50N6O5	1492000	=	5.6	ucm/s	Papp	92121	Apparent permeability from basolateral to apical side of human Caco2 cells at 10 uM up to 120 mins by HPLC-MC analysis in presence of 1 uM of BCRP inhibitor Ko143	Homo sapiens		Caco-2	Autocuration	21051535
15464021	17169	CHEMBL114	670.86	CC(C)(C)NC(=O)[C@@H]1C[C@@H]2CCCC[C@@H]2CN1C[C@@H](O)[C@H](Cc1ccccc1)NC(=O)[C@H](CC(N)=O)NC(=O)c1ccc2ccccc2n1	A	Drug Metab. Dispos.	2011	39	2	265	274	C38H50N6O5	1491999	=	0.5	ucm/s	Papp	92121	Apparent permeability from apical to basolateral side of human Caco2 cells at 10 uM up to 120 mins by HPLC-MC analysis in presence of 1 uM of BCRP inhibitor Ko143	Homo sapiens		Caco-2	Autocuration	21051535
15446901	17170	CHEMBL115	613.8	CC(C)(C)NC(=O)[C@@H]1CN(Cc2cccnc2)CCN1C[C@@H](O)C[C@@H](Cc1ccccc1)C(=O)N[C@H]1c2ccccc2C[C@H]1O	A	Drug Metab. Dispos.	2011	39	2	265	274	C36H47N5O4	1491992	=	12.6	ucm/s	Papp	92121	Apparent permeability from basolateral to apical side of human Caco2 cells at 10 uM up to 120 mins by HPLC-MC analysis in presence of 1 uM of P-gp inhibitor LY335979	Homo sapiens		Caco-2	Autocuration	21051535
15446961	17170	CHEMBL115	613.8	CC(C)(C)NC(=O)[C@@H]1CN(Cc2cccnc2)CCN1C[C@@H](O)C[C@@H](Cc1ccccc1)C(=O)N[C@H]1c2ccccc2C[C@H]1O	A	Drug Metab. Dispos.	2011	39	2	265	274	C36H47N5O4	1491991	=	15.2	ucm/s	Papp	92121	Apparent permeability from apical to basolateral side of human Caco2 cells at 10 uM up to 120 mins by HPLC-MC analysis in presence of 1 uM of P-gp inhibitor LY335979	Homo sapiens		Caco-2	Autocuration	21051535
15457410	17170	CHEMBL115	613.8	CC(C)(C)NC(=O)[C@@H]1CN(Cc2cccnc2)CCN1C[C@@H](O)C[C@@H](Cc1ccccc1)C(=O)N[C@H]1c2ccccc2C[C@H]1O	A	Drug Metab. Dispos.	2011	39	2	265	274	C36H47N5O4	1491988	=	22.8	ucm/s	Papp	92121	Apparent permeability from basolateral to apical side of human Caco2 cells at 10 uM up to 120 mins by HPLC-MC analysis	Homo sapiens		Caco-2	Autocuration	21051535
15458933	17170	CHEMBL115	613.8	CC(C)(C)NC(=O)[C@@H]1CN(Cc2cccnc2)CCN1C[C@@H](O)C[C@@H](Cc1ccccc1)C(=O)N[C@H]1c2ccccc2C[C@H]1O	A	Drug Metab. Dispos.	2011	39	2	265	274	C36H47N5O4	1491987	=	2.4	ucm/s	Papp	92121	Apparent permeability from apical to basolateral side of human Caco2 cells at 10 uM up to 120 mins by HPLC-MC analysis	Homo sapiens		Caco-2	Autocuration	21051535
15446896	17224	CHEMBL584	567.8	Cc1c(O)cccc1C(=O)N[C@@H](CSc1ccccc1)[C@H](O)CN1C[C@H]2CCCC[C@H]2C[C@H]1C(=O)NC(C)(C)C	A	Drug Metab. Dispos.	2011	39	2	265	274	C32H45N3O4S	1491992	=	0.6	ucm/s	Papp	92121	Apparent permeability from basolateral to apical side of human Caco2 cells at 10 uM up to 120 mins by HPLC-MC analysis in presence of 1 uM of P-gp inhibitor LY335979	Homo sapiens		Caco-2	Autocuration	21051535
15446956	17224	CHEMBL584	567.8	Cc1c(O)cccc1C(=O)N[C@@H](CSc1ccccc1)[C@H](O)CN1C[C@H]2CCCC[C@H]2C[C@H]1C(=O)NC(C)(C)C	A	Drug Metab. Dispos.	2011	39	2	265	274	C32H45N3O4S	1491991	=	0.8	ucm/s	Papp	92121	Apparent permeability from apical to basolateral side of human Caco2 cells at 10 uM up to 120 mins by HPLC-MC analysis in presence of 1 uM of P-gp inhibitor LY335979	Homo sapiens		Caco-2	Autocuration	21051535
15457405	17224	CHEMBL584	567.8	Cc1c(O)cccc1C(=O)N[C@@H](CSc1ccccc1)[C@H](O)CN1C[C@H]2CCCC[C@H]2C[C@H]1C(=O)NC(C)(C)C	A	Drug Metab. Dispos.	2011	39	2	265	274	C32H45N3O4S	1491988	=	1.7	ucm/s	Papp	92121	Apparent permeability from basolateral to apical side of human Caco2 cells at 10 uM up to 120 mins by HPLC-MC analysis	Homo sapiens		Caco-2	Autocuration	21051535
15458928	17224	CHEMBL584	567.8	Cc1c(O)cccc1C(=O)N[C@@H](CSc1ccccc1)[C@H](O)CN1C[C@H]2CCCC[C@H]2C[C@H]1C(=O)NC(C)(C)C	A	Drug Metab. Dispos.	2011	39	2	265	274	C32H45N3O4S	1491987	=	0.7	ucm/s	Papp	92121	Apparent permeability from apical to basolateral side of human Caco2 cells at 10 uM up to 120 mins by HPLC-MC analysis	Homo sapiens		Caco-2	Autocuration	21051535
15446914	17347	CHEMBL116	505.64	CC(C)CN(C[C@@H](O)[C@H](Cc1ccccc1)NC(=O)O[C@H]1CCOC1)S(=O)(=O)c1ccc(N)cc1	A	Drug Metab. Dispos.	2011	39	2	265	274	C25H35N3O6S	1491992	=	14.9	ucm/s	Papp	92121	Apparent permeability from basolateral to apical side of human Caco2 cells at 10 uM up to 120 mins by HPLC-MC analysis in presence of 1 uM of P-gp inhibitor LY335979	Homo sapiens		Caco-2	Autocuration	21051535
15446974	17347	CHEMBL116	505.64	CC(C)CN(C[C@@H](O)[C@H](Cc1ccccc1)NC(=O)O[C@H]1CCOC1)S(=O)(=O)c1ccc(N)cc1	A	Drug Metab. Dispos.	2011	39	2	265	274	C25H35N3O6S	1491991	=	19.2	ucm/s	Papp	92121	Apparent permeability from apical to basolateral side of human Caco2 cells at 10 uM up to 120 mins by HPLC-MC analysis in presence of 1 uM of P-gp inhibitor LY335979	Homo sapiens		Caco-2	Autocuration	21051535
15457423	17347	CHEMBL116	505.64	CC(C)CN(C[C@@H](O)[C@H](Cc1ccccc1)NC(=O)O[C@H]1CCOC1)S(=O)(=O)c1ccc(N)cc1	A	Drug Metab. Dispos.	2011	39	2	265	274	C25H35N3O6S	1491988	=	27	ucm/s	Papp	92121	Apparent permeability from basolateral to apical side of human Caco2 cells at 10 uM up to 120 mins by HPLC-MC analysis	Homo sapiens		Caco-2	Autocuration	21051535
15458946	17347	CHEMBL116	505.64	CC(C)CN(C[C@@H](O)[C@H](Cc1ccccc1)NC(=O)O[C@H]1CCOC1)S(=O)(=O)c1ccc(N)cc1	A	Drug Metab. Dispos.	2011	39	2	265	274	C25H35N3O6S	1491987	=	8	ucm/s	Papp	92121	Apparent permeability from apical to basolateral side of human Caco2 cells at 10 uM up to 120 mins by HPLC-MC analysis	Homo sapiens		Caco-2	Autocuration	21051535
15446866	25784	CHEMBL282254	388.42	O=C(O)CN(CCN(CC(=O)O)Cc1ccccc1O)Cc1ccccc1O	A	Drug Metab. Dispos.	2011	39	2	265	274	C20H24N2O6	1491992	=	0.04	ucm/s	Papp	92121	Apparent permeability from basolateral to apical side of human Caco2 cells at 10 uM up to 120 mins by HPLC-MC analysis in presence of 1 uM of P-gp inhibitor LY335979	Homo sapiens		Caco-2	Autocuration	21051535
15446926	25784	CHEMBL282254	388.42	O=C(O)CN(CCN(CC(=O)O)Cc1ccccc1O)Cc1ccccc1O	A	Drug Metab. Dispos.	2011	39	2	265	274	C20H24N2O6	1491991	=	0.02	ucm/s	Papp	92121	Apparent permeability from apical to basolateral side of human Caco2 cells at 10 uM up to 120 mins by HPLC-MC analysis in presence of 1 uM of P-gp inhibitor LY335979	Homo sapiens		Caco-2	Autocuration	21051535
15457375	25784	CHEMBL282254	388.42	O=C(O)CN(CCN(CC(=O)O)Cc1ccccc1O)Cc1ccccc1O	A	Drug Metab. Dispos.	2011	39	2	265	274	C20H24N2O6	1491988	=	0.04	ucm/s	Papp	92121	Apparent permeability from basolateral to apical side of human Caco2 cells at 10 uM up to 120 mins by HPLC-MC analysis	Homo sapiens		Caco-2	Autocuration	21051535
15457440	25784	CHEMBL282254	388.42	O=C(O)CN(CCN(CC(=O)O)Cc1ccccc1O)Cc1ccccc1O	A	Drug Metab. Dispos.	2011	39	2	265	274	C20H24N2O6	1491987	=	0.02	ucm/s	Papp	92121	Apparent permeability from apical to basolateral side of human Caco2 cells at 10 uM up to 120 mins by HPLC-MC analysis	Homo sapiens		Caco-2	Autocuration	21051535
15463905	25784	CHEMBL282254	388.42	O=C(O)CN(CCN(CC(=O)O)Cc1ccccc1O)Cc1ccccc1O	A	Drug Metab. Dispos.	2011	39	2	265	274	C20H24N2O6	1492003	=	0.1	ucm/s	Papp	92121	Apparent permeability from basolateral to apical side of human Caco2 cells at 10 uM up to 120 mins by HPLC-MC analysis in presence of 10 uM of MRP2 inhibitor MK571	Homo sapiens		Caco-2	Autocuration	21051535
15463932	25784	CHEMBL282254	388.42	O=C(O)CN(CCN(CC(=O)O)Cc1ccccc1O)Cc1ccccc1O	A	Drug Metab. Dispos.	2011	39	2	265	274	C20H24N2O6	1492002	=	0	ucm/s	Papp	92121	Apparent permeability from apical to basolateral side of human Caco2 cells at 10 uM up to 120 mins by HPLC-MC analysis in presence of 10 uM of MRP2 inhibitor MK571	Homo sapiens		Caco-2	Autocuration	21051535
15446892	27111	CHEMBL128	295.41	CNS(=O)(=O)Cc1ccc2[nH]cc(CCN(C)C)c2c1	A	Drug Metab. Dispos.	2011	39	2	265	274	C14H21N3O2S	1491992	=	1.5	ucm/s	Papp	92121	Apparent permeability from basolateral to apical side of human Caco2 cells at 10 uM up to 120 mins by HPLC-MC analysis in presence of 1 uM of P-gp inhibitor LY335979	Homo sapiens		Caco-2	Autocuration	21051535
15446952	27111	CHEMBL128	295.41	CNS(=O)(=O)Cc1ccc2[nH]cc(CCN(C)C)c2c1	A	Drug Metab. Dispos.	2011	39	2	265	274	C14H21N3O2S	1491991	=	3.2	ucm/s	Papp	92121	Apparent permeability from apical to basolateral side of human Caco2 cells at 10 uM up to 120 mins by HPLC-MC analysis in presence of 1 uM of P-gp inhibitor LY335979	Homo sapiens		Caco-2	Autocuration	21051535
15457401	27111	CHEMBL128	295.41	CNS(=O)(=O)Cc1ccc2[nH]cc(CCN(C)C)c2c1	A	Drug Metab. Dispos.	2011	39	2	265	274	C14H21N3O2S	1491988	=	2.2	ucm/s	Papp	92121	Apparent permeability from basolateral to apical side of human Caco2 cells at 10 uM up to 120 mins by HPLC-MC analysis	Homo sapiens		Caco-2	Autocuration	21051535
15458924	27111	CHEMBL128	295.41	CNS(=O)(=O)Cc1ccc2[nH]cc(CCN(C)C)c2c1	A	Drug Metab. Dispos.	2011	39	2	265	274	C14H21N3O2S	1491987	=	1.5	ucm/s	Papp	92121	Apparent permeability from apical to basolateral side of human Caco2 cells at 10 uM up to 120 mins by HPLC-MC analysis	Homo sapiens		Caco-2	Autocuration	21051535
15457363	27307	CHEMBL129	267.25	Cc1cn([C@H]2C[C@H](N=[N+]=[N-])[C@@H](CO)O2)c(=O)[nH]c1=O	A	Drug Metab. Dispos.	2011	39	2	265	274	C10H13N5O4	1491988	=	9.6	ucm/s	Papp	92121	Apparent permeability from basolateral to apical side of human Caco2 cells at 10 uM up to 120 mins by HPLC-MC analysis	Homo sapiens		Caco-2	Autocuration	21051535
15457428	27307	CHEMBL129	267.25	Cc1cn([C@H]2C[C@H](N=[N+]=[N-])[C@@H](CO)O2)c(=O)[nH]c1=O	A	Drug Metab. Dispos.	2011	39	2	265	274	C10H13N5O4	1491987	=	6.7	ucm/s	Papp	92121	Apparent permeability from apical to basolateral side of human Caco2 cells at 10 uM up to 120 mins by HPLC-MC analysis	Homo sapiens		Caco-2	Autocuration	21051535
15463980	27307	CHEMBL129	267.25	Cc1cn([C@H]2C[C@H](N=[N+]=[N-])[C@@H](CO)O2)c(=O)[nH]c1=O	A	Drug Metab. Dispos.	2011	39	2	265	274	C10H13N5O4	1492000	=	7.1	ucm/s	Papp	92121	Apparent permeability from basolateral to apical side of human Caco2 cells at 10 uM up to 120 mins by HPLC-MC analysis in presence of 1 uM of BCRP inhibitor Ko143	Homo sapiens		Caco-2	Autocuration	21051535
15464005	27307	CHEMBL129	267.25	Cc1cn([C@H]2C[C@H](N=[N+]=[N-])[C@@H](CO)O2)c(=O)[nH]c1=O	A	Drug Metab. Dispos.	2011	39	2	265	274	C10H13N5O4	1491999	=	7.4	ucm/s	Papp	92121	Apparent permeability from apical to basolateral side of human Caco2 cells at 10 uM up to 120 mins by HPLC-MC analysis in presence of 1 uM of BCRP inhibitor Ko143	Homo sapiens		Caco-2	Autocuration	21051535
15446916	27347	CHEMBL642	336.43	CCCC(=O)Nc1ccc(OCC(O)CNC(C)C)c(C(C)=O)c1	A	Drug Metab. Dispos.	2011	39	2	265	274	C18H28N2O4	1491992	=	3	ucm/s	Papp	92121	Apparent permeability from basolateral to apical side of human Caco2 cells at 10 uM up to 120 mins by HPLC-MC analysis in presence of 1 uM of P-gp inhibitor LY335979	Homo sapiens		Caco-2	Autocuration	21051535
15446976	27347	CHEMBL642	336.43	CCCC(=O)Nc1ccc(OCC(O)CNC(C)C)c(C(C)=O)c1	A	Drug Metab. Dispos.	2011	39	2	265	274	C18H28N2O4	1491991	=	3	ucm/s	Papp	92121	Apparent permeability from apical to basolateral side of human Caco2 cells at 10 uM up to 120 mins by HPLC-MC analysis in presence of 1 uM of P-gp inhibitor LY335979	Homo sapiens		Caco-2	Autocuration	21051535
15457425	27347	CHEMBL642	336.43	CCCC(=O)Nc1ccc(OCC(O)CNC(C)C)c(C(C)=O)c1	A	Drug Metab. Dispos.	2011	39	2	265	274	C18H28N2O4	1491988	=	4.1	ucm/s	Papp	92121	Apparent permeability from basolateral to apical side of human Caco2 cells at 10 uM up to 120 mins by HPLC-MC analysis	Homo sapiens		Caco-2	Autocuration	21051535
15458948	27347	CHEMBL642	336.43	CCCC(=O)Nc1ccc(OCC(O)CNC(C)C)c(C(C)=O)c1	A	Drug Metab. Dispos.	2011	39	2	265	274	C18H28N2O4	1491987	=	1.1	ucm/s	Papp	92121	Apparent permeability from apical to basolateral side of human Caco2 cells at 10 uM up to 120 mins by HPLC-MC analysis	Homo sapiens		Caco-2	Autocuration	21051535
15446897	27575	CHEMBL650	374.48	C[C@H]1C[C@H]2[C@@H]3CC[C@](O)(C(=O)CO)[C@@]3(C)C[C@H](O)[C@@H]2[C@@]2(C)C=CC(=O)C=C12	A	Drug Metab. Dispos.	2011	39	2	265	274	C22H30O5	1491992	=	12.1	ucm/s	Papp	92121	Apparent permeability from basolateral to apical side of human Caco2 cells at 10 uM up to 120 mins by HPLC-MC analysis in presence of 1 uM of P-gp inhibitor LY335979	Homo sapiens		Caco-2	Autocuration	21051535
15446957	27575	CHEMBL650	374.48	C[C@H]1C[C@H]2[C@@H]3CC[C@](O)(C(=O)CO)[C@@]3(C)C[C@H](O)[C@@H]2[C@@]2(C)C=CC(=O)C=C12	A	Drug Metab. Dispos.	2011	39	2	265	274	C22H30O5	1491991	=	16.1	ucm/s	Papp	92121	Apparent permeability from apical to basolateral side of human Caco2 cells at 10 uM up to 120 mins by HPLC-MC analysis in presence of 1 uM of P-gp inhibitor LY335979	Homo sapiens		Caco-2	Autocuration	21051535
15457406	27575	CHEMBL650	374.48	C[C@H]1C[C@H]2[C@@H]3CC[C@](O)(C(=O)CO)[C@@]3(C)C[C@H](O)[C@@H]2[C@@]2(C)C=CC(=O)C=C12	A	Drug Metab. Dispos.	2011	39	2	265	274	C22H30O5	1491988	=	24.6	ucm/s	Papp	92121	Apparent permeability from basolateral to apical side of human Caco2 cells at 10 uM up to 120 mins by HPLC-MC analysis	Homo sapiens		Caco-2	Autocuration	21051535
15458929	27575	CHEMBL650	374.48	C[C@H]1C[C@H]2[C@@H]3CC[C@](O)(C(=O)CO)[C@@]3(C)C[C@H](O)[C@@H]2[C@@]2(C)C=CC(=O)C=C12	A	Drug Metab. Dispos.	2011	39	2	265	274	C22H30O5	1491987	=	8.5	ucm/s	Papp	92121	Apparent permeability from apical to basolateral side of human Caco2 cells at 10 uM up to 120 mins by HPLC-MC analysis	Homo sapiens		Caco-2	Autocuration	21051535
15446860	43952	CHEMBL772	608.69	COC(=O)[C@H]1[C@H]2C[C@@H]3c4[nH]c5cc(OC)ccc5c4CCN3C[C@H]2C[C@@H](OC(=O)c2cc(OC)c(OC)c(OC)c2)[C@@H]1OC	A	Drug Metab. Dispos.	2011	39	2	265	274	C33H40N2O9	1491992	=	2.7	ucm/s	Papp	92121	Apparent permeability from basolateral to apical side of human Caco2 cells at 10 uM up to 120 mins by HPLC-MC analysis in presence of 1 uM of P-gp inhibitor LY335979	Homo sapiens		Caco-2	Autocuration	21051535
15446920	43952	CHEMBL772	608.69	COC(=O)[C@H]1[C@H]2C[C@@H]3c4[nH]c5cc(OC)ccc5c4CCN3C[C@H]2C[C@@H](OC(=O)c2cc(OC)c(OC)c(OC)c2)[C@@H]1OC	A	Drug Metab. Dispos.	2011	39	2	265	274	C33H40N2O9	1491991	=	3.9	ucm/s	Papp	92121	Apparent permeability from apical to basolateral side of human Caco2 cells at 10 uM up to 120 mins by HPLC-MC analysis in presence of 1 uM of P-gp inhibitor LY335979	Homo sapiens		Caco-2	Autocuration	21051535
15457369	43952	CHEMBL772	608.69	COC(=O)[C@H]1[C@H]2C[C@@H]3c4[nH]c5cc(OC)ccc5c4CCN3C[C@H]2C[C@@H](OC(=O)c2cc(OC)c(OC)c(OC)c2)[C@@H]1OC	A	Drug Metab. Dispos.	2011	39	2	265	274	C33H40N2O9	1491988	=	2.3	ucm/s	Papp	92121	Apparent permeability from basolateral to apical side of human Caco2 cells at 10 uM up to 120 mins by HPLC-MC analysis	Homo sapiens		Caco-2	Autocuration	21051535
15457434	43952	CHEMBL772	608.69	COC(=O)[C@H]1[C@H]2C[C@@H]3c4[nH]c5cc(OC)ccc5c4CCN3C[C@H]2C[C@@H](OC(=O)c2cc(OC)c(OC)c(OC)c2)[C@@H]1OC	A	Drug Metab. Dispos.	2011	39	2	265	274	C33H40N2O9	1491987	=	3.6	ucm/s	Papp	92121	Apparent permeability from apical to basolateral side of human Caco2 cells at 10 uM up to 120 mins by HPLC-MC analysis	Homo sapiens		Caco-2	Autocuration	21051535
15457362	49931	CHEMBL34259	454.45	CN(Cc1cnc2nc(N)nc(N)c2n1)c1ccc(C(=O)N[C@@H](CCC(=O)O)C(=O)O)cc1	A	Drug Metab. Dispos.	2011	39	2	265	274	C20H22N8O5	1491988	=	1.1	ucm/s	Papp	92121	Apparent permeability from basolateral to apical side of human Caco2 cells at 10 uM up to 120 mins by HPLC-MC analysis	Homo sapiens		Caco-2	Autocuration	21051535
15457427	49931	CHEMBL34259	454.45	CN(Cc1cnc2nc(N)nc(N)c2n1)c1ccc(C(=O)N[C@@H](CCC(=O)O)C(=O)O)cc1	A	Drug Metab. Dispos.	2011	39	2	265	274	C20H22N8O5	1491987	=	1.2	ucm/s	Papp	92121	Apparent permeability from apical to basolateral side of human Caco2 cells at 10 uM up to 120 mins by HPLC-MC analysis	Homo sapiens		Caco-2	Autocuration	21051535
15463901	49931	CHEMBL34259	454.45	CN(Cc1cnc2nc(N)nc(N)c2n1)c1ccc(C(=O)N[C@@H](CCC(=O)O)C(=O)O)cc1	A	Drug Metab. Dispos.	2011	39	2	265	274	C20H22N8O5	1492003	=	1.2	ucm/s	Papp	92121	Apparent permeability from basolateral to apical side of human Caco2 cells at 10 uM up to 120 mins by HPLC-MC analysis in presence of 10 uM of MRP2 inhibitor MK571	Homo sapiens		Caco-2	Autocuration	21051535
15463928	49931	CHEMBL34259	454.45	CN(Cc1cnc2nc(N)nc(N)c2n1)c1ccc(C(=O)N[C@@H](CCC(=O)O)C(=O)O)cc1	A	Drug Metab. Dispos.	2011	39	2	265	274	C20H22N8O5	1492002	=	1.5	ucm/s	Papp	92121	Apparent permeability from apical to basolateral side of human Caco2 cells at 10 uM up to 120 mins by HPLC-MC analysis in presence of 10 uM of MRP2 inhibitor MK571	Homo sapiens		Caco-2	Autocuration	21051535
15446858	60232	CHEMBL832	404.49	O=C1C(CC[S+]([O-])c2ccccc2)C(=O)N(c2ccccc2)N1c1ccccc1	A	Drug Metab. Dispos.	2011	39	2	265	274	C23H20N2O3S	1491992	=	10.9	ucm/s	Papp	92121	Apparent permeability from basolateral to apical side of human Caco2 cells at 10 uM up to 120 mins by HPLC-MC analysis in presence of 1 uM of P-gp inhibitor LY335979	Homo sapiens		Caco-2	Autocuration	21051535
15446918	60232	CHEMBL832	404.49	O=C1C(CC[S+]([O-])c2ccccc2)C(=O)N(c2ccccc2)N1c1ccccc1	A	Drug Metab. Dispos.	2011	39	2	265	274	C23H20N2O3S	1491991	=	1.2	ucm/s	Papp	92121	Apparent permeability from apical to basolateral side of human Caco2 cells at 10 uM up to 120 mins by HPLC-MC analysis in presence of 1 uM of P-gp inhibitor LY335979	Homo sapiens		Caco-2	Autocuration	21051535
15457367	60232	CHEMBL832	404.49	O=C1C(CC[S+]([O-])c2ccccc2)C(=O)N(c2ccccc2)N1c1ccccc1	A	Drug Metab. Dispos.	2011	39	2	265	274	C23H20N2O3S	1491988	=	5.8	ucm/s	Papp	92121	Apparent permeability from basolateral to apical side of human Caco2 cells at 10 uM up to 120 mins by HPLC-MC analysis	Homo sapiens		Caco-2	Autocuration	21051535
15457432	60232	CHEMBL832	404.49	O=C1C(CC[S+]([O-])c2ccccc2)C(=O)N(c2ccccc2)N1c1ccccc1	A	Drug Metab. Dispos.	2011	39	2	265	274	C23H20N2O3S	1491987	=	1.2	ucm/s	Papp	92121	Apparent permeability from apical to basolateral side of human Caco2 cells at 10 uM up to 120 mins by HPLC-MC analysis	Homo sapiens		Caco-2	Autocuration	21051535
[truncated: 7,228 more rows]
