# Supplementary material for: A new workflow for the effective curation of membrane permeability data from open ADME information
Source: J Cheminform. 2024 Mar 14;16:30. doi: 10.1186/s13321-024-00826-z (PMC10938840; doi:10.1186/s13321-024-00826-z)
Supplement: Supplementary file 6 — Additional file 6. Curated output list (CSV). [file 13321_2024_826_MOESM6_ESM.csv]

row ID	activity_id	molregno	chembl_id	full_mwt	canonical_smiles	assay_type	journal	year	volume	issue	first_page	last_page	full_molformula	assay_id	standard_relation	standard_value	standard_units	standard_type	doc_id	description	assay_organism	assay_tissue	assay_cell_type	curated_by	pubmed_id	curated_values	curated_units	curated_cell_line	action_type	chembl_release_id	chemical_probe	np_likeness_score	manually_curated
Row15	1665766	335280	CHEMBL200906	314.33	CN1C(=O)C(C(=O)Nc2nncs2)c2cc3occc3cc21	A	Bioorg. Med. Chem. Lett.	2006	16	2	307	310	C14H10N4O3S	327636	=	3	ucm/s	Papp	30475	Apical cell permeability in MDCK cells overexpressing human p-glycoprotein	Homo sapiens		MDCK	Intermediate	16275071	3	10^-6cm/s	MDCK					Manually Curated
Row16	1665767	335280	CHEMBL200906	314.33	CN1C(=O)C(C(=O)Nc2nncs2)c2cc3occc3cc21	A	Bioorg. Med. Chem. Lett.	2006	16	2	307	310	C14H10N4O3S	327637	=	4.6	ucm/s	Papp	30475	Basolateral cell permeability in MDCK with MDR transfectant overexpressing human p-glycoprotein	Homo sapiens		MDCK	Intermediate	16275071	4.6	10^-6cm/s	removed					Manually Curated
Row73	1736280	351395	CHEMBL379513	653.82	CC(C)CNC(=O)[C@H](C)NC[C@H](Cc1ccccc1)NC(=O)c1cc(C(=O)N[C@H](C)c2ccc(F)cc2)cc(N(C)S(C)(=O)=O)c1	A	Bioorg. Med. Chem. Lett.	2006	16	14	3635	3638	C34H44FN5O5S	376663	=	10	ucm/s	Papp	31458	Apparent permeability of the compound				Autocuration	16690314	10	10^-6cm/s	ambiguous					Manually Curated
Row74	1736286	351667	CHEMBL377625	596.73	C[C@@H](NC(=O)c1cc(C(=O)N[C@@H](Cc2ccccc2)[C@H](O)CNC2CC2)cc(N(C)S(C)(=O)=O)c1)c1ccc(F)cc1	A	Bioorg. Med. Chem. Lett.	2006	16	14	3635	3638	C31H37FN4O5S	376663	=	0.6	ucm/s	Papp	31458	Apparent permeability of the compound				Autocuration	16690314	0.6	10^-6cm/s	ambiguous					Manually Curated
Row75	1736304	351728	CHEMBL210414	570.8	CC(C)CNC(=O)[C@H](C)NC[C@H](Cc1ccccc1)NC(=O)c1cc(CCC2C[C@@H]2C)cc(N(C)S(C)(=O)=O)c1	A	Bioorg. Med. Chem. Lett.	2006	16	14	3635	3638	C31H46N4O4S	376663	=	24	ucm/s	Papp	31458	Apparent permeability of the compound				Autocuration	16690314	24	10^-6cm/s	ambiguous					Manually Curated
Row148	1773741	360274	CHEMBL384496	587.74	CC[C@H](NCC1Cc2cccc(c2)OCCNC(=O)c2cc(cc(N(C)S(C)(=O)=O)c2)C(=O)N1)C(=O)NCC(C)C	A	J. Med. Chem.	2006	49	21	6147	6150	C29H41N5O6S	416175	=	0.5	ucm/s	Papp	31887	Apparent permeability in porcine LLC-PK1 cells	Sus scrofa		LLC-PK1	Intermediate	17034118	0.5	10^-6cm/s	LLC-PK1					Manually Curated
Row149	1773742	360340	CHEMBL385374	612.88	CCCC[C@H](NC[C@@H]1Cc2cccc(c2)CCCCc2cc(cc(N(CCC)S(C)(=O)=O)c2)C(=O)N1)C(=O)NCC(C)C	A	J. Med. Chem.	2006	49	21	6147	6150	C34H52N4O4S	416175	=	13	ucm/s	Papp	31887	Apparent permeability in porcine LLC-PK1 cells	Sus scrofa		LLC-PK1	Intermediate	17034118	13	10^-6cm/s	LLC-PK1					Manually Curated
Row150	1773743	360371	CHEMBL217374	556.77	CC[C@H](NCC1Cc2cccc(c2)CCCCc2cc(cc(N(C)S(C)(=O)=O)c2)C(=O)N1)C(=O)NCC(C)C	A	J. Med. Chem.	2006	49	21	6147	6150	C30H44N4O4S	416175	=	19	ucm/s	Papp	31887	Apparent permeability in porcine LLC-PK1 cells	Sus scrofa		LLC-PK1	Intermediate	17034118	19	10^-6cm/s	LLC-PK1					Manually Curated
Row173	1803639	366106	CHEMBL219083	470.39	COC(=O)c1c(F)cccc1-c1ccc(CNC(=O)C2(NC(=O)CC(F)(F)F)CC2)c(F)c1	A	J. Med. Chem.	2007	50	2	272	282	C22H19F5N2O4	423670	=	23	ucm/s	Papp	34832	Apparent permeability in LLC-PK1 cells expressing human MDR1	Sus scrofa		LLC-PK1	Autocuration	17228869	23	10^-6cm/s	LLC-PK1-MDR1					Manually Curated
Row174	1803638	366107	CHEMBL219309	506.37	COC(=O)c1c(F)cccc1-c1ccc(CNC(=O)C2(NC(=O)C(F)(F)C(F)(F)F)CC2)c(F)c1	A	J. Med. Chem.	2007	50	2	272	282	C22H17F7N2O4	423670	=	31	ucm/s	Papp	34832	Apparent permeability in LLC-PK1 cells expressing human MDR1	Sus scrofa		LLC-PK1	Autocuration	17228869	31	10^-6cm/s	LLC-PK1-MDR1					Manually Curated
Row175	1803637	366114	CHEMBL413775	456.37	COC(=O)c1c(F)cccc1-c1ccc(CNC(=O)C2(NC(=O)C(F)(F)F)CC2)c(F)c1	A	J. Med. Chem.	2007	50	2	272	282	C21H17F5N2O4	423670	=	23	ucm/s	Papp	34832	Apparent permeability in LLC-PK1 cells expressing human MDR1	Sus scrofa		LLC-PK1	Autocuration	17228869	23	10^-6cm/s	LLC-PK1-MDR1					Manually Curated
Row176	1803636	366115	CHEMBL384893	438.38	COC(=O)c1c(F)cccc1-c1ccc(CNC(=O)C2(NC(=O)C(F)F)CC2)c(F)c1	A	J. Med. Chem.	2007	50	2	272	282	C21H18F4N2O4	423670	=	33	ucm/s	Papp	34832	Apparent permeability in LLC-PK1 cells expressing human MDR1	Sus scrofa		LLC-PK1	Autocuration	17228869	33	10^-6cm/s	LLC-PK1-MDR1					Manually Curated
Row177	1803635	366120	CHEMBL387331	402.4	COC(=O)c1c(F)cccc1-c1ccc(CNC(=O)C2(NC(C)=O)CC2)c(F)c1	A	J. Med. Chem.	2007	50	2	272	282	C21H20F2N2O4	423670	=	24	ucm/s	Papp	34832	Apparent permeability in LLC-PK1 cells expressing human MDR1	Sus scrofa		LLC-PK1	Autocuration	17228869	24	10^-6cm/s	LLC-PK1-MDR1					Manually Curated
Row178	1803634	366121	CHEMBL424919	471.29	COC(=O)c1c(F)cccc1-c1ccc(CNC(=O)C2(NC(=O)C(Cl)Cl)CC2)c(F)c1	A	J. Med. Chem.	2007	50	2	272	282	C21H18Cl2F2N2O4	423670	=	21	ucm/s	Papp	34832	Apparent permeability in LLC-PK1 cells expressing human MDR1	Sus scrofa		LLC-PK1	Autocuration	17228869	21	10^-6cm/s	LLC-PK1-MDR1					Manually Curated
Row179	1803633	366129	CHEMBL218267	472.82	COC(=O)c1c(F)cccc1-c1ccc(CNC(=O)C2(NC(=O)C(F)(F)Cl)CC2)c(F)c1	A	J. Med. Chem.	2007	50	2	272	282	C21H17ClF4N2O4	423670	=	29	ucm/s	Papp	34832	Apparent permeability in LLC-PK1 cells expressing human MDR1	Sus scrofa		LLC-PK1	Autocuration	17228869	29	10^-6cm/s	LLC-PK1-MDR1					Manually Curated
Row180	1803727	366136	CHEMBL373530	484.42	COC(=O)c1c(F)cccc1-c1ccc([C@@H](C)NC(=O)C2(NC(=O)CC(F)(F)F)CC2)c(F)c1	A	J. Med. Chem.	2007	50	2	272	282	C23H21F5N2O4	423670	=	25	ucm/s	Papp	34832	Apparent permeability in LLC-PK1 cells expressing human MDR1	Sus scrofa		LLC-PK1	Autocuration	17228869	25	10^-6cm/s	LLC-PK1-MDR1					Manually Curated
Row181	1803726	366143	CHEMBL373803	520.4	COC(=O)c1c(F)cccc1-c1ccc([C@@H](C)NC(=O)C2(NC(=O)C(F)(F)C(F)(F)F)CC2)c(F)c1	A	J. Med. Chem.	2007	50	2	272	282	C23H19F7N2O4	423670	=	31	ucm/s	Papp	34832	Apparent permeability in LLC-PK1 cells expressing human MDR1	Sus scrofa		LLC-PK1	Autocuration	17228869	31	10^-6cm/s	LLC-PK1-MDR1					Manually Curated
Row182	1803757	366143	CHEMBL373803	520.4	COC(=O)c1c(F)cccc1-c1ccc([C@@H](C)NC(=O)C2(NC(=O)C(F)(F)C(F)(F)F)CC2)c(F)c1	A	J. Med. Chem.	2007	50	2	272	282	C23H19F7N2O4	423670	=	28	ucm/s	Papp	34832	Apparent permeability in LLC-PK1 cells expressing human MDR1	Sus scrofa		LLC-PK1	Autocuration	17228869	28	10^-6cm/s	LLC-PK1-MDR1					Manually Curated
Row183	1803725	366148	CHEMBL374580	470.39	COC(=O)c1c(F)cccc1-c1ccc([C@@H](C)NC(=O)C2(NC(=O)C(F)(F)F)CC2)c(F)c1	A	J. Med. Chem.	2007	50	2	272	282	C22H19F5N2O4	423670	=	28	ucm/s	Papp	34832	Apparent permeability in LLC-PK1 cells expressing human MDR1	Sus scrofa		LLC-PK1	Autocuration	17228869	28	10^-6cm/s	LLC-PK1-MDR1					Manually Curated
Row184	1803724	366149	CHEMBL414962	452.4	COC(=O)c1c(F)cccc1-c1ccc([C@@H](C)NC(=O)C2(NC(=O)C(F)F)CC2)c(F)c1	A	J. Med. Chem.	2007	50	2	272	282	C22H20F4N2O4	423670	=	31	ucm/s	Papp	34832	Apparent permeability in LLC-PK1 cells expressing human MDR1	Sus scrofa		LLC-PK1	Autocuration	17228869	31	10^-6cm/s	LLC-PK1-MDR1					Manually Curated
Row185	1803723	366155	CHEMBL221288	416.42	COC(=O)c1c(F)cccc1-c1ccc([C@@H](C)NC(=O)C2(NC(C)=O)CC2)c(F)c1	A	J. Med. Chem.	2007	50	2	272	282	C22H22F2N2O4	423670	=	21	ucm/s	Papp	34832	Apparent permeability in LLC-PK1 cells expressing human MDR1	Sus scrofa		LLC-PK1	Autocuration	17228869	21	10^-6cm/s	LLC-PK1-MDR1					Manually Curated
Row186	1803722	366156	CHEMBL220371	486.85	COC(=O)c1c(F)cccc1-c1ccc([C@@H](C)NC(=O)C2(NC(=O)C(F)(F)Cl)CC2)c(F)c1	A	J. Med. Chem.	2007	50	2	272	282	C22H19ClF4N2O4	423670	=	34	ucm/s	Papp	34832	Apparent permeability in LLC-PK1 cells expressing human MDR1	Sus scrofa		LLC-PK1	Autocuration	17228869	34	10^-6cm/s	LLC-PK1-MDR1					Manually Curated
Row187	1803761	366161	CHEMBL218319	452.4	COC(=O)c1ccccc1-c1ccc([C@@H](C)NC(=O)C2(NC(=O)C(F)(F)F)CC2)c(F)c1	A	J. Med. Chem.	2007	50	2	272	282	C22H20F4N2O4	423670	=	34	ucm/s	Papp	34832	Apparent permeability in LLC-PK1 cells expressing human MDR1	Sus scrofa		LLC-PK1	Autocuration	17228869	34	10^-6cm/s	LLC-PK1-MDR1					Manually Curated
Row188	1803759	366167	CHEMBL218553	500.88	CCOC(=O)c1c(Cl)cccc1-c1ccc([C@@H](C)NC(=O)C2(NC(=O)C(F)(F)F)CC2)c(F)c1	A	J. Med. Chem.	2007	50	2	272	282	C23H21ClF4N2O4	423670	=	25	ucm/s	Papp	34832	Apparent permeability in LLC-PK1 cells expressing human MDR1	Sus scrofa		LLC-PK1	Autocuration	17228869	25	10^-6cm/s	LLC-PK1-MDR1					Manually Curated
Row189	1803758	366168	CHEMBL218605	494.42	Cc1noc(-c2c(F)cccc2-c2ccc([C@@H](C)NC(=O)C3(NC(=O)C(F)(F)F)CC3)c(F)c2)n1	A	J. Med. Chem.	2007	50	2	272	282	C23H19F5N4O3	423670	=	37	ucm/s	Papp	34832	Apparent permeability in LLC-PK1 cells expressing human MDR1	Sus scrofa		LLC-PK1	Autocuration	17228869	37	10^-6cm/s	LLC-PK1-MDR1					Manually Curated
Row190	1803756	366173	CHEMBL220657	494.42	C[C@@H](NC(=O)C1(NC(=O)C(F)(F)F)CC1)c1ccc(-c2cccc(F)c2-c2nnn(C)n2)cc1F	A	J. Med. Chem.	2007	50	2	272	282	C22H19F5N6O2	423670	=	33	ucm/s	Papp	34832	Apparent permeability in LLC-PK1 cells expressing human MDR1	Sus scrofa		LLC-PK1	Autocuration	17228869	33	10^-6cm/s	LLC-PK1-MDR1					Manually Curated
Row191	1803755	366178	CHEMBL426561	510.88	C[C@@H](NC(=O)C1(NC(=O)C(F)(F)F)CC1)c1ccc(-c2cccc(Cl)c2-c2nnn(C)n2)cc1F	A	J. Med. Chem.	2007	50	2	272	282	C22H19ClF4N6O2	423670	=	29	ucm/s	Papp	34832	Apparent permeability in LLC-PK1 cells expressing human MDR1	Sus scrofa		LLC-PK1	Autocuration	17228869	29	10^-6cm/s	LLC-PK1-MDR1					Manually Curated
Row192	1803754	366179	CHEMBL220978	494.42	C[C@@H](NC(=O)C1(NC(=O)C(F)(F)F)CC1)c1ccc(-c2cccc(F)c2-c2nnnn2C)cc1F	A	J. Med. Chem.	2007	50	2	272	282	C22H19F5N6O2	423670	=	19	ucm/s	Papp	34832	Apparent permeability in LLC-PK1 cells expressing human MDR1	Sus scrofa		LLC-PK1	Autocuration	17228869	19	10^-6cm/s	LLC-PK1-MDR1					Manually Curated
Row193	1803753	366184	CHEMBL221695	480.36	C[C@@H](NC(=O)C1(NC(=O)C(F)(F)F)CC1)c1ccc(-c2cccc(F)c2C(F)(F)F)cc1F	A	J. Med. Chem.	2007	50	2	272	282	C21H16F8N2O2	423670	=	32	ucm/s	Papp	34832	Apparent permeability in LLC-PK1 cells expressing human MDR1	Sus scrofa		LLC-PK1	Autocuration	17228869	32	10^-6cm/s	LLC-PK1-MDR1					Manually Curated
Row194	1803616	366185	CHEMBL222159	484.88	CCC(=O)c1c(Cl)cccc1-c1ccc([C@@H](C)NC(=O)C2(NC(=O)C(F)(F)F)CC2)c(F)c1	A	J. Med. Chem.	2007	50	2	272	282	C23H21ClF4N2O3	423670	=	27	ucm/s	Papp	34832	Apparent permeability in LLC-PK1 cells expressing human MDR1	Sus scrofa		LLC-PK1	Autocuration	17228869	27	10^-6cm/s	LLC-PK1-MDR1					Manually Curated
Row195	1803760	396930	CHEMBL232943	486.85	COC(=O)c1c(Cl)cccc1-c1ccc([C@@H](C)NC(=O)C2(NC(=O)C(F)(F)F)CC2)c(F)c1	A	J. Med. Chem.	2007	50	2	272	282	C22H19ClF4N2O4	423670	=	34	ucm/s	Papp	34832	Apparent permeability in LLC-PK1 cells expressing human MDR1	Sus scrofa		LLC-PK1	Autocuration	17228869	34	10^-6cm/s	LLC-PK1-MDR1					Manually Curated
Row202	1825244	370906	CHEMBL223402	388.4	O=C(Nc1ccccc1F)N[C@H]1N=C(c2ccccc2)c2ccccc2NC1=O	A	J. Med. Chem.	2007	50	7	1685	1692	C22H17FN4O2	428950	=	13	ucm/s	Papp	35214	Apparent permeability coefficient assessed using MDCK cells	Canis lupus familiaris		MDCK	Autocuration	17341059	13	10^-6cm/s	MDCK					Manually Curated
Row1575_Row732_Row26191_Row309707_Row309603_Row306529_Row308335	2171901	352807	CHEMBL214268	271.32	O=C(N[C@H]1CN2CCC1CC2)c1cc2ccoc2cn1		Bioorg Med Chem Lett	2008	18	12	3611	3615	C15H17N3O2		=	34	10^-6 cm/s	Papp		Apparent permeability from apical to basolateral side in dog MDCK cells	Canis lupus familiaris		MDCK		18490160	34	10^-6 Cm/s	MDCK		1	0	-0.26
Row1577_Row732_Row26191_Row377559_Row377455_Row374313_Row376181	2171905	425909	CHEMBL258031	270.33	O=C(N[C@@H]1C[C@H]2CCN(C2)C1)c1ccc2occc2c1		Bioorg Med Chem Lett	2008	18	12	3611	3615	C16H18N2O2		=	3.8	10^-6 cm/s	Papp		Apparent permeability from apical to basolateral side in dog MDCK cells	Canis lupus familiaris		MDCK		18490160	3.8	10^-6 Cm/s	MDCK		1	0	-0.03
Row1576_Row732_Row26191_Row377560_Row377456_Row374314_Row376182	2171904	425910	CHEMBL258239	287.39	O=C(N[C@@H]1C[C@H]2CCN(C2)C1)c1ccc2ncsc2c1		Bioorg Med Chem Lett	2008	18	12	3611	3615	C15H17N3OS		=	0.2	10^-6 cm/s	Papp		Apparent permeability from apical to basolateral side in dog MDCK cells	Canis lupus familiaris		MDCK		18490160	0.2	10^-6 Cm/s	MDCK		1	0	-1.16
Row1578_Row732_Row26191_Row377563_Row377459_Row374317_Row376185	2171906	425914	CHEMBL403858	271.32	O=C(N[C@@H]1C[C@H]2CCN(C2)C1)c1cc2ccoc2cn1		Bioorg Med Chem Lett	2008	18	12	3611	3615	C15H17N3O2		=	21	10^-6 cm/s	Papp		Apparent permeability from apical to basolateral side in dog MDCK cells	Canis lupus familiaris		MDCK		18490160	21	10^-6 Cm/s	MDCK		1	0	-0.18
Row229	2447531	344119	CHEMBL206335	528.47	CN(C)Cc1nccn1-c1ccc(NC(=O)c2cc(C(F)(F)F)nn2-c2ccc3onc(N)c3c2)c(F)c1	B	Bioorg. Med. Chem. Lett.	2008	18	14	4118	4123	C24H20F4N8O2	491896	=	5.6	10'-6 cm/s	Papp	44488	Inhibition of human factor 9a	Homo sapiens			Autocuration	18550370	5.6	10^-6cm/s	Caco2					Manually Curated
Row231	2448879	448001	CHEMBL487445	520.66	O=C(NCCCN1CCCCC1)Nc1ccc(S(=O)(=O)Nc2ccccc2C(=O)c2ccccc2)cc1	A	J. Med. Chem.	2008	51	13	3946	3952	C28H32N4O4S	487379	=	34	10'-6 cm/s	Papp	44501	Apparent permeability in pig LLC-PK1 cells transfected with human MDR1	Sus scrofa		LLC-PK1	Autocuration	18553956	34	10^-6cm/s	LLC-PK1-MDR1					Manually Curated
Row232	2448878	448183	CHEMBL454085	480.54	O=C(Nc1ccc(S(=O)(=O)Nc2ccccc2C(=O)c2ccccc2)cc1)OCC1CCCO1	A	J. Med. Chem.	2008	51	13	3946	3952	C25H24N2O6S	487379	=	26	10'-6 cm/s	Papp	44501	Apparent permeability in pig LLC-PK1 cells transfected with human MDR1	Sus scrofa		LLC-PK1	Autocuration	18553956	26	10^-6cm/s	LLC-PK1-MDR1					Manually Curated
Row233	2448876	448184	CHEMBL454086	481.53	O=C(Nc1ccc(S(=O)(=O)Nc2ccccc2C(=O)c2ccccn2)cc1)OCC1CCCO1	A	J. Med. Chem.	2008	51	13	3946	3952	C24H23N3O6S	487379	=	33	10'-6 cm/s	Papp	44501	Apparent permeability in pig LLC-PK1 cells transfected with human MDR1	Sus scrofa		LLC-PK1	Autocuration	18553956	33	10^-6cm/s	LLC-PK1-MDR1					Manually Curated
Row234	2448877	448184	CHEMBL454086	481.53	O=C(Nc1ccc(S(=O)(=O)Nc2ccccc2C(=O)c2ccccn2)cc1)OCC1CCCO1	A	J. Med. Chem.	2008	51	13	3946	3952	C24H23N3O6S	487379	=	31	10'-6 cm/s	Papp	44501	Apparent permeability in pig LLC-PK1 cells transfected with human MDR1	Sus scrofa		LLC-PK1	Autocuration	18553956	31	10^-6cm/s	LLC-PK1-MDR1					Manually Curated
Row235	2448875	448259	CHEMBL451761	499.52	O=C(Nc1ccc(S(=O)(=O)Nc2ccccc2C(=O)c2ccc(F)cn2)cc1)OCC1CCCO1	A	J. Med. Chem.	2008	51	13	3946	3952	C24H22FN3O6S	487379	=	26	10'-6 cm/s	Papp	44501	Apparent permeability in pig LLC-PK1 cells transfected with human MDR1	Sus scrofa		LLC-PK1	Autocuration	18553956	26	10^-6cm/s	LLC-PK1-MDR1					Manually Curated
Row236	2448862	448804	CHEMBL471371	394.45	CC(=O)Nc1ccc(S(=O)(=O)Nc2ccccc2C(=O)c2ccccc2)cc1	A	J. Med. Chem.	2008	51	13	3946	3952	C21H18N2O4S	487379	=	27	10'-6 cm/s	Papp	44501	Apparent permeability in pig LLC-PK1 cells transfected with human MDR1	Sus scrofa		LLC-PK1	Autocuration	18553956	27	10^-6cm/s	LLC-PK1-MDR1					Manually Curated
Row245	2563265	489211	CHEMBL476116	322.45	CC(C)C(=O)N(Cc1ccccc1-c1ccccc1)[C@H]1CCNC1	A	Bioorg. Med. Chem. Lett.	2008	18	15	4355	4359	C21H26N2O	490848	=	11	10'-6 cm/s	Papp	44011	Apparent permeability from apical to basolateral side of the MDCK cells expressing MDR1 gene	Canis lupus familiaris		MDCK	Autocuration	18621528	11	10^-6cm/s	MDCK-MDR1					Manually Curated
Row247	2563268	489533	CHEMBL477148	349.48	O=C(N1CCCC1)N(Cc1ccccc1-c1ccccc1)[C@H]1CCNC1	A	Bioorg. Med. Chem. Lett.	2008	18	15	4355	4359	C22H27N3O	490848	=	2	10'-6 cm/s	Papp	44011	Apparent permeability from apical to basolateral side of the MDCK cells expressing MDR1 gene	Canis lupus familiaris		MDCK	Autocuration	18621528	2	10^-6cm/s	MDCK-MDR1					Manually Curated
Row249	2563267	489534	CHEMBL476312	330.45	CS(=O)(=O)N(Cc1ccccc1-c1ccccc1)[C@H]1CCNC1	A	Bioorg. Med. Chem. Lett.	2008	18	15	4355	4359	C18H22N2O2S	490848	=	10	10'-6 cm/s	Papp	44011	Apparent permeability from apical to basolateral side of the MDCK cells expressing MDR1 gene	Canis lupus familiaris		MDCK	Autocuration	18621528	10	10^-6cm/s	MDCK-MDR1					Manually Curated
Row251	2563269	489609	CHEMBL478834	324.42	CCOC(=O)N(Cc1ccccc1-c1ccccc1)[C@H]1CCNC1	A	Bioorg. Med. Chem. Lett.	2008	18	15	4355	4359	C20H24N2O2	490848	=	22	10'-6 cm/s	Papp	44011	Apparent permeability from apical to basolateral side of the MDCK cells expressing MDR1 gene	Canis lupus familiaris		MDCK	Autocuration	18621528	22	10^-6cm/s	MDCK-MDR1					Manually Curated
Row255	2563266	489615	CHEMBL514232	359.5	CN(C)S(=O)(=O)N(Cc1ccccc1-c1ccccc1)[C@H]1CCNC1	A	Bioorg. Med. Chem. Lett.	2008	18	15	4355	4359	C19H25N3O2S	490848	=	17	10'-6 cm/s	Papp	44011	Apparent permeability from apical to basolateral side of the MDCK cells expressing MDR1 gene	Canis lupus familiaris		MDCK	Autocuration	18621528	17	10^-6cm/s	MDCK-MDR1					Manually Curated
Row246	2563270	489211	CHEMBL476116	322.45	CC(C)C(=O)N(Cc1ccccc1-c1ccccc1)[C@H]1CCNC1	A	Bioorg. Med. Chem. Lett.	2008	18	15	4355	4359	C21H26N2O	490849	=	68	10'-6 cm/s	Papp	44011	Apparent permeability from basolateral to apical side of the MDCK cells expressing MDR1 gene	Canis lupus familiaris		MDCK	Autocuration	18621528	68	10^-6cm/s	removed					Manually Curated
Row248	2563273	489533	CHEMBL477148	349.48	O=C(N1CCCC1)N(Cc1ccccc1-c1ccccc1)[C@H]1CCNC1	A	Bioorg. Med. Chem. Lett.	2008	18	15	4355	4359	C22H27N3O	490849	=	53	10'-6 cm/s	Papp	44011	Apparent permeability from basolateral to apical side of the MDCK cells expressing MDR1 gene	Canis lupus familiaris		MDCK	Autocuration	18621528	53	10^-6cm/s	removed					Manually Curated
Row250	2563272	489534	CHEMBL476312	330.45	CS(=O)(=O)N(Cc1ccccc1-c1ccccc1)[C@H]1CCNC1	A	Bioorg. Med. Chem. Lett.	2008	18	15	4355	4359	C18H22N2O2S	490849	=	51	10'-6 cm/s	Papp	44011	Apparent permeability from basolateral to apical side of the MDCK cells expressing MDR1 gene	Canis lupus familiaris		MDCK	Autocuration	18621528	51	10^-6cm/s	removed					Manually Curated
Row252	2563274	489609	CHEMBL478834	324.42	CCOC(=O)N(Cc1ccccc1-c1ccccc1)[C@H]1CCNC1	A	Bioorg. Med. Chem. Lett.	2008	18	15	4355	4359	C20H24N2O2	490849	=	44	10'-6 cm/s	Papp	44011	Apparent permeability from basolateral to apical side of the MDCK cells expressing MDR1 gene	Canis lupus familiaris		MDCK	Autocuration	18621528	44	10^-6cm/s	removed					Manually Curated
Row256	2563271	489615	CHEMBL514232	359.5	CN(C)S(=O)(=O)N(Cc1ccccc1-c1ccccc1)[C@H]1CCNC1	A	Bioorg. Med. Chem. Lett.	2008	18	15	4355	4359	C19H25N3O2S	490849	=	68	10'-6 cm/s	Papp	44011	Apparent permeability from basolateral to apical side of the MDCK cells expressing MDR1 gene	Canis lupus familiaris		MDCK	Autocuration	18621528	68	10^-6cm/s	removed					Manually Curated
Row257	2565619	488282	CHEMBL468176	443.31	Fc1ccc(-c2noc(C3CCN(c4cnc5ccc(Cl)cc5c4)CC3)n2)c(Cl)c1	A	Bioorg. Med. Chem. Lett.	2008	18	15	4267	4274	C22H17Cl2FN4O	514309	=	9.95	10'6cm/s	Papp	44059	Apparent permeability across pig wild-type LLC-PK1 cells at 5 uM in presence of 0.1% BSA	Sus scrofa		LLC-PK1	Autocuration	18640038	9.95	10^-6cm/s	LLC-PK1					Manually Curated
Row258	2565621	488282	CHEMBL468176	443.31	Fc1ccc(-c2noc(C3CCN(c4cnc5ccc(Cl)cc5c4)CC3)n2)c(Cl)c1	A	Bioorg. Med. Chem. Lett.	2008	18	15	4267	4274	C22H17Cl2FN4O	514311	=	10.65	10'-6 cm/s	Papp	44059	Apparent permeability across pig LLC-PK1 cells transfected with human MDR1 at 5 uM in presence of 0.1% BSA	Sus scrofa		LLC-PK1	Autocuration	18640038	10.65	10^-6cm/s	LLC-PK1-MDR1					Manually Curated
Row294	2254527	436999	CHEMBL402831	490.82	Cc1nc(-c2c(F)cc(Cl)cc2-c2cnc([C@@H](C)NC(=O)[C@@](C)(O)C(F)(F)F)c(F)c2)no1	A	Bioorg. Med. Chem. Lett.	2008	18	18	5107	5110	C20H16ClF5N4O3	492576	=	27	10'-6 cm/s	Papp	45754	Apparent permeability across pig L-MDR1 cells overexpressing human MDR1 at 5 uM after 3 hrs by LC/MS/MS analysis	Sus scrofa		L-MDR1	Autocuration	18722115	27	10^-6cm/s	ambiguous					Manually Curated
Row295	2254530	492891	CHEMBL521454	496.93	C[C@@H](NC(=O)C1(O)CC[S+]([O-])C1)c1ncc(-c2cc(Cl)cc(F)c2-c2nnn(C)n2)cc1F	A	Bioorg. Med. Chem. Lett.	2008	18	18	5107	5110	C20H19ClF2N6O3S	492576	=	24	10'-6 cm/s	Papp	45754	Apparent permeability across pig L-MDR1 cells overexpressing human MDR1 at 5 uM after 3 hrs by LC/MS/MS analysis	Sus scrofa		L-MDR1	Autocuration	18722115	24	10^-6cm/s	ambiguous					Manually Curated
Row296	2254531	492892	CHEMBL482829	512.93	C[C@@H](NC(=O)C1(O)CCS(=O)(=O)C1)c1ncc(-c2cc(Cl)cc(F)c2-c2nnn(C)n2)cc1F	A	Bioorg. Med. Chem. Lett.	2008	18	18	5107	5110	C20H19ClF2N6O4S	492576	=	22	10'-6 cm/s	Papp	45754	Apparent permeability across pig L-MDR1 cells overexpressing human MDR1 at 5 uM after 3 hrs by LC/MS/MS analysis	Sus scrofa		L-MDR1	Autocuration	18722115	22	10^-6cm/s	ambiguous					Manually Curated
Row297	2254532	492893	CHEMBL484881	476.87	C[C@@H](NC(=O)C1(O)CCC(=O)C1)c1ncc(-c2cc(Cl)cc(F)c2-c2nnn(C)n2)cc1F	A	Bioorg. Med. Chem. Lett.	2008	18	18	5107	5110	C21H19ClF2N6O3	492576	=	31	10'-6 cm/s	Papp	45754	Apparent permeability across pig L-MDR1 cells overexpressing human MDR1 at 5 uM after 3 hrs by LC/MS/MS analysis	Sus scrofa		L-MDR1	Autocuration	18722115	31	10^-6cm/s	ambiguous					Manually Curated
Row298	2254533	492894	CHEMBL484882	498.87	CC(NC(=O)C1(O)CCC(F)(F)C1)c1ncc(-c2cc(Cl)cc(F)c2-c2nnn(C)n2)cc1F	A	Bioorg. Med. Chem. Lett.	2008	18	18	5107	5110	C21H19ClF4N6O2	492576	=	29	10'-6 cm/s	Papp	45754	Apparent permeability across pig L-MDR1 cells overexpressing human MDR1 at 5 uM after 3 hrs by LC/MS/MS analysis	Sus scrofa		L-MDR1	Autocuration	18722115	29	10^-6cm/s	ambiguous					Manually Curated
Row299	2254534	492894	CHEMBL484882	498.87	CC(NC(=O)C1(O)CCC(F)(F)C1)c1ncc(-c2cc(Cl)cc(F)c2-c2nnn(C)n2)cc1F	A	Bioorg. Med. Chem. Lett.	2008	18	18	5107	5110	C21H19ClF4N6O2	492576	=	32	10'-6 cm/s	Papp	45754	Apparent permeability across pig L-MDR1 cells overexpressing human MDR1 at 5 uM after 3 hrs by LC/MS/MS analysis	Sus scrofa		L-MDR1	Autocuration	18722115	32	10^-6cm/s	ambiguous					Manually Curated
Row300	2254535	493130	CHEMBL483858	478.89	C[C@@H](NC(=O)C1(O)CCOCC1)c1ncc(-c2cc(Cl)cc(F)c2-c2nnn(C)n2)cc1F	A	Bioorg. Med. Chem. Lett.	2008	18	18	5107	5110	C21H21ClF2N6O3	492576	=	24	10'-6 cm/s	Papp	45754	Apparent permeability across pig L-MDR1 cells overexpressing human MDR1 at 5 uM after 3 hrs by LC/MS/MS analysis	Sus scrofa		L-MDR1	Autocuration	18722115	24	10^-6cm/s	ambiguous					Manually Curated
Row301	2254536	493131	CHEMBL484055	512.9	C[C@@H](NC(=O)C1(O)CCC(F)(F)CC1)c1ncc(-c2cc(Cl)cc(F)c2-c2nnn(C)n2)cc1F	A	Bioorg. Med. Chem. Lett.	2008	18	18	5107	5110	C22H21ClF4N6O2	492576	=	31	10'-6 cm/s	Papp	45754	Apparent permeability across pig L-MDR1 cells overexpressing human MDR1 at 5 uM after 3 hrs by LC/MS/MS analysis	Sus scrofa		L-MDR1	Autocuration	18722115	31	10^-6cm/s	ambiguous					Manually Curated
Row302	2254528	493977	CHEMBL521735	462.89	C[C@@H](NC(=O)C1(O)CCCC1)c1ncc(-c2cc(Cl)cc(F)c2-c2nnn(C)n2)cc1F	A	Bioorg. Med. Chem. Lett.	2008	18	18	5107	5110	C21H21ClF2N6O2	492576	=	29	10'-6 cm/s	Papp	45754	Apparent permeability across pig L-MDR1 cells overexpressing human MDR1 at 5 uM after 3 hrs by LC/MS/MS analysis	Sus scrofa		L-MDR1	Autocuration	18722115	29	10^-6cm/s	ambiguous					Manually Curated
Row303	2254529	493978	CHEMBL496530	480.93	C[C@@H](NC(=O)C1(O)CCSC1)c1ncc(-c2cc(Cl)cc(F)c2-c2nnn(C)n2)cc1F	A	Bioorg. Med. Chem. Lett.	2008	18	18	5107	5110	C20H19ClF2N6O2S	492576	=	31	10'-6 cm/s	Papp	45754	Apparent permeability across pig L-MDR1 cells overexpressing human MDR1 at 5 uM after 3 hrs by LC/MS/MS analysis	Sus scrofa		L-MDR1	Autocuration	18722115	31	10^-6cm/s	ambiguous					Manually Curated
Row316	2481617	492179	CHEMBL490201	480.57	CN(Cc1ccc(C2=NCCN2)cc1)C(=O)CNC(=O)c1nc2ccccc2n1Cc1ccccc1	A	Bioorg. Med. Chem. Lett.	2008	18	18	5027	5031	C28H28N6O2	535283	=	1	10'-6 cm/s	Papp	44560	Passive permeability from apical to basolateral side of MDCK cells expressing MDR1	Canis lupus familiaris		MDCK	Autocuration	18752949	1	10^-6cm/s	MDCK-MDR1					Manually Curated
Row317	2481621	492179	CHEMBL490201	480.57	CN(Cc1ccc(C2=NCCN2)cc1)C(=O)CNC(=O)c1nc2ccccc2n1Cc1ccccc1	A	Bioorg. Med. Chem. Lett.	2008	18	18	5027	5031	C28H28N6O2	535288	=	11	10'-6 cm/s	Papp	44560	Passive permeability from apical to basolateral side of MDCK cells expressing MDR1 in presence of cyclosporine	Canis lupus familiaris		MDCK	Autocuration	18752949	11	10^-6cm/s	MDCK-MDR1					Manually Curated
Row318	2481616	492300	CHEMBL524126	502.66	CCN(CC(=O)N1CCN(C2CCN(C)CC2)CC1)C(=O)c1nc2ccccc2n1Cc1ccccc1	A	Bioorg. Med. Chem. Lett.	2008	18	18	5027	5031	C29H38N6O2	535283	=	0.6	10'-6 cm/s	Papp	44560	Passive permeability from apical to basolateral side of MDCK cells expressing MDR1	Canis lupus familiaris		MDCK	Autocuration	18752949	0.6	10^-6cm/s	MDCK-MDR1					Manually Curated
Row319	2481624	492676	CHEMBL482628	437.5	CN(Cc1ccc(C#N)cc1)C(=O)CNC(=O)c1nc2ccccc2n1Cc1ccccc1	A	Bioorg. Med. Chem. Lett.	2008	18	18	5027	5031	C26H23N5O2	535283	=	7	10'-6 cm/s	Papp	44560	Passive permeability from apical to basolateral side of MDCK cells expressing MDR1	Canis lupus familiaris		MDCK	Autocuration	18752949	7	10^-6cm/s	MDCK-MDR1					Manually Curated
Row1997_Row1016_Row31584_Row61121_Row61081_Row60374_Row60795	2592869	71352	CHEMBL297570	380.54	CC(C)(C)c1cnc(CSc2cnc(NC(=O)C3CCCNC3)s2)o1		Bioorg Med Chem Lett	2008	18	23	6236	6239	C17H24N4O2S2		=	7.5	10'-6cm/min	Papp		Apparent permeability from apical to basolateral side in MDCK cells at 2 uM by LC-MS/MS method	Canis lupus familiaris		MDCK		18926699	7.5	10'-6cm/min	MDCK		2	0	-1.65
Row2001_Row1016_Row31584_Row61363_Row61323_Row60616_Row61037	2592873	71663	CHEMBL296468	380.54	CC(C)(C)c1cnc(CSc2cnc(NC(=O)C3CCNCC3)s2)o1		Bioorg Med Chem Lett	2008	18	23	6236	6239	C17H24N4O2S2		=	1	10'-6cm/min	Papp		Apparent permeability from apical to basolateral side in MDCK cells at 2 uM by LC-MS/MS method	Canis lupus familiaris		MDCK		18926699	1	10'-6cm/min	MDCK		2	0	-1.68
Row2000_Row1016_Row31584_Row403425_Row403321_Row400149_Row402044	2592872	453123	CHEMBL455194	394.57	CC1CC(C(=O)Nc2ncc(SCc3ncc(C(C)(C)C)o3)s2)CCN1		Bioorg Med Chem Lett	2008	18	23	6236	6239	C18H26N4O2S2		=	1.3	10'-6cm/min	Papp		Apparent permeability from apical to basolateral side in MDCK cells at 2 uM by LC-MS/MS method	Canis lupus familiaris		MDCK		18926699	1.3	10'-6cm/min	MDCK		2	0	-1.33
Row1999_Row1016_Row31584_Row403426_Row403322_Row400150_Row402045	2592871	453124	CHEMBL455195	408.59	CCC1CC(C(=O)Nc2ncc(SCc3ncc(C(C)(C)C)o3)s2)CCN1		Bioorg Med Chem Lett	2008	18	23	6236	6239	C19H28N4O2S2		=	4.5	10'-6cm/min	Papp		Apparent permeability from apical to basolateral side in MDCK cells at 2 uM by LC-MS/MS method	Canis lupus familiaris		MDCK		18926699	4.5	10'-6cm/min	MDCK		2	0	-1.23
Row1998_Row1016_Row31584_Row403488_Row403384_Row400212_Row402107	2592870	453190	CHEMBL509012	422.62	CC(C)C1CC(C(=O)Nc2ncc(SCc3ncc(C(C)(C)C)o3)s2)CCN1		Bioorg Med Chem Lett	2008	18	23	6236	6239	C20H30N4O2S2		=	3.2	10'-6cm/min	Papp		Apparent permeability from apical to basolateral side in MDCK cells at 2 uM by LC-MS/MS method	Canis lupus familiaris		MDCK		18926699	3.2	10'-6cm/min	MDCK		2	0	-1.09
Row1996_Row1016_Row31584_Row403489_Row403385_Row400213_Row402108	2592868	453191	CHEMBL508506	394.57	CC1NCCCC1C(=O)Nc1ncc(SCc2ncc(C(C)(C)C)o2)s1		Bioorg Med Chem Lett	2008	18	23	6236	6239	C18H26N4O2S2		=	25	10'-6cm/min	Papp		Apparent permeability from apical to basolateral side in MDCK cells at 2 uM by LC-MS/MS method	Canis lupus familiaris		MDCK		18926699	25	10'-6cm/min	MDCK		2	0	-1.18
Row1995_Row1016_Row31584_Row403490_Row403386_Row400214_Row402109	2592867	453192	CHEMBL454645	394.57	CC1CCC(C(=O)Nc2ncc(SCc3ncc(C(C)(C)C)o3)s2)CN1		Bioorg Med Chem Lett	2008	18	23	6236	6239	C18H26N4O2S2		=	24	10'-6cm/min	Papp		Apparent permeability from apical to basolateral side in MDCK cells at 2 uM by LC-MS/MS method	Canis lupus familiaris		MDCK		18926699	24	10'-6cm/min	MDCK		2	0	-1.3
Row1994_Row1016_Row31584_Row403491_Row403387_Row400215_Row402110	2592866	453193	CHEMBL454646	394.57	CC1CNCC(C(=O)Nc2ncc(SCc3ncc(C(C)(C)C)o3)s2)C1		Bioorg Med Chem Lett	2008	18	23	6236	6239	C18H26N4O2S2		=	14	10'-6cm/min	Papp		Apparent permeability from apical to basolateral side in MDCK cells at 2 uM by LC-MS/MS method	Canis lupus familiaris		MDCK		18926699	14	10'-6cm/min	MDCK		2	0	-1.29
Row1993_Row1016_Row31584_Row403550_Row403446_Row400274_Row402169	2592865	453257	CHEMBL455450	394.57	C[C@H]1CNC[C@@H](C(=O)Nc2ncc(SCc3ncc(C(C)(C)C)o3)s2)C1		Bioorg Med Chem Lett	2008	18	23	6236	6239	C18H26N4O2S2		=	10	10'-6cm/min	Papp		Apparent permeability from apical to basolateral side in MDCK cells at 2 uM by LC-MS/MS method	Canis lupus familiaris		MDCK		18926699	10	10'-6cm/min	MDCK		2	0	-1.29
Row1992_Row1016_Row31584_Row403551_Row403447_Row400275_Row402170	2592864	453258	CHEMBL452601	394.57	C[C@H]1CNC[C@H](C(=O)Nc2ncc(SCc3ncc(C(C)(C)C)o3)s2)C1		Bioorg Med Chem Lett	2008	18	23	6236	6239	C18H26N4O2S2		=	26	10'-6cm/min	Papp		Apparent permeability from apical to basolateral side in MDCK cells at 2 uM by LC-MS/MS method	Canis lupus familiaris		MDCK		18926699	26	10'-6cm/min	MDCK		2	0	-1.29
Row1991_Row1016_Row31584_Row403552_Row403448_Row400276_Row402171	2592863	453259	CHEMBL452602	394.57	C[C@@H]1CNC[C@H](C(=O)Nc2ncc(SCc3ncc(C(C)(C)C)o3)s2)C1		Bioorg Med Chem Lett	2008	18	23	6236	6239	C18H26N4O2S2		=	4.8	10'-6cm/min	Papp		Apparent permeability from apical to basolateral side in MDCK cells at 2 uM by LC-MS/MS method	Canis lupus familiaris		MDCK		18926699	4.8	10'-6cm/min	MDCK		2	0	-1.29
Row345	2477347	380286	CHEMBL425647	539.99	Cc1ccccc1NC(=O)Nc1ccc(CC(=O)N2C[C@@H](F)C[C@H]2COc2ccc(C(=O)O)cc2)cc1Cl	A	Bioorg. Med. Chem.	2008	16	23	9991	10000	C28H27ClFN3O5	536257	=	2.7	10'-6 cm/s	Papp	44753	Apparent permeability from apical to basolateral side of MDCK cell membrane at 10 uM after 1 hr	Canis lupus familiaris		MDCK	Autocuration	18952443	2.7	10^-6cm/s	MDCK					Manually Curated
Row346	2477390	512456	CHEMBL456347	639.31	O=C(Nc1cc(Cl)c(CC(=O)N2C[C@@H](F)C[C@H]2COc2ccc(C(=O)O)cc2)cc1Cl)Nc1ccccc1Br	A	Bioorg. Med. Chem.	2008	16	23	9991	10000	C27H23BrCl2FN3O5	536257	<	6	10'-6 cm/s	Papp	44753	Apparent permeability from apical to basolateral side of MDCK cell membrane at 10 uM after 1 hr	Canis lupus familiaris		MDCK	Autocuration	18952443	6	10^-6cm/s	MDCK					Manually Curated
Row347	2477389	512457	CHEMBL456348	618.89	Cc1cc(NC(=O)Nc2ccccc2Br)c(Cl)cc1CC(=O)N1C[C@@H](F)C[C@H]1COc1ccc(C(=O)O)cc1	A	Bioorg. Med. Chem.	2008	16	23	9991	10000	C28H26BrClFN3O5	536257	=	4.7	10'-6 cm/s	Papp	44753	Apparent permeability from apical to basolateral side of MDCK cell membrane at 10 uM after 1 hr	Canis lupus familiaris		MDCK	Autocuration	18952443	4.7	10^-6cm/s	MDCK					Manually Curated
Row348	2477388	512458	CHEMBL458484	557.98	Cc1c(F)cccc1NC(=O)Nc1ccc(CC(=O)N2C[C@@H](F)C[C@H]2COc2ccc(C(=O)O)cc2)cc1Cl	A	Bioorg. Med. Chem.	2008	16	23	9991	10000	C28H26ClF2N3O5	536257	=	2.4	10'-6 cm/s	Papp	44753	Apparent permeability from apical to basolateral side of MDCK cell membrane at 10 uM after 1 hr	Canis lupus familiaris		MDCK	Autocuration	18952443	2.4	10^-6cm/s	MDCK					Manually Curated
Row349	2477387	512552	CHEMBL515348	557.98	Cc1cc(F)ccc1NC(=O)Nc1ccc(CC(=O)N2C[C@@H](F)C[C@H]2COc2ccc(C(=O)O)cc2)cc1Cl	A	Bioorg. Med. Chem.	2008	16	23	9991	10000	C28H26ClF2N3O5	536257	=	1.2	10'-6 cm/s	Papp	44753	Apparent permeability from apical to basolateral side of MDCK cell membrane at 10 uM after 1 hr	Canis lupus familiaris		MDCK	Autocuration	18952443	1.2	10^-6cm/s	MDCK					Manually Curated
Row350	2477386	512700	CHEMBL457223	557.98	Cc1ccc(F)cc1NC(=O)Nc1ccc(CC(=O)N2C[C@@H](F)C[C@H]2COc2ccc(C(=O)O)cc2)cc1Cl	A	Bioorg. Med. Chem.	2008	16	23	9991	10000	C28H26ClF2N3O5	536257	=	2.6	10'-6 cm/s	Papp	44753	Apparent permeability from apical to basolateral side of MDCK cell membrane at 10 uM after 1 hr	Canis lupus familiaris		MDCK	Autocuration	18952443	2.6	10^-6cm/s	MDCK					Manually Curated
Row351	2477394	513515	CHEMBL456180	578.4	O=C(Nc1ccccc1Cl)Nc1cc(F)c(CC(=O)N2C[C@@H](F)C[C@H]2COc2ccc(C(=O)O)cc2)cc1Cl	A	Bioorg. Med. Chem.	2008	16	23	9991	10000	C27H23Cl2F2N3O5	536257	=	5.8	10'-6 cm/s	Papp	44753	Apparent permeability from apical to basolateral side of MDCK cell membrane at 10 uM after 1 hr	Canis lupus familiaris		MDCK	Autocuration	18952443	5.8	10^-6cm/s	MDCK					Manually Curated
Row352	2477396	513584	CHEMBL456814	574.44	Cc1ccccc1NC(=O)Nc1cc(Cl)c(CC(=O)N2C[C@@H](F)C[C@H]2COc2ccc(C(=O)O)cc2)cc1Cl	A	Bioorg. Med. Chem.	2008	16	23	9991	10000	C28H26Cl2FN3O5	536257	=	5.4	10'-6 cm/s	Papp	44753	Apparent permeability from apical to basolateral side of MDCK cell membrane at 10 uM after 1 hr	Canis lupus familiaris		MDCK	Autocuration	18952443	5.4	10^-6cm/s	MDCK					Manually Curated
Row353	2477397	513585	CHEMBL456815	557.98	Cc1ccccc1NC(=O)Nc1cc(F)c(CC(=O)N2C[C@@H](F)C[C@H]2COc2ccc(C(=O)O)cc2)cc1Cl	A	Bioorg. Med. Chem.	2008	16	23	9991	10000	C28H26ClF2N3O5	536257	=	2.8	10'-6 cm/s	Papp	44753	Apparent permeability from apical to basolateral side of MDCK cell membrane at 10 uM after 1 hr	Canis lupus familiaris		MDCK	Autocuration	18952443	2.8	10^-6cm/s	MDCK					Manually Curated
Row354	2477395	513586	CHEMBL515662	554.02	Cc1cc(NC(=O)Nc2ccccc2C)c(Cl)cc1CC(=O)N1C[C@@H](F)C[C@H]1COc1ccc(C(=O)O)cc1	A	Bioorg. Med. Chem.	2008	16	23	9991	10000	C29H29ClFN3O5	536257	=	1.8	10'-6 cm/s	Papp	44753	Apparent permeability from apical to basolateral side of MDCK cell membrane at 10 uM after 1 hr	Canis lupus familiaris		MDCK	Autocuration	18952443	1.8	10^-6cm/s	MDCK					Manually Curated
Row355	2477393	513662	CHEMBL456399	594.85	O=C(Nc1ccccc1Cl)Nc1cc(Cl)c(CC(=O)N2C[C@@H](F)C[C@H]2COc2ccc(C(=O)O)cc2)cc1Cl	A	Bioorg. Med. Chem.	2008	16	23	9991	10000	C27H23Cl3FN3O5	536257	=	8.9	10'-6 cm/s	Papp	44753	Apparent permeability from apical to basolateral side of MDCK cell membrane at 10 uM after 1 hr	Canis lupus familiaris		MDCK	Autocuration	18952443	8.9	10^-6cm/s	MDCK					Manually Curated
Row356	2477392	513663	CHEMBL456608	574.44	Cc1cc(NC(=O)Nc2ccccc2Cl)c(Cl)cc1CC(=O)N1C[C@@H](F)C[C@H]1COc1ccc(C(=O)O)cc1	A	Bioorg. Med. Chem.	2008	16	23	9991	10000	C28H26Cl2FN3O5	536257	=	3.5	10'-6 cm/s	Papp	44753	Apparent permeability from apical to basolateral side of MDCK cell membrane at 10 uM after 1 hr	Canis lupus familiaris		MDCK	Autocuration	18952443	3.5	10^-6cm/s	MDCK					Manually Curated
Row357	2477391	513664	CHEMBL515819	622.85	O=C(Nc1cc(F)c(CC(=O)N2C[C@@H](F)C[C@H]2COc2ccc(C(=O)O)cc2)cc1Cl)Nc1ccccc1Br	A	Bioorg. Med. Chem.	2008	16	23	9991	10000	C27H23BrClF2N3O5	536257	=	6.5	10'-6 cm/s	Papp	44753	Apparent permeability from apical to basolateral side of MDCK cell membrane at 10 uM after 1 hr	Canis lupus familiaris		MDCK	Autocuration	18952443	6.5	10^-6cm/s	MDCK					Manually Curated
Row1819_Row968_Row31462_Row334421_Row334317_Row331196_Row333045	2477347	380286	CHEMBL425647	539.99	Cc1ccccc1NC(=O)Nc1ccc(CC(=O)N2C[C@@H](F)C[C@H]2COc2ccc(C(=O)O)cc2)cc1Cl		Bioorg Med Chem	2008	16	23	9991	10000	C28H27ClFN3O5		=	2.7	10'-6 cm/s	Papp		Apparent permeability from apical to basolateral side of MDCK cell membrane at 10 uM after 1 hr	Canis lupus familiaris		MDCK		18952443	2.7	10'-6 Cm/s	MDCK		2	0	-1.15
Row1824_Row968_Row31462_Row458168_Row458064_Row454732_Row456738	2477390	512456	CHEMBL456347	639.31	O=C(Nc1cc(Cl)c(CC(=O)N2C[C@@H](F)C[C@H]2COc2ccc(C(=O)O)cc2)cc1Cl)Nc1ccccc1Br		Bioorg Med Chem	2008	16	23	9991	10000	C27H23BrCl2FN3O5		<	6	10'-6 cm/s	Papp		Apparent permeability from apical to basolateral side of MDCK cell membrane at 10 uM after 1 hr	Canis lupus familiaris		MDCK		18952443	6	10'-6 Cm/s	MDCK		2	0	-1.11
Row1823_Row968_Row31462_Row458169_Row458065_Row454733_Row456739	2477389	512457	CHEMBL456348	618.89	Cc1cc(NC(=O)Nc2ccccc2Br)c(Cl)cc1CC(=O)N1C[C@@H](F)C[C@H]1COc1ccc(C(=O)O)cc1		Bioorg Med Chem	2008	16	23	9991	10000	C28H26BrClFN3O5		=	4.7	10'-6 cm/s	Papp		Apparent permeability from apical to basolateral side of MDCK cell membrane at 10 uM after 1 hr	Canis lupus familiaris		MDCK		18952443	4.7	10'-6 Cm/s	MDCK		2	0	-1.12
Row1822_Row968_Row31462_Row458170_Row458066_Row454734_Row456740	2477388	512458	CHEMBL458484	557.98	Cc1c(F)cccc1NC(=O)Nc1ccc(CC(=O)N2C[C@@H](F)C[C@H]2COc2ccc(C(=O)O)cc2)cc1Cl		Bioorg Med Chem	2008	16	23	9991	10000	C28H26ClF2N3O5		=	2.4	10'-6 cm/s	Papp		Apparent permeability from apical to basolateral side of MDCK cell membrane at 10 uM after 1 hr	Canis lupus familiaris		MDCK		18952443	2.4	10'-6 Cm/s	MDCK		2	0	-1.21
Row1821_Row968_Row31462_Row458258_Row458154_Row454822_Row456828	2477387	512552	CHEMBL515348	557.98	Cc1cc(F)ccc1NC(=O)Nc1ccc(CC(=O)N2C[C@@H](F)C[C@H]2COc2ccc(C(=O)O)cc2)cc1Cl		Bioorg Med Chem	2008	16	23	9991	10000	C28H26ClF2N3O5		=	1.2	10'-6 cm/s	Papp		Apparent permeability from apical to basolateral side of MDCK cell membrane at 10 uM after 1 hr	Canis lupus familiaris		MDCK		18952443	1.2	10'-6 Cm/s	MDCK		2	0	-1.27
Row1820_Row968_Row31462_Row458399_Row458295_Row454963_Row456969	2477386	512700	CHEMBL457223	557.98	Cc1ccc(F)cc1NC(=O)Nc1ccc(CC(=O)N2C[C@@H](F)C[C@H]2COc2ccc(C(=O)O)cc2)cc1Cl		Bioorg Med Chem	2008	16	23	9991	10000	C28H26ClF2N3O5		=	2.6	10'-6 cm/s	Papp		Apparent permeability from apical to basolateral side of MDCK cell membrane at 10 uM after 1 hr	Canis lupus familiaris		MDCK		18952443	2.6	10'-6 Cm/s	MDCK		2	0	-1.3
Row1828_Row968_Row31462_Row459171_Row459067_Row455735_Row457741	2477394	513515	CHEMBL456180	578.4	O=C(Nc1ccccc1Cl)Nc1cc(F)c(CC(=O)N2C[C@@H](F)C[C@H]2COc2ccc(C(=O)O)cc2)cc1Cl		Bioorg Med Chem	2008	16	23	9991	10000	C27H23Cl2F2N3O5		=	5.8	10'-6 cm/s	Papp		Apparent permeability from apical to basolateral side of MDCK cell membrane at 10 uM after 1 hr	Canis lupus familiaris		MDCK		18952443	5.8	10'-6 Cm/s	MDCK		2	0	-1.14
Row1830_Row968_Row31462_Row459239_Row459135_Row455803_Row457809	2477396	513584	CHEMBL456814	574.44	Cc1ccccc1NC(=O)Nc1cc(Cl)c(CC(=O)N2C[C@@H](F)C[C@H]2COc2ccc(C(=O)O)cc2)cc1Cl		Bioorg Med Chem	2008	16	23	9991	10000	C28H26Cl2FN3O5		=	5.4	10'-6 cm/s	Papp		Apparent permeability from apical to basolateral side of MDCK cell membrane at 10 uM after 1 hr	Canis lupus familiaris		MDCK		18952443	5.4	10'-6 Cm/s	MDCK		2	0	-1.13
Row1831_Row968_Row31462_Row459240_Row459136_Row455804_Row457810	2477397	513585	CHEMBL456815	557.98	Cc1ccccc1NC(=O)Nc1cc(F)c(CC(=O)N2C[C@@H](F)C[C@H]2COc2ccc(C(=O)O)cc2)cc1Cl		Bioorg Med Chem	2008	16	23	9991	10000	C28H26ClF2N3O5		=	2.8	10'-6 cm/s	Papp		Apparent permeability from apical to basolateral side of MDCK cell membrane at 10 uM after 1 hr	Canis lupus familiaris		MDCK		18952443	2.8	10'-6 Cm/s	MDCK		2	0	-1.18
Row1829_Row968_Row31462_Row459241_Row459137_Row455805_Row457811	2477395	513586	CHEMBL515662	554.02	Cc1cc(NC(=O)Nc2ccccc2C)c(Cl)cc1CC(=O)N1C[C@@H](F)C[C@H]1COc1ccc(C(=O)O)cc1		Bioorg Med Chem	2008	16	23	9991	10000	C29H29ClFN3O5		=	1.8	10'-6 cm/s	Papp		Apparent permeability from apical to basolateral side of MDCK cell membrane at 10 uM after 1 hr	Canis lupus familiaris		MDCK		18952443	1.8	10'-6 Cm/s	MDCK		2	0	-1.12
Row1827_Row968_Row31462_Row459316_Row459212_Row455880_Row457886	2477393	513662	CHEMBL456399	594.85	O=C(Nc1ccccc1Cl)Nc1cc(Cl)c(CC(=O)N2C[C@@H](F)C[C@H]2COc2ccc(C(=O)O)cc2)cc1Cl		Bioorg Med Chem	2008	16	23	9991	10000	C27H23Cl3FN3O5		=	8.9	10'-6 cm/s	Papp		Apparent permeability from apical to basolateral side of MDCK cell membrane at 10 uM after 1 hr	Canis lupus familiaris		MDCK		18952443	8.9	10'-6 Cm/s	MDCK		2	0	-1.09
Row1826_Row968_Row31462_Row459317_Row459213_Row455881_Row457887	2477392	513663	CHEMBL456608	574.44	Cc1cc(NC(=O)Nc2ccccc2Cl)c(Cl)cc1CC(=O)N1C[C@@H](F)C[C@H]1COc1ccc(C(=O)O)cc1		Bioorg Med Chem	2008	16	23	9991	10000	C28H26Cl2FN3O5		=	3.5	10'-6 cm/s	Papp		Apparent permeability from apical to basolateral side of MDCK cell membrane at 10 uM after 1 hr	Canis lupus familiaris		MDCK		18952443	3.5	10'-6 Cm/s	MDCK		2	0	-1.1
Row1825_Row968_Row31462_Row459318_Row459214_Row455882_Row457888	2477391	513664	CHEMBL515819	622.85	O=C(Nc1cc(F)c(CC(=O)N2C[C@@H](F)C[C@H]2COc2ccc(C(=O)O)cc2)cc1Cl)Nc1ccccc1Br		Bioorg Med Chem	2008	16	23	9991	10000	C27H23BrClF2N3O5		=	6.5	10'-6 cm/s	Papp		Apparent permeability from apical to basolateral side of MDCK cell membrane at 10 uM after 1 hr	Canis lupus familiaris		MDCK		18952443	6.5	10'-6 Cm/s	MDCK		2	0	-1.15
Row402	2273984	477612	CHEMBL493757	392.91	O=S(=O)(c1ccc2c(c1)CCNCC2)N1CC(Oc2cccc(Cl)c2)C1	A	Bioorg. Med. Chem. Lett.	2009	19	7	1871	1875	C19H21ClN2O3S	567055	=	12	10'-6 cm/s	Papp	46184	Apparent permeability from apical to basolateral side of MDCK cells expressing mdr1	Canis lupus familiaris		MDCK	Autocuration	19269173	12	10^-6cm/s	MDCK-MDR1					Manually Curated
Row404	2273985	477614	CHEMBL448971	406.94	O=S(=O)(c1ccc2c(c1)CCNCC2)N1CC[C@@H](Oc2ccccc2Cl)C1	A	Bioorg. Med. Chem. Lett.	2009	19	7	1871	1875	C20H23ClN2O3S	567055	=	15	10'-6 cm/s	Papp	46184	Apparent permeability from apical to basolateral side of MDCK cells expressing mdr1	Canis lupus familiaris		MDCK	Autocuration	19269173	15	10^-6cm/s	MDCK-MDR1					Manually Curated
Row406	2273993	477683	CHEMBL493950	330.45	CN(Cc1ccccc1)S(=O)(=O)c1ccc2c(c1)CCNCC2	A	Bioorg. Med. Chem. Lett.	2009	19	7	1871	1875	C18H22N2O2S	567055	=	29	10'-6 cm/s	Papp	46184	Apparent permeability from apical to basolateral side of MDCK cells expressing mdr1	Canis lupus familiaris		MDCK	Autocuration	19269173	29	10^-6cm/s	MDCK-MDR1					Manually Curated
Row408	2273988	477688	CHEMBL492556	372.49	CN(CC1COc2ccccc21)S(=O)(=O)c1ccc2c(c1)CCNCC2	A	Bioorg. Med. Chem. Lett.	2009	19	7	1871	1875	C20H24N2O3S	567055	=	18	10'-6 cm/s	Papp	46184	Apparent permeability from apical to basolateral side of MDCK cells expressing mdr1	Canis lupus familiaris		MDCK	Autocuration	19269173	18	10^-6cm/s	MDCK-MDR1					Manually Curated
Row410	2273986	477692	CHEMBL492301	420.96	O=S(=O)(c1ccc2c(c1)CCNCC2)N1CCC(Oc2ccccc2Cl)CC1	A	Bioorg. Med. Chem. Lett.	2009	19	7	1871	1875	C21H25ClN2O3S	567055	=	15	10'-6 cm/s	Papp	46184	Apparent permeability from apical to basolateral side of MDCK cells expressing mdr1	Canis lupus familiaris		MDCK	Autocuration	19269173	15	10^-6cm/s	MDCK-MDR1					Manually Curated
Row412	2273990	477695	CHEMBL521805	287.38	O=S(=O)(c1ccccc1)c1ccc2c(c1)CCNCC2	A	Bioorg. Med. Chem. Lett.	2009	19	7	1871	1875	C16H17NO2S	567055	=	21	10'-6 cm/s	Papp	46184	Apparent permeability from apical to basolateral side of MDCK cells expressing mdr1	Canis lupus familiaris		MDCK	Autocuration	19269173	21	10^-6cm/s	MDCK-MDR1					Manually Curated
Row403	2273989	477612	CHEMBL493757	392.91	O=S(=O)(c1ccc2c(c1)CCNCC2)N1CC(Oc2cccc(Cl)c2)C1	A	Bioorg. Med. Chem. Lett.	2009	19	7	1871	1875	C19H21ClN2O3S	567056	=	20	10'-6 cm/s	Papp	46184	Apparent permeability from basolateral to apical side of MDCK cells expressing mdr1	Canis lupus familiaris		MDCK	Autocuration	19269173	20	10^-6cm/s	removed					Manually Curated
Row405	2273996	477614	CHEMBL448971	406.94	O=S(=O)(c1ccc2c(c1)CCNCC2)N1CC[C@@H](Oc2ccccc2Cl)C1	A	Bioorg. Med. Chem. Lett.	2009	19	7	1871	1875	C20H23ClN2O3S	567056	=	34	10'-6 cm/s	Papp	46184	Apparent permeability from basolateral to apical side of MDCK cells expressing mdr1	Canis lupus familiaris		MDCK	Autocuration	19269173	34	10^-6cm/s	removed					Manually Curated
Row407	2273994	477683	CHEMBL493950	330.45	CN(Cc1ccccc1)S(=O)(=O)c1ccc2c(c1)CCNCC2	A	Bioorg. Med. Chem. Lett.	2009	19	7	1871	1875	C18H22N2O2S	567056	=	33	10'-6 cm/s	Papp	46184	Apparent permeability from basolateral to apical side of MDCK cells expressing mdr1	Canis lupus familiaris		MDCK	Autocuration	19269173	33	10^-6cm/s	removed					Manually Curated
Row409	2273995	477688	CHEMBL492556	372.49	CN(CC1COc2ccccc21)S(=O)(=O)c1ccc2c(c1)CCNCC2	A	Bioorg. Med. Chem. Lett.	2009	19	7	1871	1875	C20H24N2O3S	567056	=	34	10'-6 cm/s	Papp	46184	Apparent permeability from basolateral to apical side of MDCK cells expressing mdr1	Canis lupus familiaris		MDCK	Autocuration	19269173	34	10^-6cm/s	removed					Manually Curated
Row411	2273992	477692	CHEMBL492301	420.96	O=S(=O)(c1ccc2c(c1)CCNCC2)N1CCC(Oc2ccccc2Cl)CC1	A	Bioorg. Med. Chem. Lett.	2009	19	7	1871	1875	C21H25ClN2O3S	567056	=	26	10'-6 cm/s	Papp	46184	Apparent permeability from basolateral to apical side of MDCK cells expressing mdr1	Canis lupus familiaris		MDCK	Autocuration	19269173	26	10^-6cm/s	removed					Manually Curated
Row413	2273991	477695	CHEMBL521805	287.38	O=S(=O)(c1ccccc1)c1ccc2c(c1)CCNCC2	A	Bioorg. Med. Chem. Lett.	2009	19	7	1871	1875	C16H17NO2S	567056	=	25	10'-6 cm/s	Papp	46184	Apparent permeability from basolateral to apical side of MDCK cells expressing mdr1	Canis lupus familiaris		MDCK	Autocuration	19269173	25	10^-6cm/s	removed					Manually Curated
Row415	2515675	459212	CHEMBL472992	366.42	O=C([C@@H]1C[C@H](N2CCN(c3ncccn3)CC2)CN1)N1C[C@@H](F)[C@H](F)C1	A	Bioorg. Med. Chem. Lett.	2009	19	7	1991	1995	C17H24F2N6O	499522	=	15.6	10'-6 cm/s	Papp	47179	Apparent permeability from apical to basolateral side in MDCK cells	Canis lupus familiaris		MDCK	Autocuration	19275964	15.6	10^-6cm/s	MDCK					Manually Curated
Row417	2515676	459213	CHEMBL515869	402.4	O=C([C@@H]1C[C@H](N2CCN(c3ncccn3)CC2)CN1)N1CC(F)(F)C(F)(F)C1	A	Bioorg. Med. Chem. Lett.	2009	19	7	1991	1995	C17H22F4N6O	499522	=	23	10'-6 cm/s	Papp	47179	Apparent permeability from apical to basolateral side in MDCK cells	Canis lupus familiaris		MDCK	Autocuration	19275964	23	10^-6cm/s	MDCK					Manually Curated
Row419	2515677	459214	CHEMBL472993	316.41	O=C([C@@H]1C[C@H](N2CCN(c3ncccn3)CC2)CN1)N1CCC1	A	Bioorg. Med. Chem. Lett.	2009	19	7	1991	1995	C16H24N6O	499522	=	2.7	10'-6 cm/s	Papp	47179	Apparent permeability from apical to basolateral side in MDCK cells	Canis lupus familiaris		MDCK	Autocuration	19275964	2.7	10^-6cm/s	MDCK					Manually Curated
Row421	2515678	459215	CHEMBL473188	334.4	O=C([C@@H]1C[C@H](N2CCN(c3ncccn3)CC2)CN1)N1CC(F)C1	A	Bioorg. Med. Chem. Lett.	2009	19	7	1991	1995	C16H23FN6O	499522	=	12.8	10'-6 cm/s	Papp	47179	Apparent permeability from apical to basolateral side in MDCK cells	Canis lupus familiaris		MDCK	Autocuration	19275964	12.8	10^-6cm/s	MDCK					Manually Curated
Row423	2515662	460015	CHEMBL475246	405.45	O=C([C@@H]1C[C@H](N2CCN(c3noc4ccccc34)CC2)CN1)N1CCC(F)(F)C1	A	Bioorg. Med. Chem. Lett.	2009	19	7	1991	1995	C20H25F2N5O2	499522	=	18.6	10'-6 cm/s	Papp	47179	Apparent permeability from apical to basolateral side in MDCK cells	Canis lupus familiaris		MDCK	Autocuration	19275964	18.6	10^-6cm/s	MDCK					Manually Curated
Row425	2515667	460084	CHEMBL474409	366.42	O=C([C@@H]1C[C@H](N2CCN(c3cnccn3)CC2)CN1)N1CCC(F)(F)C1	A	Bioorg. Med. Chem. Lett.	2009	19	7	1991	1995	C17H24F2N6O	499522	=	9.4	10'-6 cm/s	Papp	47179	Apparent permeability from apical to basolateral side in MDCK cells	Canis lupus familiaris		MDCK	Autocuration	19275964	9.4	10^-6cm/s	MDCK					Manually Curated
Row427	2515668	460085	CHEMBL474410	433.43	O=C([C@@H]1C[C@H](N2CCN(c3ccc(C(F)(F)F)cn3)CC2)CN1)N1CCC(F)(F)C1	A	Bioorg. Med. Chem. Lett.	2009	19	7	1991	1995	C19H24F5N5O	499522	=	16.3	10'-6 cm/s	Papp	47179	Apparent permeability from apical to basolateral side in MDCK cells	Canis lupus familiaris		MDCK	Autocuration	19275964	16.3	10^-6cm/s	MDCK					Manually Curated
Row429	2515669	460086	CHEMBL514011	390.44	N#Cc1cccnc1N1CCN([C@@H]2CN[C@H](C(=O)N3CCC(F)(F)C3)C2)CC1	A	Bioorg. Med. Chem. Lett.	2009	19	7	1991	1995	C19H24F2N6O	499522	=	10.4	10'-6 cm/s	Papp	47179	Apparent permeability from apical to basolateral side in MDCK cells	Canis lupus familiaris		MDCK	Autocuration	19275964	10.4	10^-6cm/s	MDCK					Manually Curated
Row432	2515671	460151	CHEMBL473418	330.44	O=C([C@@H]1C[C@H](N2CCN(c3ncccn3)CC2)CN1)N1CCCC1	A	Bioorg. Med. Chem. Lett.	2009	19	7	1991	1995	C17H26N6O	499522	=	5.7	10'-6 cm/s	Papp	47179	Apparent permeability from apical to basolateral side in MDCK cells	Canis lupus familiaris		MDCK	Autocuration	19275964	5.7	10^-6cm/s	MDCK					Manually Curated
Row434	2515672	460152	CHEMBL473419	348.43	O=C([C@@H]1C[C@H](N2CCN(c3ncccn3)CC2)CN1)N1CC[C@@H](F)C1	A	Bioorg. Med. Chem. Lett.	2009	19	7	1991	1995	C17H25FN6O	499522	=	11.6	10'-6 cm/s	Papp	47179	Apparent permeability from apical to basolateral side in MDCK cells	Canis lupus familiaris		MDCK	Autocuration	19275964	11.6	10^-6cm/s	MDCK					Manually Curated
Row436	2515673	460153	CHEMBL514623	348.43	O=C([C@@H]1C[C@H](N2CCN(c3ncccn3)CC2)CN1)N1CC[C@H](F)C1	A	Bioorg. Med. Chem. Lett.	2009	19	7	1991	1995	C17H25FN6O	499522	=	8.5	10'-6 cm/s	Papp	47179	Apparent permeability from apical to basolateral side in MDCK cells	Canis lupus familiaris		MDCK	Autocuration	19275964	8.5	10^-6cm/s	MDCK					Manually Curated
Row438	2515674	460154	CHEMBL474421	366.42	O=C([C@@H]1C[C@H](N2CCN(c3ncccn3)CC2)CN1)N1C[C@H](F)[C@H](F)C1	A	Bioorg. Med. Chem. Lett.	2009	19	7	1991	1995	C17H24F2N6O	499522	=	3.7	10'-6 cm/s	Papp	47179	Apparent permeability from apical to basolateral side in MDCK cells	Canis lupus familiaris		MDCK	Autocuration	19275964	3.7	10^-6cm/s	MDCK					Manually Curated
Row1913_Row828_Row33888_Row409263_Row409159_Row405968_Row407838	2515675	459212	CHEMBL472992	366.42	O=C([C@@H]1C[C@H](N2CCN(c3ncccn3)CC2)CN1)N1C[C@@H](F)[C@H](F)C1		Bioorg Med Chem Lett	2009	19	7	1991	1995	C17H24F2N6O		=	15.6	10'-6 cm/s	Papp		Apparent permeability from apical to basolateral side in MDCK cells	Canis lupus familiaris		MDCK		19275964	15.6	10'-6 Cm/s	MDCK		2	0	-1.09
Row1914_Row828_Row33888_Row409264_Row409160_Row405969_Row407839	2515676	459213	CHEMBL515869	402.4	O=C([C@@H]1C[C@H](N2CCN(c3ncccn3)CC2)CN1)N1CC(F)(F)C(F)(F)C1		Bioorg Med Chem Lett	2009	19	7	1991	1995	C17H22F4N6O		=	23	10'-6 cm/s	Papp		Apparent permeability from apical to basolateral side in MDCK cells	Canis lupus familiaris		MDCK		19275964	23	10'-6 Cm/s	MDCK		2	0	-0.89
Row1915_Row828_Row33888_Row409265_Row409161_Row405970_Row407840	2515677	459214	CHEMBL472993	316.41	O=C([C@@H]1C[C@H](N2CCN(c3ncccn3)CC2)CN1)N1CCC1		Bioorg Med Chem Lett	2009	19	7	1991	1995	C16H24N6O		=	2.7	10'-6 cm/s	Papp		Apparent permeability from apical to basolateral side in MDCK cells	Canis lupus familiaris		MDCK		19275964	2.7	10'-6 Cm/s	MDCK		2	0	-1.28
Row1916_Row828_Row33888_Row409266_Row409162_Row405971_Row407841	2515678	459215	CHEMBL473188	334.4	O=C([C@@H]1C[C@H](N2CCN(c3ncccn3)CC2)CN1)N1CC(F)C1		Bioorg Med Chem Lett	2009	19	7	1991	1995	C16H23FN6O		=	12.8	10'-6 cm/s	Papp		Apparent permeability from apical to basolateral side in MDCK cells	Canis lupus familiaris		MDCK		19275964	12.8	10'-6 Cm/s	MDCK		2	0	-1.23
Row1900_Row828_Row33888_Row410053_Row409949_Row406758_Row408628	2515661	460014	CHEMBL515387	366.42	O=C([C@@H]1C[C@H](N2CCN(c3ncccn3)CC2)CN1)N1CCC(F)(F)C1		Bioorg Med Chem Lett	2009	19	7	1991	1995	C17H24F2N6O		=	13	uM	Papp		Apparent permeability from apical to basolateral side in MDCK cells	Canis lupus familiaris		MDCK		19275964	13	Um	MDCK		2	0	-1.04
Row1901_Row828_Row33888_Row410054_Row409950_Row406759_Row408629	2515662	460015	CHEMBL475246	405.45	O=C([C@@H]1C[C@H](N2CCN(c3noc4ccccc34)CC2)CN1)N1CCC(F)(F)C1		Bioorg Med Chem Lett	2009	19	7	1991	1995	C20H25F2N5O2		=	18.6	10'-6 cm/s	Papp		Apparent permeability from apical to basolateral side in MDCK cells	Canis lupus familiaris		MDCK		19275964	18.6	10'-6 Cm/s	MDCK		2	0	-0.8
Row1905_Row828_Row33888_Row410123_Row410019_Row406828_Row408698	2515667	460084	CHEMBL474409	366.42	O=C([C@@H]1C[C@H](N2CCN(c3cnccn3)CC2)CN1)N1CCC(F)(F)C1		Bioorg Med Chem Lett	2009	19	7	1991	1995	C17H24F2N6O		=	9.4	10'-6 cm/s	Papp		Apparent permeability from apical to basolateral side in MDCK cells	Canis lupus familiaris		MDCK		19275964	9.4	10'-6 Cm/s	MDCK		2	0	-1.2
Row1906_Row828_Row33888_Row410124_Row410020_Row406829_Row408699	2515668	460085	CHEMBL474410	433.43	O=C([C@@H]1C[C@H](N2CCN(c3ccc(C(F)(F)F)cn3)CC2)CN1)N1CCC(F)(F)C1		Bioorg Med Chem Lett	2009	19	7	1991	1995	C19H24F5N5O		=	16.3	10'-6 cm/s	Papp		Apparent permeability from apical to basolateral side in MDCK cells	Canis lupus familiaris		MDCK		19275964	16.3	10'-6 Cm/s	MDCK		2	0	-1.36
Row1907_Row828_Row33888_Row410125_Row410021_Row406830_Row408700	2515669	460086	CHEMBL514011	390.44	N#Cc1cccnc1N1CCN([C@@H]2CN[C@H](C(=O)N3CCC(F)(F)C3)C2)CC1		Bioorg Med Chem Lett	2009	19	7	1991	1995	C19H24F2N6O		=	10.4	10'-6 cm/s	Papp		Apparent permeability from apical to basolateral side in MDCK cells	Canis lupus familiaris		MDCK		19275964	10.4	10'-6 Cm/s	MDCK		2	0	-1.25
Row1909_Row828_Row33888_Row410189_Row410085_Row406894_Row408764	2515671	460151	CHEMBL473418	330.44	O=C([C@@H]1C[C@H](N2CCN(c3ncccn3)CC2)CN1)N1CCCC1		Bioorg Med Chem Lett	2009	19	7	1991	1995	C17H26N6O		=	5.7	10'-6 cm/s	Papp		Apparent permeability from apical to basolateral side in MDCK cells	Canis lupus familiaris		MDCK		19275964	5.7	10'-6 Cm/s	MDCK		2	0	-1.21
Row1910_Row828_Row33888_Row410190_Row410086_Row406895_Row408765	2515672	460152	CHEMBL473419	348.43	O=C([C@@H]1C[C@H](N2CCN(c3ncccn3)CC2)CN1)N1CC[C@@H](F)C1		Bioorg Med Chem Lett	2009	19	7	1991	1995	C17H25FN6O		=	11.6	10'-6 cm/s	Papp		Apparent permeability from apical to basolateral side in MDCK cells	Canis lupus familiaris		MDCK		19275964	11.6	10'-6 Cm/s	MDCK		2	0	-1.3
Row1911_Row828_Row33888_Row410191_Row410087_Row406896_Row408766	2515673	460153	CHEMBL514623	348.43	O=C([C@@H]1C[C@H](N2CCN(c3ncccn3)CC2)CN1)N1CC[C@H](F)C1		Bioorg Med Chem Lett	2009	19	7	1991	1995	C17H25FN6O		=	8.5	10'-6 cm/s	Papp		Apparent permeability from apical to basolateral side in MDCK cells	Canis lupus familiaris		MDCK		19275964	8.5	10'-6 Cm/s	MDCK		2	0	-1.3
Row1912_Row828_Row33888_Row410192_Row410088_Row406897_Row408767	2515674	460154	CHEMBL474421	366.42	O=C([C@@H]1C[C@H](N2CCN(c3ncccn3)CC2)CN1)N1C[C@@H](F)[C@@H](F)C1		Bioorg Med Chem Lett	2009	19	7	1991	1995	C17H24F2N6O		=	3.7	10'-6 cm/s	Papp		Apparent permeability from apical to basolateral side in MDCK cells	Canis lupus familiaris		MDCK		19275964	3.7	10'-6 Cm/s	MDCK		2	0	-1.09
Row414	2515599	459212	CHEMBL472992	366.42	O=C([C@@H]1C[C@H](N2CCN(c3ncccn3)CC2)CN1)N1C[C@@H](F)[C@H](F)C1	A	Bioorg. Med. Chem. Lett.	2009	19	7	1991	1995	C17H24F2N6O	499521	=	9.4	10'-6 cm/s	Papp	47179	Apparent permeability from basolateral to apical side in MDCK cells	Canis lupus familiaris		MDCK	Autocuration	19275964	9.4	10^-6cm/s	removed					Manually Curated
Row416	2515598	459213	CHEMBL515869	402.4	O=C([C@@H]1C[C@H](N2CCN(c3ncccn3)CC2)CN1)N1CC(F)(F)C(F)(F)C1	A	Bioorg. Med. Chem. Lett.	2009	19	7	1991	1995	C17H22F4N6O	499521	=	11.5	10'-6 cm/s	Papp	47179	Apparent permeability from basolateral to apical side in MDCK cells	Canis lupus familiaris		MDCK	Autocuration	19275964	11.5	10^-6cm/s	removed					Manually Curated
Row418	2515597	459214	CHEMBL472993	316.41	O=C([C@@H]1C[C@H](N2CCN(c3ncccn3)CC2)CN1)N1CCC1	A	Bioorg. Med. Chem. Lett.	2009	19	7	1991	1995	C16H24N6O	499521	=	2.4	10'-6 cm/s	Papp	47179	Apparent permeability from basolateral to apical side in MDCK cells	Canis lupus familiaris		MDCK	Autocuration	19275964	2.4	10^-6cm/s	removed					Manually Curated
Row420	2515596	459215	CHEMBL473188	334.4	O=C([C@@H]1C[C@H](N2CCN(c3ncccn3)CC2)CN1)N1CC(F)C1	A	Bioorg. Med. Chem. Lett.	2009	19	7	1991	1995	C16H23FN6O	499521	=	6.4	10'-6 cm/s	Papp	47179	Apparent permeability from basolateral to apical side in MDCK cells	Canis lupus familiaris		MDCK	Autocuration	19275964	6.4	10^-6cm/s	removed					Manually Curated
Row422	2516356	460014	CHEMBL515387	366.42	O=C([C@@H]1C[C@H](N2CCN(c3ncccn3)CC2)CN1)N1CCC(F)(F)C1	A	Bioorg. Med. Chem. Lett.	2009	19	7	1991	1995	C17H24F2N6O	499521	=	11	10'-6 cm/s	Papp	47179	Apparent permeability from basolateral to apical side in MDCK cells	Canis lupus familiaris		MDCK	Autocuration	19275964	11	10^-6cm/s	removed					Manually Curated
Row424	2516357	460015	CHEMBL475246	405.45	O=C([C@@H]1C[C@H](N2CCN(c3noc4ccccc34)CC2)CN1)N1CCC(F)(F)C1	A	Bioorg. Med. Chem. Lett.	2009	19	7	1991	1995	C20H25F2N5O2	499521	=	11.2	10'-6 cm/s	Papp	47179	Apparent permeability from basolateral to apical side in MDCK cells	Canis lupus familiaris		MDCK	Autocuration	19275964	11.2	10^-6cm/s	removed					Manually Curated
Row426	2516361	460084	CHEMBL474409	366.42	O=C([C@@H]1C[C@H](N2CCN(c3cnccn3)CC2)CN1)N1CCC(F)(F)C1	A	Bioorg. Med. Chem. Lett.	2009	19	7	1991	1995	C17H24F2N6O	499521	=	10.4	10'-6 cm/s	Papp	47179	Apparent permeability from basolateral to apical side in MDCK cells	Canis lupus familiaris		MDCK	Autocuration	19275964	10.4	10^-6cm/s	removed					Manually Curated
Row428	2516362	460085	CHEMBL474410	433.43	O=C([C@@H]1C[C@H](N2CCN(c3ccc(C(F)(F)F)cn3)CC2)CN1)N1CCC(F)(F)C1	A	Bioorg. Med. Chem. Lett.	2009	19	7	1991	1995	C19H24F5N5O	499521	=	11.4	10'-6 cm/s	Papp	47179	Apparent permeability from basolateral to apical side in MDCK cells	Canis lupus familiaris		MDCK	Autocuration	19275964	11.4	10^-6cm/s	removed					Manually Curated
Row430	2516363	460086	CHEMBL514011	390.44	N#Cc1cccnc1N1CCN([C@@H]2CN[C@H](C(=O)N3CCC(F)(F)C3)C2)CC1	A	Bioorg. Med. Chem. Lett.	2009	19	7	1991	1995	C19H24F2N6O	499521	=	13.5	10'-6 cm/s	Papp	47179	Apparent permeability from basolateral to apical side in MDCK cells	Canis lupus familiaris		MDCK	Autocuration	19275964	13.5	10^-6cm/s	removed					Manually Curated
Row431	2515604	460151	CHEMBL473418	330.44	O=C([C@@H]1C[C@H](N2CCN(c3ncccn3)CC2)CN1)N1CCCC1	A	Bioorg. Med. Chem. Lett.	2009	19	7	1991	1995	C17H26N6O	499521	=	7.4	10'-6 cm/s	Papp	47179	Apparent permeability from basolateral to apical side in MDCK cells	Canis lupus familiaris		MDCK	Autocuration	19275964	7.4	10^-6cm/s	removed					Manually Curated
Row433	2515601	460152	CHEMBL473419	348.43	O=C([C@@H]1C[C@H](N2CCN(c3ncccn3)CC2)CN1)N1CC[C@@H](F)C1	A	Bioorg. Med. Chem. Lett.	2009	19	7	1991	1995	C17H25FN6O	499521	=	7	10'-6 cm/s	Papp	47179	Apparent permeability from basolateral to apical side in MDCK cells	Canis lupus familiaris		MDCK	Autocuration	19275964	7	10^-6cm/s	removed					Manually Curated
Row435	2515602	460153	CHEMBL514623	348.43	O=C([C@@H]1C[C@H](N2CCN(c3ncccn3)CC2)CN1)N1CC[C@H](F)C1	A	Bioorg. Med. Chem. Lett.	2009	19	7	1991	1995	C17H25FN6O	499521	=	6	10'-6 cm/s	Papp	47179	Apparent permeability from basolateral to apical side in MDCK cells	Canis lupus familiaris		MDCK	Autocuration	19275964	6	10^-6cm/s	removed					Manually Curated
Row437	2515600	460154	CHEMBL474421	366.42	O=C([C@@H]1C[C@H](N2CCN(c3ncccn3)CC2)CN1)N1C[C@H](F)[C@H](F)C1	A	Bioorg. Med. Chem. Lett.	2009	19	7	1991	1995	C17H24F2N6O	499521	=	6.7	10'-6 cm/s	Papp	47179	Apparent permeability from basolateral to apical side in MDCK cells	Canis lupus familiaris		MDCK	Autocuration	19275964	6.7	10^-6cm/s	removed					Manually Curated
Row439	2521687	480095	CHEMBL512790	302.76	CC(C)c1n[nH]c2c(=O)[nH]c(Cc3cccc(Cl)c3)nc12	A	Bioorg. Med. Chem. Lett.	2009	19	9	2537	2541	C15H15ClN4O	500711	=	17	10'-6 cm/s	Papp	47203	Apparent permeability across MDCK cells	Canis lupus familiaris		MDCK	Autocuration	19339180	17	10^-6cm/s	MDCK					Manually Curated
Row440	2521690	480096	CHEMBL467282	352.32	CC(C)c1n[nH]c2c(=O)[nH]c(Cc3ccccc3OC(F)(F)F)nc12	A	Bioorg. Med. Chem. Lett.	2009	19	9	2537	2541	C16H15F3N4O2	500711	=	10.8	10'-6 cm/s	Papp	47203	Apparent permeability across MDCK cells	Canis lupus familiaris		MDCK	Autocuration	19339180	10.8	10^-6cm/s	MDCK					Manually Curated
Row441	2521688	480167	CHEMBL466068	397.48	CC(C)c1n[nH]c2c(=O)[nH]c(Cc3ccccc3OCCN3CCOCC3)nc12	A	Bioorg. Med. Chem. Lett.	2009	19	9	2537	2541	C21H27N5O3	500711	=	15	10'-6 cm/s	Papp	47203	Apparent permeability across MDCK cells	Canis lupus familiaris		MDCK	Autocuration	19339180	15	10^-6cm/s	MDCK					Manually Curated
Row442	2521686	480168	CHEMBL466474	411.51	CC(C)c1nn(C)c2c(=O)[nH]c(Cc3ccccc3OCCN3CCOCC3)nc12	A	Bioorg. Med. Chem. Lett.	2009	19	9	2537	2541	C22H29N5O3	500711	=	34	10'-6 cm/s	Papp	47203	Apparent permeability across MDCK cells	Canis lupus familiaris		MDCK	Autocuration	19339180	34	10^-6cm/s	MDCK					Manually Curated
Row443	2521695	480169	CHEMBL513129	403.53	CC(C)c1n[nH]c2c(=O)[nH]c(C[C@@H]3CCCC[C@H]3OCCN3CCOCC3)nc12	A	Bioorg. Med. Chem. Lett.	2009	19	9	2537	2541	C21H33N5O3	500711	=	6.3	10'-6 cm/s	Papp	47203	Apparent permeability across MDCK cells	Canis lupus familiaris		MDCK	Autocuration	19339180	6.3	10^-6cm/s	MDCK					Manually Curated
Row444	2521715	480170	CHEMBL466475	400.53	CC(C)c1n[nH]c2c(=O)[nH]c(C[C@@H]3CCCC[C@H]3NC(=O)CN3CCCC3)nc12	A	Bioorg. Med. Chem. Lett.	2009	19	9	2537	2541	C21H32N6O2	500711	=	0.5	10'-6 cm/s	Papp	47203	Apparent permeability across MDCK cells	Canis lupus familiaris		MDCK	Autocuration	19339180	0.5	10^-6cm/s	MDCK					Manually Curated
Row445	2521711	480235	CHEMBL466680	415.54	CC(C)c1n[nH]c2c(=O)[nH]c(C[C@@H]3CCCC[C@H]3NC(=O)CC3CCOCC3)nc12	A	Bioorg. Med. Chem. Lett.	2009	19	9	2537	2541	C22H33N5O3	500711	=	0.75	10'-6 cm/s	Papp	47203	Apparent permeability across MDCK cells	Canis lupus familiaris		MDCK	Autocuration	19339180	0.75	10^-6cm/s	MDCK					Manually Curated
Row446	2521712	480236	CHEMBL466480	459.6	CC(C)c1n[nH]c2c(=O)[nH]c(C[C@@H]3CCCC[C@H]3NC(=O)NCCCN3CCOCC3)nc12	A	Bioorg. Med. Chem. Lett.	2009	19	9	2537	2541	C23H37N7O3	500711	=	0.7	10'-6 cm/s	Papp	47203	Apparent permeability across MDCK cells	Canis lupus familiaris		MDCK	Autocuration	19339180	0.7	10^-6cm/s	MDCK					Manually Curated
Row447	2521705	480237	CHEMBL513304	381.48	Cc1ccc(N[C@@H]2CCCC[C@H]2Cc2nc3c(C(C)C)n[nH]c3c(=O)[nH]2)nn1	A	Bioorg. Med. Chem. Lett.	2009	19	9	2537	2541	C20H27N7O	500711	=	1.7	10'-6 cm/s	Papp	47203	Apparent permeability across MDCK cells	Canis lupus familiaris		MDCK	Autocuration	19339180	1.7	10^-6cm/s	MDCK					Manually Curated
Row448	2521689	480238	CHEMBL466481	367.46	CC(C)c1n[nH]c2c(=O)[nH]c(C[C@@H]3CCCC[C@H]3Nc3ncccn3)nc12	A	Bioorg. Med. Chem. Lett.	2009	19	9	2537	2541	C19H25N7O	500711	=	13	10'-6 cm/s	Papp	47203	Apparent permeability across MDCK cells	Canis lupus familiaris		MDCK	Autocuration	19339180	13	10^-6cm/s	MDCK					Manually Curated
Row513	2640443	475702	CHEMBL481322	262.74	COCc1c(Cl)ccc2c1CC[C@H]2c1ncc[nH]1	A	Bioorg. Med. Chem. Lett.	2009	19	11	3113	3117	C14H15ClN2O	500052	=	40	10'-6 cm/s	Papp	46724	Apparent permeability from apical to basolateral side of MDCK cells expressing MDR1	Canis lupus familiaris		MDCK	Autocuration	19414260	40	10^-6cm/s	MDCK					Manually Curated
Row515	2640444	479131	CHEMBL466046	209.25	N#Cc1ccccc1[C@@H]1Cc2nccn2C1	A	Bioorg. Med. Chem. Lett.	2009	19	11	3113	3117	C13H11N3	500052	=	35	10'-6 cm/s	Papp	46724	Apparent permeability from apical to basolateral side of MDCK cells expressing MDR1	Canis lupus familiaris		MDCK	Autocuration	19414260	35	10^-6cm/s	MDCK					Manually Curated
Row517	2640450	479224	CHEMBL468711	261.33	c1cncc(-c2ccccc2[C@@H]2Cc3nccn3C2)c1	A	Bioorg. Med. Chem. Lett.	2009	19	11	3113	3117	C17H15N3	500052	=	44	10'-6 cm/s	Papp	46724	Apparent permeability from apical to basolateral side of MDCK cells expressing MDR1	Canis lupus familiaris		MDCK	Autocuration	19414260	44	10^-6cm/s	MDCK					Manually Curated
Row519	2640454	479287	CHEMBL513871	353.45	CS(=O)(=O)Nc1cccc(-c2ccccc2[C@@H]2Cc3nccn3C2)c1	A	Bioorg. Med. Chem. Lett.	2009	19	11	3113	3117	C19H19N3O2S	500052	=	11	10'-6 cm/s	Papp	46724	Apparent permeability from apical to basolateral side of MDCK cells expressing MDR1	Canis lupus familiaris		MDCK	Autocuration	19414260	11	10^-6cm/s	MDCK					Manually Curated
Row521	2640456	479289	CHEMBL466012	317.39	CNC(=O)c1cccc(-c2ccccc2[C@@H]2Cc3nccn3C2)c1	A	Bioorg. Med. Chem. Lett.	2009	19	11	3113	3117	C20H19N3O	500052	=	16	10'-6 cm/s	Papp	46724	Apparent permeability from apical to basolateral side of MDCK cells expressing MDR1	Canis lupus familiaris		MDCK	Autocuration	19414260	16	10^-6cm/s	MDCK					Manually Curated
Row523	2640458	479291	CHEMBL506744	280.31	Fc1ccc(-c2cncnc2)c(C2Cc3nccn3C2)c1	A	Bioorg. Med. Chem. Lett.	2009	19	11	3113	3117	C16H13FN4	500052	=	34	10'-6 cm/s	Papp	46724	Apparent permeability from apical to basolateral side of MDCK cells expressing MDR1	Canis lupus familiaris		MDCK	Autocuration	19414260	34	10^-6cm/s	MDCK					Manually Curated
Row514	2640466	475702	CHEMBL481322	262.74	COCc1c(Cl)ccc2c1CC[C@H]2c1ncc[nH]1	A	Bioorg. Med. Chem. Lett.	2009	19	11	3113	3117	C14H15ClN2O	500053	=	36	10'-6 cm/s	Papp	46724	Apparent permeability from basolateral to apical side of MDCK cells expressing MDR1	Canis lupus familiaris		MDCK	Autocuration	19414260	36	10^-6cm/s	removed					Manually Curated
Row516	2640467	479131	CHEMBL466046	209.25	N#Cc1ccccc1[C@@H]1Cc2nccn2C1	A	Bioorg. Med. Chem. Lett.	2009	19	11	3113	3117	C13H11N3	500053	=	41	10'-6 cm/s	Papp	46724	Apparent permeability from basolateral to apical side of MDCK cells expressing MDR1	Canis lupus familiaris		MDCK	Autocuration	19414260	41	10^-6cm/s	removed					Manually Curated
Row518	2640473	479224	CHEMBL468711	261.33	c1cncc(-c2ccccc2[C@@H]2Cc3nccn3C2)c1	A	Bioorg. Med. Chem. Lett.	2009	19	11	3113	3117	C17H15N3	500053	=	47	10'-6 cm/s	Papp	46724	Apparent permeability from basolateral to apical side of MDCK cells expressing MDR1	Canis lupus familiaris		MDCK	Autocuration	19414260	47	10^-6cm/s	removed					Manually Curated
Row520	2640477	479287	CHEMBL513871	353.45	CS(=O)(=O)Nc1cccc(-c2ccccc2[C@@H]2Cc3nccn3C2)c1	A	Bioorg. Med. Chem. Lett.	2009	19	11	3113	3117	C19H19N3O2S	500053	=	46	10'-6 cm/s	Papp	46724	Apparent permeability from basolateral to apical side of MDCK cells expressing MDR1	Canis lupus familiaris		MDCK	Autocuration	19414260	46	10^-6cm/s	removed					Manually Curated
Row522	2640479	479289	CHEMBL466012	317.39	CNC(=O)c1cccc(-c2ccccc2[C@@H]2Cc3nccn3C2)c1	A	Bioorg. Med. Chem. Lett.	2009	19	11	3113	3117	C20H19N3O	500053	=	42	10'-6 cm/s	Papp	46724	Apparent permeability from basolateral to apical side of MDCK cells expressing MDR1	Canis lupus familiaris		MDCK	Autocuration	19414260	42	10^-6cm/s	removed					Manually Curated
Row524	2640481	479291	CHEMBL506744	280.31	Fc1ccc(-c2cncnc2)c(C2Cc3nccn3C2)c1	A	Bioorg. Med. Chem. Lett.	2009	19	11	3113	3117	C16H13FN4	500053	=	39	10'-6 cm/s	Papp	46724	Apparent permeability from basolateral to apical side of MDCK cells expressing MDR1	Canis lupus familiaris		MDCK	Autocuration	19414260	39	10^-6cm/s	removed					Manually Curated
Row525	6221512	452650	CHEMBL472212	506.51	CN(c1ccccc1CNc1nc(Nc2ccc3c(c2)CC(=O)N3)ncc1C(F)(F)F)S(C)(=O)=O	A	Bioorg. Med. Chem. Lett.	2009	19	12	3253	3258	C22H21F3N6O3S	749788	=	9.2	10'-6 cm/s	Papp	57853	Apparent permeability from apical to basolateral side of MDCK cells	Canis lupus familiaris		MDCK	Autocuration	19428251	9.2	10^-6cm/s	MDCK					Manually Curated
Row526	6221513	453009	CHEMBL519418	443.5	CN(C)[C@@H]1CCC[C@H]1Nc1nc(Nc2ccc(S(C)(=O)=O)cc2)ncc1C(F)(F)F	A	Bioorg. Med. Chem. Lett.	2009	19	12	3253	3258	C19H24F3N5O2S	749788	=	9.5	10'-6 cm/s	Papp	57853	Apparent permeability from apical to basolateral side of MDCK cells	Canis lupus familiaris		MDCK	Autocuration	19428251	9.5	10^-6cm/s	MDCK					Manually Curated
Row527	6221514	453084	CHEMBL509485	458.51	CNS(=O)(=O)c1ccc(Nc2ncc(C(F)(F)F)c(N[C@@H]3CCC[C@H]3N(C)C)n2)cc1	A	Bioorg. Med. Chem. Lett.	2009	19	12	3253	3258	C19H25F3N6O2S	749788	=	5.3	10'-6 cm/s	Papp	57853	Apparent permeability from apical to basolateral side of MDCK cells	Canis lupus familiaris		MDCK	Autocuration	19428251	5.3	10^-6cm/s	MDCK					Manually Curated
Row528	6221515	1150508	CHEMBL1783837	484.55	CN(C)[C@@H]1CCC[C@H]1Nc1nc(Nc2ccc(S(=O)(=O)NC3CC3)cc2)ncc1C(F)(F)F	A	Bioorg. Med. Chem. Lett.	2009	19	12	3253	3258	C21H27F3N6O2S	749788	=	4.8	10'-6 cm/s	Papp	57853	Apparent permeability from apical to basolateral side of MDCK cells	Canis lupus familiaris		MDCK	Autocuration	19428251	4.8	10^-6cm/s	MDCK					Manually Curated
Row529	6221516	1341412	CHEMBL2029180	456.54	CN=[S+](C)([O-])c1ccc(Nc2ncc(C(F)(F)F)c(N[C@@H]3CCC[C@H]3N(C)C)n2)cc1	A	Bioorg. Med. Chem. Lett.	2009	19	12	3253	3258	C20H27F3N6OS	749788	=	4.4	10'-6 cm/s	Papp	57853	Apparent permeability from apical to basolateral side of MDCK cells	Canis lupus familiaris		MDCK	Autocuration	19428251	4.4	10^-6cm/s	MDCK					Manually Curated
Row530	6221520	1341412	CHEMBL2029180	456.54	CN=[S+](C)([O-])c1ccc(Nc2ncc(C(F)(F)F)c(N[C@@H]3CCC[C@H]3N(C)C)n2)cc1	A	Bioorg. Med. Chem. Lett.	2009	19	12	3253	3258	C20H27F3N6OS	749788	=	5.1	10'-6 cm/s	Papp	57853	Apparent permeability from apical to basolateral side of MDCK cells	Canis lupus familiaris		MDCK	Autocuration	19428251	5.1	10^-6cm/s	MDCK					Manually Curated
Row531	6221523	1341412	CHEMBL2029180	456.54	CN=[S+](C)([O-])c1ccc(Nc2ncc(C(F)(F)F)c(N[C@@H]3CCC[C@H]3N(C)C)n2)cc1	A	Bioorg. Med. Chem. Lett.	2009	19	12	3253	3258	C20H27F3N6OS	749788	=	5.7	10'-6 cm/s	Papp	57853	Apparent permeability from apical to basolateral side of MDCK cells	Canis lupus familiaris		MDCK	Autocuration	19428251	5.7	10^-6cm/s	MDCK					Manually Curated
Row532	6221517	1341413	CHEMBL2029181	470.57	CCN=[S+](C)([O-])c1ccc(Nc2ncc(C(F)(F)F)c(N[C@@H]3CCC[C@H]3N(C)C)n2)cc1	A	Bioorg. Med. Chem. Lett.	2009	19	12	3253	3258	C21H29F3N6OS	749788	=	4.7	10'-6 cm/s	Papp	57853	Apparent permeability from apical to basolateral side of MDCK cells	Canis lupus familiaris		MDCK	Autocuration	19428251	4.7	10^-6cm/s	MDCK					Manually Curated
Row533	6221521	1341413	CHEMBL2029181	470.57	CCN=[S+](C)([O-])c1ccc(Nc2ncc(C(F)(F)F)c(N[C@@H]3CCC[C@H]3N(C)C)n2)cc1	A	Bioorg. Med. Chem. Lett.	2009	19	12	3253	3258	C21H29F3N6OS	749788	=	8.3	10'-6 cm/s	Papp	57853	Apparent permeability from apical to basolateral side of MDCK cells	Canis lupus familiaris		MDCK	Autocuration	19428251	8.3	10^-6cm/s	MDCK					Manually Curated
Row534	6221524	1341413	CHEMBL2029181	470.57	CCN=[S+](C)([O-])c1ccc(Nc2ncc(C(F)(F)F)c(N[C@@H]3CCC[C@H]3N(C)C)n2)cc1	A	Bioorg. Med. Chem. Lett.	2009	19	12	3253	3258	C21H29F3N6OS	749788	=	9.3	10'-6 cm/s	Papp	57853	Apparent permeability from apical to basolateral side of MDCK cells	Canis lupus familiaris		MDCK	Autocuration	19428251	9.3	10^-6cm/s	MDCK					Manually Curated
Row535	6221518	1341414	CHEMBL2029182	484.59	CC(C)N=[S+](C)([O-])c1ccc(Nc2ncc(C(F)(F)F)c(N[C@@H]3CCC[C@H]3N(C)C)n2)cc1	A	Bioorg. Med. Chem. Lett.	2009	19	12	3253	3258	C22H31F3N6OS	749788	=	6.6	10'-6 cm/s	Papp	57853	Apparent permeability from apical to basolateral side of MDCK cells	Canis lupus familiaris		MDCK	Autocuration	19428251	6.6	10^-6cm/s	MDCK					Manually Curated
Row536	6221519	1341415	CHEMBL2029183	442.51	CN(C)[C@@H]1CCC[C@H]1Nc1nc(Nc2ccc([S+](C)(=N)[O-])cc2)ncc1C(F)(F)F	A	Bioorg. Med. Chem. Lett.	2009	19	12	3253	3258	C19H25F3N6OS	749788	=	1	10'-6 cm/s	Papp	57853	Apparent permeability from apical to basolateral side of MDCK cells	Canis lupus familiaris		MDCK	Autocuration	19428251	1	10^-6cm/s	MDCK					Manually Curated
Row537	6221522	1590684	CHEMBL2448536	470.57	CC[S+]([O-])(=NC)c1ccc(Nc2ncc(C(F)(F)F)c(N[C@@H]3CCC[C@H]3N(C)C)n2)cc1	A	Bioorg. Med. Chem. Lett.	2009	19	12	3253	3258	C21H29F3N6OS	749788	=	7.8	10'-6 cm/s	Papp	57853	Apparent permeability from apical to basolateral side of MDCK cells	Canis lupus familiaris		MDCK	Autocuration	19428251	7.8	10^-6cm/s	MDCK					Manually Curated
Row3268_Row1871_Row43288_Row402960_Row402856_Row399684_Row401579	6221512	452650	CHEMBL472212	506.51	CN(c1ccccc1CNc1nc(Nc2ccc3c(c2)CC(=O)N3)ncc1C(F)(F)F)S(C)(=O)=O		Bioorg Med Chem Lett	2009	19	12	3253	3258	C22H21F3N6O3S		=	9.2	10'-6 cm/s	Papp		Apparent permeability from apical to basolateral side of MDCK cells	Canis lupus familiaris		MDCK		19428251	9.2	10'-6 Cm/s	MDCK		12	0	-1.49
Row3269_Row1871_Row43288_Row403313_Row403209_Row400037_Row401932	6221513	453009	CHEMBL519418	443.5	CN(C)[C@@H]1CCC[C@H]1Nc1nc(Nc2ccc(S(C)(=O)=O)cc2)ncc1C(F)(F)F		Bioorg Med Chem Lett	2009	19	12	3253	3258	C19H24F3N5O2S		=	9.5	10'-6 cm/s	Papp		Apparent permeability from apical to basolateral side of MDCK cells	Canis lupus familiaris		MDCK		19428251	9.5	10'-6 Cm/s	MDCK		12	0	-1.3
Row3270_Row1871_Row43288_Row403387_Row403283_Row400111_Row402006	6221514	453084	CHEMBL509485	458.51	CNS(=O)(=O)c1ccc(Nc2ncc(C(F)(F)F)c(N[C@@H]3CCC[C@H]3N(C)C)n2)cc1		Bioorg Med Chem Lett	2009	19	12	3253	3258	C19H25F3N6O2S		=	5.3	10'-6 cm/s	Papp		Apparent permeability from apical to basolateral side of MDCK cells	Canis lupus familiaris		MDCK		19428251	5.3	10'-6 Cm/s	MDCK		12	0	-1.39
Row3271_Row1871_Row43288_Row1020141_Row1019414_Row974294_Row1017720	6221515	1150508	CHEMBL1783837	484.55	CN(C)[C@@H]1CCC[C@H]1Nc1nc(Nc2ccc(S(=O)(=O)NC3CC3)cc2)ncc1C(F)(F)F		Bioorg Med Chem Lett	2009	19	12	3253	3258	C21H27F3N6O2S		=	4.8	10'-6 cm/s	Papp		Apparent permeability from apical to basolateral side of MDCK cells	Canis lupus familiaris		MDCK		19428251	4.8	10'-6 Cm/s	MDCK		12	0	-1.45
Row3272_Row1871_Row43288_Row1175747_Row1174349_Row1122820_Row1172053	6221516	1341412	CHEMBL2029180	456.54	CN=[S+](C)([O-])c1ccc(Nc2ncc(C(F)(F)F)c(N[C@@H]3CCC[C@H]3N(C)C)n2)cc1		Bioorg Med Chem Lett	2009	19	12	3253	3258	C20H27F3N6OS		=	4.4	10'-6 cm/s	Papp		Apparent permeability from apical to basolateral side of MDCK cells	Canis lupus familiaris		MDCK		19428251	4.4	10'-6 Cm/s	MDCK		12	0	-0.9
Row3276_Row1871_Row43288_Row1175747_Row1174349_Row1122820_Row1172053	6221520	1341412	CHEMBL2029180	456.54	CN=[S+](C)([O-])c1ccc(Nc2ncc(C(F)(F)F)c(N[C@@H]3CCC[C@H]3N(C)C)n2)cc1		Bioorg Med Chem Lett	2009	19	12	3253	3258	C20H27F3N6OS		=	5.1	10'-6 cm/s	Papp		Apparent permeability from apical to basolateral side of MDCK cells	Canis lupus familiaris		MDCK		19428251	5.1	10'-6 Cm/s	MDCK		12	0	-0.9
Row3279_Row1871_Row43288_Row1175747_Row1174349_Row1122820_Row1172053	6221523	1341412	CHEMBL2029180	456.54	CN=[S+](C)([O-])c1ccc(Nc2ncc(C(F)(F)F)c(N[C@@H]3CCC[C@H]3N(C)C)n2)cc1		Bioorg Med Chem Lett	2009	19	12	3253	3258	C20H27F3N6OS		=	5.7	10'-6 cm/s	Papp		Apparent permeability from apical to basolateral side of MDCK cells	Canis lupus familiaris		MDCK		19428251	5.7	10'-6 Cm/s	MDCK		12	0	-0.9
Row3273_Row1871_Row43288_Row1175748_Row1174350_Row1122821_Row1172054	6221517	1341413	CHEMBL2029181	470.57	CCN=[S+](C)([O-])c1ccc(Nc2ncc(C(F)(F)F)c(N[C@@H]3CCC[C@H]3N(C)C)n2)cc1		Bioorg Med Chem Lett	2009	19	12	3253	3258	C21H29F3N6OS		=	4.7	10'-6 cm/s	Papp		Apparent permeability from apical to basolateral side of MDCK cells	Canis lupus familiaris		MDCK		19428251	4.7	10'-6 Cm/s	MDCK		12	0	-0.91
Row3277_Row1871_Row43288_Row1175748_Row1174350_Row1122821_Row1172054	6221521	1341413	CHEMBL2029181	470.57	CCN=[S+](C)([O-])c1ccc(Nc2ncc(C(F)(F)F)c(N[C@@H]3CCC[C@H]3N(C)C)n2)cc1		Bioorg Med Chem Lett	2009	19	12	3253	3258	C21H29F3N6OS		=	8.3	10'-6 cm/s	Papp		Apparent permeability from apical to basolateral side of MDCK cells	Canis lupus familiaris		MDCK		19428251	8.3	10'-6 Cm/s	MDCK		12	0	-0.91
Row3280_Row1871_Row43288_Row1175748_Row1174350_Row1122821_Row1172054	6221524	1341413	CHEMBL2029181	470.57	CCN=[S+](C)([O-])c1ccc(Nc2ncc(C(F)(F)F)c(N[C@@H]3CCC[C@H]3N(C)C)n2)cc1		Bioorg Med Chem Lett	2009	19	12	3253	3258	C21H29F3N6OS		=	9.3	10'-6 cm/s	Papp		Apparent permeability from apical to basolateral side of MDCK cells	Canis lupus familiaris		MDCK		19428251	9.3	10'-6 Cm/s	MDCK		12	0	-0.91
Row3274_Row1871_Row43288_Row1175749_Row1174351_Row1122822_Row1172055	6221518	1341414	CHEMBL2029182	484.59	CC(C)N=[S+](C)([O-])c1ccc(Nc2ncc(C(F)(F)F)c(N[C@@H]3CCC[C@H]3N(C)C)n2)cc1		Bioorg Med Chem Lett	2009	19	12	3253	3258	C22H31F3N6OS		=	6.6	10'-6 cm/s	Papp		Apparent permeability from apical to basolateral side of MDCK cells	Canis lupus familiaris		MDCK		19428251	6.6	10'-6 Cm/s	MDCK		12	0	-0.86
Row3275_Row1871_Row43288_Row1175750_Row1174352_Row1122823_Row1172056	6221519	1341415	CHEMBL2029183	442.51	CN(C)[C@@H]1CCC[C@H]1Nc1nc(Nc2ccc([S+](C)(=N)[O-])cc2)ncc1C(F)(F)F		Bioorg Med Chem Lett	2009	19	12	3253	3258	C19H25F3N6OS		=	1	10'-6 cm/s	Papp		Apparent permeability from apical to basolateral side of MDCK cells	Canis lupus familiaris		MDCK		19428251	1	10'-6 Cm/s	MDCK		12	0	-0.89
Row3278_Row1871_Row43288_Row1352102_Row1348311_Row1294917_Row1345320	6221522	1590684	CHEMBL2448536	470.57	CC[S+]([O-])(=NC)c1ccc(Nc2ncc(C(F)(F)F)c(N[C@@H]3CCC[C@H]3N(C)C)n2)cc1		Bioorg Med Chem Lett	2009	19	12	3253	3258	C21H29F3N6OS		=	7.8	10'-6 cm/s	Papp		Apparent permeability from apical to basolateral side of MDCK cells	Canis lupus familiaris		MDCK		19428251	7.8	10'-6 Cm/s	MDCK		12	0	-0.88
Row595	2705251	557313	CHEMBL564812	413.93	CCc1c(CN[C@H]2CC[C@@H](F)C2)nc(-c2ncccc2Cl)n1-c1ccc(C)nc1	A	Bioorg. Med. Chem. Lett.	2009	19	16	4611	4616	C22H25ClFN5	580801	=	20.6	10'-6 cm/s	Papp	48059	Apparent permeability across pig L-MDR1 cells overexpressing human MDR1	Sus scrofa		L-MDR1	Autocuration	19604695	20.6	10^-6cm/s	ambiguous					Manually Curated
Row596	2705252	559022	CHEMBL561396	409.96	Cc1ccc(-n2c(-c3ncccc3Cl)nc(CNC3CCCC3)c2C(C)C)cn1	A	Bioorg. Med. Chem. Lett.	2009	19	16	4611	4616	C23H28ClN5	580801	=	25	10'-6 cm/s	Papp	48059	Apparent permeability across pig L-MDR1 cells overexpressing human MDR1	Sus scrofa		L-MDR1	Autocuration	19604695	25	10^-6cm/s	ambiguous					Manually Curated
Row597	2705253	559023	CHEMBL561397	427.96	Cc1ccc(-n2c(-c3ncccc3Cl)nc(CN[C@H]3CC[C@@H](F)C3)c2C(C)C)cn1	A	Bioorg. Med. Chem. Lett.	2009	19	16	4611	4616	C23H27ClFN5	580801	=	24.1	10'-6 cm/s	Papp	48059	Apparent permeability across pig L-MDR1 cells overexpressing human MDR1	Sus scrofa		L-MDR1	Autocuration	19604695	24.1	10^-6cm/s	ambiguous					Manually Curated
Row598	2705250	560807	CHEMBL551208	399.9	Cc1ccc(-n2c(-c3ncccc3Cl)nc(CN[C@H]3CC[C@@H](F)C3)c2C)cn1	A	Bioorg. Med. Chem. Lett.	2009	19	16	4611	4616	C21H23ClFN5	580801	=	16.8	10'-6 cm/s	Papp	48059	Apparent permeability across pig L-MDR1 cells overexpressing human MDR1	Sus scrofa		L-MDR1	Autocuration	19604695	16.8	10^-6cm/s	ambiguous					Manually Curated
Row599	2705255	562659	CHEMBL562663	331.89	Cc1nc(CNC2CCCC2)n(C(C)C)c1-c1ccc(Cl)cc1	A	Bioorg. Med. Chem. Lett.	2009	19	16	4611	4616	C19H26ClN3	580801	=	18.2	10'-6 cm/s	Papp	48059	Apparent permeability across pig L-MDR1 cells overexpressing human MDR1	Sus scrofa		L-MDR1	Autocuration	19604695	18.2	10^-6cm/s	ambiguous					Manually Curated
Row600	2705254	567970	CHEMBL556300	351.42	Cc1nc(CN[C@H]2CC[C@@H](F)C2)c(C(C)C)n1-c1cc(F)cc(F)c1	A	Bioorg. Med. Chem. Lett.	2009	19	16	4611	4616	C19H24F3N3	580801	=	34	10'-6 cm/s	Papp	48059	Apparent permeability across pig L-MDR1 cells overexpressing human MDR1	Sus scrofa		L-MDR1	Autocuration	19604695	34	10^-6cm/s	ambiguous					Manually Curated
Row601	2705256	568006	CHEMBL563593	393.93	COCCc1nc(CN[C@H]2CC[C@@H](F)C2)n(C(C)C)c1-c1ccc(Cl)cc1	A	Bioorg. Med. Chem. Lett.	2009	19	16	4611	4616	C21H29ClFN3O	580801	=	28.6	10'-6 cm/s	Papp	48059	Apparent permeability across pig L-MDR1 cells overexpressing human MDR1	Sus scrofa		L-MDR1	Autocuration	19604695	28.6	10^-6cm/s	ambiguous					Manually Curated
Row604	2708608	564274	CHEMBL552338	326.36	O=C(c1ccccc1C(F)(F)F)N(CC1CCC1)[C@H]1CCNC1	A	Bioorg. Med. Chem. Lett.	2009	19	16	4579	4583	C17H21F3N2O	581620	=	11	10'-6 cm/s	Papp	48076	Apparent permeability from apical to basolateral side of MDCK cells expressing MDR1 at 10 uM	Canis lupus familiaris		MDCK	Autocuration	19616432	11	10^-6cm/s	MDCK-MDR1					Manually Curated
Row605	2708609	564274	CHEMBL552338	326.36	O=C(c1ccccc1C(F)(F)F)N(CC1CCC1)[C@H]1CCNC1	A	Bioorg. Med. Chem. Lett.	2009	19	16	4579	4583	C17H21F3N2O	581621	=	57	10'-6 cm/s	Papp	48076	Apparent permeability from basolateral to apical side of MDCK cells expressing MDR1 at 10 uM	Canis lupus familiaris		MDCK	Autocuration	19616432	57	10^-6cm/s	removed					Manually Curated
Row608	3015665	576228	CHEMBL524778	255.32	O=c1cc2c(nn1Cc1ccccc1)CCNCC2	A	Bioorg. Med. Chem. Lett.	2009	19	17	4999	5003	C15H17N3O	599280	=	25	10'-6 cm/s	Papp	48846	Apparent membrane permeability across apical to basolateral side of MDR1 expressing MDCK cells	Canis lupus familiaris		MDCK	Autocuration	19646865	25	10^-6cm/s	MDCK-MDR1					Manually Curated
Row609	3015667	576230	CHEMBL577691	289.77	O=c1cc2c(nn1Cc1cccc(Cl)c1)CCNCC2	A	Bioorg. Med. Chem. Lett.	2009	19	17	4999	5003	C15H16ClN3O	599280	=	32	10'-6 cm/s	Papp	48846	Apparent membrane permeability across apical to basolateral side of MDR1 expressing MDCK cells	Canis lupus familiaris		MDCK	Autocuration	19646865	32	10^-6cm/s	MDCK-MDR1					Manually Curated
Row610	3015669	576255	CHEMBL567587	280.33	N#Cc1ccc(Cn2nc3c(cc2=O)CCNCC3)cc1	A	Bioorg. Med. Chem. Lett.	2009	19	17	4999	5003	C16H16N4O	599280	=	11	10'-6 cm/s	Papp	48846	Apparent membrane permeability across apical to basolateral side of MDR1 expressing MDCK cells	Canis lupus familiaris		MDCK	Autocuration	19646865	11	10^-6cm/s	MDCK-MDR1					Manually Curated
Row611	3016775	576295	CHEMBL577693	243.31	O=c1c2c([nH]n1Cc1ccccc1)CCNCC2	A	Bioorg. Med. Chem. Lett.	2009	19	17	4999	5003	C14H17N3O	599280	=	2	10'-6 cm/s	Papp	48846	Apparent membrane permeability across apical to basolateral side of MDR1 expressing MDCK cells	Canis lupus familiaris		MDCK	Autocuration	19646865	2	10^-6cm/s	MDCK-MDR1					Manually Curated
Row612	3016776	576323	CHEMBL576912	257.34	Cn1c2c(c(=O)n1Cc1ccccc1)CCNCC2	A	Bioorg. Med. Chem. Lett.	2009	19	17	4999	5003	C15H19N3O	599280	=	13	10'-6 cm/s	Papp	48846	Apparent membrane permeability across apical to basolateral side of MDR1 expressing MDCK cells	Canis lupus familiaris		MDCK	Autocuration	19646865	13	10^-6cm/s	MDCK-MDR1					Manually Curated
Row613	3016777	576324	CHEMBL568005	227.31	c1ccc(Cn2cc3c(n2)CCNCC3)cc1	A	Bioorg. Med. Chem. Lett.	2009	19	17	4999	5003	C14H17N3	599280	=	27	10'-6 cm/s	Papp	48846	Apparent membrane permeability across apical to basolateral side of MDR1 expressing MDCK cells	Canis lupus familiaris		MDCK	Autocuration	19646865	27	10^-6cm/s	MDCK-MDR1					Manually Curated
Row614	3016778	576339	CHEMBL565536	227.31	c1ccc(Cn2ncc3c2CCNCC3)cc1	A	Bioorg. Med. Chem. Lett.	2009	19	17	4999	5003	C14H17N3	599280	=	31	10'-6 cm/s	Papp	48846	Apparent membrane permeability across apical to basolateral side of MDR1 expressing MDCK cells	Canis lupus familiaris		MDCK	Autocuration	19646865	31	10^-6cm/s	MDCK-MDR1					Manually Curated
Row615	3016779	576340	CHEMBL577903	243.31	c1ccc(COc2n[nH]c3c2CCNCC3)cc1	A	Bioorg. Med. Chem. Lett.	2009	19	17	4999	5003	C14H17N3O	599280	=	24	10'-6 cm/s	Papp	48846	Apparent membrane permeability across apical to basolateral side of MDR1 expressing MDCK cells	Canis lupus familiaris		MDCK	Autocuration	19646865	24	10^-6cm/s	MDCK-MDR1					Manually Curated
Row622	3227365	618930	CHEMBL1080787	315.24	CC(C)CN(C(=O)c1cccc(Cl)c1Cl)[C@H]1CCNC1	A	Bioorg. Med. Chem. Lett.	2009	19	17	5078	5081	C15H20Cl2N2O	620427	=	12	10'-6 cm/s	Papp	50055	Apparent permeability from apical to basolateral side of human Caco-2 cells at 10 uM	Homo sapiens		Caco-2	Autocuration	19647430	12	10^-6cm/s	Caco2					Manually Curated
Row616	3227343	489207	CHEMBL476954	315.24	CC(C)C(=O)N(Cc1cccc(Cl)c1Cl)[C@H]1CCNC1	A	Bioorg. Med. Chem. Lett.	2009	19	17	5078	5081	C15H20Cl2N2O	620411	=	15	10'-6 cm/s	Papp	50055	Permeability from apical to basolateral side of MDCK cells over expressing MDR1	Canis lupus familiaris		MDCK	Autocuration	19647430	15	10^-6cm/s	MDCK-MDR1					Manually Curated
Row618	3227346	617857	CHEMBL1079263	339.22	O=C(c1cccc(Cl)c1Cl)N(C1=CCOC=C1)[C@H]1CCNC1	A	Bioorg. Med. Chem. Lett.	2009	19	17	5078	5081	C16H16Cl2N2O2	620411	=	1	10'-6 cm/s	Papp	50055	Permeability from apical to basolateral side of MDCK cells over expressing MDR1	Canis lupus familiaris		MDCK	Autocuration	19647430	1	10^-6cm/s	MDCK-MDR1					Manually Curated
Row620	3227344	618930	CHEMBL1080787	315.24	CC(C)CN(C(=O)c1cccc(Cl)c1Cl)[C@H]1CCNC1	A	Bioorg. Med. Chem. Lett.	2009	19	17	5078	5081	C15H20Cl2N2O	620411	=	16	10'-6 cm/s	Papp	50055	Permeability from apical to basolateral side of MDCK cells over expressing MDR1	Canis lupus familiaris		MDCK	Autocuration	19647430	16	10^-6cm/s	MDCK-MDR1					Manually Curated
Row624	3227345	618934	CHEMBL1080968	327.26	O=C(c1cccc(Cl)c1Cl)N(C1CCCC1)[C@H]1CCNC1	A	Bioorg. Med. Chem. Lett.	2009	19	17	5078	5081	C16H20Cl2N2O	620411	=	10	10'-6 cm/s	Papp	50055	Permeability from apical to basolateral side of MDCK cells over expressing MDR1	Canis lupus familiaris		MDCK	Autocuration	19647430	10	10^-6cm/s	MDCK-MDR1					Manually Curated
Row617	3227347	489207	CHEMBL476954	315.24	CC(C)C(=O)N(Cc1cccc(Cl)c1Cl)[C@H]1CCNC1	A	Bioorg. Med. Chem. Lett.	2009	19	17	5078	5081	C15H20Cl2N2O	620412	=	64	10'-6 cm/s	Papp	50055	Permeability from basolateral to apical side of MDCK cells over expressing MDR1	Canis lupus familiaris		MDCK	Autocuration	19647430	64	10^-6cm/s	removed					Manually Curated
Row619	3227350	617857	CHEMBL1079263	339.22	O=C(c1cccc(Cl)c1Cl)N(C1=CCOC=C1)[C@H]1CCNC1	A	Bioorg. Med. Chem. Lett.	2009	19	17	5078	5081	C16H16Cl2N2O2	620412	=	20	10'-6 cm/s	Papp	50055	Permeability from basolateral to apical side of MDCK cells over expressing MDR1	Canis lupus familiaris		MDCK	Autocuration	19647430	20	10^-6cm/s	removed					Manually Curated
Row621	3227348	618930	CHEMBL1080787	315.24	CC(C)CN(C(=O)c1cccc(Cl)c1Cl)[C@H]1CCNC1	A	Bioorg. Med. Chem. Lett.	2009	19	17	5078	5081	C15H20Cl2N2O	620412	=	43	10'-6 cm/s	Papp	50055	Permeability from basolateral to apical side of MDCK cells over expressing MDR1	Canis lupus familiaris		MDCK	Autocuration	19647430	43	10^-6cm/s	removed					Manually Curated
Row623	3227366	618930	CHEMBL1080787	315.24	CC(C)CN(C(=O)c1cccc(Cl)c1Cl)[C@H]1CCNC1	A	Bioorg. Med. Chem. Lett.	2009	19	17	5078	5081	C15H20Cl2N2O	620428	=	26	10'-6 cm/s	Papp	50055	Apparent permeability from basolateral to apical side of human Caco-2 cells at 10 uM	Homo sapiens		Caco-2	Autocuration	19647430	26	10^-6cm/s	removed					Manually Curated
Row625	3227349	618934	CHEMBL1080968	327.26	O=C(c1cccc(Cl)c1Cl)N(C1CCCC1)[C@H]1CCNC1	A	Bioorg. Med. Chem. Lett.	2009	19	17	5078	5081	C16H20Cl2N2O	620412	=	64	10'-6 cm/s	Papp	50055	Permeability from basolateral to apical side of MDCK cells over expressing MDR1	Canis lupus familiaris		MDCK	Autocuration	19647430	64	10^-6cm/s	removed					Manually Curated
Row626	3053831	594041	CHEMBL607819	432.33	CS(=O)(=O)Nc1ccc(OCC(=O)NCCNc2ccc(Cl)c(Cl)c2)cc1	A	Bioorg. Med. Chem.	2009	17	17	6463	6480	C17H19Cl2N3O4S	601865	=	1.8	10'-6 cm/s	Papp	49190	Apparent permeability from apical to basolateral side of MDR1-expressing MDCK cells at 5 uM after 2 hrs by LC-MS/MS analysis	Canis lupus familiaris		MDCK	Autocuration	19648014	1.8	10^-6cm/s	MDCK					Manually Curated
Row628	3053834	594070	CHEMBL596036	444.34	CS(=O)(=O)Nc1ccc(OCCN2CCN(c3ccc(Cl)c(Cl)c3)C2=O)cc1	A	Bioorg. Med. Chem.	2009	17	17	6463	6480	C18H19Cl2N3O4S	601865	=	12.9	10'-6 cm/s	Papp	49190	Apparent permeability from apical to basolateral side of MDR1-expressing MDCK cells at 5 uM after 2 hrs by LC-MS/MS analysis	Canis lupus familiaris		MDCK	Autocuration	19648014	12.9	10^-6cm/s	MDCK					Manually Curated
Row630	3053835	594164	CHEMBL594417	458.37	CS(=O)(=O)Nc1ccc(OCC(=O)N2CCN(c3ccc(Cl)c(Cl)c3)CC2)cc1	A	Bioorg. Med. Chem.	2009	17	17	6463	6480	C19H21Cl2N3O4S	601865	=	4.76	10'-6 cm/s	Papp	49190	Apparent permeability from apical to basolateral side of MDR1-expressing MDCK cells at 5 uM after 2 hrs by LC-MS/MS analysis	Canis lupus familiaris		MDCK	Autocuration	19648014	4.76	10^-6cm/s	MDCK					Manually Curated
Row627	3053832	594041	CHEMBL607819	432.33	CS(=O)(=O)Nc1ccc(OCC(=O)NCCNc2ccc(Cl)c(Cl)c2)cc1	A	Bioorg. Med. Chem.	2009	17	17	6463	6480	C17H19Cl2N3O4S	601866	=	63.2	10'-6 cm/s	Papp	49190	Apparent permeability from basolateral to apical side of MDR1-expressing MDCK cells at 5 uM after 2 hrs by LC-MS/MS analysis	Canis lupus familiaris		MDCK	Autocuration	19648014	63.2	10^-6cm/s	removed					Manually Curated
Row629	3053836	594070	CHEMBL596036	444.34	CS(=O)(=O)Nc1ccc(OCCN2CCN(c3ccc(Cl)c(Cl)c3)C2=O)cc1	A	Bioorg. Med. Chem.	2009	17	17	6463	6480	C18H19Cl2N3O4S	601866	=	40.2	10'-6 cm/s	Papp	49190	Apparent permeability from basolateral to apical side of MDR1-expressing MDCK cells at 5 uM after 2 hrs by LC-MS/MS analysis	Canis lupus familiaris		MDCK	Autocuration	19648014	40.2	10^-6cm/s	removed					Manually Curated
Row631	3053837	594164	CHEMBL594417	458.37	CS(=O)(=O)Nc1ccc(OCC(=O)N2CCN(c3ccc(Cl)c(Cl)c3)CC2)cc1	A	Bioorg. Med. Chem.	2009	17	17	6463	6480	C19H21Cl2N3O4S	601866	=	42.4	10'-6 cm/s	Papp	49190	Apparent permeability from basolateral to apical side of MDR1-expressing MDCK cells at 5 uM after 2 hrs by LC-MS/MS analysis	Canis lupus familiaris		MDCK	Autocuration	19648014	42.4	10^-6cm/s	removed					Manually Curated
Row638	3010680	582449	CHEMBL567095	408.46	Oc1cccc(-c2ccc(-c3cc(N4CCOCC4)nc(N4CCOCC4)n3)o2)c1	A	Bioorg. Med. Chem. Lett.	2009	19	20	5898	5901	C22H24N4O4	596683	=	2.2	10'-6 cm/s	Papp	48953	Apparent permeability from apical to basolateral side in MDCK2 cells expressing human MDR1 at 10 uM	Canis lupus familiaris		MDCK-II	Autocuration	19733066	2.2	10^-6cm/s	MDCK2-MDR1					Manually Curated
Row639	3010681	582471	CHEMBL565849	422.49	OCc1cccc(-c2ccc(-c3cc(N4CCOCC4)nc(N4CCOCC4)n3)o2)c1	A	Bioorg. Med. Chem. Lett.	2009	19	20	5898	5901	C23H26N4O4	596683	=	33	10'-6 cm/s	Papp	48953	Apparent permeability from apical to basolateral side in MDCK2 cells expressing human MDR1 at 10 uM	Canis lupus familiaris		MDCK-II	Autocuration	19733066	33	10^-6cm/s	MDCK2-MDR1					Manually Curated
Row740	3079640	590973	CHEMBL589368	501.67	CC(C)c1cccc(CNC[C@@H](O)[C@@H]2Cc3cccc(c3)OCCCCNc3cccc(c3)C(=O)N2)c1	A	Bioorg. Med. Chem. Lett.	2010	20	2	603	607	C31H39N3O3	604241	=	2	10'-6 cm/s	Papp	49475	Apparent permeability from apical to basolateral side of MDCK cells expressing MDR1	Canis lupus familiaris		MDCK	Autocuration	19963375	2	10^-6cm/s	MDCK-MDR1					Manually Curated
Row741	3079628	590974	CHEMBL589369	517.67	Cc1cc2cc(n1)OCCCCOc1cccc(c1)C[C@@H]([C@H](O)CNCc1cccc(C(C)C)c1)NC2=O	A	Bioorg. Med. Chem. Lett.	2010	20	2	603	607	C31H39N3O4	604241	=	1.3	10'-6 cm/s	Papp	49475	Apparent permeability from apical to basolateral side of MDCK cells expressing MDR1	Canis lupus familiaris		MDCK	Autocuration	19963375	1.3	10^-6cm/s	MDCK-MDR1					Manually Curated
Row742	3079648	591027	CHEMBL601681	516.69	Cc1cc2cc(n1)NCCCCOc1cccc(c1)C[C@@H]([C@H](O)CNCc1cccc(C(C)C)c1)NC2=O	A	Bioorg. Med. Chem. Lett.	2010	20	2	603	607	C31H40N4O3	604241	=	0.17	10'-6 cm/s	Papp	49475	Apparent permeability from apical to basolateral side of MDCK cells expressing MDR1	Canis lupus familiaris		MDCK	Autocuration	19963375	0.17	10^-6cm/s	MDCK-MDR1					Manually Curated
Row743	3079649	591028	CHEMBL591546	545.72	COCc1cc2cc(c1)C(=O)N[C@H]([C@H](O)CNCc1cccc(C(C)C)c1)Cc1cccc(c1)OCCCCN2	A	Bioorg. Med. Chem. Lett.	2010	20	2	603	607	C33H43N3O4	604241	=	0.16	10'-6 cm/s	Papp	49475	Apparent permeability from apical to basolateral side of MDCK cells expressing MDR1	Canis lupus familiaris		MDCK	Autocuration	19963375	0.16	10^-6cm/s	MDCK-MDR1					Manually Curated
Row744	3079650	591029	CHEMBL595065	570.73	CC(C)c1cccc(CNC[C@@H](O)[C@@H]2Cc3cccc(c3)OCCCCNc3cc(cc(N4C=COC4)c3)C(=O)N2)c1	A	Bioorg. Med. Chem. Lett.	2010	20	2	603	607	C34H42N4O4	604241	=	0.11	10'-6 cm/s	Papp	49475	Apparent permeability from apical to basolateral side of MDCK cells expressing MDR1	Canis lupus familiaris		MDCK	Autocuration	19963375	0.11	10^-6cm/s	MDCK-MDR1					Manually Curated
Row745	3079651	591030	CHEMBL595016	636.86	CCCS(=O)(=O)N(C)c1cc2cc(c1)C(=O)N[C@H]([C@H](O)CNCc1cccc(C(C)C)c1)Cc1cccc(c1)OCCCCN2	A	Bioorg. Med. Chem. Lett.	2010	20	2	603	607	C35H48N4O5S	604241	=	0.95	10'-6 cm/s	Papp	49475	Apparent permeability from apical to basolateral side of MDCK cells expressing MDR1	Canis lupus familiaris		MDCK	Autocuration	19963375	0.95	10^-6cm/s	MDCK-MDR1					Manually Curated
Row746	3079652	591031	CHEMBL594903	603.8	COCc1cc2cc(c1)C(=O)N[C@H]([C@H](O)CNC(COC)c1cccc(C(C)(C)C)c1)Cc1cccc(c1)OCCCCN2	A	Bioorg. Med. Chem. Lett.	2010	20	2	603	607	C36H49N3O5	604241	=	1.3	10'-6 cm/s	Papp	49475	Apparent permeability from apical to basolateral side of MDCK cells expressing MDR1	Canis lupus familiaris		MDCK	Autocuration	19963375	1.3	10^-6cm/s	MDCK-MDR1					Manually Curated
Row747	3079653	591032	CHEMBL591547	531.7	Cc1cc2cc(n1)OCCCCOc1cccc(c1)C[C@@H]([C@H](O)CNC(C)c1cccc(C(C)C)c1)NC2=O	A	Bioorg. Med. Chem. Lett.	2010	20	2	603	607	C32H41N3O4	604241	=	1.3	10'-6 cm/s	Papp	49475	Apparent permeability from apical to basolateral side of MDCK cells expressing MDR1	Canis lupus familiaris		MDCK	Autocuration	19963375	1.3	10^-6cm/s	MDCK-MDR1					Manually Curated
Row748	3079654	591033	CHEMBL594709	591.77	COCc1cc2cc(c1)C(=O)N[C@H]([C@H](O)CNC(CF)c1cccc(C(C)(C)C)c1)Cc1cccc(c1)OCCCCN2	A	Bioorg. Med. Chem. Lett.	2010	20	2	603	607	C35H46FN3O4	604241	=	3.8	10'-6 cm/s	Papp	49475	Apparent permeability from apical to basolateral side of MDCK cells expressing MDR1	Canis lupus familiaris		MDCK	Autocuration	19963375	3.8	10^-6cm/s	MDCK-MDR1					Manually Curated
Row749	3079655	591034	CHEMBL609295	627.75	COCc1cc2cc(c1)C(=O)N[C@H]([C@H](O)CNC(c1cccc(C(C)(C)C)c1)C(F)(F)F)Cc1cccc(c1)OCCCCN2	A	Bioorg. Med. Chem. Lett.	2010	20	2	603	607	C35H44F3N3O4	604241	=	5.6	10'-6 cm/s	Papp	49475	Apparent permeability from apical to basolateral side of MDCK cells expressing MDR1	Canis lupus familiaris		MDCK	Autocuration	19963375	5.6	10^-6cm/s	MDCK-MDR1					Manually Curated
Row750	3079663	591035	CHEMBL595066	571.76	COCc1cc2cc(c1)C(=O)N[C@H]([C@H](O)CNC1(c3cccc(C(C)C)c3)CC1)Cc1cccc(c1)OCCCCN2	A	Bioorg. Med. Chem. Lett.	2010	20	2	603	607	C35H45N3O4	604241	=	3.1	10'-6 cm/s	Papp	49475	Apparent permeability from apical to basolateral side of MDCK cells expressing MDR1	Canis lupus familiaris		MDCK	Autocuration	19963375	3.1	10^-6cm/s	MDCK-MDR1					Manually Curated
Row751	3079656	591100	CHEMBL600326	543.71	Cc1cc2cc(n1)OCCCCOc1cccc(c1)C[C@@H]([C@H](O)CNC1(c3cccc(C(C)C)c3)CC1)NC2=O	A	Bioorg. Med. Chem. Lett.	2010	20	2	603	607	C33H41N3O4	604241	=	4	10'-6 cm/s	Papp	49475	Apparent permeability from apical to basolateral side of MDCK cells expressing MDR1	Canis lupus familiaris		MDCK	Autocuration	19963375	4	10^-6cm/s	MDCK-MDR1					Manually Curated
Row752	3079657	591101	CHEMBL595267	573.73	COCc1cc2cc(n1)OCCCCOc1cccc(c1)C[C@@H]([C@H](O)CNC1(c3cccc(C(C)C)c3)CC1)NC2=O	A	Bioorg. Med. Chem. Lett.	2010	20	2	603	607	C34H43N3O5	604241	=	4.9	10'-6 cm/s	Papp	49475	Apparent permeability from apical to basolateral side of MDCK cells expressing MDR1	Canis lupus familiaris		MDCK	Autocuration	19963375	4.9	10^-6cm/s	MDCK-MDR1					Manually Curated
Row753	3079658	591102	CHEMBL595100	611.78	CC(C)c1cccc(C2(NC[C@@H](O)[C@@H]3Cc4cccc(c4)OCCCCOc4cc(cc(N5CCCC5=O)c4)C(=O)N3)CC2)c1	A	Bioorg. Med. Chem. Lett.	2010	20	2	603	607	C37H45N3O5	604241	=	0.4	10'-6 cm/s	Papp	49475	Apparent permeability from apical to basolateral side of MDCK cells expressing MDR1	Canis lupus familiaris		MDCK	Autocuration	19963375	0.4	10^-6cm/s	MDCK-MDR1					Manually Curated
Row754	3079659	591103	CHEMBL595136	662.9	CCCS(=O)(=O)N(C)c1cc2cc(c1)C(=O)N[C@H]([C@H](O)CNC1(c3cccc(C(C)C)c3)CC1)Cc1cccc(c1)OCCCCN2	A	Bioorg. Med. Chem. Lett.	2010	20	2	603	607	C37H50N4O5S	604241	=	0.28	10'-6 cm/s	Papp	49475	Apparent permeability from apical to basolateral side of MDCK cells expressing MDR1	Canis lupus familiaris		MDCK	Autocuration	19963375	0.28	10^-6cm/s	MDCK-MDR1					Manually Curated
Row755	3079660	591104	CHEMBL595185	573.78	COCc1cc2cc(c1)C(=O)N[C@H]([C@H](O)CNC(C)(C)c1cccc(C(C)C)c1)Cc1cccc(c1)OCCCCN2	A	Bioorg. Med. Chem. Lett.	2010	20	2	603	607	C35H47N3O4	604241	=	1.8	10'-6 cm/s	Papp	49475	Apparent permeability from apical to basolateral side of MDCK cells expressing MDR1	Canis lupus familiaris		MDCK	Autocuration	19963375	1.8	10^-6cm/s	MDCK-MDR1					Manually Curated
Row756	3079661	591105	CHEMBL595246	599.82	COCc1cc2cc(c1)C(=O)N[C@H]([C@H](O)CNC1(c3cccc(C(C)(C)C)c3)CCC1)Cc1cccc(c1)OCCCCN2	A	Bioorg. Med. Chem. Lett.	2010	20	2	603	607	C37H49N3O4	604241	=	1.2	10'-6 cm/s	Papp	49475	Apparent permeability from apical to basolateral side of MDCK cells expressing MDR1	Canis lupus familiaris		MDCK	Autocuration	19963375	1.2	10^-6cm/s	MDCK-MDR1					Manually Curated
Row757	3079662	591106	CHEMBL595303	613.84	COCc1cc2cc(c1)C(=O)N[C@H]([C@H](O)CNC1(c3cccc(C(C)(C)C)c3)CCCC1)Cc1cccc(c1)OCCCCN2	A	Bioorg. Med. Chem. Lett.	2010	20	2	603	607	C38H51N3O4	604241	=	1.4	10'-6 cm/s	Papp	49475	Apparent permeability from apical to basolateral side of MDCK cells expressing MDR1	Canis lupus familiaris		MDCK	Autocuration	19963375	1.4	10^-6cm/s	MDCK-MDR1					Manually Curated
Row774	3109959	16485	CHEMBL113	194.19	Cn1c(=O)c2c(ncn2C)n(C)c1=O	A	J. Med. Chem.	2010	53	1	61	76	C8H10N4O2	612417	=	17	10'-6 cm/s	Papp	49828	Apparent permeability across apical to basolateral side of MDCK cells expressing MDR	Canis lupus familiaris		MDCK	Autocuration	20017491	17	10^-6cm/s	MDCK-MDR1					Manually Curated
Row775	3109958	425099	CHEMBL403027	585.24	Cl.O[C@]12C=C(c3nccc4c3[nH]c3ccccc34)[C@@H]3CCN(CCCC/C=C\CC1)C[C@@]31C[C@@H]3/C=C\CCCCN3[C@@H]21	A	J. Med. Chem.	2010	53	1	61	76	C36H45ClN4O	612417	=	1.9	10'-6 cm/s	Papp	49828	Apparent permeability across apical to basolateral side of MDCK cells expressing MDR	Canis lupus familiaris		MDCK	Autocuration	20017491	1.9	10^-6cm/s	MDCK-MDR1					Manually Curated
Row776	3109960	425237	CHEMBL403233	548.78	O[C@]12C=C(c3nccc4c3[nH]c3ccccc34)[C@@H]3CCN(CCCC/C=C\CC1)C[C@@]31C[C@@H]3/C=C\CCCCN3[C@@H]21	A	J. Med. Chem.	2010	53	1	61	76	C36H44N4O	612417	=	0.87	10'-6 cm/s	Papp	49828	Apparent permeability across apical to basolateral side of MDCK cells expressing MDR	Canis lupus familiaris		MDCK	Autocuration	20017491	0.87	10^-6cm/s	MDCK-MDR1					Manually Curated
Row779	3095254	600358	CHEMBL596699	410.42	Cn1cnc(C(=O)N(Cc2ccc(F)c(C(F)(F)F)c2)[C@@H]2C[C@@H]3CNC[C@@H]3C2)c1	A	Bioorg. Med. Chem. Lett.	2010	20	3	907	911	C20H22F4N4O	612183	=	2.1	10'-6 cm/s	Papp	49920	Apparent permeability from apical to basolateral side of MDCK cells expressing MDR	Canis lupus familiaris		MDCK	Autocuration	20045321	2.1	10^-6cm/s	MDCK					Manually Curated
Row780	3095253	600359	CHEMBL596700	408.42	Cn1cnc(C(=O)N(Cc2cccc(OC(F)(F)F)c2)[C@@H]2C[C@@H]3CNC[C@@H]3C2)c1	A	Bioorg. Med. Chem. Lett.	2010	20	3	907	911	C20H23F3N4O2	612183	=	1.1	10'-6 cm/s	Papp	49920	Apparent permeability from apical to basolateral side of MDCK cells expressing MDR	Canis lupus familiaris		MDCK	Autocuration	20045321	1.1	10^-6cm/s	MDCK					Manually Curated
Row781	3095252	600360	CHEMBL599060	426.54	Cn1cnc(C(=O)N(Cc2ccc(F)c(OC3CCCC3)c2)[C@@H]2C[C@@H]3CNC[C@@H]3C2)c1	A	Bioorg. Med. Chem. Lett.	2010	20	3	907	911	C24H31FN4O2	612183	=	0.2	10'-6 cm/s	Papp	49920	Apparent permeability from apical to basolateral side of MDCK cells expressing MDR	Canis lupus familiaris		MDCK	Autocuration	20045321	0.2	10^-6cm/s	MDCK					Manually Curated
Row782	3095251	600424	CHEMBL599264	382.51	CC(C)Oc1cccc(CN(C(=O)c2cn(C)cn2)[C@@H]2C[C@@H]3CNC[C@@H]3C2)c1	A	Bioorg. Med. Chem. Lett.	2010	20	3	907	911	C22H30N4O2	612183	=	2.2	10'-6 cm/s	Papp	49920	Apparent permeability from apical to basolateral side of MDCK cells expressing MDR	Canis lupus familiaris		MDCK	Autocuration	20045321	2.2	10^-6cm/s	MDCK					Manually Curated
Row783	3095250	600425	CHEMBL603691	408.55	Cn1cnc(C(=O)N(Cc2cccc(OC3CCCC3)c2)[C@@H]2C[C@@H]3CNC[C@@H]3C2)c1	A	Bioorg. Med. Chem. Lett.	2010	20	3	907	911	C24H32N4O2	612183	=	0.262	10'-6 cm/s	Papp	49920	Apparent permeability from apical to basolateral side of MDCK cells expressing MDR	Canis lupus familiaris		MDCK	Autocuration	20045321	0.262	10^-6cm/s	MDCK					Manually Curated
Row784	3095249	600426	CHEMBL603893	438.57	COc1ccc(CN(C(=O)c2cn(C)cn2)[C@@H]2C[C@@H]3CNC[C@@H]3C2)cc1OC1CCCC1	A	Bioorg. Med. Chem. Lett.	2010	20	3	907	911	C25H34N4O3	612183	=	0.291	10'-6 cm/s	Papp	49920	Apparent permeability from apical to basolateral side of MDCK cells expressing MDR	Canis lupus familiaris		MDCK	Autocuration	20045321	0.291	10^-6cm/s	MDCK					Manually Curated
Row785	3095248	600427	CHEMBL598659	422.45	CN1C[C@H]2C[C@@H](N(Cc3cccc(OC(F)(F)F)c3)C(=O)c3cn(C)cn3)C[C@H]2C1	A	Bioorg. Med. Chem. Lett.	2010	20	3	907	911	C21H25F3N4O2	612183	=	21.5	10'-6 cm/s	Papp	49920	Apparent permeability from apical to basolateral side of MDCK cells expressing MDR	Canis lupus familiaris		MDCK	Autocuration	20045321	21.5	10^-6cm/s	MDCK					Manually Curated
Row786	3095247	600498	CHEMBL599480	438.47	CCN1C[C@H]2C[C@@H](N(Cc3ccc(F)c(C(F)(F)F)c3)C(=O)c3cn(C)cn3)C[C@H]2C1	A	Bioorg. Med. Chem. Lett.	2010	20	3	907	911	C22H26F4N4O	612183	=	14.5	10'-6 cm/s	Papp	49920	Apparent permeability from apical to basolateral side of MDCK cells expressing MDR	Canis lupus familiaris		MDCK	Autocuration	20045321	14.5	10^-6cm/s	MDCK					Manually Curated
Row787	3095246	600499	CHEMBL603695	424.44	CN1C[C@H]2C[C@@H](N(Cc3ccc(F)c(C(F)(F)F)c3)C(=O)c3cn(C)cn3)C[C@H]2C1	A	Bioorg. Med. Chem. Lett.	2010	20	3	907	911	C21H24F4N4O	612183	=	13	10'-6 cm/s	Papp	49920	Apparent permeability from apical to basolateral side of MDCK cells expressing MDR	Canis lupus familiaris		MDCK	Autocuration	20045321	13	10^-6cm/s	MDCK					Manually Curated
Row788	3095245	600500	CHEMBL599482	440.56	CN1C[C@H]2C[C@@H](N(Cc3ccc(F)c(OC4CCCC4)c3)C(=O)c3cn(C)cn3)C[C@H]2C1	A	Bioorg. Med. Chem. Lett.	2010	20	3	907	911	C25H33FN4O2	612183	=	10.4	10'-6 cm/s	Papp	49920	Apparent permeability from apical to basolateral side of MDCK cells expressing MDR	Canis lupus familiaris		MDCK	Autocuration	20045321	10.4	10^-6cm/s	MDCK					Manually Curated
Row789	3095244	600501	CHEMBL604805	436.48	CCN1C[C@H]2C[C@@H](N(Cc3cccc(OC(F)(F)F)c3)C(=O)c3cn(C)cn3)C[C@H]2C1	A	Bioorg. Med. Chem. Lett.	2010	20	3	907	911	C22H27F3N4O2	612183	=	30	10'-6 cm/s	Papp	49920	Apparent permeability from apical to basolateral side of MDCK cells expressing MDR	Canis lupus familiaris		MDCK	Autocuration	20045321	30	10^-6cm/s	MDCK					Manually Curated
Row790	3095243	600579	CHEMBL605540	468.5	CC(F)CN1C[C@H]2C[C@@H](N(Cc3cccc(OC(F)(F)F)c3)C(=O)c3cn(C)cn3)C[C@H]2C1	A	Bioorg. Med. Chem. Lett.	2010	20	3	907	911	C23H28F4N4O2	612183	=	45.8	10'-6 cm/s	Papp	49920	Apparent permeability from apical to basolateral side of MDCK cells expressing MDR	Canis lupus familiaris		MDCK	Autocuration	20045321	45.8	10^-6cm/s	MDCK					Manually Curated
Row791	3095242	600580	CHEMBL597032	504.48	Cn1cnc(C(=O)N(Cc2cccc(OC(F)(F)F)c2)[C@@H]2C[C@@H]3CN(CCC(F)(F)F)C[C@@H]3C2)c1	A	Bioorg. Med. Chem. Lett.	2010	20	3	907	911	C23H26F6N4O2	612183	=	25.9	10'-6 cm/s	Papp	49920	Apparent permeability from apical to basolateral side of MDCK cells expressing MDR	Canis lupus familiaris		MDCK	Autocuration	20045321	25.9	10^-6cm/s	MDCK					Manually Curated
Row792	3095241	600581	CHEMBL597033	528.58	Cn1cnc(C(=O)N(Cc2cccc(OC(F)(F)F)c2)[C@@H]2C[C@@H]3CN(CC(O)c4ccccc4)C[C@@H]3C2)c1	A	Bioorg. Med. Chem. Lett.	2010	20	3	907	911	C28H31F3N4O3	612183	=	8.1	10'-6 cm/s	Papp	49920	Apparent permeability from apical to basolateral side of MDCK cells expressing MDR	Canis lupus familiaris		MDCK	Autocuration	20045321	8.1	10^-6cm/s	MDCK					Manually Curated
Row793	3095240	600582	CHEMBL605744	480.53	Cn1cnc(C(=O)N(Cc2cccc(OC(F)(F)F)c2)[C@@H]2C[C@@H]3CN(CC(C)(C)O)C[C@@H]3C2)c1	A	Bioorg. Med. Chem. Lett.	2010	20	3	907	911	C24H31F3N4O3	612183	=	17.7	10'-6 cm/s	Papp	49920	Apparent permeability from apical to basolateral side of MDCK cells expressing MDR	Canis lupus familiaris		MDCK	Autocuration	20045321	17.7	10^-6cm/s	MDCK					Manually Curated
Row794	3095239	600662	CHEMBL607982	410.42	Cn1cnc(C(=O)N(Cc2ccc(F)c(C(F)(F)F)c2)[C@H]2C[C@@H]3CNC[C@@H]3C2)c1	A	Bioorg. Med. Chem. Lett.	2010	20	3	907	911	C20H22F4N4O	612183	=	0.2	10'-6 cm/s	Papp	49920	Apparent permeability from apical to basolateral side of MDCK cells expressing MDR	Canis lupus familiaris		MDCK	Autocuration	20045321	0.2	10^-6cm/s	MDCK					Manually Curated
Row795	3095255	1705902	CHEMBL3217125	456.25	Cl.Cl.Cl.Cn1cnc(C(=O)N(Cc2cccc(Cl)c2)[C@H]2CC[C@@H](N)CC2)c1	A	Bioorg. Med. Chem. Lett.	2010	20	3	907	911	C18H26Cl4N4O	612183	=	0.5	10'-6 cm/s	Papp	49920	Apparent permeability from apical to basolateral side of MDCK cells expressing MDR	Canis lupus familiaris		MDCK	Autocuration	20045321	0.5	10^-6cm/s	MDCK					Manually Curated
Row798	3092965	51162	CHEMBL416956	378.32	OC(c1cc(C(F)(F)F)nc2c(C(F)(F)F)cccc12)C1CCCCN1	A	Bioorg. Med. Chem. Lett.	2010	20	4	1347	1351	C17H16F6N2O	608968	=	9.4	10'-6 cm/s	Papp	49595	Apparent permeability from apical to basolateral side of MDCK cell monolayer expressing MDR1	Canis lupus familiaris		MDCK	Autocuration	20097070	9.4	10^-6cm/s	MDCK-MDR1					Manually Curated
Row799	3092968	602219	CHEMBL598931	382.3	COCCNCC(O)c1cc(C(F)(F)F)nc2c(C(F)(F)F)cccc12	A	Bioorg. Med. Chem. Lett.	2010	20	4	1347	1351	C16H16F6N2O2	608968	=	32	10'-6 cm/s	Papp	49595	Apparent permeability from apical to basolateral side of MDCK cell monolayer expressing MDR1	Canis lupus familiaris		MDCK	Autocuration	20097070	32	10^-6cm/s	MDCK-MDR1					Manually Curated
Row800	3092969	602221	CHEMBL609330	412.4	CSCCCNCC(O)c1cc(C(F)(F)F)nc2c(C(F)(F)F)cccc12	A	Bioorg. Med. Chem. Lett.	2010	20	4	1347	1351	C17H18F6N2OS	608968	=	38	10'-6 cm/s	Papp	49595	Apparent permeability from apical to basolateral side of MDCK cell monolayer expressing MDR1	Canis lupus familiaris		MDCK	Autocuration	20097070	38	10^-6cm/s	MDCK-MDR1					Manually Curated
Row801	3092971	602304	CHEMBL599523	457.42	OC(CNCCNCc1ccccc1)c1cc(C(F)(F)F)nc2c(C(F)(F)F)cccc12	A	Bioorg. Med. Chem. Lett.	2010	20	4	1347	1351	C22H21F6N3O	608968	=	8.4	10'-6 cm/s	Papp	49595	Apparent permeability from apical to basolateral side of MDCK cell monolayer expressing MDR1	Canis lupus familiaris		MDCK	Autocuration	20097070	8.4	10^-6cm/s	MDCK-MDR1					Manually Curated
Row802	3092964	602306	CHEMBL599346	419.37	OC(NC[C@]12CC[C@@H](C1)NC2)c1cc(C(F)(F)F)nc2c(C(F)(F)F)cccc12	A	Bioorg. Med. Chem. Lett.	2010	20	4	1347	1351	C19H19F6N3O	608968	=	2	10'-6 cm/s	Papp	49595	Apparent permeability from apical to basolateral side of MDCK cell monolayer expressing MDR1	Canis lupus familiaris		MDCK	Autocuration	20097070	2	10^-6cm/s	MDCK-MDR1					Manually Curated
Row803	3092966	603001	CHEMBL602912	380.33	CCCCNCC(O)c1cc(C(F)(F)F)nc2c(C(F)(F)F)cccc12	A	Bioorg. Med. Chem. Lett.	2010	20	4	1347	1351	C17H18F6N2O	608968	=	25	10'-6 cm/s	Papp	49595	Apparent permeability from apical to basolateral side of MDCK cell monolayer expressing MDR1	Canis lupus familiaris		MDCK	Autocuration	20097070	25	10^-6cm/s	MDCK-MDR1					Manually Curated
Row804	3092967	603274	CHEMBL603488	338.25	CNCC(O)c1cc(C(F)(F)F)nc2c(C(F)(F)F)cccc12	A	Bioorg. Med. Chem. Lett.	2010	20	4	1347	1351	C14H12F6N2O	608968	=	24	10'-6 cm/s	Papp	49595	Apparent permeability from apical to basolateral side of MDCK cell monolayer expressing MDR1	Canis lupus familiaris		MDCK	Autocuration	20097070	24	10^-6cm/s	MDCK-MDR1					Manually Curated
Row842	3122650	1370	CHEMBL27	259.35	CC(C)NCC(O)COc1cccc2ccccc12	A	J. Med. Chem.	2010	53	6	2354	2363	C16H21NO2	613672	=	16.9	10'6cm/s	Papp	49714	Apparent permeability in BBMEC	Bos taurus			Autocuration	20170117	16.9	10^-6cm/s	ambiguous					Manually Curated
Row843	3122648	15086	CHEMBL108	236.27	NC(=O)N1c2ccccc2C=Cc2ccccc21	A	J. Med. Chem.	2010	53	6	2354	2363	C15H12N2O	613672	=	16.5	10'6cm/s	Papp	49714	Apparent permeability in BBMEC	Bos taurus			Autocuration	20170117	16.5	10^-6cm/s	ambiguous					Manually Curated
Row844	3122649	16485	CHEMBL113	194.19	Cn1c(=O)c2c(ncn2C)n(C)c1=O	A	J. Med. Chem.	2010	53	6	2354	2363	C8H10N4O2	613672	=	16.1	10'6cm/s	Papp	49714	Apparent permeability in BBMEC	Bos taurus			Autocuration	20170117	16.1	10^-6cm/s	ambiguous					Manually Curated
Row845	3122647	511701	CHEMBL510335	703.88	CC(=O)N(C)[C@@H](Cc1ccccc1)C(=O)N(C)[C@@H](Cc1ccccc1)C(=O)N(C)[C@@H](Cc1ccccc1)C(=O)N(C)[C@@H](Cc1ccccc1)C(N)=O	A	J. Med. Chem.	2010	53	6	2354	2363	C42H49N5O5	613672	=	8.3	10'6cm/s	Papp	49714	Apparent permeability in BBMEC	Bos taurus			Autocuration	20170117	8.3	10^-6cm/s	ambiguous					Manually Curated
Row846	3122589	597229	CHEMBL591266	774.96	CN(C(=O)CCC(=O)CN)[C@@H](Cc1ccccc1)C(=O)N(C)[C@@H](Cc1ccccc1)C(=O)N(C)[C@@H](Cc1ccccc1)C(=O)N(C)[C@@H](Cc1ccccc1)C(N)=O	A	J. Med. Chem.	2010	53	6	2354	2363	C45H54N6O6	613672	=	15	10'6cm/s	Papp	49714	Apparent permeability in BBMEC	Bos taurus			Autocuration	20170117	15	10^-6cm/s	ambiguous					Manually Curated
Row847	3122583	597319	CHEMBL591375	772.99	CN(C(=O)C1CCCNC1)[C@@H](Cc1ccccc1)C(=O)N(C)[C@@H](Cc1ccccc1)C(=O)N(C)[C@@H](Cc1ccccc1)C(=O)N(C)[C@@H](Cc1ccccc1)C(N)=O	A	J. Med. Chem.	2010	53	6	2354	2363	C46H56N6O5	613672	=	6.6	10'6cm/s	Papp	49714	Apparent permeability in BBMEC	Bos taurus			Autocuration	20170117	6.6	10^-6cm/s	ambiguous					Manually Curated
Row848	3122646	597320	CHEMBL591892	765.01	CN(C(=O)[C@H](CC1CCCCC1)NC(=O)C1CCCNC1)[C@@H](Cc1ccccc1)C(=O)N(C)[C@@H](Cc1ccccc1)C(=O)N(C)[C@@H](Cc1ccccc1)C(N)=O	A	J. Med. Chem.	2010	53	6	2354	2363	C45H60N6O5	613672	=	5.2	10'6cm/s	Papp	49714	Apparent permeability in BBMEC	Bos taurus			Autocuration	20170117	5.2	10^-6cm/s	ambiguous					Manually Curated
Row849	3122590	597321	CHEMBL591903	809.02	CN(C(=O)[C@H](Cc1ccc2ccccc2c1)NC(=O)C1CCCNC1)[C@@H](Cc1ccccc1)C(=O)N(C)[C@@H](Cc1ccccc1)C(=O)N(C)[C@@H](Cc1ccccc1)C(N)=O	A	J. Med. Chem.	2010	53	6	2354	2363	C49H56N6O5	613672	=	3.5	10'6cm/s	Papp	49714	Apparent permeability in BBMEC	Bos taurus			Autocuration	20170117	3.5	10^-6cm/s	ambiguous					Manually Curated
Row867	3286771	626386	CHEMBL1094762	247.34	CCCCCC[C@@H]1CN(c2ccccc2)C(=O)O1	B	Bioorg. Med. Chem. Lett.	2010	20	10	3129	3133	C15H21NO2	629775	=	40	10'-6 cm/s	Papp	51230	Apparent permeability of human P-glycoprotein-mediated drug efflux	Homo sapiens			Autocuration	20409708	40	10^-6cm/s	ambiguous					Manually Curated
Row868	3286773	626386	CHEMBL1094762	247.34	CCCCCC[C@@H]1CN(c2ccccc2)C(=O)O1	B	Bioorg. Med. Chem. Lett.	2010	20	10	3129	3133	C15H21NO2	629777	=	24	10'-6 cm/s	Papp	51230	Apparent permeability of rat P-glycoprotein-mediated drug efflux	Rattus norvegicus			Autocuration	20409708	24	10^-6cm/s	ambiguous					Manually Curated
Row869	3286781	626387	CHEMBL1094763	350.42	CC(C)(C)c1ccc(OC[C@@H]2CN(c3cccc(C#N)c3)C(=O)O2)cc1	B	Bioorg. Med. Chem. Lett.	2010	20	10	3129	3133	C21H22N2O3	629775	=	14	10'-6 cm/s	Papp	51230	Apparent permeability of human P-glycoprotein-mediated drug efflux	Homo sapiens			Autocuration	20409708	14	10^-6cm/s	ambiguous					Manually Curated
Row870	3286783	626387	CHEMBL1094763	350.42	CC(C)(C)c1ccc(OC[C@@H]2CN(c3cccc(C#N)c3)C(=O)O2)cc1	B	Bioorg. Med. Chem. Lett.	2010	20	10	3129	3133	C21H22N2O3	629777	=	20	10'-6 cm/s	Papp	51230	Apparent permeability of rat P-glycoprotein-mediated drug efflux	Rattus norvegicus			Autocuration	20409708	20	10^-6cm/s	ambiguous					Manually Curated
Row929	3404399	686255	CHEMBL1214402	479.34	NC(=O)c1cnc(-c2cnc3c(Nc4ccc(C(F)(F)F)cn4)ccnc3n2)c(C(F)(F)F)c1	A	Bioorg. Med. Chem. Lett.	2010	20	15	4359	4363	C20H11F6N7O	647336	=	34	ucm/s	Papp	52179	Apparent permeability across MDCK cell membrane	Canis lupus familiaris		MDCK	Autocuration	20615696	34	10^-6cm/s	MDCK					Manually Curated
Row930	3382317	682958	CHEMBL1209158	367.42	COc1cccc(F)c1OC1CN(Cc2cnn(-c3ccccc3)c2C)C1	A	Bioorg. Med. Chem. Lett.	2010	20	16	4932	4935	C21H22FN3O2	644059	=	11.3	10'-6 cm/s	Papp	52006	Apparent permeability from apical to basolateral side of cell membrane at 10 uM				Autocuration	20620058	11.3	10^-6cm/s	ambiguous					Manually Curated
Row2684_Row1439_Row38560_Row524251_Row524147_Row515471_Row522817	3378284	581098	CHEMBL571860	472.62	CC(=O)N[C@@H](Cc1cc(F)cc(F)c1)[C@H](O)CNC1(c2cccc(C(C)(C)C)c2)CCCCC1		Bioorg Med Chem Lett	2010	20	16	4789	4794	C28H38F2N2O2		=	7	nm/s	Papp		Apparent permeability from apical to basolateral side of MDCK cells	Canis lupus familiaris		MDCK		20634069	7	Nm/s	MDCK		9	0	-0.37
Row2676_Row1439_Row38560_Row524252_Row524148_Row515472_Row522818	3378276	581099	CHEMBL572081	482.58	CC(=O)N[C@@H](Cc1cc(F)cc(F)c1)[C@H](O)CNC1(c2cccc(-n3cccn3)c2)CCCCC1		Bioorg Med Chem Lett	2010	20	16	4789	4794	C27H32F2N4O2		=	72	nm/s	Papp		Apparent permeability from apical to basolateral side of MDCK cells	Canis lupus familiaris		MDCK		20634069	72	Nm/s	MDCK		9	0	-0.98
Row2681_Row1439_Row38560_Row613253_Row612912_Row580041_Row611421	3378281	682671	CHEMBL1208874	459.58	CC(=O)N[C@@H](Cc1cc(F)cc(F)c1)[C@H](O)CNC1(c2cccc(N(C)C)c2)CCCCC1		Bioorg Med Chem Lett	2010	20	16	4789	4794	C26H35F2N3O2		=	39	nm/s	Papp		Apparent permeability from apical to basolateral side of MDCK cells	Canis lupus familiaris		MDCK		20634069	39	Nm/s	MDCK		9	0	-0.41
Row2680_Row1439_Row38560_Row613312_Row612971_Row580100_Row611480	3378280	682731	CHEMBL1208933	483.6	CC(=O)N[C@@H](Cc1cc(F)cc(F)c1)[C@H](O)CNC1(c2cccc(C(C)(C)C#N)c2)CCCCC1		Bioorg Med Chem Lett	2010	20	16	4789	4794	C28H35F2N3O2		=	58	nm/s	Papp		Apparent permeability from apical to basolateral side of MDCK cells	Canis lupus familiaris		MDCK		20634069	58	Nm/s	MDCK		9	0	-0.28
Row2679_Row1439_Row38560_Row613313_Row612972_Row580101_Row611481	3378279	682732	CHEMBL1208934	441.52	CC(=O)N[C@@H](Cc1cc(F)cc(F)c1)[C@H](O)CNC1(c2cccc(C#N)c2)CCCCC1		Bioorg Med Chem Lett	2010	20	16	4789	4794	C25H29F2N3O2		=	91	nm/s	Papp		Apparent permeability from apical to basolateral side of MDCK cells	Canis lupus familiaris		MDCK		20634069	91	Nm/s	MDCK		9	0	-0.51
Row2678_Row1439_Row38560_Row613314_Row612973_Row580102_Row611482	3378278	682733	CHEMBL1208935	488.62	CC(=O)N[C@@H](Cc1cc(F)cc(F)c1)[C@H](O)CNC1(c2cccc(C(C)(C)CO)c2)CCCCC1		Bioorg Med Chem Lett	2010	20	16	4789	4794	C28H38F2N2O3		=	20	nm/s	Papp		Apparent permeability from apical to basolateral side of MDCK cells	Canis lupus familiaris		MDCK		20634069	20	Nm/s	MDCK		9	0	-0.25
Row2677_Row1439_Row38560_Row613315_Row612974_Row580103_Row611483	3378277	682734	CHEMBL1208936	494.6	CC(=O)N[C@@H](Cc1cc(F)cc(F)c1)[C@H](O)CNC1(c2cccc(S(C)(=O)=O)c2)CCCCC1		Bioorg Med Chem Lett	2010	20	16	4789	4794	C25H32F2N2O4S		=	36	nm/s	Papp		Apparent permeability from apical to basolateral side of MDCK cells	Canis lupus familiaris		MDCK		20634069	36	Nm/s	MDCK		9	0	-0.55
Row2675_Row1439_Row38560_Row613432_Row613091_Row580220_Row611600	3378275	682854	CHEMBL1209055	499.63	CC(=O)N[C@@H](Cc1cc(F)cc(F)c1)[C@H](O)CNC1(c2cccc(-c3cscn3)c2)CCCCC1		Bioorg Med Chem Lett	2010	20	16	4789	4794	C27H31F2N3O2S		=	8	nm/s	Papp		Apparent permeability from apical to basolateral side of MDCK cells	Canis lupus familiaris		MDCK		20634069	8	Nm/s	MDCK		9	0	-0.61
Row2674_Row1439_Row38560_Row613433_Row613092_Row580221_Row611601	3378274	682855	CHEMBL1209056	482.58	CC(=O)N[C@@H](Cc1cc(F)cc(F)c1)[C@H](O)CNC1(c2cccc(-n3ccnc3)c2)CCCCC1		Bioorg Med Chem Lett	2010	20	16	4789	4794	C27H32F2N4O2		=	19	nm/s	Papp		Apparent permeability from apical to basolateral side of MDCK cells	Canis lupus familiaris		MDCK		20634069	19	Nm/s	MDCK		9	0	-0.82
Row2673_Row1439_Row38560_Row613434_Row613093_Row580222_Row611602	3378273	682856	CHEMBL1209057	483.56	CC(=O)N[C@@H](Cc1cc(F)cc(F)c1)[C@H](O)CNC1(c2cccc(-n3nccn3)c2)CCCCC1		Bioorg Med Chem Lett	2010	20	16	4789	4794	C26H31F2N5O2		=	45	nm/s	Papp		Apparent permeability from apical to basolateral side of MDCK cells	Canis lupus familiaris		MDCK		20634069	45	Nm/s	MDCK		9	0	-0.58
Row2672_Row1439_Row38560_Row613482_Row613141_Row580270_Row611650	3378272	682905	CHEMBL1209105	486.6	CC(=O)N[C@@H](Cc1cc(F)cc(F)c1)[C@H](O)CNC1(c2cccc(C3CCCO3)c2)CCCCC1		Bioorg Med Chem Lett	2010	20	16	4789	4794	C28H36F2N2O3		=	117	nm/s	Papp		Apparent permeability from apical to basolateral side of MDCK cells	Canis lupus familiaris		MDCK		20634069	117	Nm/s	MDCK		9	0	-0.11
Row2671_Row1439_Row38560_Row613483_Row613142_Row580271_Row611651	3378271	682906	CHEMBL1209106	486.6	CC(=O)N[C@@H](Cc1cc(F)cc(F)c1)[C@H](O)CNC1(c2cccc(C3CCOC3)c2)CCCCC1		Bioorg Med Chem Lett	2010	20	16	4789	4794	C28H36F2N2O3		=	100	nm/s	Papp		Apparent permeability from apical to basolateral side of MDCK cells	Canis lupus familiaris		MDCK		20634069	100	Nm/s	MDCK		9	0	-0.03
Row2670_Row1439_Row38560_Row613484_Row613143_Row580272_Row611652	3378270	682907	CHEMBL1209107	499.6	CC(=O)N[C@@H](Cc1cc(F)cc(F)c1)[C@H](O)CNC1(c2cccc(N3CCCC3=O)c2)CCCCC1		Bioorg Med Chem Lett	2010	20	16	4789	4794	C28H35F2N3O3		=	24	nm/s	Papp		Apparent permeability from apical to basolateral side of MDCK cells	Canis lupus familiaris		MDCK		20634069	24	Nm/s	MDCK		9	0	-0.56
Row2669_Row1439_Row38560_Row613542_Row613201_Row580330_Row611710	3378269	682965	CHEMBL1209165	501.57	CC(=O)N[C@@H](Cc1cc(F)cc(F)c1)[C@H](O)CNC1(c2cccc(N3CCOC3=O)c2)CCCCC1		Bioorg Med Chem Lett	2010	20	16	4789	4794	C27H33F2N3O4		=	22	nm/s	Papp		Apparent permeability from apical to basolateral side of MDCK cells	Canis lupus familiaris		MDCK		20634069	22	Nm/s	MDCK		9	0	-0.73
Row2668_Row1439_Row38560_Row613543_Row613202_Row580331_Row611711	3378268	682966	CHEMBL1209166	500.59	CC(=O)N[C@@H](Cc1cc(F)cc(F)c1)[C@H](O)CNC1(c2cccc(N3CCNC3=O)c2)CCCCC1		Bioorg Med Chem Lett	2010	20	16	4789	4794	C27H34F2N4O3		=	7	nm/s	Papp		Apparent permeability from apical to basolateral side of MDCK cells	Canis lupus familiaris		MDCK		20634069	7	Nm/s	MDCK		9	0	-0.67
Row2667_Row1439_Row38560_Row613544_Row613203_Row580332_Row611712	3378267	682967	CHEMBL1209167	498.61	CC(=O)N[C@@H](Cc1cc(F)cc(F)c1)[C@H](O)CNC1(c2cccc(C3CCCC3=O)c2)CCCCC1		Bioorg Med Chem Lett	2010	20	16	4789	4794	C29H36F2N2O3		=	51	nm/s	Papp		Apparent permeability from apical to basolateral side of MDCK cells	Canis lupus familiaris		MDCK		20634069	51	Nm/s	MDCK		9	0	0.05
Row2666_Row1439_Row38560_Row613599_Row613258_Row580387_Row611767	3378266	683022	CHEMBL1209221	525.64	CC(=O)N[C@@H](Cc1cc(F)cc(F)c1)[C@H](O)CNC1(c2cccc(N3C(=O)C4CCC3C4)c2)CCCCC1		Bioorg Med Chem Lett	2010	20	16	4789	4794	C30H37F2N3O3		=	31	nm/s	Papp		Apparent permeability from apical to basolateral side of MDCK cells	Canis lupus familiaris		MDCK		20634069	31	Nm/s	MDCK		9	0	-0.27
Row2665_Row1439_Row38560_Row613600_Row613259_Row580388_Row611768	3378265	683023	CHEMBL1209222	513.63	CC(=O)N[C@@H](Cc1cc(F)cc(F)c1)[C@H](O)CNC1(c2cccc(N3CCCCC3=O)c2)CCCCC1		Bioorg Med Chem Lett	2010	20	16	4789	4794	C29H37F2N3O3		=	11	nm/s	Papp		Apparent permeability from apical to basolateral side of MDCK cells	Canis lupus familiaris		MDCK		20634069	11	Nm/s	MDCK		9	0	-0.56
Row2664_Row1439_Row38560_Row613601_Row613260_Row580389_Row611769	3378264	683024	CHEMBL1209223	515.6	CC(=O)N[C@@H](Cc1cc(F)cc(F)c1)[C@H](O)CNC1(c2cccc(N3CCOCC3=O)c2)CCCCC1		Bioorg Med Chem Lett	2010	20	16	4789	4794	C28H35F2N3O4		=	8	nm/s	Papp		Apparent permeability from apical to basolateral side of MDCK cells	Canis lupus familiaris		MDCK		20634069	8	Nm/s	MDCK		9	0	-0.67
Row2663_Row1439_Row38560_Row613662_Row613321_Row580450_Row611830	3378263	683085	CHEMBL1209284	514.62	CC(=O)N[C@@H](Cc1cc(F)cc(F)c1)[C@H](O)CNC1(c2cccc(N3CCCNC3=O)c2)CCCCC1		Bioorg Med Chem Lett	2010	20	16	4789	4794	C28H36F2N4O3		=	2	nm/s	Papp		Apparent permeability from apical to basolateral side of MDCK cells	Canis lupus familiaris		MDCK		20634069	2	Nm/s	MDCK		9	0	-0.57
Row2662_Row1439_Row38560_Row613663_Row613322_Row580451_Row611831	3378262	683086	CHEMBL1209285	529.63	CC(=O)N[C@@H](Cc1cc(F)cc(F)c1)[C@H](O)CNC1(c2cccc(N3CCCOCC3=O)c2)CCCCC1		Bioorg Med Chem Lett	2010	20	16	4789	4794	C29H37F2N3O4		=	5	nm/s	Papp		Apparent permeability from apical to basolateral side of MDCK cells	Canis lupus familiaris		MDCK		20634069	5	Nm/s	MDCK		9	0	-0.61
Row2661_Row1439_Row38560_Row613664_Row613323_Row580452_Row611832	3378261	683087	CHEMBL1209286	516.63	CC(=O)N[C@@H](Cc1cc(F)cc(F)c1)[C@H](O)CNC1(c2cccc(C3CCOCOC3)c2)CCCCC1		Bioorg Med Chem Lett	2010	20	16	4789	4794	C29H38F2N2O4		=	138	nm/s	Papp		Apparent permeability from apical to basolateral side of MDCK cells	Canis lupus familiaris		MDCK		20634069	138	Nm/s	MDCK		9	0	0.03
Row2660_Row1439_Row38560_Row613734_Row613393_Row580522_Row611902	3378260	683157	CHEMBL1209355	515.65	CC(=O)N[C@@H](Cc1cc(F)cc(F)c1)[C@H](O)CNC1(c2cccc(N3CCCOCC3)c2)CCCCC1		Bioorg Med Chem Lett	2010	20	16	4789	4794	C29H39F2N3O3		=	107	nm/s	Papp		Apparent permeability from apical to basolateral side of MDCK cells	Canis lupus familiaris		MDCK		20634069	107	Nm/s	MDCK		9	0	-0.68
Row2659_Row1439_Row38560_Row613735_Row613394_Row580523_Row611903	3378259	683158	CHEMBL1209356	444.52	CC(=O)N[C@@H](Cc1cc(F)cc(F)c1)[C@H](O)CNC1(c2cccc(C3CCCO3)c2)CC1		Bioorg Med Chem Lett	2010	20	16	4789	4794	C25H30F2N2O3		=	114	nm/s	Papp		Apparent permeability from apical to basolateral side of MDCK cells	Canis lupus familiaris		MDCK		20634069	114	Nm/s	MDCK		9	0	-0.1
Row2658_Row1439_Row38560_Row613736_Row613395_Row580524_Row611904	3378258	683159	CHEMBL1209357	458.55	CC(=O)N[C@@H](Cc1cc(F)cc(F)c1)[C@H](O)CNC1(c2cccc(C3(C)CCCO3)c2)CC1		Bioorg Med Chem Lett	2010	20	16	4789	4794	C26H32F2N2O3		=	90	nm/s	Papp		Apparent permeability from apical to basolateral side of MDCK cells	Canis lupus familiaris		MDCK		20634069	90	Nm/s	MDCK		9	0	0.11
Row2657_Row1439_Row38560_Row613737_Row613396_Row580525_Row611905	3378257	683160	CHEMBL1209358	458.55	CC(=O)N[C@@H](Cc1cc(F)cc(F)c1)[C@H](O)CNC1(c2cccc(C3CCCCO3)c2)CC1		Bioorg Med Chem Lett	2010	20	16	4789	4794	C26H32F2N2O3		=	111	nm/s	Papp		Apparent permeability from apical to basolateral side of MDCK cells	Canis lupus familiaris		MDCK		20634069	111	Nm/s	MDCK		9	0	-0.09
Row2656_Row1439_Row38560_Row613798_Row613457_Row580586_Row611966	3378256	683221	CHEMBL1209418	460.52	CC(=O)N[C@@H](Cc1cc(F)cc(F)c1)[C@H](O)CNC1(c2cccc(C3COCCO3)c2)CC1		Bioorg Med Chem Lett	2010	20	16	4789	4794	C25H30F2N2O4		=	100	nm/s	Papp		Apparent permeability from apical to basolateral side of MDCK cells	Canis lupus familiaris		MDCK		20634069	100	Nm/s	MDCK		9	0	-0.14
Row2655_Row1439_Row38560_Row613799_Row613458_Row580587_Row611967	3378255	683222	CHEMBL1209419	471.55	CC(=O)N[C@@H](Cc1cc(F)cc(F)c1)[C@H](O)CNC1(c2cccc(N3CC4CC3CO4)c2)CC1		Bioorg Med Chem Lett	2010	20	16	4789	4794	C26H31F2N3O3		=	139	nm/s	Papp		Apparent permeability from apical to basolateral side of MDCK cells	Canis lupus familiaris		MDCK		20634069	139	Nm/s	MDCK		9	0	-0.01
Row2683_Row1439_Row38560_Row614267_Row613926_Row581055_Row612435	3378283	683700	CHEMBL1208803	416.51	CC(=O)N[C@@H](Cc1cc(F)cc(F)c1)[C@H](O)CNC1(c2ccccc2)CCCCC1		Bioorg Med Chem Lett	2010	20	16	4789	4794	C24H30F2N2O2		=	31	nm/s	Papp		Apparent permeability from apical to basolateral side of MDCK cells	Canis lupus familiaris		MDCK		20634069	31	Nm/s	MDCK		9	0	-0.19
Row2682_Row1439_Row38560_Row614268_Row613927_Row581056_Row612436	3378282	683701	CHEMBL1209893	444.57	CCc1cccc(C2(NC[C@@H](O)[C@H](Cc3cc(F)cc(F)c3)NC(C)=O)CCCCC2)c1		Bioorg Med Chem Lett	2010	20	16	4789	4794	C26H34F2N2O2		=	11	nm/s	Papp		Apparent permeability from apical to basolateral side of MDCK cells	Canis lupus familiaris		MDCK		20634069	11	Nm/s	MDCK		9	0	-0.19
Row934	3423321	688723	CHEMBL1222288	586.45	O=C(NC[C@H](NC(=O)c1c(Cl)cc2c(c1Cl)CCN(C(=O)c1ccc3ccoc3c1)C2)C(=O)O)c1cccs1	A	Bioorg. Med. Chem. Lett.	2010	20	17	5269	5273	C27H21Cl2N3O6S	651444	=	0.34	10'-6 cm/s	Papp	52365	Apparent permeability of the compound from apical to basolateral side in MDCK cells	Canis lupus familiaris		MDCK	Autocuration	20655213	0.34	10^-6cm/s	MDCK					Manually Curated
Row936	3423323	688726	CHEMBL1222291	614.51	CCOC(=O)[C@H](CNC(=O)c1cccs1)NC(=O)c1c(Cl)cc2c(c1Cl)CCN(C(=O)c1ccc3ccoc3c1)C2	A	Bioorg. Med. Chem. Lett.	2010	20	17	5269	5273	C29H25Cl2N3O6S	651444	=	8.5	10'-6 cm/s	Papp	52365	Apparent permeability of the compound from apical to basolateral side in MDCK cells	Canis lupus familiaris		MDCK	Autocuration	20655213	8.5	10^-6cm/s	MDCK					Manually Curated
Row2760_Row1479_Row38907_Row619186_Row618845_Row585973_Row617354	3423321	688723	CHEMBL1222288	586.45	O=C(NC[C@H](NC(=O)c1c(Cl)cc2c(c1Cl)CCN(C(=O)c1ccc3ccoc3c1)C2)C(=O)O)c1cccs1		Bioorg Med Chem Lett	2010	20	17	5269	5273	C27H21Cl2N3O6S		=	0.34	10'-6 cm/s	Papp		Apparent permeability of the compound from apical to basolateral side in MDCK cells	Canis lupus familiaris		MDCK		20655213	0.34	10'-6 Cm/s	MDCK		9	0	-0.89
Row2762_Row1479_Row38907_Row619189_Row618848_Row585976_Row617357	3423323	688726	CHEMBL1222291	614.51	CCOC(=O)[C@H](CNC(=O)c1cccs1)NC(=O)c1c(Cl)cc2c(c1Cl)CCN(C(=O)c1ccc3ccoc3c1)C2		Bioorg Med Chem Lett	2010	20	17	5269	5273	C29H25Cl2N3O6S		=	8.5	10'-6 cm/s	Papp		Apparent permeability of the compound from apical to basolateral side in MDCK cells	Canis lupus familiaris		MDCK		20655213	8.5	10'-6 Cm/s	MDCK		9	0	-0.99
Row935	3423322	688723	CHEMBL1222288	586.45	O=C(NC[C@H](NC(=O)c1c(Cl)cc2c(c1Cl)CCN(C(=O)c1ccc3ccoc3c1)C2)C(=O)O)c1cccs1	A	Bioorg. Med. Chem. Lett.	2010	20	17	5269	5273	C27H21Cl2N3O6S	651445	=	0.3	10'-6 cm/s	Papp	52365	Apparent permeability of the compound from basolateral to apical side in MDCK cells	Canis lupus familiaris		MDCK	Autocuration	20655213	0.3	10^-6cm/s	removed					Manually Curated
Row937	3423324	688726	CHEMBL1222291	614.51	CCOC(=O)[C@H](CNC(=O)c1cccs1)NC(=O)c1c(Cl)cc2c(c1Cl)CCN(C(=O)c1ccc3ccoc3c1)C2	A	Bioorg. Med. Chem. Lett.	2010	20	17	5269	5273	C29H25Cl2N3O6S	651445	=	10	10'-6 cm/s	Papp	52365	Apparent permeability of the compound from basolateral to apical side in MDCK cells	Canis lupus familiaris		MDCK	Autocuration	20655213	10	10^-6cm/s	removed					Manually Curated
Row938	3408880	571420	CHEMBL573426	629.83	CC[C@H](C)[C@H](NC(C)=O)C(=O)NCC(=O)N[C@@H](CC(C)C)C(=O)N[C@@H](CCSC)C(=O)N[C@H](C(=O)NCC(N)=O)C(C)C	A	Bioorg. Med. Chem.	2010	18	16	5896	5902	C28H51N7O7S	649495	=	3.1	10'-6 cm/s	Papp	52223	Apparent permeability across rat 2/4/A1 cells in absence of pronase inhibitor	Rattus norvegicus		2/4/A1	Autocuration	20659803	3.1	10^-6cm/s	2/4/A1					Manually Curated
Row940	3408881	571421	CHEMBL573302	657.88	CC[C@H](C)[C@H](NC(C)=O)C(=O)N(C)CC(=O)N[C@@H](CC(C)C)C(=O)N[C@@H](CCSC)C(=O)N[C@H](C(=O)N(C)CC(N)=O)C(C)C	A	Bioorg. Med. Chem.	2010	18	16	5896	5902	C30H55N7O7S	649495	=	2.2	10'-6 cm/s	Papp	52223	Apparent permeability across rat 2/4/A1 cells in absence of pronase inhibitor	Rattus norvegicus		2/4/A1	Autocuration	20659803	2.2	10^-6cm/s	2/4/A1					Manually Curated
Row941	3408882	571422	CHEMBL573318	671.91	CC[C@H](C)[C@@H](C(=O)NCC(=O)N(C)[C@@H](CC(C)C)C(=O)N[C@@H](CCSC)C(=O)N(C)[C@H](C(=O)NCC(N)=O)C(C)C)N(C)C(C)=O	A	Bioorg. Med. Chem.	2010	18	16	5896	5902	C31H57N7O7S	649495	=	1.6	10'-6 cm/s	Papp	52223	Apparent permeability across rat 2/4/A1 cells in absence of pronase inhibitor	Rattus norvegicus		2/4/A1	Autocuration	20659803	1.6	10^-6cm/s	2/4/A1					Manually Curated
Row942	3408883	571423	CHEMBL573427	699.96	CC[C@H](C)[C@@H](C(=O)N(C)CC(=O)N(C)[C@@H](CC(C)C)C(=O)N[C@@H](CCSC)C(=O)N(C)[C@H](C(=O)N(C)CC(N)=O)C(C)C)N(C)C(C)=O	A	Bioorg. Med. Chem.	2010	18	16	5896	5902	C33H61N7O7S	649495	=	1.4	10'-6 cm/s	Papp	52223	Apparent permeability across rat 2/4/A1 cells in absence of pronase inhibitor	Rattus norvegicus		2/4/A1	Autocuration	20659803	1.4	10^-6cm/s	2/4/A1					Manually Curated
Row944	3408876	687041	CHEMBL1215180	764.97	CC(=O)N[C@@H](CCCCN)C(=O)N[C@@H](CC(C)C)C(=O)N[C@H](C(=O)N[C@@H](Cc1ccccc1)C(=O)N[C@@H](Cc1ccccc1)C(=O)N[C@@H](C)C(N)=O)C(C)C	A	Bioorg. Med. Chem.	2010	18	16	5896	5902	C40H60N8O7	649495	=	2.8	10'-6 cm/s	Papp	52223	Apparent permeability across rat 2/4/A1 cells in absence of pronase inhibitor	Rattus norvegicus		2/4/A1	Autocuration	20659803	2.8	10^-6cm/s	2/4/A1					Manually Curated
Row948	3408879	687044	CHEMBL1215183	835.1	CC(=O)N[C@@H](CCCCN)C(=O)N(C)[C@@H](CC(C)C)C(=O)N(C)[C@H](C(=O)N(C)[C@@H](Cc1ccccc1)C(=O)N(C)[C@@H](Cc1ccccc1)C(=O)N(C)[C@@H](C)C(N)=O)C(C)C	A	Bioorg. Med. Chem.	2010	18	16	5896	5902	C45H70N8O7	649495	=	2.3	10'-6 cm/s	Papp	52223	Apparent permeability across rat 2/4/A1 cells in absence of pronase inhibitor	Rattus norvegicus		2/4/A1	Autocuration	20659803	2.3	10^-6cm/s	2/4/A1					Manually Curated
Row939	3408888	571420	CHEMBL573426	629.83	CC[C@H](C)[C@H](NC(C)=O)C(=O)NCC(=O)N[C@@H](CC(C)C)C(=O)N[C@@H](CCSC)C(=O)N[C@H](C(=O)NCC(N)=O)C(C)C	A	Bioorg. Med. Chem.	2010	18	16	5896	5902	C28H51N7O7S	649496	=	3.4	10'-6 cm/s	Papp	52223	Apparent permeability across rat 2/4/A1 cells in presence of pronase inhibitor	Rattus norvegicus		2/4/A1	Autocuration	20659803	3.4	10^-6cm/s	removed					Manually Curated
Row943	3408891	571423	CHEMBL573427	699.96	CC[C@H](C)[C@@H](C(=O)N(C)CC(=O)N(C)[C@@H](CC(C)C)C(=O)N[C@@H](CCSC)C(=O)N(C)[C@H](C(=O)N(C)CC(N)=O)C(C)C)N(C)C(C)=O	A	Bioorg. Med. Chem.	2010	18	16	5896	5902	C33H61N7O7S	649496	=	1.8	10'-6 cm/s	Papp	52223	Apparent permeability across rat 2/4/A1 cells in presence of pronase inhibitor	Rattus norvegicus		2/4/A1	Autocuration	20659803	1.8	10^-6cm/s	removed					Manually Curated
Row945	3408884	687041	CHEMBL1215180	764.97	CC(=O)N[C@@H](CCCCN)C(=O)N[C@@H](CC(C)C)C(=O)N[C@H](C(=O)N[C@@H](Cc1ccccc1)C(=O)N[C@@H](Cc1ccccc1)C(=O)N[C@@H](C)C(N)=O)C(C)C	A	Bioorg. Med. Chem.	2010	18	16	5896	5902	C40H60N8O7	649496	=	3.4	10'-6 cm/s	Papp	52223	Apparent permeability across rat 2/4/A1 cells in presence of pronase inhibitor	Rattus norvegicus		2/4/A1	Autocuration	20659803	3.4	10^-6cm/s	removed					Manually Curated
Row946	3408885	687042	CHEMBL1215181	793.02	CC(=O)N[C@@H](CCCCN)C(=O)N[C@@H](CC(C)C)C(=O)N(C)[C@H](C(=O)N[C@@H](Cc1ccccc1)C(=O)N(C)[C@@H](Cc1ccccc1)C(=O)N[C@@H](C)C(N)=O)C(C)C	A	Bioorg. Med. Chem.	2010	18	16	5896	5902	C42H64N8O7	649496	=	1.7	10'-6 cm/s	Papp	52223	Apparent permeability across rat 2/4/A1 cells in presence of pronase inhibitor	Rattus norvegicus		2/4/A1	Autocuration	20659803	1.7	10^-6cm/s	removed					Manually Curated
Row947	3408886	687043	CHEMBL1215182	807.05	CC(=O)N[C@@H](CCCCN)C(=O)N(C)[C@@H](CC(C)C)C(=O)N[C@H](C(=O)N(C)[C@@H](Cc1ccccc1)C(=O)N[C@@H](Cc1ccccc1)C(=O)N(C)[C@@H](C)C(N)=O)C(C)C	A	Bioorg. Med. Chem.	2010	18	16	5896	5902	C43H66N8O7	649496	=	2.5	10'-6 cm/s	Papp	52223	Apparent permeability across rat 2/4/A1 cells in presence of pronase inhibitor	Rattus norvegicus		2/4/A1	Autocuration	20659803	2.5	10^-6cm/s	removed					Manually Curated
Row949	3408887	687044	CHEMBL1215183	835.1	CC(=O)N[C@@H](CCCCN)C(=O)N(C)[C@@H](CC(C)C)C(=O)N(C)[C@H](C(=O)N(C)[C@@H](Cc1ccccc1)C(=O)N(C)[C@@H](Cc1ccccc1)C(=O)N(C)[C@@H](C)C(N)=O)C(C)C	A	Bioorg. Med. Chem.	2010	18	16	5896	5902	C45H70N8O7	649496	=	1.9	10'-6 cm/s	Papp	52223	Apparent permeability across rat 2/4/A1 cells in presence of pronase inhibitor	Rattus norvegicus		2/4/A1	Autocuration	20659803	1.9	10^-6cm/s	removed					Manually Curated
Row2643_Row1446_Row38579_Row613447_Row613106_Row580235_Row611615	3376232	682869	CHEMBL1209070	316.83	Cl.c1cncc(-c2ccccc2O[C@H]2C[C@@H]3CNC[C@H]2C3)c1		Bioorg Med Chem Lett	2010	20	16	4749	4752	C18H21ClN2O		=	30.3	10'-6 cm/s	Papp		Apparent permeability from apical to basolateral side of MDCK cells	Canis lupus familiaris		MDCK		20663668	30.3	10'-6 Cm/s	MDCK		9	0	-0.1
Row2644_Row1446_Row38579_Row613447_Row613106_Row580235_Row611615	3376233	682869	CHEMBL1209070	316.83	Cl.c1cncc(-c2ccccc2O[C@H]2C[C@@H]3CNC[C@H]2C3)c1		Bioorg Med Chem Lett	2010	20	16	4749	4752	C18H21ClN2O		=	28.7	10'-6 cm/s	Papp		Apparent permeability from apical to basolateral side of MDCK cells	Canis lupus familiaris		MDCK		20663668	28.7	10'-6 Cm/s	MDCK		9	0	-0.1
Row2645_Row1446_Row38579_Row613450_Row613109_Row580238_Row611618	3376234	682872	CHEMBL1209073	346.86	COc1cncc(-c2ccccc2O[C@H]2C[C@@H]3CNC[C@H]2C3)c1.Cl		Bioorg Med Chem Lett	2010	20	16	4749	4752	C19H23ClN2O2		=	24.4	10'-6 cm/s	Papp		Apparent permeability from apical to basolateral side of MDCK cells	Canis lupus familiaris		MDCK		20663668	24.4	10'-6 Cm/s	MDCK		9	0	-0.06
Row2646_Row1446_Row38579_Row613501_Row613160_Row580289_Row611669	3376235	682924	CHEMBL1209124	332.83	Cl.Oc1cncc(-c2ccccc2O[C@H]2C[C@@H]3CNC[C@H]2C3)c1		Bioorg Med Chem Lett	2010	20	16	4749	4752	C18H21ClN2O2		=	4.05	10'-6 cm/s	Papp		Apparent permeability from apical to basolateral side of MDCK cells	Canis lupus familiaris		MDCK		20663668	4.05	10'-6 Cm/s	MDCK		9	0	0.26
Row2647_Row1446_Row38579_Row613501_Row613160_Row580289_Row611669	3376236	682924	CHEMBL1209124	332.83	Cl.Oc1cncc(-c2ccccc2O[C@H]2C[C@@H]3CNC[C@H]2C3)c1		Bioorg Med Chem Lett	2010	20	16	4749	4752	C18H21ClN2O2		=	3.36	10'-6 cm/s	Papp		Apparent permeability from apical to basolateral side of MDCK cells	Canis lupus familiaris		MDCK		20663668	3.36	10'-6 Cm/s	MDCK		9	0	0.26
Row2648_Row1446_Row38579_Row613502_Row613161_Row580290_Row611670	3376237	682925	CHEMBL1209125	332.83	Cl.Oc1cncc(-c2ccccc2O[C@@H]2C[C@H]3CNC[C@@H]2C3)c1		Bioorg Med Chem Lett	2010	20	16	4749	4752	C18H21ClN2O2		=	2.66	10'-6 cm/s	Papp		Apparent permeability from apical to basolateral side of MDCK cells	Canis lupus familiaris		MDCK		20663668	2.66	10'-6 Cm/s	MDCK		9	0	0.26
Row2649_Row1446_Row38579_Row613503_Row613162_Row580291_Row611671	3376238	682926	CHEMBL1209126	334.82	Cl.Fc1ccncc1-c1ccccc1O[C@H]1C[C@@H]2CNC[C@H]1C2		Bioorg Med Chem Lett	2010	20	16	4749	4752	C18H20ClFN2O		=	13.3	10'-6 cm/s	Papp		Apparent permeability from apical to basolateral side of MDCK cells	Canis lupus familiaris		MDCK		20663668	13.3	10'-6 Cm/s	MDCK		9	0	-0.13
Row2650_Row1446_Row38579_Row613560_Row613219_Row580348_Row611728	3376239	682983	CHEMBL1209183	334.82	Cl.Fc1cncc(-c2ccccc2O[C@H]2C[C@@H]3CNC[C@H]2C3)c1		Bioorg Med Chem Lett	2010	20	16	4749	4752	C18H20ClFN2O		=	10	10'-6 cm/s	Papp		Apparent permeability from apical to basolateral side of MDCK cells	Canis lupus familiaris		MDCK		20663668	10	10'-6 Cm/s	MDCK		9	0	-0.36
Row2651_Row1446_Row38579_Row613564_Row613223_Row580352_Row611732	3376240	682987	CHEMBL1209187	409.94	CS(=O)(=O)Nc1cncc(-c2ccccc2O[C@H]2C[C@@H]3CNC[C@H]2C3)c1.Cl		Bioorg Med Chem Lett	2010	20	16	4749	4752	C19H24ClN3O3S		=	1.17	10'-6 cm/s	Papp		Apparent permeability from apical to basolateral side of MDCK cells	Canis lupus familiaris		MDCK		20663668	1.17	10'-6 Cm/s	MDCK		9	0	-0.63
Row2652_Row1446_Row38579_Row613620_Row613279_Row580408_Row611788	3376241	683043	CHEMBL1209242	409.94	CS(=O)(=O)Nc1cncc(-c2ccccc2O[C@@H]2C[C@H]3CNC[C@@H]2C3)c1.Cl		Bioorg Med Chem Lett	2010	20	16	4749	4752	C19H24ClN3O3S		=	0.84	10'-6 cm/s	Papp		Apparent permeability from apical to basolateral side of MDCK cells	Canis lupus familiaris		MDCK		20663668	0.84	10'-6 Cm/s	MDCK		9	0	-0.63
Row2653_Row1446_Row38579_Row613621_Row613280_Row580409_Row611789	3376242	683044	CHEMBL1209243	423.97	CCS(=O)(=O)Nc1cncc(-c2ccccc2O[C@H]2C[C@@H]3CNC[C@H]2C3)c1.Cl		Bioorg Med Chem Lett	2010	20	16	4749	4752	C20H26ClN3O3S		=	0.44	10'-6 cm/s	Papp		Apparent permeability from apical to basolateral side of MDCK cells	Canis lupus familiaris		MDCK		20663668	0.44	10'-6 Cm/s	MDCK		9	0	-0.84
Row2654_Row1446_Row38579_Row613622_Row613281_Row580410_Row611790	3376243	683045	CHEMBL1209244	437.99	CC(C)S(=O)(=O)Nc1cncc(-c2ccccc2O[C@H]2C[C@@H]3CNC[C@H]2C3)c1.Cl		Bioorg Med Chem Lett	2010	20	16	4749	4752	C21H28ClN3O3S		=	0.56	10'-6 cm/s	Papp		Apparent permeability from apical to basolateral side of MDCK cells	Canis lupus familiaris		MDCK		20663668	0.56	10'-6 Cm/s	MDCK		9	0	-0.56
Row950	3376232	682869	CHEMBL1209070	316.83	Cl.c1cncc(-c2ccccc2O[C@H]2C[C@@H]3CNC[C@H]2C3)c1	A	Bioorg. Med. Chem. Lett.	2010	20	16	4749	4752	C18H21ClN2O	645080	=	30.3	10'-6 cm/s	Papp	52037	Apparent permeability from apical to basolateral side of MDCK cells	Canis lupus familiaris		MDCK	Autocuration	20663668	30.3	10^-6cm/s	MDCK-MDR1					Manually Curated
Row951	3376233	682869	CHEMBL1209070	316.83	Cl.c1cncc(-c2ccccc2O[C@H]2C[C@@H]3CNC[C@H]2C3)c1	A	Bioorg. Med. Chem. Lett.	2010	20	16	4749	4752	C18H21ClN2O	645080	=	28.7	10'-6 cm/s	Papp	52037	Apparent permeability from apical to basolateral side of MDCK cells	Canis lupus familiaris		MDCK	Autocuration	20663668	28.7	10^-6cm/s	MDCK-MDR1					Manually Curated
Row952	3376234	682872	CHEMBL1209073	346.86	COc1cncc(-c2ccccc2O[C@H]2C[C@@H]3CNC[C@H]2C3)c1.Cl	A	Bioorg. Med. Chem. Lett.	2010	20	16	4749	4752	C19H23ClN2O2	645080	=	24.4	10'-6 cm/s	Papp	52037	Apparent permeability from apical to basolateral side of MDCK cells	Canis lupus familiaris		MDCK	Autocuration	20663668	24.4	10^-6cm/s	MDCK-MDR1					Manually Curated
Row953	3376235	682924	CHEMBL1209124	332.83	Cl.Oc1cncc(-c2ccccc2O[C@H]2C[C@@H]3CNC[C@H]2C3)c1	A	Bioorg. Med. Chem. Lett.	2010	20	16	4749	4752	C18H21ClN2O2	645080	=	4.05	10'-6 cm/s	Papp	52037	Apparent permeability from apical to basolateral side of MDCK cells	Canis lupus familiaris		MDCK	Autocuration	20663668	4.05	10^-6cm/s	MDCK-MDR1					Manually Curated
Row954	3376236	682924	CHEMBL1209124	332.83	Cl.Oc1cncc(-c2ccccc2O[C@H]2C[C@@H]3CNC[C@H]2C3)c1	A	Bioorg. Med. Chem. Lett.	2010	20	16	4749	4752	C18H21ClN2O2	645080	=	3.36	10'-6 cm/s	Papp	52037	Apparent permeability from apical to basolateral side of MDCK cells	Canis lupus familiaris		MDCK	Autocuration	20663668	3.36	10^-6cm/s	MDCK-MDR1					Manually Curated
Row955	3376237	682925	CHEMBL1209125	332.83	Cl.Oc1cncc(-c2ccccc2O[C@@H]2C[C@H]3CNC[C@@H]2C3)c1	A	Bioorg. Med. Chem. Lett.	2010	20	16	4749	4752	C18H21ClN2O2	645080	=	2.66	10'-6 cm/s	Papp	52037	Apparent permeability from apical to basolateral side of MDCK cells	Canis lupus familiaris		MDCK	Autocuration	20663668	2.66	10^-6cm/s	MDCK-MDR1					Manually Curated
Row956	3376238	682926	CHEMBL1209126	334.82	Cl.Fc1ccncc1-c1ccccc1O[C@H]1C[C@@H]2CNC[C@H]1C2	A	Bioorg. Med. Chem. Lett.	2010	20	16	4749	4752	C18H20ClFN2O	645080	=	13.3	10'-6 cm/s	Papp	52037	Apparent permeability from apical to basolateral side of MDCK cells	Canis lupus familiaris		MDCK	Autocuration	20663668	13.3	10^-6cm/s	MDCK-MDR1					Manually Curated
Row957	3376239	682983	CHEMBL1209183	334.82	Cl.Fc1cncc(-c2ccccc2O[C@H]2C[C@@H]3CNC[C@H]2C3)c1	A	Bioorg. Med. Chem. Lett.	2010	20	16	4749	4752	C18H20ClFN2O	645080	=	10	10'-6 cm/s	Papp	52037	Apparent permeability from apical to basolateral side of MDCK cells	Canis lupus familiaris		MDCK	Autocuration	20663668	10	10^-6cm/s	MDCK-MDR1					Manually Curated
Row958	3376240	682987	CHEMBL1209187	409.94	CS(=O)(=O)Nc1cncc(-c2ccccc2O[C@H]2C[C@@H]3CNC[C@H]2C3)c1.Cl	A	Bioorg. Med. Chem. Lett.	2010	20	16	4749	4752	C19H24ClN3O3S	645080	=	1.17	10'-6 cm/s	Papp	52037	Apparent permeability from apical to basolateral side of MDCK cells	Canis lupus familiaris		MDCK	Autocuration	20663668	1.17	10^-6cm/s	MDCK-MDR1					Manually Curated
Row959	3376241	683043	CHEMBL1209242	409.94	CS(=O)(=O)Nc1cncc(-c2ccccc2O[C@@H]2C[C@H]3CNC[C@@H]2C3)c1.Cl	A	Bioorg. Med. Chem. Lett.	2010	20	16	4749	4752	C19H24ClN3O3S	645080	=	0.84	10'-6 cm/s	Papp	52037	Apparent permeability from apical to basolateral side of MDCK cells	Canis lupus familiaris		MDCK	Autocuration	20663668	0.84	10^-6cm/s	MDCK-MDR1					Manually Curated
Row960	3376242	683044	CHEMBL1209243	423.97	CCS(=O)(=O)Nc1cncc(-c2ccccc2O[C@H]2C[C@@H]3CNC[C@H]2C3)c1.Cl	A	Bioorg. Med. Chem. Lett.	2010	20	16	4749	4752	C20H26ClN3O3S	645080	=	0.44	10'-6 cm/s	Papp	52037	Apparent permeability from apical to basolateral side of MDCK cells	Canis lupus familiaris		MDCK	Autocuration	20663668	0.44	10^-6cm/s	MDCK-MDR1					Manually Curated
Row961	3376243	683045	CHEMBL1209244	437.99	CC(C)S(=O)(=O)Nc1cncc(-c2ccccc2O[C@H]2C[C@@H]3CNC[C@H]2C3)c1.Cl	A	Bioorg. Med. Chem. Lett.	2010	20	16	4749	4752	C21H28ClN3O3S	645080	=	0.56	10'-6 cm/s	Papp	52037	Apparent permeability from apical to basolateral side of MDCK cells	Canis lupus familiaris		MDCK	Autocuration	20663668	0.56	10^-6cm/s	MDCK-MDR1					Manually Curated
Row980	3506991	706535	CHEMBL1257534	419.47	Cn1ncc2c(Nc3ccc(S(C)(=O)=O)cc3)nc(-c3cccc4[nH]ncc34)nc21	A	Bioorg. Med. Chem. Lett.	2010	20	20	6048	6051	C20H17N7O2S	665292	=	0.37	10'-6 cm/s	Papp	53134	Apparent permeability of the compound from apical to basolateral direction in MDCKI cells	Canis lupus familiaris		MDCKI	Autocuration	20822905	0.37	10^-6cm/s	MDCK					Manually Curated
Row983	3506997	706536	CHEMBL1257535	420.45	Cn1ncc2c(Oc3ccc(S(C)(=O)=O)cc3)nc(-c3cccc4[nH]ncc34)nc21	A	Bioorg. Med. Chem. Lett.	2010	20	20	6048	6051	C20H16N6O3S	665292	=	2.5	10'-6 cm/s	Papp	53134	Apparent permeability of the compound from apical to basolateral direction in MDCKI cells	Canis lupus familiaris		MDCKI	Autocuration	20822905	2.5	10^-6cm/s	MDCK					Manually Curated
Row986	3507003	706654	CHEMBL1257652	404.46	Cn1ncc2c(-c3ccc(S(C)(=O)=O)cc3)nc(-c3cccc4[nH]ncc34)nc21	A	Bioorg. Med. Chem. Lett.	2010	20	20	6048	6051	C20H16N6O2S	665292	=	31.5	10'-6 cm/s	Papp	53134	Apparent permeability of the compound from apical to basolateral direction in MDCKI cells	Canis lupus familiaris		MDCKI	Autocuration	20822905	31.5	10^-6cm/s	MDCK					Manually Curated
Row989	3507009	706655	CHEMBL1257653	419.47	Cn1ncc2c(Oc3ccc(S(C)(=O)=O)cc3)cc(-c3cccc4[nH]ncc34)nc21	A	Bioorg. Med. Chem. Lett.	2010	20	20	6048	6051	C21H17N5O3S	665292	=	13.9	10'-6 cm/s	Papp	53134	Apparent permeability of the compound from apical to basolateral direction in MDCKI cells	Canis lupus familiaris		MDCKI	Autocuration	20822905	13.9	10^-6cm/s	MDCK					Manually Curated
Row979	3506970	706535	CHEMBL1257534	419.47	Cn1ncc2c(Nc3ccc(S(C)(=O)=O)cc3)nc(-c3cccc4[nH]ncc34)nc21	A	Bioorg. Med. Chem. Lett.	2010	20	20	6048	6051	C20H17N7O2S	665299	=	0.63	10'-6 cm/s	Papp	53134	Apparent permeability of the compound from apical to basolateral direction in MDCK2 cells expressing Bcrp1 in presence of fumitremorgin C	Canis lupus familiaris		MDCK-II	Autocuration	20822905	0.63	10^-6cm/s	MDCK2-BCRP1					Manually Curated
Row982	3506993	706535	CHEMBL1257534	419.47	Cn1ncc2c(Nc3ccc(S(C)(=O)=O)cc3)nc(-c3cccc4[nH]ncc34)nc21	A	Bioorg. Med. Chem. Lett.	2010	20	20	6048	6051	C20H17N7O2S	665294	=	0.03	10'-6 cm/s	Papp	53134	Apparent permeability of the compound from apical to basolateral direction in MDCK2 cells expressing Bcrp1	Canis lupus familiaris		MDCK-II	Autocuration	20822905	0.03	10^-6cm/s	MDCK2-BCRP1					Manually Curated
Row985	3506999	706536	CHEMBL1257535	420.45	Cn1ncc2c(Oc3ccc(S(C)(=O)=O)cc3)nc(-c3cccc4[nH]ncc34)nc21	A	Bioorg. Med. Chem. Lett.	2010	20	20	6048	6051	C20H16N6O3S	665294	=	0.05	10'-6 cm/s	Papp	53134	Apparent permeability of the compound from apical to basolateral direction in MDCK2 cells expressing Bcrp1	Canis lupus familiaris		MDCK-II	Autocuration	20822905	0.05	10^-6cm/s	MDCK2-BCRP1					Manually Curated
Row988	3507005	706654	CHEMBL1257652	404.46	Cn1ncc2c(-c3ccc(S(C)(=O)=O)cc3)nc(-c3cccc4[nH]ncc34)nc21	A	Bioorg. Med. Chem. Lett.	2010	20	20	6048	6051	C20H16N6O2S	665294	=	3.8	10'-6 cm/s	Papp	53134	Apparent permeability of the compound from apical to basolateral direction in MDCK2 cells expressing Bcrp1	Canis lupus familiaris		MDCK-II	Autocuration	20822905	3.8	10^-6cm/s	MDCK2-BCRP1					Manually Curated
Row981	3506992	706535	CHEMBL1257534	419.47	Cn1ncc2c(Nc3ccc(S(C)(=O)=O)cc3)nc(-c3cccc4[nH]ncc34)nc21	A	Bioorg. Med. Chem. Lett.	2010	20	20	6048	6051	C20H17N7O2S	665293	=	0.13	10'-6 cm/s	Papp	53134	Apparent permeability of the compound from apical to basolateral direction in MDCKI cells expressing MDR1	Canis lupus familiaris		MDCKI	Autocuration	20822905	0.13	10^-6cm/s	MDCK-MDR1					Manually Curated
Row984	3506998	706536	CHEMBL1257535	420.45	Cn1ncc2c(Oc3ccc(S(C)(=O)=O)cc3)nc(-c3cccc4[nH]ncc34)nc21	A	Bioorg. Med. Chem. Lett.	2010	20	20	6048	6051	C20H16N6O3S	665293	=	0.8	10'-6 cm/s	Papp	53134	Apparent permeability of the compound from apical to basolateral direction in MDCKI cells expressing MDR1	Canis lupus familiaris		MDCKI	Autocuration	20822905	0.8	10^-6cm/s	MDCK-MDR1					Manually Curated
Row987	3507004	706654	CHEMBL1257652	404.46	Cn1ncc2c(-c3ccc(S(C)(=O)=O)cc3)nc(-c3cccc4[nH]ncc34)nc21	A	Bioorg. Med. Chem. Lett.	2010	20	20	6048	6051	C20H16N6O2S	665293	=	7.6	10'-6 cm/s	Papp	53134	Apparent permeability of the compound from apical to basolateral direction in MDCKI cells expressing MDR1	Canis lupus familiaris		MDCKI	Autocuration	20822905	7.6	10^-6cm/s	MDCK-MDR1					Manually Curated
Row990	3507010	706655	CHEMBL1257653	419.47	Cn1ncc2c(Oc3ccc(S(C)(=O)=O)cc3)cc(-c3cccc4[nH]ncc34)nc21	A	Bioorg. Med. Chem. Lett.	2010	20	20	6048	6051	C21H17N5O3S	665293	=	1.2	10'-6 cm/s	Papp	53134	Apparent permeability of the compound from apical to basolateral direction in MDCKI cells expressing MDR1	Canis lupus familiaris		MDCKI	Autocuration	20822905	1.2	10^-6cm/s	MDCK-MDR1					Manually Curated
Row1383	6177378	1144011	CHEMBL1771697	352.32	O=C1Cc2cc(Cn3cc(C(=O)O)c(=O)c4c(F)cccc43)ccc2N1	A	Bioorg. Med. Chem. Lett.	2011	21	9	2769	2772	C19H13FN2O4	744454	=	1.6	10'-6 cm/s	Papp	57380	Passive permeability of the compound				Autocuration	21055928	1.6	10^-6cm/s	ambiguous					Manually Curated
Row1384	6177379	1144016	CHEMBL1771702	355.32	O=C(O)c1cn(Cc2ccc3c(c2)OCCO3)c2cccc(F)c2c1=O	A	Bioorg. Med. Chem. Lett.	2011	21	9	2769	2772	C19H14FNO5	744454	=	36	10'-6 cm/s	Papp	57380	Passive permeability of the compound				Autocuration	21055928	36	10^-6cm/s	ambiguous					Manually Curated
Row1385	6177380	1144017	CHEMBL1771703	353.35	O=C(O)c1cn(Cc2ccc3c(c2)CCC3O)c2cccc(F)c2c1=O	A	Bioorg. Med. Chem. Lett.	2011	21	9	2769	2772	C20H16FNO4	744454	=	8.5	10'-6 cm/s	Papp	57380	Passive permeability of the compound				Autocuration	21055928	8.5	10^-6cm/s	ambiguous					Manually Curated
Row1386	6177376	1144100	CHEMBL1770168	347.35	O=C(O)c1cn(Cc2ccc3ccccc3c2)c2cccc(F)c2c1=O	A	Bioorg. Med. Chem. Lett.	2011	21	9	2769	2772	C21H14FNO3	744454	=	23	10'-6 cm/s	Papp	57380	Passive permeability of the compound				Autocuration	21055928	23	10^-6cm/s	ambiguous					Manually Curated
Row1387	6177377	1144105	CHEMBL1771790	351.34	Cn1ncc2cc(Cn3cc(C(=O)O)c(=O)c4c(F)cccc43)ccc21	A	Bioorg. Med. Chem. Lett.	2011	21	9	2769	2772	C19H14FN3O3	744454	=	30	10'-6 cm/s	Papp	57380	Passive permeability of the compound				Autocuration	21055928	30	10^-6cm/s	ambiguous					Manually Curated
Row1403	5139530	1059271	CHEMBL1644463	858.1	CC(C)S[C@H](NC(=O)[C@@H](C[C@H](O)[C@@H]1COCc2cccc(c2)C(c2ccccc2)NC(=O)c2cc(cc(N(C)S(C)(=O)=O)c2)C(=O)N1)C(C)C)C(=O)NCc1ccccc1	A	Bioorg. Med. Chem. Lett.	2011	21	1	358	362	C45H55N5O8S2	700288	<	0.4	10'-6 cm/s	Papp	54633	Apparent permeability across human Caco2 cells	Homo sapiens		Caco-2	Autocuration	21112780	0.4	10^-6cm/s	Caco2					Manually Curated
Row1404	5139531	1059271	CHEMBL1644463	858.1	CC(C)S[C@H](NC(=O)[C@@H](C[C@H](O)[C@@H]1COCc2cccc(c2)C(c2ccccc2)NC(=O)c2cc(cc(N(C)S(C)(=O)=O)c2)C(=O)N1)C(C)C)C(=O)NCc1ccccc1	A	Bioorg. Med. Chem. Lett.	2011	21	1	358	362	C45H55N5O8S2	700289	=	0.1	10'-6 cm/s	Papp	54633	Apparent permeability across wild type MDCK cells	Canis lupus familiaris		MDCK	Autocuration	21112780	0.1	10^-6cm/s	ambiguous					Manually Curated
Row1405	5139532	1059271	CHEMBL1644463	858.1	CC(C)S[C@H](NC(=O)[C@@H](C[C@H](O)[C@@H]1COCc2cccc(c2)C(c2ccccc2)NC(=O)c2cc(cc(N(C)S(C)(=O)=O)c2)C(=O)N1)C(C)C)C(=O)NCc1ccccc1	A	Bioorg. Med. Chem. Lett.	2011	21	1	358	362	C45H55N5O8S2	700290	=	0.1	10'-6 cm/s	Papp	54633	Apparent permeability across MDCK cells transfected with human Pgp	Canis lupus familiaris		MDCK	Autocuration	21112780	0.1	10^-6cm/s	ambiguous					Manually Curated
Row1406	5139533	1059272	CHEMBL1644464	692.88	CC(C)CNC(=O)[C@@H](C[C@H](O)[C@@H]1COCc2cccc(c2)C(c2ccccc2)NC(=O)c2cc(cc(N(C)S(C)(=O)=O)c2)C(=O)N1)C(C)C	A	Bioorg. Med. Chem. Lett.	2011	21	1	358	362	C37H48N4O7S	700289	=	0.1	10'-6 cm/s	Papp	54633	Apparent permeability across wild type MDCK cells	Canis lupus familiaris		MDCK	Autocuration	21112780	0.1	10^-6cm/s	ambiguous					Manually Curated
Row1407	5139534	1059272	CHEMBL1644464	692.88	CC(C)CNC(=O)[C@@H](C[C@H](O)[C@@H]1COCc2cccc(c2)C(c2ccccc2)NC(=O)c2cc(cc(N(C)S(C)(=O)=O)c2)C(=O)N1)C(C)C	A	Bioorg. Med. Chem. Lett.	2011	21	1	358	362	C37H48N4O7S	700290	=	0.1	10'-6 cm/s	Papp	54633	Apparent permeability across MDCK cells transfected with human Pgp	Canis lupus familiaris		MDCK	Autocuration	21112780	0.1	10^-6cm/s	ambiguous					Manually Curated
Row2883_Row1598_Row41038_Row22723_Row22704_Row22456_Row22599	5125167	26280	CHEMBL126	337.35	CC(=O)NC[C@H]1CN(c2ccc(N3CCOCC3)c(F)c2)C(=O)O1		Bioorg Med Chem Lett	2011	21	1	172	175	C16H20FN3O4		=	90	nm/s	Papp		Apparent permeability from apical to basolateral side of MDCK cells	Canis lupus familiaris		MDCK		21126873	90	Nm/s	MDCK		11	0	-1.82
Row1448	5137914	581590	CHEMBL585761	333.37	OC[C@H]1O[C@@H](n2ccc3c(-c4cccs4)ncnc32)[C@H](O)[C@@H]1O	A	Bioorg. Med. Chem.	2011	19	1	229	242	C15H15N3O4S	699634	=	1.57	10'-6 cm/s	Papp	54687	Permeability from apical to basolateral side of human Caco2 cells at 10 uM after 60 to 120 mins by HPLC analysis	Homo sapiens		Caco-2	Autocuration	21134754	1.57	10^-6cm/s	Caco2					Manually Curated
Row1450	5138867	581590	CHEMBL585761	333.37	OC[C@H]1O[C@@H](n2ccc3c(-c4cccs4)ncnc32)[C@H](O)[C@@H]1O	A	Bioorg. Med. Chem.	2011	19	1	229	242	C15H15N3O4S	699632	=	9.31	10'-6 cm/s	Papp	54687	Permeability from basolateral to apical side of human Caco2 cells at 10 uM after 60 to 120 mins by HPLC analysis	Homo sapiens		Caco-2	Autocuration	21134754	9.31	10^-6cm/s	Caco2					Manually Curated
Row1451	5137917	1057080	CHEMBL1642641	574.55	COC(=O)[C@H](C)NP(=O)(OC[C@H]1O[C@@H](n2ccc3c(-c4cccs4)ncnc32)[C@H](O)[C@@H]1O)Oc1ccccc1	A	Bioorg. Med. Chem.	2011	19	1	229	242	C25H27N4O8PS	699634	=	0.74	10'-6 cm/s	Papp	54687	Permeability from apical to basolateral side of human Caco2 cells at 10 uM after 60 to 120 mins by HPLC analysis	Homo sapiens		Caco-2	Autocuration	21134754	0.74	10^-6cm/s	Caco2					Manually Curated
Row1453	5138864	1057080	CHEMBL1642641	574.55	COC(=O)[C@H](C)NP(=O)(OC[C@H]1O[C@@H](n2ccc3c(-c4cccs4)ncnc32)[C@H](O)[C@@H]1O)Oc1ccccc1	A	Bioorg. Med. Chem.	2011	19	1	229	242	C25H27N4O8PS	699632	=	9.75	10'-6 cm/s	Papp	54687	Permeability from basolateral to apical side of human Caco2 cells at 10 uM after 60 to 120 mins by HPLC analysis	Homo sapiens		Caco-2	Autocuration	21134754	9.75	10^-6cm/s	Caco2					Manually Curated
Row1454	5137916	1057081	CHEMBL1642642	588.58	CCOC(=O)[C@H](C)NP(=O)(OC[C@H]1O[C@@H](n2ccc3c(-c4cccs4)ncnc32)[C@H](O)[C@@H]1O)Oc1ccccc1	A	Bioorg. Med. Chem.	2011	19	1	229	242	C26H29N4O8PS	699634	=	0.76	10'-6 cm/s	Papp	54687	Permeability from apical to basolateral side of human Caco2 cells at 10 uM after 60 to 120 mins by HPLC analysis	Homo sapiens		Caco-2	Autocuration	21134754	0.76	10^-6cm/s	Caco2					Manually Curated
Row1456	5138865	1057081	CHEMBL1642642	588.58	CCOC(=O)[C@H](C)NP(=O)(OC[C@H]1O[C@@H](n2ccc3c(-c4cccs4)ncnc32)[C@H](O)[C@@H]1O)Oc1ccccc1	A	Bioorg. Med. Chem.	2011	19	1	229	242	C26H29N4O8PS	699632	=	9.62	10'-6 cm/s	Papp	54687	Permeability from basolateral to apical side of human Caco2 cells at 10 uM after 60 to 120 mins by HPLC analysis	Homo sapiens		Caco-2	Autocuration	21134754	9.62	10^-6cm/s	Caco2					Manually Curated
Row1457	5137915	1057082	CHEMBL1642643	650.65	C[C@H](NP(=O)(OC[C@H]1O[C@@H](n2ccc3c(-c4cccs4)ncnc32)[C@H](O)[C@@H]1O)Oc1ccccc1)C(=O)OCc1ccccc1	A	Bioorg. Med. Chem.	2011	19	1	229	242	C31H31N4O8PS	699634	=	1.1	10'-6 cm/s	Papp	54687	Permeability from apical to basolateral side of human Caco2 cells at 10 uM after 60 to 120 mins by HPLC analysis	Homo sapiens		Caco-2	Autocuration	21134754	1.1	10^-6cm/s	Caco2					Manually Curated
Row1459	5138866	1057082	CHEMBL1642643	650.65	C[C@H](NP(=O)(OC[C@H]1O[C@@H](n2ccc3c(-c4cccs4)ncnc32)[C@H](O)[C@@H]1O)Oc1ccccc1)C(=O)OCc1ccccc1	A	Bioorg. Med. Chem.	2011	19	1	229	242	C31H31N4O8PS	699632	=	13.19	10'-6 cm/s	Papp	54687	Permeability from basolateral to apical side of human Caco2 cells at 10 uM after 60 to 120 mins by HPLC analysis	Homo sapiens		Caco-2	Autocuration	21134754	13.19	10^-6cm/s	Caco2					Manually Curated
Row1449	5137918	581590	CHEMBL585761	333.37	OC[C@H]1O[C@@H](n2ccc3c(-c4cccs4)ncnc32)[C@H](O)[C@@H]1O	A	Bioorg. Med. Chem.	2011	19	1	229	242	C15H15N3O4S	699635	=	34.11	10'-6 cm/s	Papp	54687	Permeability from apical to basolateral side at 10 uM after 60 to 120 mins by HPLC analysis				Autocuration	21134754	34.11	10^-6cm/s	ambiguous					Manually Curated
Row1452	5137921	1057080	CHEMBL1642641	574.55	COC(=O)[C@H](C)NP(=O)(OC[C@H]1O[C@@H](n2ccc3c(-c4cccs4)ncnc32)[C@H](O)[C@@H]1O)Oc1ccccc1	A	Bioorg. Med. Chem.	2011	19	1	229	242	C25H27N4O8PS	699635	=	35.12	10'-6 cm/s	Papp	54687	Permeability from apical to basolateral side at 10 uM after 60 to 120 mins by HPLC analysis				Autocuration	21134754	35.12	10^-6cm/s	ambiguous					Manually Curated
Row1455	5137920	1057081	CHEMBL1642642	588.58	CCOC(=O)[C@H](C)NP(=O)(OC[C@H]1O[C@@H](n2ccc3c(-c4cccs4)ncnc32)[C@H](O)[C@@H]1O)Oc1ccccc1	A	Bioorg. Med. Chem.	2011	19	1	229	242	C26H29N4O8PS	699635	=	33.82	10'-6 cm/s	Papp	54687	Permeability from apical to basolateral side at 10 uM after 60 to 120 mins by HPLC analysis				Autocuration	21134754	33.82	10^-6cm/s	ambiguous					Manually Curated
Row1458	5137919	1057082	CHEMBL1642643	650.65	C[C@H](NP(=O)(OC[C@H]1O[C@@H](n2ccc3c(-c4cccs4)ncnc32)[C@H](O)[C@@H]1O)Oc1ccccc1)C(=O)OCc1ccccc1	A	Bioorg. Med. Chem.	2011	19	1	229	242	C31H31N4O8PS	699635	=	29.93	10'-6 cm/s	Papp	54687	Permeability from apical to basolateral side at 10 uM after 60 to 120 mins by HPLC analysis				Autocuration	21134754	29.93	10^-6cm/s	ambiguous					Manually Curated
Row1468	15449797	620890	CHEMBL1093458	373.5	CC/C(=C(\c1ccc(O)cc1)c1ccc(OCCNC)cc1)c1ccccc1	A	Drug Metab. Dispos.	2011	39	3	558	562	C25H27NO2	1486581	=	1.83	ucm/s	Papp	92145	Apparent permeability from apical to basolateral side in pig LLC-PK cells at 5 uM after 1 to 4 hrs by LC-MS/MS analysis	Sus scrofa		LLC-PK	Autocuration	21148080	1.83	10^-6cm/s	LLC-PK					Manually Curated
Row1464	15449791	620890	CHEMBL1093458	373.5	CC/C(=C(\c1ccc(O)cc1)c1ccc(OCCNC)cc1)c1ccccc1	A	Drug Metab. Dispos.	2011	39	3	558	562	C25H27NO2	1486587	=	1.1	ucm/s	Papp	92145	Activity of human MDR1 expressed in pig LLC-PK cells assessed as apparent permeability from apical to basolateral side at 5 uM after 1 to 4 hrs by LC-MS/MS analysis	Homo sapiens		LLC-PK	Autocuration	21148080	1.1	10^-6cm/s	LLC-PK1-MDR1					Manually Curated
Row1460	15449798	581814	CHEMBL1751	780.95	C[C@H]1O[C@@H](O[C@H]2[C@@H](O)C[C@H](O[C@H]3[C@@H](O)C[C@H](O[C@H]4CC[C@]5(C)[C@H]6C[C@@H](O)[C@]7(C)[C@@H](C8=CC(=O)OC8)CC[C@]7(O)[C@@H]6CC[C@@H]5C4)O[C@@H]3C)O[C@@H]2C)C[C@H](O)[C@@H]1O	A	Drug Metab. Dispos.	2011	39	3	558	562	C41H64O14	1486588	=	6.74	ucm/s	Papp	92145	Activity of human MDR1 expressed in pig LLC-PK cells assessed as apparent permeability from basolateral to apical side at 5 uM after 1 to 4 hrs by LC-MS/MS analysis	Homo sapiens		LLC-PK	Autocuration	21148080	6.74	10^-6cm/s	removed					Manually Curated
Row1461	15449787	620890	CHEMBL1093458	373.5	CC/C(=C(\c1ccc(O)cc1)c1ccc(OCCNC)cc1)c1ccccc1	A	Drug Metab. Dispos.	2011	39	3	558	562	C25H27NO2	1486591	=	1.74	ucm/s	Papp	92145	Activity of human MDR1 expressed in pig LLC-PK cells assessed as apparent permeability from basolateral to apical side at 5 uM after 1 to 4 hrs by LC-MS/MS analysis in presence of LY335979	Homo sapiens		LLC-PK	Autocuration	21148080	1.74	10^-6cm/s	removed					Manually Curated
Row1462	15449788	620890	CHEMBL1093458	373.5	CC/C(=C(\c1ccc(O)cc1)c1ccc(OCCNC)cc1)c1ccccc1	A	Drug Metab. Dispos.	2011	39	3	558	562	C25H27NO2	1486590	=	1.37	ucm/s	Papp	92145	Activity of human MDR1 expressed in pig LLC-PK cells assessed as apparent permeability from apical to basolateral side at 5 uM after 1 to 4 hrs by LC-MS/MS analysis in presence of LY335979	Homo sapiens		LLC-PK	Autocuration	21148080	1.37	10^-6cm/s	removed					Manually Curated
Row1463	15449790	620890	CHEMBL1093458	373.5	CC/C(=C(\c1ccc(O)cc1)c1ccc(OCCNC)cc1)c1ccccc1	A	Drug Metab. Dispos.	2011	39	3	558	562	C25H27NO2	1486588	=	2.77	ucm/s	Papp	92145	Activity of human MDR1 expressed in pig LLC-PK cells assessed as apparent permeability from basolateral to apical side at 5 uM after 1 to 4 hrs by LC-MS/MS analysis	Homo sapiens		LLC-PK	Autocuration	21148080	2.77	10^-6cm/s	removed					Manually Curated
Row1465	15449793	620890	CHEMBL1093458	373.5	CC/C(=C(\c1ccc(O)cc1)c1ccc(OCCNC)cc1)c1ccccc1	A	Drug Metab. Dispos.	2011	39	3	558	562	C25H27NO2	1486585	=	2.47	ucm/s	Papp	92145	Apparent permeability from basolateral to apical side in pig LLC-PK cells at 5 uM after 1 to 4 hrs by LC-MS/MS analysis in presence of LY335979	Sus scrofa		LLC-PK	Autocuration	21148080	2.47	10^-6cm/s	removed					Manually Curated
Row1466	15449794	620890	CHEMBL1093458	373.5	CC/C(=C(\c1ccc(O)cc1)c1ccc(OCCNC)cc1)c1ccccc1	A	Drug Metab. Dispos.	2011	39	3	558	562	C25H27NO2	1486584	=	1.69	ucm/s	Papp	92145	Apparent permeability from apical to basolateral side in pig LLC-PK cells at 5 uM after 1 to 4 hrs by LC-MS/MS analysis in presence of LY335979	Sus scrofa		LLC-PK	Autocuration	21148080	1.69	10^-6cm/s	removed					Manually Curated
Row1467	15449796	620890	CHEMBL1093458	373.5	CC/C(=C(\c1ccc(O)cc1)c1ccc(OCCNC)cc1)c1ccccc1	A	Drug Metab. Dispos.	2011	39	3	558	562	C25H27NO2	1486582	=	2.15	ucm/s	Papp	92145	Apparent permeability from basolateral to apical side in pig LLC-PK cells at 5 uM after 1 to 4 hrs by LC-MS/MS analysis	Sus scrofa		LLC-PK	Autocuration	21148080	2.15	10^-6cm/s	removed					Manually Curated
Row1477	6179730	1142673	CHEMBL1770373	239.32	c1ccc(Cc2ncc3c(n2)CCNCC3)cc1	A	Bioorg. Med. Chem. Lett.	2011	21	9	2715	2720	C15H17N3	744804	=	29	10'-6 cm/s	Papp	57389	Apparent permeability from apical to basolateral side in MDCK2 cells expressing MDR1	Canis lupus familiaris		MDCK	Autocuration	21195614	29	10^-6cm/s	MDCK-MDR1					Manually Curated
Row1478	6179731	1142673	CHEMBL1770373	239.32	c1ccc(Cc2ncc3c(n2)CCNCC3)cc1	A	Bioorg. Med. Chem. Lett.	2011	21	9	2715	2720	C15H17N3	744805	=	35	10'-6 cm/s	Papp	57389	Apparent permeability basolateral to apical side in MDCK cells expressing MDR1	Canis lupus familiaris		MDCK	Autocuration	21195614	35	10^-6cm/s	removed					Manually Curated
Row1486	6180742	402280	CHEMBL236593	566.53	O=C(N[C@@H]1CC[C@@H](c2cccc(F)c2F)CN(CC(F)(F)F)C1=O)N1CCC(n2c(O)nc3ncccc32)CC1	A	Bioorg. Med. Chem. Lett.	2011	21	9	2683	2686	C26H27F5N6O3	745046	=	21	10'-6 cm/s	Papp	57394	Apparent permeability of compound				Autocuration	21251825	21	10^-6cm/s	ambiguous					Manually Curated
Row1487	6180743	1142858	CHEMBL1770556	548.6	O=C(N[C@@H]1CC[C@@H](c2cccc(F)c2F)Cn2c(C3CC3)nnc21)N1CCC(n2c(=O)[nH]c3ncccc32)CC1	A	Bioorg. Med. Chem. Lett.	2011	21	9	2683	2686	C28H30F2N8O2	745046	=	4	10'-6 cm/s	Papp	57394	Apparent permeability of compound				Autocuration	21251825	4	10^-6cm/s	ambiguous					Manually Curated
Row1488	6180744	1142859	CHEMBL1770557	589.57	O=C(N[C@@H]1CC[C@@H](c2cccc(F)c2F)Cn2c(CC(F)(F)F)cnc21)N1CCC(n2c(=O)[nH]c3ncccc32)CC1	A	Bioorg. Med. Chem. Lett.	2011	21	9	2683	2686	C28H28F5N7O2	745046	=	24	10'-6 cm/s	Papp	57394	Apparent permeability of compound				Autocuration	21251825	24	10^-6cm/s	ambiguous					Manually Curated
Row1489	6180745	1143028	CHEMBL1770724	580.64	COC(C)(C)c1cnc2n1C[C@H](c1cccc(F)c1F)CC[C@H]2NC(=O)N1CCC2(CC1)OC(=O)Nc1ncccc12	A	Bioorg. Med. Chem. Lett.	2011	21	9	2683	2686	C30H34F2N6O4	745046	=	24	10'-6 cm/s	Papp	57394	Apparent permeability of compound				Autocuration	21251825	24	10^-6cm/s	ambiguous					Manually Curated
Row1521	5246186	1075025	CHEMBL1684707	491.57	CC(CC(=O)N1C[C@@H]2C[C@H]1CN2C(=O)[C@@]1(C(C)C)CC[C@@H](NC2CCOCC2F)C1)C(F)(F)F	A	Bioorg. Med. Chem. Lett.	2011	21	6	1827	1831	C24H37F4N3O3	727749	=	11.8	10'-6 cm/s	Papp	55766	Apparent permeability from apical to basolateral side of MDCK cells	Canis lupus familiaris		MDCK	Autocuration	21316220	11.8	10^-6cm/s	MDCK					Manually Curated
Row1523	5246187	1075026	CHEMBL1684708	477.54	CC(C)[C@]1(C(=O)N2C[C@@H]3C[C@H]2CN3C(=O)CCC(F)(F)F)CC[C@@H](NC2CCOCC2F)C1	A	Bioorg. Med. Chem. Lett.	2011	21	6	1827	1831	C23H35F4N3O3	727749	=	8.35	10'-6 cm/s	Papp	55766	Apparent permeability from apical to basolateral side of MDCK cells	Canis lupus familiaris		MDCK	Autocuration	21316220	8.35	10^-6cm/s	MDCK					Manually Curated
Row3052_Row1707_Row42150_Row962436_Row961852_Row918719_Row960191	5246186	1075025	CHEMBL1684707	491.57	CC(CC(=O)N1C[C@@H]2C[C@H]1CN2C(=O)[C@@]1(C(C)C)CC[C@@H](NC2CCOCC2F)C1)C(F)(F)F		Bioorg Med Chem Lett	2011	21	6	1827	1831	C24H37F4N3O3		=	11.8	10'-6 cm/s	Papp		Apparent permeability from apical to basolateral side of MDCK cells	Canis lupus familiaris		MDCK		21316220	11.8	10'-6 Cm/s	MDCK		11	0	0.14
Row3053_Row1707_Row42150_Row962437_Row961853_Row918720_Row960192	5246187	1075026	CHEMBL1684708	477.54	CC(C)[C@]1(C(=O)N2C[C@@H]3C[C@H]2CN3C(=O)CCC(F)(F)F)CC[C@@H](NC2CCOCC2F)C1		Bioorg Med Chem Lett	2011	21	6	1827	1831	C23H35F4N3O3		=	8.35	10'-6 cm/s	Papp		Apparent permeability from apical to basolateral side of MDCK cells	Canis lupus familiaris		MDCK		21316220	8.35	10'-6 Cm/s	MDCK		11	0	-0.13
Row1522	5246188	1075025	CHEMBL1684707	491.57	CC(CC(=O)N1C[C@@H]2C[C@H]1CN2C(=O)[C@@]1(C(C)C)CC[C@@H](NC2CCOCC2F)C1)C(F)(F)F	A	Bioorg. Med. Chem. Lett.	2011	21	6	1827	1831	C24H37F4N3O3	727750	=	10.2	10'-6 cm/s	Papp	55766	Apparent permeability from basolateral to apical side of MDCK cells	Canis lupus familiaris		MDCK	Autocuration	21316220	10.2	10^-6cm/s	removed					Manually Curated
Row1524	5246189	1075026	CHEMBL1684708	477.54	CC(C)[C@]1(C(=O)N2C[C@@H]3C[C@H]2CN3C(=O)CCC(F)(F)F)CC[C@@H](NC2CCOCC2F)C1	A	Bioorg. Med. Chem. Lett.	2011	21	6	1827	1831	C23H35F4N3O3	727750	=	5.3	10'-6 cm/s	Papp	55766	Apparent permeability from basolateral to apical side of MDCK cells	Canis lupus familiaris		MDCK	Autocuration	21316220	5.3	10^-6cm/s	removed					Manually Curated
Row1537	5237463	1073016	CHEMBL1682938	428.56	CC[C@H](NC(=O)c1c([S+](C)[O-])c(-c2ccccc2)nc2ccccc12)c1ccccc1	A	Bioorg. Med. Chem. Lett.	2011	21	6	1896	1899	C26H24N2O2S	728276	=	9.4	10'-6 cm/s	Papp	55792	Apparent permeability across MDCK cells expressing human MDR1	Canis lupus familiaris		MDCK	Autocuration	21320776	9.4	10^-6cm/s	MDCK-MDR1					Manually Curated
Row1538	5237465	1073016	CHEMBL1682938	428.56	CC[C@H](NC(=O)c1c([S+](C)[O-])c(-c2ccccc2)nc2ccccc12)c1ccccc1	A	Bioorg. Med. Chem. Lett.	2011	21	6	1896	1899	C26H24N2O2S	728276	=	17	10'-6 cm/s	Papp	55792	Apparent permeability across MDCK cells expressing human MDR1	Canis lupus familiaris		MDCK	Autocuration	21320776	17	10^-6cm/s	MDCK-MDR1					Manually Curated
Row1539	5237464	1073017	CHEMBL1682939	428.56	CC[C@H](NC(=O)c1c([S@+](C)[O-])c(-c2ccccc2)nc2ccccc12)c1ccccc1	A	Bioorg. Med. Chem. Lett.	2011	21	6	1896	1899	C26H24N2O2S	728276	=	28	10'-6 cm/s	Papp	55792	Apparent permeability across MDCK cells expressing human MDR1	Canis lupus familiaris		MDCK	Autocuration	21320776	28	10^-6cm/s	MDCK-MDR1					Manually Curated
Row1540	5237466	1073018	CHEMBL1682940	444.56	CC[C@H](NC(=O)c1c(S(C)(=O)=O)c(-c2ccccc2)nc2ccccc12)c1ccccc1	A	Bioorg. Med. Chem. Lett.	2011	21	6	1896	1899	C26H24N2O3S	728276	=	11	10'-6 cm/s	Papp	55792	Apparent permeability across MDCK cells expressing human MDR1	Canis lupus familiaris		MDCK	Autocuration	21320776	11	10^-6cm/s	MDCK-MDR1					Manually Curated
Row1541	5237467	1073019	CHEMBL1682941	426.59	CC[C@H](NC(=O)c1c(CSC)c(-c2ccccc2)nc2ccccc12)c1ccccc1	A	Bioorg. Med. Chem. Lett.	2011	21	6	1896	1899	C27H26N2OS	728276	=	5.9	10'-6 cm/s	Papp	55792	Apparent permeability across MDCK cells expressing human MDR1	Canis lupus familiaris		MDCK	Autocuration	21320776	5.9	10^-6cm/s	MDCK-MDR1					Manually Curated
Row1542	5237468	1073020	CHEMBL1682942	442.58	CC[C@H](NC(=O)c1c(C[S@@+](C)[O-])c(-c2ccccc2)nc2ccccc12)c1ccccc1	A	Bioorg. Med. Chem. Lett.	2011	21	6	1896	1899	C27H26N2O2S	728276	=	10	10'-6 cm/s	Papp	55792	Apparent permeability across MDCK cells expressing human MDR1	Canis lupus familiaris		MDCK	Autocuration	21320776	10	10^-6cm/s	MDCK-MDR1					Manually Curated
Row1543	5237469	1073021	CHEMBL1682943	442.58	CC[C@H](NC(=O)c1c(C[S@+](C)[O-])c(-c2ccccc2)nc2ccccc12)c1ccccc1	A	Bioorg. Med. Chem. Lett.	2011	21	6	1896	1899	C27H26N2O2S	728276	=	9.9	10'-6 cm/s	Papp	55792	Apparent permeability across MDCK cells expressing human MDR1	Canis lupus familiaris		MDCK	Autocuration	21320776	9.9	10^-6cm/s	MDCK-MDR1					Manually Curated
Row1544	5237470	1073022	CHEMBL1682944	458.58	CC[C@H](NC(=O)c1c(CS(C)(=O)=O)c(-c2ccccc2)nc2ccccc12)c1ccccc1	A	Bioorg. Med. Chem. Lett.	2011	21	6	1896	1899	C27H26N2O3S	728276	=	11	10'-6 cm/s	Papp	55792	Apparent permeability across MDCK cells expressing human MDR1	Canis lupus familiaris		MDCK	Autocuration	21320776	11	10^-6cm/s	MDCK-MDR1					Manually Curated
Row1545	5237471	1073023	CHEMBL1682945	456.61	CC[C@H](NC(=O)c1c(CC[S+](C)[O-])c(-c2ccccc2)nc2ccccc12)c1ccccc1	A	Bioorg. Med. Chem. Lett.	2011	21	6	1896	1899	C28H28N2O2S	728276	=	1	10'-6 cm/s	Papp	55792	Apparent permeability across MDCK cells expressing human MDR1	Canis lupus familiaris		MDCK	Autocuration	21320776	1	10^-6cm/s	MDCK-MDR1					Manually Curated
Row3044_Row1727_Row42188_Row961284_Row960700_Row917569_Row959039	5240849	1073692	CHEMBL1683566	368.44	COc1ccc(-c2cc(N3C[C@H](N)[C@@H](N4CCCCC4=O)C3)ncn2)cn1		Bioorg Med Chem Lett	2011	21	6	1810	1814	C19H24N6O2		=	2.7	10'-6 cm/s	Papp		Apparent permeability from apical to basolateral side of MDCK cells by RRCK assay	Canis lupus familiaris		MDCK		21324688	2.7	10'-6 Cm/s	MDCK		11	0	-1.14
Row3045_Row1727_Row42188_Row961285_Row960701_Row917570_Row959040	5240850	1073693	CHEMBL1683567	338.42	N[C@H]1CN(c2ncnc(-c3ccccc3)n2)C[C@@H]1N1CCCCC1=O		Bioorg Med Chem Lett	2011	21	6	1810	1814	C18H22N6O		=	35.7	10'-6 cm/s	Papp		Apparent permeability from apical to basolateral side of MDCK cells by RRCK assay	Canis lupus familiaris		MDCK		21324688	35.7	10'-6 Cm/s	MDCK		11	0	-0.69
Row3046_Row1727_Row42188_Row961286_Row960702_Row917571_Row959041	5240851	1073694	CHEMBL1683568	366.42	N[C@H]1CN(c2cc(N3CCC(F)(F)C3)ncn2)C[C@@H]1N1CCCCC1=O		Bioorg Med Chem Lett	2011	21	6	1810	1814	C17H24F2N6O		=	1.8	10'-6 cm/s	Papp		Apparent permeability from apical to basolateral side of MDCK cells by RRCK assay	Canis lupus familiaris		MDCK		21324688	1.8	10'-6 Cm/s	MDCK		11	0	-0.54
Row3047_Row1727_Row42188_Row961287_Row960703_Row917572_Row959042	5240852	1073695	CHEMBL1683569	367.4	N[C@H]1CN(c2ncnc(N3CCC(F)(F)C3)n2)C[C@@H]1N1CCCCC1=O		Bioorg Med Chem Lett	2011	21	6	1810	1814	C16H23F2N7O		=	3.8	10'-6 cm/s	Papp		Apparent permeability from apical to basolateral side of MDCK cells by RRCK assay	Canis lupus familiaris		MDCK		21324688	3.8	10'-6 Cm/s	MDCK		11	0	-0.39
Row3048_Row1727_Row42188_Row961288_Row960704_Row917573_Row959043	5240853	1073696	CHEMBL1683570	402.4	N[C@H]1CN(c2cc(N3CCC(F)(F)C3)ncn2)C[C@@H]1N1CC(F)(F)CCC1=O		Bioorg Med Chem Lett	2011	21	6	1810	1814	C17H22F4N6O		=	3.4	10'-6 cm/s	Papp		Apparent permeability from apical to basolateral side of MDCK cells by RRCK assay	Canis lupus familiaris		MDCK		21324688	3.4	10'-6 Cm/s	MDCK		11	0	-0.4
Row3049_Row1727_Row42188_Row961289_Row960705_Row917574_Row959044	5240854	1073697	CHEMBL1683571	403.38	N[C@H]1CN(c2ncnc(N3CCC(F)(F)C3)n2)C[C@@H]1N1CC(F)(F)CCC1=O		Bioorg Med Chem Lett	2011	21	6	1810	1814	C16H21F4N7O		=	5	10'-6 cm/s	Papp		Apparent permeability from apical to basolateral side of MDCK cells by RRCK assay	Canis lupus familiaris		MDCK		21324688	5	10'-6 Cm/s	MDCK		11	0	-0.25
Row3050_Row1727_Row42188_Row961290_Row960706_Row917575_Row959045	5240855	1073698	CHEMBL1683572	416.42	Cc1nc(N2C[C@H](N)[C@@H](N3CC(F)(F)CCC3=O)C2)cc(N2CCC(F)(F)C2)n1		Bioorg Med Chem Lett	2011	21	6	1810	1814	C18H24F4N6O		=	3.9	10'-6 cm/s	Papp		Apparent permeability from apical to basolateral side of MDCK cells by RRCK assay	Canis lupus familiaris		MDCK		21324688	3.9	10'-6 Cm/s	MDCK		11	0	-0.5
Row1546	5240849	1073692	CHEMBL1683566	368.44	COc1ccc(-c2cc(N3C[C@H](N)[C@@H](N4CCCCC4=O)C3)ncn2)cn1	A	Bioorg. Med. Chem. Lett.	2011	21	6	1810	1814	C19H24N6O2	728461	=	2.7	10'-6 cm/s	Papp	55804	Apparent permeability from apical to basolateral side of MDCK cells by RRCK assay	Canis lupus familiaris		MDCK	Autocuration	21324688	2.7	10^-6cm/s	RRCK					Manually Curated
Row1547	5240850	1073693	CHEMBL1683567	338.42	N[C@H]1CN(c2ncnc(-c3ccccc3)n2)C[C@@H]1N1CCCCC1=O	A	Bioorg. Med. Chem. Lett.	2011	21	6	1810	1814	C18H22N6O	728461	=	35.7	10'-6 cm/s	Papp	55804	Apparent permeability from apical to basolateral side of MDCK cells by RRCK assay	Canis lupus familiaris		MDCK	Autocuration	21324688	35.7	10^-6cm/s	RRCK					Manually Curated
Row1548	5240851	1073694	CHEMBL1683568	366.42	N[C@H]1CN(c2cc(N3CCC(F)(F)C3)ncn2)C[C@@H]1N1CCCCC1=O	A	Bioorg. Med. Chem. Lett.	2011	21	6	1810	1814	C17H24F2N6O	728461	=	1.8	10'-6 cm/s	Papp	55804	Apparent permeability from apical to basolateral side of MDCK cells by RRCK assay	Canis lupus familiaris		MDCK	Autocuration	21324688	1.8	10^-6cm/s	RRCK					Manually Curated
Row1549	5240852	1073695	CHEMBL1683569	367.4	N[C@H]1CN(c2ncnc(N3CCC(F)(F)C3)n2)C[C@@H]1N1CCCCC1=O	A	Bioorg. Med. Chem. Lett.	2011	21	6	1810	1814	C16H23F2N7O	728461	=	3.8	10'-6 cm/s	Papp	55804	Apparent permeability from apical to basolateral side of MDCK cells by RRCK assay	Canis lupus familiaris		MDCK	Autocuration	21324688	3.8	10^-6cm/s	RRCK					Manually Curated
Row1550	5240853	1073696	CHEMBL1683570	402.4	N[C@H]1CN(c2cc(N3CCC(F)(F)C3)ncn2)C[C@@H]1N1CC(F)(F)CCC1=O	A	Bioorg. Med. Chem. Lett.	2011	21	6	1810	1814	C17H22F4N6O	728461	=	3.4	10'-6 cm/s	Papp	55804	Apparent permeability from apical to basolateral side of MDCK cells by RRCK assay	Canis lupus familiaris		MDCK	Autocuration	21324688	3.4	10^-6cm/s	RRCK					Manually Curated
Row1551	5240854	1073697	CHEMBL1683571	403.38	N[C@H]1CN(c2ncnc(N3CCC(F)(F)C3)n2)C[C@@H]1N1CC(F)(F)CCC1=O	A	Bioorg. Med. Chem. Lett.	2011	21	6	1810	1814	C16H21F4N7O	728461	=	5	10'-6 cm/s	Papp	55804	Apparent permeability from apical to basolateral side of MDCK cells by RRCK assay	Canis lupus familiaris		MDCK	Autocuration	21324688	5	10^-6cm/s	RRCK					Manually Curated
Row1552	5240855	1073698	CHEMBL1683572	416.42	Cc1nc(N2C[C@H](N)[C@@H](N3CC(F)(F)CCC3=O)C2)cc(N2CCC(F)(F)C2)n1	A	Bioorg. Med. Chem. Lett.	2011	21	6	1810	1814	C18H24F4N6O	728461	=	3.9	10'-6 cm/s	Papp	55804	Apparent permeability from apical to basolateral side of MDCK cells by RRCK assay	Canis lupus familiaris		MDCK	Autocuration	21324688	3.9	10^-6cm/s	RRCK					Manually Curated
Row1593	6163872	1140297	CHEMBL1765276	350.46	Cc1ccc(C(=O)N2CC[C@@](O)(c3ccccc3)[C@@H]3CCCC[C@@H]32)cn1	B	Bioorg. Med. Chem. Lett.	2011	21	8	2359	2364	C22H26N2O2	743489	=	36	10'-6 cm/s	Papp	57327	Binding affinity to rat P-glycoprotein assessed as apparent permeability	Rattus norvegicus			Autocuration	21420857	36	10^-6cm/s	ambiguous					Manually Curated
Row1594	6163873	1140298	CHEMBL1765277	358.48	CN1CCOC[C@H]1C(=O)N1CC[C@@](O)(c2ccccc2)[C@@H]2CCCC[C@@H]21	B	Bioorg. Med. Chem. Lett.	2011	21	8	2359	2364	C21H30N2O3	743489	=	39	10'-6 cm/s	Papp	57327	Binding affinity to rat P-glycoprotein assessed as apparent permeability	Rattus norvegicus			Autocuration	21420857	39	10^-6cm/s	ambiguous					Manually Curated
Row1649	12062872	2355	CHEMBL7568	399.97	CCN(CC)CCCC(C)Nc1c2ccc(Cl)cc2nc2ccc(OC)cc12	A	Eur. J. Med. Chem.	2011	46	7	2917	2929	C23H30ClN3O	853971	=	2.89	ucm/s	Papp	65554	Apparent permeability of the compound from apical to basolateral side in wild type MDCK cells at 10 uM after 2 hrs	Canis lupus familiaris		MDCK	Autocuration	21531054	2.89	10^-6cm/s	MDCK					Manually Curated
Row1653	12062871	448830	CHEMBL512898	432.96	COc1ccc2nc3cc(Cl)ccc3c(Nc3ccc(N4CCN(C)CC4)cc3)c2c1	A	Eur. J. Med. Chem.	2011	46	7	2917	2929	C25H25ClN4O	853971	=	0.29	ucm/s	Papp	65554	Apparent permeability of the compound from apical to basolateral side in wild type MDCK cells at 10 uM after 2 hrs	Canis lupus familiaris		MDCK	Autocuration	21531054	0.29	10^-6cm/s	MDCK					Manually Curated
Row4876_Row2493_Row49000_Row2082_Row2080_Row2061_Row2050	12062872	2355	CHEMBL7568	399.97	CCN(CC)CCCC(C)Nc1c2ccc(Cl)cc2nc2ccc(OC)cc12		Eur J Med Chem	2011	46	7	2917	2929	C23H30ClN3O		=	2.89	ucm/s	Papp		Apparent permeability of the compound from apical to basolateral side in wild type MDCK cells at 10 uM after 2 hrs	Canis lupus familiaris		MDCK		21531054	2.89	Ucm/s	MDCK		16	0	-0.99
Row4875_Row2493_Row49000_Row399306_Row399202_Row396031_Row397927	12062871	448830	CHEMBL512898	432.96	COc1ccc2nc3cc(Cl)ccc3c(Nc3ccc(N4CCN(C)CC4)cc3)c2c1		Eur J Med Chem	2011	46	7	2917	2929	C25H25ClN4O		=	0.29	ucm/s	Papp		Apparent permeability of the compound from apical to basolateral side in wild type MDCK cells at 10 uM after 2 hrs	Canis lupus familiaris		MDCK		21531054	0.29	Ucm/s	MDCK		16	0	-1.24
Row1651	12062876	2355	CHEMBL7568	399.97	CCN(CC)CCCC(C)Nc1c2ccc(Cl)cc2nc2ccc(OC)cc12	A	Eur. J. Med. Chem.	2011	46	7	2917	2929	C23H30ClN3O	853973	=	1.23	ucm/s	Papp	65554	Apparent permeability from apical to basolateral side in MDCK cells overexpressing human MDR1 at 10 uM after 2 hrs	Canis lupus familiaris		MDCK	Autocuration	21531054	1.23	10^-6cm/s	MDCK-MDR1					Manually Curated
Row1655	12062875	448830	CHEMBL512898	432.96	COc1ccc2nc3cc(Cl)ccc3c(Nc3ccc(N4CCN(C)CC4)cc3)c2c1	A	Eur. J. Med. Chem.	2011	46	7	2917	2929	C25H25ClN4O	853973	=	0.14	ucm/s	Papp	65554	Apparent permeability from apical to basolateral side in MDCK cells overexpressing human MDR1 at 10 uM after 2 hrs	Canis lupus familiaris		MDCK	Autocuration	21531054	0.14	10^-6cm/s	MDCK-MDR1					Manually Curated
Row1650	12062874	2355	CHEMBL7568	399.97	CCN(CC)CCCC(C)Nc1c2ccc(Cl)cc2nc2ccc(OC)cc12	A	Eur. J. Med. Chem.	2011	46	7	2917	2929	C23H30ClN3O	853972	=	3.45	ucm/s	Papp	65554	Apparent permeability of the compound from basolateral to apical side in MDCK cells at 10 uM after 2 hrs	Canis lupus familiaris		MDCK	Autocuration	21531054	3.45	10^-6cm/s	removed					Manually Curated
Row1652	12062878	2355	CHEMBL7568	399.97	CCN(CC)CCCC(C)Nc1c2ccc(Cl)cc2nc2ccc(OC)cc12	A	Eur. J. Med. Chem.	2011	46	7	2917	2929	C23H30ClN3O	853974	=	6.7	ucm/s	Papp	65554	Apparent permeability of the compound from basolateral to apical side in MDCK cells overexpressing human MDR1 at 10 uM after 2 hrs	Canis lupus familiaris		MDCK	Autocuration	21531054	6.7	10^-6cm/s	removed					Manually Curated
Row1654	12062873	448830	CHEMBL512898	432.96	COc1ccc2nc3cc(Cl)ccc3c(Nc3ccc(N4CCN(C)CC4)cc3)c2c1	A	Eur. J. Med. Chem.	2011	46	7	2917	2929	C25H25ClN4O	853972	=	0.34	ucm/s	Papp	65554	Apparent permeability of the compound from basolateral to apical side in MDCK cells at 10 uM after 2 hrs	Canis lupus familiaris		MDCK	Autocuration	21531054	0.34	10^-6cm/s	removed					Manually Curated
Row1656	12062877	448830	CHEMBL512898	432.96	COc1ccc2nc3cc(Cl)ccc3c(Nc3ccc(N4CCN(C)CC4)cc3)c2c1	A	Eur. J. Med. Chem.	2011	46	7	2917	2929	C25H25ClN4O	853974	=	0.34	ucm/s	Papp	65554	Apparent permeability of the compound from basolateral to apical side in MDCK cells overexpressing human MDR1 at 10 uM after 2 hrs	Canis lupus familiaris		MDCK	Autocuration	21531054	0.34	10^-6cm/s	removed					Manually Curated
Row1702	6318104	1168044	CHEMBL1813015	360.42	CC(=O)Nc1cccc(Nc2ncnc(N3CCc4ccccc4C3)n2)c1	A	J. Med. Chem.	2011	54	13	4427	4445	C20H20N6O	762098	=	29.3	ucm/s	Papp	58512	Apparent permeability of the compound from basolateral to apical direction in pig LLC-PK1 cells expressing human MDR1	Sus scrofa		LLC-PK1	Autocuration	21634377	29.3	10^-6cm/s	ambiguous					Manually Curated
Row1704	6318103	1168060	CHEMBL1813031	404.47	CC(=O)Nc1cccc(Nc2ncnc(N3CCC(Oc4ccccc4)CC3)n2)c1	A	J. Med. Chem.	2011	54	13	4427	4445	C22H24N6O2	762098	=	26.1	ucm/s	Papp	58512	Apparent permeability of the compound from basolateral to apical direction in pig LLC-PK1 cells expressing human MDR1	Sus scrofa		LLC-PK1	Autocuration	21634377	26.1	10^-6cm/s	ambiguous					Manually Curated
Row1706	6318102	1168061	CHEMBL1813032	418.5	CC(=O)Nc1cccc(Nc2ncnc(N3CCC(OCc4ccccc4)CC3)n2)c1	A	J. Med. Chem.	2011	54	13	4427	4445	C23H26N6O2	762098	=	22.2	ucm/s	Papp	58512	Apparent permeability of the compound from basolateral to apical direction in pig LLC-PK1 cells expressing human MDR1	Sus scrofa		LLC-PK1	Autocuration	21634377	22.2	10^-6cm/s	ambiguous					Manually Curated
Row1703	6318107	1168044	CHEMBL1813015	360.42	CC(=O)Nc1cccc(Nc2ncnc(N3CCc4ccccc4C3)n2)c1	A	J. Med. Chem.	2011	54	13	4427	4445	C20H20N6O	762097	=	29.3	ucm/s	Papp	58512	Apparent permeability of the compound from apical to basolateral direction in pig LLC-PK1 cells expressing human MDR1	Sus scrofa		LLC-PK1	Autocuration	21634377	29.3	10^-6cm/s	removed					Manually Curated
Row1705	6318106	1168060	CHEMBL1813031	404.47	CC(=O)Nc1cccc(Nc2ncnc(N3CCC(Oc4ccccc4)CC3)n2)c1	A	J. Med. Chem.	2011	54	13	4427	4445	C22H24N6O2	762097	=	26.1	ucm/s	Papp	58512	Apparent permeability of the compound from apical to basolateral direction in pig LLC-PK1 cells expressing human MDR1	Sus scrofa		LLC-PK1	Autocuration	21634377	26.1	10^-6cm/s	removed					Manually Curated
Row1707	6318105	1168061	CHEMBL1813032	418.5	CC(=O)Nc1cccc(Nc2ncnc(N3CCC(OCc4ccccc4)CC3)n2)c1	A	J. Med. Chem.	2011	54	13	4427	4445	C23H26N6O2	762097	=	22.2	ucm/s	Papp	58512	Apparent permeability of the compound from apical to basolateral direction in pig LLC-PK1 cells expressing human MDR1	Sus scrofa		LLC-PK1	Autocuration	21634377	22.2	10^-6cm/s	removed					Manually Curated
Row1748	6333148	1117904	CHEMBL1738857	331.38	COc1cc2cncnc2cc1OCCc1ccc2ccccc2n1	A	J. Med. Chem.	2011	54	13	4536	4547	C20H17N3O2	763291	=	3	10'-6 cm/s	Papp	58642	Apparent permeability across apical to basolateral side in dog MDCK cells expressing human MDR	Canis lupus familiaris		MDCK	Autocuration	21650160	3	10^-6cm/s	ambiguous					Manually Curated
Row1749	6333149	1171339	CHEMBL1819134	374.44	COc1cc2ncnc(N(C)C)c2cc1OCCc1ccc2ccccc2n1	A	J. Med. Chem.	2011	54	13	4536	4547	C22H22N4O2	763291	=	19	10'-6 cm/s	Papp	58642	Apparent permeability across apical to basolateral side in dog MDCK cells expressing human MDR	Canis lupus familiaris		MDCK	Autocuration	21650160	19	10^-6cm/s	ambiguous					Manually Curated
Row1750	6333150	1171340	CHEMBL1819135	408.46	COc1cc2ncnc(-c3cccnc3)c2cc1OCCc1ccc2ccccc2n1	A	J. Med. Chem.	2011	54	13	4536	4547	C25H20N4O2	763291	=	0.4	10'-6 cm/s	Papp	58642	Apparent permeability across apical to basolateral side in dog MDCK cells expressing human MDR	Canis lupus familiaris		MDCK	Autocuration	21650160	0.4	10^-6cm/s	ambiguous					Manually Curated
Row1751	6333151	1171341	CHEMBL1819136	361.4	COc1cc2ncn(C)c(=O)c2cc1OCCc1ccc2ccccc2n1	A	J. Med. Chem.	2011	54	13	4536	4547	C21H19N3O3	763291	=	18	10'-6 cm/s	Papp	58642	Apparent permeability across apical to basolateral side in dog MDCK cells expressing human MDR	Canis lupus familiaris		MDCK	Autocuration	21650160	18	10^-6cm/s	ambiguous					Manually Curated
Row1752	12045773	1273709	CHEMBL1938870	467.26	O=C(O)Cn1nnc(-c2cc(N3CCC(Oc4cc(F)ccc4Br)CC3)no2)n1	A	J. Med. Chem.	2011	54	14	5082	5096	C17H16BrFN6O4	852952	=	3.8	ucm/s	Papp	65559	Apparent permeability across pig LLC-PK1 cells	Sus scrofa		LLC-PK1	Autocuration	21661758	3.8	10^-6cm/s	LLC-PK1					Manually Curated
Row1753	7927644	789	CHEMBL13	267.37	COCCc1ccc(OCC(O)CNC(C)C)cc1	A	Bioorg. Med. Chem. Lett.	2011	21	14	4263	4266	C15H25NO3	785372	=	15.6	10'6cm/s	Papp	60175	Apparent permeability across apical to basolateral side of dog MDCK cells at 50 uM measured every 15 mins for 1.5 hrs by LC-MS/MS analysis	Canis lupus familiaris		MDCK	Autocuration	21669526	15.6	10^-6cm/s	MDCK					Manually Curated
Row1754	7927643	1279	CHEMBL24	266.34	CC(C)NCC(O)COc1ccc(CC(N)=O)cc1	A	Bioorg. Med. Chem. Lett.	2011	21	14	4263	4266	C14H22N2O3	785372	=	0.25	10'6cm/s	Papp	60175	Apparent permeability across apical to basolateral side of dog MDCK cells at 50 uM measured every 15 mins for 1.5 hrs by LC-MS/MS analysis	Canis lupus familiaris		MDCK	Autocuration	21669526	0.25	10^-6cm/s	MDCK					Manually Curated
Row1755	7927642	1262432	CHEMBL1914990	495.52	CC(C)N(/C(Cc1ccc([N+](=O)[O-])cc1)=N/P(=O)(Oc1ccccc1)Oc1ccccc1)C(C)C	A	Bioorg. Med. Chem. Lett.	2011	21	14	4263	4266	C26H30N3O5P	785372	=	10.6	10'6cm/s	Papp	60175	Apparent permeability across apical to basolateral side of dog MDCK cells at 50 uM measured every 15 mins for 1.5 hrs by LC-MS/MS analysis	Canis lupus familiaris		MDCK	Autocuration	21669526	10.6	10^-6cm/s	MDCK					Manually Curated
Row1756	6286037	1161348	CHEMBL1800285	388.43	N#CC1(c2ccccn2)CCN(Cc2cc(C(=O)O)c(=O)n3ccccc23)CC1	A	J. Med. Chem.	2011	54	13	4773	4780	C22H20N4O3	757236	=	18	10'-6 cm/s	Papp	58251	Passive permeability of the compound at 5 uM				Autocuration	21682298	18	10^-6cm/s	ambiguous					Manually Curated
Row1757	6286035	1161948	CHEMBL1800879	387.44	N#CC1(c2ccccc2)CCN(Cc2cc(C(=O)O)c(=O)n3ccccc23)CC1	A	J. Med. Chem.	2011	54	13	4773	4780	C23H21N3O3	757236	=	27	10'-6 cm/s	Papp	58251	Passive permeability of the compound at 5 uM				Autocuration	21682298	27	10^-6cm/s	ambiguous					Manually Curated
Row1758	6286036	1161953	CHEMBL1800884	401.47	Cc1ccccc1C1(C#N)CCN(Cc2cc(C(=O)O)c(=O)n3ccccc23)CC1	A	J. Med. Chem.	2011	54	13	4773	4780	C24H23N3O3	757236	=	24	10'-6 cm/s	Papp	58251	Passive permeability of the compound at 5 uM				Autocuration	21682298	24	10^-6cm/s	ambiguous					Manually Curated
Row1759	6286038	1161956	CHEMBL1800887	388.43	N#CC1(c2cccnc2)CCN(Cc2cc(C(=O)O)c(=O)n3ccccc23)CC1	A	J. Med. Chem.	2011	54	13	4773	4780	C22H20N4O3	757236	=	39	10'-6 cm/s	Papp	58251	Passive permeability of the compound at 5 uM				Autocuration	21682298	39	10^-6cm/s	ambiguous					Manually Curated
Row1760	6286039	1161959	CHEMBL1800890	402.45	Cc1ccnc(C2(C#N)CCN(Cc3cc(C(=O)O)c(=O)n4ccccc34)CC2)c1	A	J. Med. Chem.	2011	54	13	4773	4780	C23H22N4O3	757236	=	27	10'-6 cm/s	Papp	58251	Passive permeability of the compound at 5 uM				Autocuration	21682298	27	10^-6cm/s	ambiguous					Manually Curated
Row1763	6361800	1177407	CHEMBL1830698	269.33	c1ccc(Nc2nc3c(s2)CCc2n[nH]cc2-3)nc1	A	J. Med. Chem.	2011	54	14	5070	5081	C13H11N5S	768795	=	22	10'-6 cm/s	Papp	58944	Apparent permeability from apical to basolateral side of dog MDCK cells expressing human MDR1 by P-gp substrate assay	Canis lupus familiaris		MDCK	Autocuration	21688779	22	10^-6cm/s	MDCK-MDR1					Manually Curated
Row1774	6361801	1177416	CHEMBL1830707	283.36	c1ccc(Nc2nc3c(s2)CCCc2n[nH]cc2-3)nc1	A	J. Med. Chem.	2011	54	14	5070	5081	C14H13N5S	768795	=	24	10'-6 cm/s	Papp	58944	Apparent permeability from apical to basolateral side of dog MDCK cells expressing human MDR1 by P-gp substrate assay	Canis lupus familiaris		MDCK	Autocuration	21688779	24	10^-6cm/s	MDCK-MDR1					Manually Curated
Row1780	6361802	1177420	CHEMBL1830711	284.35	c1cnc(Nc2nc3c(s2)CCCc2n[nH]cc2-3)nc1	A	J. Med. Chem.	2011	54	14	5070	5081	C13H12N6S	768795	=	33	10'-6 cm/s	Papp	58944	Apparent permeability from apical to basolateral side of dog MDCK cells expressing human MDR1 by P-gp substrate assay	Canis lupus familiaris		MDCK	Autocuration	21688779	33	10^-6cm/s	MDCK-MDR1					Manually Curated
Row1761	6361830	1177402	CHEMBL1830693	243.3	c1ccc(Nc2nc(-c3cn[nH]c3)cs2)nc1	A	J. Med. Chem.	2011	54	14	5070	5081	C11H9N5S	768729	=	32.9	10'-6 cm/s	Papp	58944	Apparent permeability of the compound by PAMPA assay				Autocuration	21688779	32.9	10^-6cm/s	PAMPA					Manually Curated
Row1764	6361803	1177407	CHEMBL1830698	269.33	c1ccc(Nc2nc3c(s2)CCc2n[nH]cc2-3)nc1	A	J. Med. Chem.	2011	54	14	5070	5081	C13H11N5S	768796	=	7.7	10'-6 cm/s	Papp	58944	Apparent permeability from basolateral to apical side of dog MDCK cells expressing human MDR1 by P-gp substrate assay	Canis lupus familiaris		MDCK	Autocuration	21688779	7.7	10^-6cm/s	removed					Manually Curated
Row1775	6361804	1177416	CHEMBL1830707	283.36	c1ccc(Nc2nc3c(s2)CCCc2n[nH]cc2-3)nc1	A	J. Med. Chem.	2011	54	14	5070	5081	C14H13N5S	768796	=	13	10'-6 cm/s	Papp	58944	Apparent permeability from basolateral to apical side of dog MDCK cells expressing human MDR1 by P-gp substrate assay	Canis lupus familiaris		MDCK	Autocuration	21688779	13	10^-6cm/s	removed					Manually Curated
Row1781	6361805	1177420	CHEMBL1830711	284.35	c1cnc(Nc2nc3c(s2)CCCc2n[nH]cc2-3)nc1	A	J. Med. Chem.	2011	54	14	5070	5081	C13H12N6S	768796	=	21	10'-6 cm/s	Papp	58944	Apparent permeability from basolateral to apical side of dog MDCK cells expressing human MDR1 by P-gp substrate assay	Canis lupus familiaris		MDCK	Autocuration	21688779	21	10^-6cm/s	removed					Manually Curated
Row1807	6300932	689647	CHEMBL1223203	378.48	CN(C)CCNC(=O)c1ccc(-c2cnc3ccc(NCC4CC4)nn23)cc1	A	Bioorg. Med. Chem. Lett.	2011	21	15	4550	4555	C21H26N6O	758597	=	2.1	10'-6 cm/s	Papp	58360	Apparent permeability across MDCK cells at 10 uM after 1 hr by LC/MS/MS analysis	Canis lupus familiaris		MDCK	Autocuration	21705219	2.1	10^-6cm/s	MDCK					Manually Curated
Row1808	6300933	1165289	CHEMBL1807603	404.52	O=C(NCCN1CCCC1)c1ccc(-c2cnc3ccc(NCC4CC4)nn23)cc1	A	Bioorg. Med. Chem. Lett.	2011	21	15	4550	4555	C23H28N6O	758597	=	2.3	10'-6 cm/s	Papp	58360	Apparent permeability across MDCK cells at 10 uM after 1 hr by LC/MS/MS analysis	Canis lupus familiaris		MDCK	Autocuration	21705219	2.3	10^-6cm/s	MDCK					Manually Curated
Row1809	6300934	1165292	CHEMBL1807606	396.47	CN(C)CCNC(=O)c1ccc(-c2cnc3ccc(NCC4CC4)nn23)cc1F	A	Bioorg. Med. Chem. Lett.	2011	21	15	4550	4555	C21H25FN6O	758597	=	6.2	10'-6 cm/s	Papp	58360	Apparent permeability across MDCK cells at 10 uM after 1 hr by LC/MS/MS analysis	Canis lupus familiaris		MDCK	Autocuration	21705219	6.2	10^-6cm/s	MDCK					Manually Curated
Row1810	6300935	1165293	CHEMBL1807607	422.51	O=C(NCCN1CCCC1)c1ccc(-c2cnc3ccc(NCC4CC4)nn23)cc1F	A	Bioorg. Med. Chem. Lett.	2011	21	15	4550	4555	C23H27FN6O	758597	=	5.6	10'-6 cm/s	Papp	58360	Apparent permeability across MDCK cells at 10 uM after 1 hr by LC/MS/MS analysis	Canis lupus familiaris		MDCK	Autocuration	21705219	5.6	10^-6cm/s	MDCK					Manually Curated
Row1811	6300936	1165295	CHEMBL1807609	426.47	O=C(NC[C@@H]1C[C@@H](F)CN1)c1ccc(-c2cnc3ccc(NCC4CC4)nn23)cc1F	A	Bioorg. Med. Chem. Lett.	2011	21	15	4550	4555	C22H24F2N6O	758597	=	4.2	10'-6 cm/s	Papp	58360	Apparent permeability across MDCK cells at 10 uM after 1 hr by LC/MS/MS analysis	Canis lupus familiaris		MDCK	Autocuration	21705219	4.2	10^-6cm/s	MDCK					Manually Curated
Row1812	6300937	1165305	CHEMBL1807618	426.47	O=C(NC[C@@H]1C[C@@H](F)CN1)c1ccc(-c2cnc3ccc(NC4CCC4)nn23)cc1F	A	Bioorg. Med. Chem. Lett.	2011	21	15	4550	4555	C22H24F2N6O	758597	=	7	10'-6 cm/s	Papp	58360	Apparent permeability across MDCK cells at 10 uM after 1 hr by LC/MS/MS analysis	Canis lupus familiaris		MDCK	Autocuration	21705219	7	10^-6cm/s	MDCK					Manually Curated
Row1819	6354288	1158953	CHEMBL1795909	506.47	COCCCc1cc(Cl)c(Cl)c(CN(C(=O)[C@H]2CNCC[C@@H]2c2ccn(C)c(=O)c2)C2CC2)c1	A	Bioorg. Med. Chem. Lett.	2011	21	18	5547	5551	C26H33Cl2N3O3	766906	=	3	10'-6 cm/s	Papp	58827	Apparent permeability across pig LLC-PK1 cells transfected with rat Mdr1a	Sus scrofa		LLC-PK1	Autocuration	21784634	3	10^-6cm/s	LLC-PK1					Manually Curated
Row1820	6354287	1159109	CHEMBL1796063	530.51	COCCCc1cc(CN(C(=O)[C@H]2CNCC[C@@H]2c2ccn(C)c(=O)c2)C2CC2)cc(Br)c1C	A	Bioorg. Med. Chem. Lett.	2011	21	18	5547	5551	C27H36BrN3O3	766906	=	2	10'-6 cm/s	Papp	58827	Apparent permeability across pig LLC-PK1 cells transfected with rat Mdr1a	Sus scrofa		LLC-PK1	Autocuration	21784634	2	10^-6cm/s	LLC-PK1					Manually Curated
Row1821	6354324	1174601	CHEMBL1824499	478.97	COCCc1ccc(Cl)c(CN(C(=O)[C@H]2CNCC[C@]2(O)c2ccc(F)c(F)c2)C2CC2)c1	A	Bioorg. Med. Chem. Lett.	2011	21	18	5547	5551	C25H29ClF2N2O3	767011	=	11	10'-6 cm/s	Papp	58827	Apparent Passive permeability across pig LLC-PK1 cells	Sus scrofa		LLC-PK1	Autocuration	21784634	11	10^-6cm/s	LLC-PK1					Manually Curated
Row1822	6354286	1174603	CHEMBL1824501	548.12	COCCCc1cc(CN(C(=O)[C@H]2CNCC[C@@H]2c2ccn(C)c(=O)c2)C2CC2)cc(OCCOC)c1.Cl	A	Bioorg. Med. Chem. Lett.	2011	21	18	5547	5551	C29H42ClN3O5	766906	<	3	10'-6 cm/s	Papp	58827	Apparent permeability across pig LLC-PK1 cells transfected with rat Mdr1a	Sus scrofa		LLC-PK1	Autocuration	21784634	3	10^-6cm/s	LLC-PK1					Manually Curated
Row1823	6354321	1174603	CHEMBL1824501	548.12	COCCCc1cc(CN(C(=O)[C@H]2CNCC[C@@H]2c2ccn(C)c(=O)c2)C2CC2)cc(OCCOC)c1.Cl	A	Bioorg. Med. Chem. Lett.	2011	21	18	5547	5551	C29H42ClN3O5	767011	=	2	10'-6 cm/s	Papp	58827	Apparent Passive permeability across pig LLC-PK1 cells	Sus scrofa		LLC-PK1	Autocuration	21784634	2	10^-6cm/s	LLC-PK1					Manually Curated
Row1824	6354322	1174606	CHEMBL1824504	518.6	COCCOc1cc(CCOC)cc(CN(C(=O)[C@H]2CNCC[C@]2(O)c2ccc(F)c(F)c2)C2CC2)c1	A	Bioorg. Med. Chem. Lett.	2011	21	18	5547	5551	C28H36F2N2O5	767011	=	22	10'-6 cm/s	Papp	58827	Apparent Passive permeability across pig LLC-PK1 cells	Sus scrofa		LLC-PK1	Autocuration	21784634	22	10^-6cm/s	LLC-PK1					Manually Curated
Row1825	6354333	1174606	CHEMBL1824504	518.6	COCCOc1cc(CCOC)cc(CN(C(=O)[C@H]2CNCC[C@]2(O)c2ccc(F)c(F)c2)C2CC2)c1	A	Bioorg. Med. Chem. Lett.	2011	21	18	5547	5551	C28H36F2N2O5	766906	=	22	10'-6 cm/s	Papp	58827	Apparent permeability across pig LLC-PK1 cells transfected with rat Mdr1a	Sus scrofa		LLC-PK1	Autocuration	21784634	22	10^-6cm/s	LLC-PK1					Manually Curated
Row1826	6354323	1174607	CHEMBL1824505	458	COCCc1ccc(Cl)c(CN(C(=O)[C@H]2CNCC[C@@H]2c2ccn(C)c(=O)c2)C2CC2)c1	A	Bioorg. Med. Chem. Lett.	2011	21	18	5547	5551	C25H32ClN3O3	767011	=	1	10'-6 cm/s	Papp	58827	Apparent Passive permeability across pig LLC-PK1 cells	Sus scrofa		LLC-PK1	Autocuration	21784634	1	10^-6cm/s	LLC-PK1					Manually Curated
Row1830	6370944	1176744	CHEMBL1830042	385.47	CN1CC(c2c[nH]c3cc(-n4ccc(OCc5ccccc5)cc4=O)ccc23)C1	A	Bioorg. Med. Chem. Lett.	2011	21	18	5310	5314	C24H23N3O2	768157	=	0.2	10'-6 cm/s	Papp	58964	Apparent permeability from apical to basolateral side in MDCK cells expressing human MDR1 after 2 hrs	Canis lupus familiaris		MDCK	Autocuration	21802292	0.2	10^-6cm/s	MDCK-MDR1					Manually Curated
Row1831	6371862	1176744	CHEMBL1830042	385.47	CN1CC(c2c[nH]c3cc(-n4ccc(OCc5ccccc5)cc4=O)ccc23)C1	A	Bioorg. Med. Chem. Lett.	2011	21	18	5310	5314	C24H23N3O2	768158	=	26.3	10'-6 cm/s	Papp	58964	Apparent permeability from basolateral to apical side in MDCK cells expressing human MDR1 after 2 hrs	Canis lupus familiaris		MDCK	Autocuration	21802292	26.3	10^-6cm/s	MDCK-MDR1					Manually Curated
Row1834	6370945	1176745	CHEMBL1830043	403.46	CN1CC(c2c[nH]c3cc(-n4ccc(OCc5ccccc5F)cc4=O)ccc23)C1	A	Bioorg. Med. Chem. Lett.	2011	21	18	5310	5314	C24H22FN3O2	768157	=	0.2	10'-6 cm/s	Papp	58964	Apparent permeability from apical to basolateral side in MDCK cells expressing human MDR1 after 2 hrs	Canis lupus familiaris		MDCK	Autocuration	21802292	0.2	10^-6cm/s	MDCK-MDR1					Manually Curated
Row1835	6371863	1176745	CHEMBL1830043	403.46	CN1CC(c2c[nH]c3cc(-n4ccc(OCc5ccccc5F)cc4=O)ccc23)C1	A	Bioorg. Med. Chem. Lett.	2011	21	18	5310	5314	C24H22FN3O2	768158	=	25.3	10'-6 cm/s	Papp	58964	Apparent permeability from basolateral to apical side in MDCK cells expressing human MDR1 after 2 hrs	Canis lupus familiaris		MDCK	Autocuration	21802292	25.3	10^-6cm/s	MDCK-MDR1					Manually Curated
Row1836	6371855	1176746	CHEMBL1830044	389.89	CN1CC(c2c[nH]c3cc(-n4ccc(-c5ccc(Cl)cc5)cc4=O)ccc23)C1	A	Bioorg. Med. Chem. Lett.	2011	21	18	5310	5314	C23H20ClN3O	768157	=	0.9	10'-6 cm/s	Papp	58964	Apparent permeability from apical to basolateral side in MDCK cells expressing human MDR1 after 2 hrs	Canis lupus familiaris		MDCK	Autocuration	21802292	0.9	10^-6cm/s	MDCK-MDR1					Manually Curated
Row1837	6371864	1176746	CHEMBL1830044	389.89	CN1CC(c2c[nH]c3cc(-n4ccc(-c5ccc(Cl)cc5)cc4=O)ccc23)C1	A	Bioorg. Med. Chem. Lett.	2011	21	18	5310	5314	C23H20ClN3O	768158	=	53.7	10'-6 cm/s	Papp	58964	Apparent permeability from basolateral to apical side in MDCK cells expressing human MDR1 after 2 hrs	Canis lupus familiaris		MDCK	Autocuration	21802292	53.7	10^-6cm/s	MDCK-MDR1					Manually Curated
Row1838	6371856	1176748	CHEMBL1830046	429.52	COCCN1CC(c2c[nH]c3cc(-n4ccc(OCc5ccccc5)cc4=O)ccc23)C1	A	Bioorg. Med. Chem. Lett.	2011	21	18	5310	5314	C26H27N3O3	768157	=	0.4	10'-6 cm/s	Papp	58964	Apparent permeability from apical to basolateral side in MDCK cells expressing human MDR1 after 2 hrs	Canis lupus familiaris		MDCK	Autocuration	21802292	0.4	10^-6cm/s	MDCK-MDR1					Manually Curated
Row1839	6371865	1176748	CHEMBL1830046	429.52	COCCN1CC(c2c[nH]c3cc(-n4ccc(OCc5ccccc5)cc4=O)ccc23)C1	A	Bioorg. Med. Chem. Lett.	2011	21	18	5310	5314	C26H27N3O3	768158	=	34.1	10'-6 cm/s	Papp	58964	Apparent permeability from basolateral to apical side in MDCK cells expressing human MDR1 after 2 hrs	Canis lupus familiaris		MDCK	Autocuration	21802292	34.1	10^-6cm/s	MDCK-MDR1					Manually Curated
Row1840	6371857	1176749	CHEMBL1830047	417.48	O=c1cc(OCc2ccccc2)ccn1-c1ccc2c(C3CN(CCF)C3)c[nH]c2c1	A	Bioorg. Med. Chem. Lett.	2011	21	18	5310	5314	C25H24FN3O2	768157	=	1.4	10'-6 cm/s	Papp	58964	Apparent permeability from apical to basolateral side in MDCK cells expressing human MDR1 after 2 hrs	Canis lupus familiaris		MDCK	Autocuration	21802292	1.4	10^-6cm/s	MDCK-MDR1					Manually Curated
Row1841	6371866	1176749	CHEMBL1830047	417.48	O=c1cc(OCc2ccccc2)ccn1-c1ccc2c(C3CN(CCF)C3)c[nH]c2c1	A	Bioorg. Med. Chem. Lett.	2011	21	18	5310	5314	C25H24FN3O2	768158	=	58.9	10'-6 cm/s	Papp	58964	Apparent permeability from basolateral to apical side in MDCK cells expressing human MDR1 after 2 hrs	Canis lupus familiaris		MDCK	Autocuration	21802292	58.9	10^-6cm/s	MDCK-MDR1					Manually Curated
Row1842	6371858	1176750	CHEMBL1830048	419.48	Cn1cc(C2CN(CCF)C2)c2ccc(-n3ccc(-c4ccc(F)cc4)cc3=O)cc21	A	Bioorg. Med. Chem. Lett.	2011	21	18	5310	5314	C25H23F2N3O	768157	=	7.1	10'-6 cm/s	Papp	58964	Apparent permeability from apical to basolateral side in MDCK cells expressing human MDR1 after 2 hrs	Canis lupus familiaris		MDCK	Autocuration	21802292	7.1	10^-6cm/s	MDCK-MDR1					Manually Curated
Row1843	6371867	1176750	CHEMBL1830048	419.48	Cn1cc(C2CN(CCF)C2)c2ccc(-n3ccc(-c4ccc(F)cc4)cc3=O)cc21	A	Bioorg. Med. Chem. Lett.	2011	21	18	5310	5314	C25H23F2N3O	768158	=	45.4	10'-6 cm/s	Papp	58964	Apparent permeability from basolateral to apical side in MDCK cells expressing human MDR1 after 2 hrs	Canis lupus familiaris		MDCK	Autocuration	21802292	45.4	10^-6cm/s	MDCK-MDR1					Manually Curated
Row1844	6371859	1176752	CHEMBL1830050	387.48	CN1CC(N2CCc3cc(-n4ccc(OCc5ccccc5)cc4=O)ccc32)C1	A	Bioorg. Med. Chem. Lett.	2011	21	18	5310	5314	C24H25N3O2	768157	=	2.6	10'-6 cm/s	Papp	58964	Apparent permeability from apical to basolateral side in MDCK cells expressing human MDR1 after 2 hrs	Canis lupus familiaris		MDCK	Autocuration	21802292	2.6	10^-6cm/s	MDCK-MDR1					Manually Curated
Row1845	6371868	1176752	CHEMBL1830050	387.48	CN1CC(N2CCc3cc(-n4ccc(OCc5ccccc5)cc4=O)ccc32)C1	A	Bioorg. Med. Chem. Lett.	2011	21	18	5310	5314	C24H25N3O2	768158	=	36.5	10'-6 cm/s	Papp	58964	Apparent permeability from basolateral to apical side in MDCK cells expressing human MDR1 after 2 hrs	Canis lupus familiaris		MDCK	Autocuration	21802292	36.5	10^-6cm/s	MDCK-MDR1					Manually Curated
Row1846	6371860	1176753	CHEMBL1830051	419.5	O=c1cc(OCc2ccccc2)ccn1-c1ccc2c(c1)CCN2C1CN(CCF)C1	A	Bioorg. Med. Chem. Lett.	2011	21	18	5310	5314	C25H26FN3O2	768157	=	17.7	10'-6 cm/s	Papp	58964	Apparent permeability from apical to basolateral side in MDCK cells expressing human MDR1 after 2 hrs	Canis lupus familiaris		MDCK	Autocuration	21802292	17.7	10^-6cm/s	MDCK-MDR1					Manually Curated
Row1847	6371869	1176753	CHEMBL1830051	419.5	O=c1cc(OCc2ccccc2)ccn1-c1ccc2c(c1)CCN2C1CN(CCF)C1	A	Bioorg. Med. Chem. Lett.	2011	21	18	5310	5314	C25H26FN3O2	768158	=	38.2	10'-6 cm/s	Papp	58964	Apparent permeability from basolateral to apical side in MDCK cells expressing human MDR1 after 2 hrs	Canis lupus familiaris		MDCK	Autocuration	21802292	38.2	10^-6cm/s	MDCK-MDR1					Manually Curated
Row1848	6371861	1176755	CHEMBL1830053	423.92	O=c1cc(-c2ccc(Cl)cc2)ccn1-c1ccc2c(c1)CCN2C1CN(CCF)C1	A	Bioorg. Med. Chem. Lett.	2011	21	18	5310	5314	C24H23ClFN3O	768157	=	28.9	10'-6 cm/s	Papp	58964	Apparent permeability from apical to basolateral side in MDCK cells expressing human MDR1 after 2 hrs	Canis lupus familiaris		MDCK	Autocuration	21802292	28.9	10^-6cm/s	MDCK-MDR1					Manually Curated
Row1849	6371870	1176755	CHEMBL1830053	423.92	O=c1cc(-c2ccc(Cl)cc2)ccn1-c1ccc2c(c1)CCN2C1CN(CCF)C1	A	Bioorg. Med. Chem. Lett.	2011	21	18	5310	5314	C24H23ClFN3O	768158	=	30.1	10'-6 cm/s	Papp	58964	Apparent permeability from basolateral to apical side in MDCK cells expressing human MDR1 after 2 hrs	Canis lupus familiaris		MDCK	Autocuration	21802292	30.1	10^-6cm/s	MDCK-MDR1					Manually Curated
Row1870	6346945	51162	CHEMBL416956	378.32	OC(c1cc(C(F)(F)F)nc2c(C(F)(F)F)cccc12)C1CCCCN1	A	J. Med. Chem.	2011	54	18	6277	6285	C17H16F6N2O	767817	=	9.4	10'-6 cm/s	Papp	58910	Apparent permeability from apical to basolateral side of dog MDCK cells at 5 uM after 2 hrs by LC/MS/MS analysis	Canis lupus familiaris		MDCK	Autocuration	21854078	9.4	10^-6cm/s	MDCK					Manually Curated
Row1871	6346930	602304	CHEMBL599523	457.42	OC(CNCCNCc1ccccc1)c1cc(C(F)(F)F)nc2c(C(F)(F)F)cccc12	A	J. Med. Chem.	2011	54	18	6277	6285	C22H21F6N3O	767817	=	8.5	10'-6 cm/s	Papp	58910	Apparent permeability from apical to basolateral side of dog MDCK cells at 5 uM after 2 hrs by LC/MS/MS analysis	Canis lupus familiaris		MDCK	Autocuration	21854078	8.5	10^-6cm/s	MDCK					Manually Curated
Row1872	6346898	1172257	CHEMBL1822179	477.49	CC1CCN(CC(C)(C)NCC(O)c2cc(C(F)(F)F)nc3c(C(F)(F)F)cccc23)CC1	A	J. Med. Chem.	2011	54	18	6277	6285	C23H29F6N3O	767817	=	44.2	10'-6 cm/s	Papp	58910	Apparent permeability from apical to basolateral side of dog MDCK cells at 5 uM after 2 hrs by LC/MS/MS analysis	Canis lupus familiaris		MDCK	Autocuration	21854078	44.2	10^-6cm/s	MDCK					Manually Curated
Row1873	6346907	1172263	CHEMBL1822185	435.41	CC(CN1CCCC1)NCC(O)c1cc(C(F)(F)F)nc2c(C(F)(F)F)cccc12	A	J. Med. Chem.	2011	54	18	6277	6285	C20H23F6N3O	767817	=	33.1	10'-6 cm/s	Papp	58910	Apparent permeability from apical to basolateral side of dog MDCK cells at 5 uM after 2 hrs by LC/MS/MS analysis	Canis lupus familiaris		MDCK	Autocuration	21854078	33.1	10^-6cm/s	MDCK					Manually Curated
Row1874	6346908	1172264	CHEMBL1822186	463.47	CC1CC(C)CN(CCNCC(O)c2cc(C(F)(F)F)nc3c(C(F)(F)F)cccc23)C1	A	J. Med. Chem.	2011	54	18	6277	6285	C22H27F6N3O	767817	=	32.7	10'-6 cm/s	Papp	58910	Apparent permeability from apical to basolateral side of dog MDCK cells at 5 uM after 2 hrs by LC/MS/MS analysis	Canis lupus familiaris		MDCK	Autocuration	21854078	32.7	10^-6cm/s	MDCK					Manually Curated
Row1875	6346910	1172266	CHEMBL1822188	589.6	Cc1ccc(S(=O)(=O)N(CCN2CCCCC2)CC(O)c2cc(C(F)(F)F)nc3c(C(F)(F)F)cccc23)cc1	A	J. Med. Chem.	2011	54	18	6277	6285	C27H29F6N3O3S	767817	=	2.5	10'-6 cm/s	Papp	58910	Apparent permeability from apical to basolateral side of dog MDCK cells at 5 uM after 2 hrs by LC/MS/MS analysis	Canis lupus familiaris		MDCK	Autocuration	21854078	2.5	10^-6cm/s	MDCK					Manually Curated
Row1876	6346911	1172267	CHEMBL1822189	447.42	OC(CNCCN1CC2CCC1C2)c1cc(C(F)(F)F)nc2c(C(F)(F)F)cccc12	A	J. Med. Chem.	2011	54	18	6277	6285	C21H23F6N3O	767817	=	14.2	10'-6 cm/s	Papp	58910	Apparent permeability from apical to basolateral side of dog MDCK cells at 5 uM after 2 hrs by LC/MS/MS analysis	Canis lupus familiaris		MDCK	Autocuration	21854078	14.2	10^-6cm/s	MDCK					Manually Curated
Row1877	6346912	1172268	CHEMBL1822190	461.45	CC(CN1CC2CCC1C2)NCC(O)c1cc(C(F)(F)F)nc2c(C(F)(F)F)cccc12	A	J. Med. Chem.	2011	54	18	6277	6285	C22H25F6N3O	767817	=	18.8	10'-6 cm/s	Papp	58910	Apparent permeability from apical to basolateral side of dog MDCK cells at 5 uM after 2 hrs by LC/MS/MS analysis	Canis lupus familiaris		MDCK	Autocuration	21854078	18.8	10^-6cm/s	MDCK					Manually Curated
Row1878	6346913	1172269	CHEMBL1822191	475.48	CC(C)(CN1CC2CCC1C2)NCC(O)c1cc(C(F)(F)F)nc2c(C(F)(F)F)cccc12	A	J. Med. Chem.	2011	54	18	6277	6285	C23H27F6N3O	767817	=	25.1	10'-6 cm/s	Papp	58910	Apparent permeability from apical to basolateral side of dog MDCK cells at 5 uM after 2 hrs by LC/MS/MS analysis	Canis lupus familiaris		MDCK	Autocuration	21854078	25.1	10^-6cm/s	MDCK					Manually Curated
Row1879	6346914	1172270	CHEMBL1822192	688.51	CN(CCNCC(O)c1cc(C(F)(F)F)nc2c(C(F)(F)F)cccc12)CC(O)c1ccc(C(F)(F)F)c2nc(C(F)(F)F)ccc12	A	J. Med. Chem.	2011	54	18	6277	6285	C29H24F12N4O2	767817	=	0.14	10'-6 cm/s	Papp	58910	Apparent permeability from apical to basolateral side of dog MDCK cells at 5 uM after 2 hrs by LC/MS/MS analysis	Canis lupus familiaris		MDCK	Autocuration	21854078	0.14	10^-6cm/s	MDCK					Manually Curated
Row1880	6346916	1172272	CHEMBL1822194	688.51	CNCCN(CC(O)c1cc(C(F)(F)F)nc2c(C(F)(F)F)cccc12)CC(O)c1cc(C(F)(F)F)nc2c(C(F)(F)F)cccc12	A	J. Med. Chem.	2011	54	18	6277	6285	C29H24F12N4O2	767817	=	0.3	10'-6 cm/s	Papp	58910	Apparent permeability from apical to basolateral side of dog MDCK cells at 5 uM after 2 hrs by LC/MS/MS analysis	Canis lupus familiaris		MDCK	Autocuration	21854078	0.3	10^-6cm/s	MDCK					Manually Curated
Row1881	6346918	1172274	CHEMBL1822196	381.32	CN(CCN)CC(O)c1cc(C(F)(F)F)nc2c(C(F)(F)F)cccc12	A	J. Med. Chem.	2011	54	18	6277	6285	C16H17F6N3O	767817	=	4.9	10'-6 cm/s	Papp	58910	Apparent permeability from apical to basolateral side of dog MDCK cells at 5 uM after 2 hrs by LC/MS/MS analysis	Canis lupus familiaris		MDCK	Autocuration	21854078	4.9	10^-6cm/s	MDCK					Manually Curated
Row1882	6346919	1172275	CHEMBL1822197	395.35	CNCCN(C)CC(O)c1cc(C(F)(F)F)nc2c(C(F)(F)F)cccc12	A	J. Med. Chem.	2011	54	18	6277	6285	C17H19F6N3O	767817	=	5.66	10'-6 cm/s	Papp	58910	Apparent permeability from apical to basolateral side of dog MDCK cells at 5 uM after 2 hrs by LC/MS/MS analysis	Canis lupus familiaris		MDCK	Autocuration	21854078	5.66	10^-6cm/s	MDCK					Manually Curated
Row1883	6346920	1172276	CHEMBL1822198	457.42	NCCN(Cc1ccccc1)CC(O)c1cc(C(F)(F)F)nc2c(C(F)(F)F)cccc12	A	J. Med. Chem.	2011	54	18	6277	6285	C22H21F6N3O	767817	=	9.06	10'-6 cm/s	Papp	58910	Apparent permeability from apical to basolateral side of dog MDCK cells at 5 uM after 2 hrs by LC/MS/MS analysis	Canis lupus familiaris		MDCK	Autocuration	21854078	9.06	10^-6cm/s	MDCK					Manually Curated
Row1884	6346923	1172279	CHEMBL1822201	437.43	CC(CNC(C)(C)C)NCC(O)c1cc(C(F)(F)F)nc2c(C(F)(F)F)cccc12	A	J. Med. Chem.	2011	54	18	6277	6285	C20H25F6N3O	767817	=	13.1	10'-6 cm/s	Papp	58910	Apparent permeability from apical to basolateral side of dog MDCK cells at 5 uM after 2 hrs by LC/MS/MS analysis	Canis lupus familiaris		MDCK	Autocuration	21854078	13.1	10^-6cm/s	MDCK					Manually Curated
Row1885	6346924	1172280	CHEMBL1822202	463.47	CC(CNC1CCCCC1)NCC(O)c1cc(C(F)(F)F)nc2c(C(F)(F)F)cccc12	A	J. Med. Chem.	2011	54	18	6277	6285	C22H27F6N3O	767817	=	9.6	10'-6 cm/s	Papp	58910	Apparent permeability from apical to basolateral side of dog MDCK cells at 5 uM after 2 hrs by LC/MS/MS analysis	Canis lupus familiaris		MDCK	Autocuration	21854078	9.6	10^-6cm/s	MDCK					Manually Curated
Row1886	6346925	1172281	CHEMBL1822203	435.41	CC(CNC1CCC1)NCC(O)c1cc(C(F)(F)F)nc2c(C(F)(F)F)cccc12	A	J. Med. Chem.	2011	54	18	6277	6285	C20H23F6N3O	767817	=	10.4	10'-6 cm/s	Papp	58910	Apparent permeability from apical to basolateral side of dog MDCK cells at 5 uM after 2 hrs by LC/MS/MS analysis	Canis lupus familiaris		MDCK	Autocuration	21854078	10.4	10^-6cm/s	MDCK					Manually Curated
Row1887	6346926	1172282	CHEMBL1822204	449.44	CC(CNC1CCCC1)NCC(O)c1cc(C(F)(F)F)nc2c(C(F)(F)F)cccc12	A	J. Med. Chem.	2011	54	18	6277	6285	C21H25F6N3O	767817	=	11.1	10'-6 cm/s	Papp	58910	Apparent permeability from apical to basolateral side of dog MDCK cells at 5 uM after 2 hrs by LC/MS/MS analysis	Canis lupus familiaris		MDCK	Autocuration	21854078	11.1	10^-6cm/s	MDCK					Manually Curated
Row1888	6346931	1172398	CHEMBL1822319	423.4	CCCCNCCNCC(O)c1cc(C(F)(F)F)nc2c(C(F)(F)F)cccc12	A	J. Med. Chem.	2011	54	18	6277	6285	C19H23F6N3O	767817	=	5.9	10'-6 cm/s	Papp	58910	Apparent permeability from apical to basolateral side of dog MDCK cells at 5 uM after 2 hrs by LC/MS/MS analysis	Canis lupus familiaris		MDCK	Autocuration	21854078	5.9	10^-6cm/s	MDCK					Manually Curated
Row1889	6346934	1172401	CHEMBL1822321	449.44	CN(CCNCC(O)c1cc(C(F)(F)F)nc2c(C(F)(F)F)cccc12)C1CCCC1	A	J. Med. Chem.	2011	54	18	6277	6285	C21H25F6N3O	767817	=	17	10'-6 cm/s	Papp	58910	Apparent permeability from apical to basolateral side of dog MDCK cells at 5 uM after 2 hrs by LC/MS/MS analysis	Canis lupus familiaris		MDCK	Autocuration	21854078	17	10^-6cm/s	MDCK					Manually Curated
Row1890	6346935	1172402	CHEMBL1822322	443.39	OC(CNCCNc1ccccc1)c1cc(C(F)(F)F)nc2c(C(F)(F)F)cccc12	A	J. Med. Chem.	2011	54	18	6277	6285	C21H19F6N3O	767817	=	13	10'-6 cm/s	Papp	58910	Apparent permeability from apical to basolateral side of dog MDCK cells at 5 uM after 2 hrs by LC/MS/MS analysis	Canis lupus familiaris		MDCK	Autocuration	21854078	13	10^-6cm/s	MDCK					Manually Curated
Row1891	6346936	1172403	CHEMBL1822323	367.29	NCCNCC(O)c1cc(C(F)(F)F)nc2c(C(F)(F)F)cccc12	A	J. Med. Chem.	2011	54	18	6277	6285	C15H15F6N3O	767817	=	3.1	10'-6 cm/s	Papp	58910	Apparent permeability from apical to basolateral side of dog MDCK cells at 5 uM after 2 hrs by LC/MS/MS analysis	Canis lupus familiaris		MDCK	Autocuration	21854078	3.1	10^-6cm/s	MDCK					Manually Curated
Row1892	6346937	1172404	CHEMBL1822324	531.59	OC(CNCCN(C1CCCCC1)C1CCCCC1)c1cc(C(F)(F)F)nc2c(C(F)(F)F)cccc12	A	J. Med. Chem.	2011	54	18	6277	6285	C27H35F6N3O	767817	=	24.7	10'-6 cm/s	Papp	58910	Apparent permeability from apical to basolateral side of dog MDCK cells at 5 uM after 2 hrs by LC/MS/MS analysis	Canis lupus familiaris		MDCK	Autocuration	21854078	24.7	10^-6cm/s	MDCK					Manually Curated
Row1893	6346938	1172405	CHEMBL1822325	409.37	CC(C)NCCNCC(O)c1cc(C(F)(F)F)nc2c(C(F)(F)F)cccc12	A	J. Med. Chem.	2011	54	18	6277	6285	C18H21F6N3O	767817	=	12.7	10'-6 cm/s	Papp	58910	Apparent permeability from apical to basolateral side of dog MDCK cells at 5 uM after 2 hrs by LC/MS/MS analysis	Canis lupus familiaris		MDCK	Autocuration	21854078	12.7	10^-6cm/s	MDCK					Manually Curated
Row1894	6346939	1172406	CHEMBL1822326	407.36	OC(CNCCNC1CC1)c1cc(C(F)(F)F)nc2c(C(F)(F)F)cccc12	A	J. Med. Chem.	2011	54	18	6277	6285	C18H19F6N3O	767817	=	2.8	10'-6 cm/s	Papp	58910	Apparent permeability from apical to basolateral side of dog MDCK cells at 5 uM after 2 hrs by LC/MS/MS analysis	Canis lupus familiaris		MDCK	Autocuration	21854078	2.8	10^-6cm/s	MDCK					Manually Curated
Row1895	6346940	1172407	CHEMBL1822327	423.4	CC(C)(C)NCCNCC(O)c1cc(C(F)(F)F)nc2c(C(F)(F)F)cccc12	A	J. Med. Chem.	2011	54	18	6277	6285	C19H23F6N3O	767817	=	11.2	10'-6 cm/s	Papp	58910	Apparent permeability from apical to basolateral side of dog MDCK cells at 5 uM after 2 hrs by LC/MS/MS analysis	Canis lupus familiaris		MDCK	Autocuration	21854078	11.2	10^-6cm/s	MDCK					Manually Curated
Row1896	6346941	1172408	CHEMBL1822328	435.41	OC(CNCCNC1CCCC1)c1cc(C(F)(F)F)nc2c(C(F)(F)F)cccc12	A	J. Med. Chem.	2011	54	18	6277	6285	C20H23F6N3O	767817	=	3	10'-6 cm/s	Papp	58910	Apparent permeability from apical to basolateral side of dog MDCK cells at 5 uM after 2 hrs by LC/MS/MS analysis	Canis lupus familiaris		MDCK	Autocuration	21854078	3	10^-6cm/s	MDCK					Manually Curated
Row1897	6346942	1172409	CHEMBL1822329	449.44	OC(CNCCNC1CCCCC1)c1cc(C(F)(F)F)nc2c(C(F)(F)F)cccc12	A	J. Med. Chem.	2011	54	18	6277	6285	C21H25F6N3O	767817	=	2.7	10'-6 cm/s	Papp	58910	Apparent permeability from apical to basolateral side of dog MDCK cells at 5 uM after 2 hrs by LC/MS/MS analysis	Canis lupus familiaris		MDCK	Autocuration	21854078	2.7	10^-6cm/s	MDCK					Manually Curated
Row1898	6346943	1172410	CHEMBL1822330	423.4	CC(C)N(C)CCNCC(O)c1cc(C(F)(F)F)nc2c(C(F)(F)F)cccc12	A	J. Med. Chem.	2011	54	18	6277	6285	C19H23F6N3O	767817	=	9.03	10'-6 cm/s	Papp	58910	Apparent permeability from apical to basolateral side of dog MDCK cells at 5 uM after 2 hrs by LC/MS/MS analysis	Canis lupus familiaris		MDCK	Autocuration	21854078	9.03	10^-6cm/s	MDCK					Manually Curated
Row1899	6346944	1172411	CHEMBL1822331	421.39	OC(CNCCNC1CCC1)c1cc(C(F)(F)F)nc2c(C(F)(F)F)cccc12	A	J. Med. Chem.	2011	54	18	6277	6285	C19H21F6N3O	767817	=	8.54	10'-6 cm/s	Papp	58910	Apparent permeability from apical to basolateral side of dog MDCK cells at 5 uM after 2 hrs by LC/MS/MS analysis	Canis lupus familiaris		MDCK	Autocuration	21854078	8.54	10^-6cm/s	MDCK					Manually Curated
Row3541_Row1971_Row44315_Row44086_Row44060_Row43541_Row43817	6346945	51162	CHEMBL416956	378.32	OC(c1cc(C(F)(F)F)nc2c(C(F)(F)F)cccc12)C1CCCCN1		J Med Chem	2011	54	18	6277	6285	C17H16F6N2O		=	9.4	10'-6 cm/s	Papp		Apparent permeability from apical to basolateral side of dog MDCK cells at 5 uM after 2 hrs by LC/MS/MS analysis	Canis lupus familiaris		MDCK		21854078	9.4	10'-6 Cm/s	MDCK		13	0	0.03
Row3526_Row1971_Row44315_Row545016_Row544911_Row536220_Row543578	6346930	602304	CHEMBL599523	457.42	OC(CNCCNCc1ccccc1)c1cc(C(F)(F)F)nc2c(C(F)(F)F)cccc12		J Med Chem	2011	54	18	6277	6285	C22H21F6N3O		=	8.5	10'-6 cm/s	Papp		Apparent permeability from apical to basolateral side of dog MDCK cells at 5 uM after 2 hrs by LC/MS/MS analysis	Canis lupus familiaris		MDCK		21854078	8.5	10'-6 Cm/s	MDCK		13	0	-0.65
Row3495_Row1971_Row44315_Row1037828_Row1037098_Row991324_Row1035386	6346898	1172257	CHEMBL1822179	477.49	CC1CCN(CC(C)(C)NCC(O)c2cc(C(F)(F)F)nc3c(C(F)(F)F)cccc23)CC1		J Med Chem	2011	54	18	6277	6285	C23H29F6N3O		=	44.2	10'-6 cm/s	Papp		Apparent permeability from apical to basolateral side of dog MDCK cells at 5 uM after 2 hrs by LC/MS/MS analysis	Canis lupus familiaris		MDCK		21854078	44.2	10'-6 Cm/s	MDCK		13	0	-0.74
Row3503_Row1971_Row44315_Row1037834_Row1037104_Row991330_Row1035392	6346907	1172263	CHEMBL1822185	435.41	CC(CN1CCCC1)NCC(O)c1cc(C(F)(F)F)nc2c(C(F)(F)F)cccc12		J Med Chem	2011	54	18	6277	6285	C20H23F6N3O		=	33.1	10'-6 cm/s	Papp		Apparent permeability from apical to basolateral side of dog MDCK cells at 5 uM after 2 hrs by LC/MS/MS analysis	Canis lupus familiaris		MDCK		21854078	33.1	10'-6 Cm/s	MDCK		13	0	-0.86
Row3504_Row1971_Row44315_Row1037835_Row1037105_Row991331_Row1035393	6346908	1172264	CHEMBL1822186	463.47	CC1CC(C)CN(CCNCC(O)c2cc(C(F)(F)F)nc3c(C(F)(F)F)cccc23)C1		J Med Chem	2011	54	18	6277	6285	C22H27F6N3O		=	32.7	10'-6 cm/s	Papp		Apparent permeability from apical to basolateral side of dog MDCK cells at 5 uM after 2 hrs by LC/MS/MS analysis	Canis lupus familiaris		MDCK		21854078	32.7	10'-6 Cm/s	MDCK		13	0	-0.83
Row3506_Row1971_Row44315_Row1037837_Row1037107_Row991333_Row1035395	6346910	1172266	CHEMBL1822188	589.6	Cc1ccc(S(=O)(=O)N(CCN2CCCCC2)CC(O)c2cc(C(F)(F)F)nc3c(C(F)(F)F)cccc23)cc1		J Med Chem	2011	54	18	6277	6285	C27H29F6N3O3S		=	2.5	10'-6 cm/s	Papp		Apparent permeability from apical to basolateral side of dog MDCK cells at 5 uM after 2 hrs by LC/MS/MS analysis	Canis lupus familiaris		MDCK		21854078	2.5	10'-6 Cm/s	MDCK		13	0	-1.23
Row3507_Row1971_Row44315_Row1037838_Row1037108_Row991334_Row1035396	6346911	1172267	CHEMBL1822189	447.42	OC(CNCCN1CC2CCC1C2)c1cc(C(F)(F)F)nc2c(C(F)(F)F)cccc12		J Med Chem	2011	54	18	6277	6285	C21H23F6N3O		=	14.2	10'-6 cm/s	Papp		Apparent permeability from apical to basolateral side of dog MDCK cells at 5 uM after 2 hrs by LC/MS/MS analysis	Canis lupus familiaris		MDCK		21854078	14.2	10'-6 Cm/s	MDCK		13	0	-0.73
Row3508_Row1971_Row44315_Row1037839_Row1037109_Row991335_Row1035397	6346912	1172268	CHEMBL1822190	461.45	CC(CN1CC2CCC1C2)NCC(O)c1cc(C(F)(F)F)nc2c(C(F)(F)F)cccc12		J Med Chem	2011	54	18	6277	6285	C22H25F6N3O		=	18.8	10'-6 cm/s	Papp		Apparent permeability from apical to basolateral side of dog MDCK cells at 5 uM after 2 hrs by LC/MS/MS analysis	Canis lupus familiaris		MDCK		21854078	18.8	10'-6 Cm/s	MDCK		13	0	-0.61
Row3509_Row1971_Row44315_Row1037840_Row1037110_Row991336_Row1035398	6346913	1172269	CHEMBL1822191	475.48	CC(C)(CN1CC2CCC1C2)NCC(O)c1cc(C(F)(F)F)nc2c(C(F)(F)F)cccc12		J Med Chem	2011	54	18	6277	6285	C23H27F6N3O		=	25.1	10'-6 cm/s	Papp		Apparent permeability from apical to basolateral side of dog MDCK cells at 5 uM after 2 hrs by LC/MS/MS analysis	Canis lupus familiaris		MDCK		21854078	25.1	10'-6 Cm/s	MDCK		13	0	-0.57
Row3510_Row1971_Row44315_Row1037841_Row1037111_Row991337_Row1035399	6346914	1172270	CHEMBL1822192	688.51	CN(CCNCC(O)c1cc(C(F)(F)F)nc2c(C(F)(F)F)cccc12)CC(O)c1ccc(C(F)(F)F)c2nc(C(F)(F)F)ccc12		J Med Chem	2011	54	18	6277	6285	C29H24F12N4O2		=	0.14	10'-6 cm/s	Papp		Apparent permeability from apical to basolateral side of dog MDCK cells at 5 uM after 2 hrs by LC/MS/MS analysis	Canis lupus familiaris		MDCK		21854078	0.14	10'-6 Cm/s	MDCK		13	0	-0.64
Row3512_Row1971_Row44315_Row1037843_Row1037113_Row991339_Row1035401	6346916	1172272	CHEMBL1822194	688.51	CNCCN(CC(O)c1cc(C(F)(F)F)nc2c(C(F)(F)F)cccc12)CC(O)c1cc(C(F)(F)F)nc2c(C(F)(F)F)cccc12		J Med Chem	2011	54	18	6277	6285	C29H24F12N4O2		=	0.3	10'-6 cm/s	Papp		Apparent permeability from apical to basolateral side of dog MDCK cells at 5 uM after 2 hrs by LC/MS/MS analysis	Canis lupus familiaris		MDCK		21854078	0.3	10'-6 Cm/s	MDCK		13	0	-0.41
Row3514_Row1971_Row44315_Row1037845_Row1037115_Row991341_Row1035403	6346918	1172274	CHEMBL1822196	381.32	CN(CCN)CC(O)c1cc(C(F)(F)F)nc2c(C(F)(F)F)cccc12		J Med Chem	2011	54	18	6277	6285	C16H17F6N3O		=	4.9	10'-6 cm/s	Papp		Apparent permeability from apical to basolateral side of dog MDCK cells at 5 uM after 2 hrs by LC/MS/MS analysis	Canis lupus familiaris		MDCK		21854078	4.9	10'-6 Cm/s	MDCK		13	0	-0.77
Row3515_Row1971_Row44315_Row1037846_Row1037116_Row991342_Row1035404	6346919	1172275	CHEMBL1822197	395.35	CNCCN(C)CC(O)c1cc(C(F)(F)F)nc2c(C(F)(F)F)cccc12		J Med Chem	2011	54	18	6277	6285	C17H19F6N3O		=	5.66	10'-6 cm/s	Papp		Apparent permeability from apical to basolateral side of dog MDCK cells at 5 uM after 2 hrs by LC/MS/MS analysis	Canis lupus familiaris		MDCK		21854078	5.66	10'-6 Cm/s	MDCK		13	0	-0.76
Row3516_Row1971_Row44315_Row1037847_Row1037117_Row991343_Row1035405	6346920	1172276	CHEMBL1822198	457.42	NCCN(Cc1ccccc1)CC(O)c1cc(C(F)(F)F)nc2c(C(F)(F)F)cccc12		J Med Chem	2011	54	18	6277	6285	C22H21F6N3O		=	9.06	10'-6 cm/s	Papp		Apparent permeability from apical to basolateral side of dog MDCK cells at 5 uM after 2 hrs by LC/MS/MS analysis	Canis lupus familiaris		MDCK		21854078	9.06	10'-6 Cm/s	MDCK		13	0	-0.83
Row3519_Row1971_Row44315_Row1037850_Row1037120_Row991346_Row1035408	6346923	1172279	CHEMBL1822201	437.43	CC(CNC(C)(C)C)NCC(O)c1cc(C(F)(F)F)nc2c(C(F)(F)F)cccc12		J Med Chem	2011	54	18	6277	6285	C20H25F6N3O		=	13.1	10'-6 cm/s	Papp		Apparent permeability from apical to basolateral side of dog MDCK cells at 5 uM after 2 hrs by LC/MS/MS analysis	Canis lupus familiaris		MDCK		21854078	13.1	10'-6 Cm/s	MDCK		13	0	-0.53
Row3520_Row1971_Row44315_Row1037851_Row1037121_Row991347_Row1035409	6346924	1172280	CHEMBL1822202	463.47	CC(CNC1CCCCC1)NCC(O)c1cc(C(F)(F)F)nc2c(C(F)(F)F)cccc12		J Med Chem	2011	54	18	6277	6285	C22H27F6N3O		=	9.6	10'-6 cm/s	Papp		Apparent permeability from apical to basolateral side of dog MDCK cells at 5 uM after 2 hrs by LC/MS/MS analysis	Canis lupus familiaris		MDCK		21854078	9.6	10'-6 Cm/s	MDCK		13	0	-0.47
Row3521_Row1971_Row44315_Row1037852_Row1037122_Row991348_Row1035410	6346925	1172281	CHEMBL1822203	435.41	CC(CNC1CCC1)NCC(O)c1cc(C(F)(F)F)nc2c(C(F)(F)F)cccc12		J Med Chem	2011	54	18	6277	6285	C20H23F6N3O		=	10.4	10'-6 cm/s	Papp		Apparent permeability from apical to basolateral side of dog MDCK cells at 5 uM after 2 hrs by LC/MS/MS analysis	Canis lupus familiaris		MDCK		21854078	10.4	10'-6 Cm/s	MDCK		13	0	-0.47
Row3522_Row1971_Row44315_Row1037853_Row1037123_Row991349_Row1035411	6346926	1172282	CHEMBL1822204	449.44	CC(CNC1CCCC1)NCC(O)c1cc(C(F)(F)F)nc2c(C(F)(F)F)cccc12		J Med Chem	2011	54	18	6277	6285	C21H25F6N3O		=	11.1	10'-6 cm/s	Papp		Apparent permeability from apical to basolateral side of dog MDCK cells at 5 uM after 2 hrs by LC/MS/MS analysis	Canis lupus familiaris		MDCK		21854078	11.1	10'-6 Cm/s	MDCK		13	0	-0.47
Row3527_Row1971_Row44315_Row1037967_Row1037237_Row991463_Row1035525	6346931	1172398	CHEMBL1822319	423.4	CCCCNCCNCC(O)c1cc(C(F)(F)F)nc2c(C(F)(F)F)cccc12		J Med Chem	2011	54	18	6277	6285	C19H23F6N3O		=	5.9	10'-6 cm/s	Papp		Apparent permeability from apical to basolateral side of dog MDCK cells at 5 uM after 2 hrs by LC/MS/MS analysis	Canis lupus familiaris		MDCK		21854078	5.9	10'-6 Cm/s	MDCK		13	0	-0.53
Row3530_Row1971_Row44315_Row1037970_Row1037240_Row991466_Row1035528	6346934	1172401	CHEMBL1822321	449.44	CN(CCNCC(O)c1cc(C(F)(F)F)nc2c(C(F)(F)F)cccc12)C1CCCC1		J Med Chem	2011	54	18	6277	6285	C21H25F6N3O		=	17	10'-6 cm/s	Papp		Apparent permeability from apical to basolateral side of dog MDCK cells at 5 uM after 2 hrs by LC/MS/MS analysis	Canis lupus familiaris		MDCK		21854078	17	10'-6 Cm/s	MDCK		13	0	-0.96
Row3531_Row1971_Row44315_Row1037971_Row1037241_Row991467_Row1035529	6346935	1172402	CHEMBL1822322	443.39	OC(CNCCNc1ccccc1)c1cc(C(F)(F)F)nc2c(C(F)(F)F)cccc12		J Med Chem	2011	54	18	6277	6285	C21H19F6N3O		=	13	10'-6 cm/s	Papp		Apparent permeability from apical to basolateral side of dog MDCK cells at 5 uM after 2 hrs by LC/MS/MS analysis	Canis lupus familiaris		MDCK		21854078	13	10'-6 Cm/s	MDCK		13	0	-0.78
Row3532_Row1971_Row44315_Row1037972_Row1037242_Row991468_Row1035530	6346936	1172403	CHEMBL1822323	367.29	NCCNCC(O)c1cc(C(F)(F)F)nc2c(C(F)(F)F)cccc12		J Med Chem	2011	54	18	6277	6285	C15H15F6N3O		=	3.1	10'-6 cm/s	Papp		Apparent permeability from apical to basolateral side of dog MDCK cells at 5 uM after 2 hrs by LC/MS/MS analysis	Canis lupus familiaris		MDCK		21854078	3.1	10'-6 Cm/s	MDCK		13	0	-0.58
Row3533_Row1971_Row44315_Row1037973_Row1037243_Row991469_Row1035531	6346937	1172404	CHEMBL1822324	531.59	OC(CNCCN(C1CCCCC1)C1CCCCC1)c1cc(C(F)(F)F)nc2c(C(F)(F)F)cccc12		J Med Chem	2011	54	18	6277	6285	C27H35F6N3O		=	24.7	10'-6 cm/s	Papp		Apparent permeability from apical to basolateral side of dog MDCK cells at 5 uM after 2 hrs by LC/MS/MS analysis	Canis lupus familiaris		MDCK		21854078	24.7	10'-6 Cm/s	MDCK		13	0	-0.65
Row3534_Row1971_Row44315_Row1037974_Row1037244_Row991470_Row1035532	6346938	1172405	CHEMBL1822325	409.37	CC(C)NCCNCC(O)c1cc(C(F)(F)F)nc2c(C(F)(F)F)cccc12		J Med Chem	2011	54	18	6277	6285	C18H21F6N3O		=	12.7	10'-6 cm/s	Papp		Apparent permeability from apical to basolateral side of dog MDCK cells at 5 uM after 2 hrs by LC/MS/MS analysis	Canis lupus familiaris		MDCK		21854078	12.7	10'-6 Cm/s	MDCK		13	0	-0.6
Row3535_Row1971_Row44315_Row1037975_Row1037245_Row991471_Row1035533	6346939	1172406	CHEMBL1822326	407.36	OC(CNCCNC1CC1)c1cc(C(F)(F)F)nc2c(C(F)(F)F)cccc12		J Med Chem	2011	54	18	6277	6285	C18H19F6N3O		=	2.8	10'-6 cm/s	Papp		Apparent permeability from apical to basolateral side of dog MDCK cells at 5 uM after 2 hrs by LC/MS/MS analysis	Canis lupus familiaris		MDCK		21854078	2.8	10'-6 Cm/s	MDCK		13	0	-0.57
Row3536_Row1971_Row44315_Row1037976_Row1037246_Row991472_Row1035534	6346940	1172407	CHEMBL1822327	423.4	CC(C)(C)NCCNCC(O)c1cc(C(F)(F)F)nc2c(C(F)(F)F)cccc12		J Med Chem	2011	54	18	6277	6285	C19H23F6N3O		=	11.2	10'-6 cm/s	Papp		Apparent permeability from apical to basolateral side of dog MDCK cells at 5 uM after 2 hrs by LC/MS/MS analysis	Canis lupus familiaris		MDCK		21854078	11.2	10'-6 Cm/s	MDCK		13	0	-0.61
Row3537_Row1971_Row44315_Row1037977_Row1037247_Row991473_Row1035535	6346941	1172408	CHEMBL1822328	435.41	OC(CNCCNC1CCCC1)c1cc(C(F)(F)F)nc2c(C(F)(F)F)cccc12		J Med Chem	2011	54	18	6277	6285	C20H23F6N3O		=	3	10'-6 cm/s	Papp		Apparent permeability from apical to basolateral side of dog MDCK cells at 5 uM after 2 hrs by LC/MS/MS analysis	Canis lupus familiaris		MDCK		21854078	3	10'-6 Cm/s	MDCK		13	0	-0.51
Row3538_Row1971_Row44315_Row1037978_Row1037248_Row991474_Row1035536	6346942	1172409	CHEMBL1822329	449.44	OC(CNCCNC1CCCCC1)c1cc(C(F)(F)F)nc2c(C(F)(F)F)cccc12		J Med Chem	2011	54	18	6277	6285	C21H25F6N3O		=	2.7	10'-6 cm/s	Papp		Apparent permeability from apical to basolateral side of dog MDCK cells at 5 uM after 2 hrs by LC/MS/MS analysis	Canis lupus familiaris		MDCK		21854078	2.7	10'-6 Cm/s	MDCK		13	0	-0.5
Row3539_Row1971_Row44315_Row1037979_Row1037249_Row991475_Row1035537	6346943	1172410	CHEMBL1822330	423.4	CC(C)N(C)CCNCC(O)c1cc(C(F)(F)F)nc2c(C(F)(F)F)cccc12		J Med Chem	2011	54	18	6277	6285	C19H23F6N3O		=	9.03	10'-6 cm/s	Papp		Apparent permeability from apical to basolateral side of dog MDCK cells at 5 uM after 2 hrs by LC/MS/MS analysis	Canis lupus familiaris		MDCK		21854078	9.03	10'-6 Cm/s	MDCK		13	0	-0.97
Row3540_Row1971_Row44315_Row1037980_Row1037250_Row991476_Row1035538	6346944	1172411	CHEMBL1822331	421.39	OC(CNCCNC1CCC1)c1cc(C(F)(F)F)nc2c(C(F)(F)F)cccc12		J Med Chem	2011	54	18	6277	6285	C19H21F6N3O		=	8.54	10'-6 cm/s	Papp		Apparent permeability from apical to basolateral side of dog MDCK cells at 5 uM after 2 hrs by LC/MS/MS analysis	Canis lupus familiaris		MDCK		21854078	8.54	10'-6 Cm/s	MDCK		13	0	-0.51
Row1901	7845040	1250444	CHEMBL1910846	442.6	CC(C)(CCC(C(N)=O)(c1ccccc1)c1ccccc1)N1CC[C@H](Oc2ccccc2)C1	A	J. Med. Chem.	2011	54	19	6888	6904	C29H34N2O2	776526	=	16	10'-6 cm/s	Papp	59360	Apparent permeability across apical to basolateral side in human Caco2 cells	Homo sapiens		Caco-2	Autocuration	21870878	16	10^-6cm/s	Caco2					Manually Curated
Row1902	7845041	1250444	CHEMBL1910846	442.6	CC(C)(CCC(C(N)=O)(c1ccccc1)c1ccccc1)N1CC[C@H](Oc2ccccc2)C1	A	J. Med. Chem.	2011	54	19	6888	6904	C29H34N2O2	776527	=	13	10'-6 cm/s	Papp	59360	Apparent permeability across basolateral to apical side in human Caco2 cells	Homo sapiens		Caco-2	Autocuration	21870878	13	10^-6cm/s	Caco2					Manually Curated
Row1903	7845145	1250454	CHEMBL1910856	444.58	CC(C)(CCC(C(N)=O)(c1ccccc1)c1ccccc1)N1CC(Oc2cccc(O)c2)C1	A	J. Med. Chem.	2011	54	19	6888	6904	C28H32N2O3	776597	=	7	10'-6 cm/s	Papp	59360	Apparent permeability across apical to basal side in dog MDCK expressing MDR1	Canis lupus familiaris		MDCK	Autocuration	21870878	7	10^-6cm/s	MDCK-MDR1					Manually Curated
Row1904	7845146	1250454	CHEMBL1910856	444.58	CC(C)(CCC(C(N)=O)(c1ccccc1)c1ccccc1)N1CC(Oc2cccc(O)c2)C1	A	J. Med. Chem.	2011	54	19	6888	6904	C28H32N2O3	776598	=	64	10'-6 cm/s	Papp	59360	Apparent permeability across basal to apical side in dog MDCK expressing MDR1	Canis lupus familiaris		MDCK	Autocuration	21870878	64	10^-6cm/s	removed					Manually Curated
Row1907	6381944	1178500	CHEMBL1833979	497.35	O=C(O)CCc1nc2nc(N3CCC(Oc4cc(F)ccc4Br)CC3)sc2c(=O)[nH]1	A	Bioorg. Med. Chem. Lett.	2011	21	19	5692	5696	C19H18BrFN4O4S	771250	=	2	10'-6 cm/s	Papp	59120	Apparent permeability across pig LLC-PK1 cells	Sus scrofa		LLC-PK1	Autocuration	21871798	2	10^-6cm/s	LLC-PK1					Manually Curated
Row1926	7929180	202965	CHEMBL333985	304.35	OCc1ccc(-c2nn(Cc3ccccc3)c3ccccc23)o1	A	Bioorg. Med. Chem. Lett.	2011	21	21	6515	6518	C19H16N2O2	787865	=	6	10'-6 cm/s	Papp	60103	Apparent permeability from apical to basolateral side in dog RRCK cells	Canis lupus familiaris		RRCK	Autocuration	21924901	6	10^-6cm/s	RRCK					Manually Curated
Row1927	7929182	1263477	CHEMBL1916025	293.31	Fc1ccccc1Cc1nc(-c2ncn[nH]2)n2ccccc12	A	Bioorg. Med. Chem. Lett.	2011	21	21	6515	6518	C16H12FN5	787865	=	8	10'-6 cm/s	Papp	60103	Apparent permeability from apical to basolateral side in dog RRCK cells	Canis lupus familiaris		RRCK	Autocuration	21924901	8	10^-6cm/s	RRCK					Manually Curated
Row1928	7929183	1263478	CHEMBL1916026	307.33	Cc1n[nH]c(-c2nc(Cc3ccccc3F)c3ccccn23)n1	A	Bioorg. Med. Chem. Lett.	2011	21	21	6515	6518	C17H14FN5	787865	=	1	10'-6 cm/s	Papp	60103	Apparent permeability from apical to basolateral side in dog RRCK cells	Canis lupus familiaris		RRCK	Autocuration	21924901	1	10^-6cm/s	RRCK					Manually Curated
Row1929	7929184	1263479	CHEMBL1916027	361.3	Fc1ccccc1Cc1nc(-c2nc(C(F)(F)F)n[nH]2)n2ccccc12	A	Bioorg. Med. Chem. Lett.	2011	21	21	6515	6518	C17H11F4N5	787865	=	6	10'-6 cm/s	Papp	60103	Apparent permeability from apical to basolateral side in dog RRCK cells	Canis lupus familiaris		RRCK	Autocuration	21924901	6	10^-6cm/s	RRCK					Manually Curated
Row1930	7929185	1263480	CHEMBL1916028	343.31	Fc1ccccc1Cc1nc(-c2nc(C(F)F)n[nH]2)n2ccccc12	A	Bioorg. Med. Chem. Lett.	2011	21	21	6515	6518	C17H12F3N5	787865	=	0.2	10'-6 cm/s	Papp	60103	Apparent permeability from apical to basolateral side in dog RRCK cells	Canis lupus familiaris		RRCK	Autocuration	21924901	0.2	10^-6cm/s	RRCK					Manually Curated
Row1931	7929186	1263481	CHEMBL1916029	383.43	Fc1ccccc1Cc1nc(-c2nc(Cc3ccccc3)n[nH]2)n2ccccc12	A	Bioorg. Med. Chem. Lett.	2011	21	21	6515	6518	C23H18FN5	787865	=	0.5	10'-6 cm/s	Papp	60103	Apparent permeability from apical to basolateral side in dog RRCK cells	Canis lupus familiaris		RRCK	Autocuration	21924901	0.5	10^-6cm/s	RRCK					Manually Curated
Row1932	7929187	1263482	CHEMBL1916030	411.31	Fc1ccccc1Cc1nc(-c2nc(C(F)(F)C(F)(F)F)n[nH]2)n2ccccc12	A	Bioorg. Med. Chem. Lett.	2011	21	21	6515	6518	C18H11F6N5	787865	=	3	10'-6 cm/s	Papp	60103	Apparent permeability from apical to basolateral side in dog RRCK cells	Canis lupus familiaris		RRCK	Autocuration	21924901	3	10^-6cm/s	RRCK					Manually Curated
Row1933	7929189	1263484	CHEMBL1916032	336.33	NC(=O)c1n[nH]c(-c2nc(Cc3ccccc3F)c3ccccn23)n1	A	Bioorg. Med. Chem. Lett.	2011	21	21	6515	6518	C17H13FN6O	787865	=	13	10'-6 cm/s	Papp	60103	Apparent permeability from apical to basolateral side in dog RRCK cells	Canis lupus familiaris		RRCK	Autocuration	21924901	13	10^-6cm/s	RRCK					Manually Curated
Row1934	7929190	1263485	CHEMBL1916033	362.29	Fc1ccccc1Cc1nc(-c2nc(C(F)(F)F)n[nH]2)n2cccnc12	A	Bioorg. Med. Chem. Lett.	2011	21	21	6515	6518	C16H10F4N6	787865	=	28	10'-6 cm/s	Papp	60103	Apparent permeability from apical to basolateral side in dog RRCK cells	Canis lupus familiaris		RRCK	Autocuration	21924901	28	10^-6cm/s	RRCK					Manually Curated
Row1935	7929192	1263487	CHEMBL1916035	361.3	Fc1ccccc1Cc1nc(-c2nc(C(F)(F)F)n[nH]2)c2ccccn12	A	Bioorg. Med. Chem. Lett.	2011	21	21	6515	6518	C17H11F4N5	787865	=	17	10'-6 cm/s	Papp	60103	Apparent permeability from apical to basolateral side in dog RRCK cells	Canis lupus familiaris		RRCK	Autocuration	21924901	17	10^-6cm/s	RRCK					Manually Curated
Row1936	7929193	1263488	CHEMBL1916036	345.29	FC(F)(F)c1n[nH]c(-c2nc(Cc3cncnc3)c3ccccn23)n1	A	Bioorg. Med. Chem. Lett.	2011	21	21	6515	6518	C15H10F3N7	787865	=	19	10'-6 cm/s	Papp	60103	Apparent permeability from apical to basolateral side in dog RRCK cells	Canis lupus familiaris		RRCK	Autocuration	21924901	19	10^-6cm/s	RRCK					Manually Curated
Row1937	7929194	1263489	CHEMBL1916037	359.31	Cc1ncc(Cc2nc(-c3nc(C(F)(F)F)n[nH]3)n3ccccc23)cn1	A	Bioorg. Med. Chem. Lett.	2011	21	21	6515	6518	C16H12F3N7	787865	=	27	10'-6 cm/s	Papp	60103	Apparent permeability from apical to basolateral side in dog RRCK cells	Canis lupus familiaris		RRCK	Autocuration	21924901	27	10^-6cm/s	RRCK					Manually Curated
Row1938	7929195	1263490	CHEMBL1916038	377.31	Cc1ncc(Cc2nc(-c3nc(C(F)(F)F)n[nH]3)n3cccc(F)c23)cn1	A	Bioorg. Med. Chem. Lett.	2011	21	21	6515	6518	C16H11F4N7	787865	=	23	10'-6 cm/s	Papp	60103	Apparent permeability from apical to basolateral side in dog RRCK cells	Canis lupus familiaris		RRCK	Autocuration	21924901	23	10^-6cm/s	RRCK					Manually Curated
Row1939	7929196	1263491	CHEMBL1916039	364.27	Fc1ncncc1Cn1nc(-c2nc(C(F)(F)F)n[nH]2)c2cccnc21	A	Bioorg. Med. Chem. Lett.	2011	21	21	6515	6518	C14H8F4N8	787865	=	20	10'-6 cm/s	Papp	60103	Apparent permeability from apical to basolateral side in dog RRCK cells	Canis lupus familiaris		RRCK	Autocuration	21924901	20	10^-6cm/s	RRCK					Manually Curated
Row3924_Row2074_Row44836_Row176707_Row176664_Row174795_Row175819	7929180	202965	CHEMBL333985	304.35	OCc1ccc(-c2nn(Cc3ccccc3)c3ccccc23)o1		Bioorg Med Chem Lett	2011	21	21	6515	6518	C19H16N2O2		=	6	10'-6 cm/s	Papp		Apparent permeability from apical to basolateral side in dog RRCK cells	Canis lupus familiaris		MDCKII-LE		21924901	6	10'-6 Cm/s	RRCK		14	0	-0.9
Row3926_Row2074_Row44836_Row1100989_Row1100247_Row1052331_Row1098507	7929182	1263477	CHEMBL1916025	293.31	Fc1ccccc1Cc1nc(-c2ncn[nH]2)n2ccccc12		Bioorg Med Chem Lett	2011	21	21	6515	6518	C16H12FN5		=	8	10'-6 cm/s	Papp		Apparent permeability from apical to basolateral side in dog RRCK cells	Canis lupus familiaris		MDCKII-LE		21924901	8	10'-6 Cm/s	RRCK		14	0	-1.89
Row3927_Row2074_Row44836_Row1100990_Row1100248_Row1052332_Row1098508	7929183	1263478	CHEMBL1916026	307.33	Cc1n[nH]c(-c2nc(Cc3ccccc3F)c3ccccn23)n1		Bioorg Med Chem Lett	2011	21	21	6515	6518	C17H14FN5		=	1	10'-6 cm/s	Papp		Apparent permeability from apical to basolateral side in dog RRCK cells	Canis lupus familiaris		MDCKII-LE		21924901	1	10'-6 Cm/s	RRCK		14	0	-1.8
Row3928_Row2074_Row44836_Row1100991_Row1100249_Row1052333_Row1098509	7929184	1263479	CHEMBL1916027	361.3	Fc1ccccc1Cc1nc(-c2nc(C(F)(F)F)n[nH]2)n2ccccc12		Bioorg Med Chem Lett	2011	21	21	6515	6518	C17H11F4N5		=	6	10'-6 cm/s	Papp		Apparent permeability from apical to basolateral side in dog RRCK cells	Canis lupus familiaris		MDCKII-LE		21924901	6	10'-6 Cm/s	RRCK		14	0	-1.66
Row3929_Row2074_Row44836_Row1100992_Row1100250_Row1052334_Row1098510	7929185	1263480	CHEMBL1916028	343.31	Fc1ccccc1Cc1nc(-c2nc(C(F)F)n[nH]2)n2ccccc12		Bioorg Med Chem Lett	2011	21	21	6515	6518	C17H12F3N5		=	0.2	10'-6 cm/s	Papp		Apparent permeability from apical to basolateral side in dog RRCK cells	Canis lupus familiaris		MDCKII-LE		21924901	0.2	10'-6 Cm/s	RRCK		14	0	-1.78
Row3930_Row2074_Row44836_Row1100993_Row1100251_Row1052335_Row1098511	7929186	1263481	CHEMBL1916029	383.43	Fc1ccccc1Cc1nc(-c2nc(Cc3ccccc3)n[nH]2)n2ccccc12		Bioorg Med Chem Lett	2011	21	21	6515	6518	C23H18FN5		=	0.5	10'-6 cm/s	Papp		Apparent permeability from apical to basolateral side in dog RRCK cells	Canis lupus familiaris		MDCKII-LE		21924901	0.5	10'-6 Cm/s	RRCK		14	0	-1.49
Row3931_Row2074_Row44836_Row1100994_Row1100252_Row1052336_Row1098512	7929187	1263482	CHEMBL1916030	411.31	Fc1ccccc1Cc1nc(-c2nc(C(F)(F)C(F)(F)F)n[nH]2)n2ccccc12		Bioorg Med Chem Lett	2011	21	21	6515	6518	C18H11F6N5		=	3	10'-6 cm/s	Papp		Apparent permeability from apical to basolateral side in dog RRCK cells	Canis lupus familiaris		MDCKII-LE		21924901	3	10'-6 Cm/s	RRCK		14	0	-1.38
Row3933_Row2074_Row44836_Row1100996_Row1100254_Row1052338_Row1098514	7929189	1263484	CHEMBL1916032	336.33	NC(=O)c1n[nH]c(-c2nc(Cc3ccccc3F)c3ccccn23)n1		Bioorg Med Chem Lett	2011	21	21	6515	6518	C17H13FN6O		=	13	10'-6 cm/s	Papp		Apparent permeability from apical to basolateral side in dog RRCK cells	Canis lupus familiaris		MDCKII-LE		21924901	13	10'-6 Cm/s	RRCK		14	0	-1.52
Row3934_Row2074_Row44836_Row1100997_Row1100255_Row1052339_Row1098515	7929190	1263485	CHEMBL1916033	362.29	Fc1ccccc1Cc1nc(-c2nc(C(F)(F)F)n[nH]2)n2cccnc12		Bioorg Med Chem Lett	2011	21	21	6515	6518	C16H10F4N6		=	28	10'-6 cm/s	Papp		Apparent permeability from apical to basolateral side in dog RRCK cells	Canis lupus familiaris		MDCKII-LE		21924901	28	10'-6 Cm/s	RRCK		14	0	-1.82
Row3936_Row2074_Row44836_Row1100999_Row1100257_Row1052341_Row1098517	7929192	1263487	CHEMBL1916035	361.3	Fc1ccccc1Cc1nc(-c2nc(C(F)(F)F)n[nH]2)c2ccccn12		Bioorg Med Chem Lett	2011	21	21	6515	6518	C17H11F4N5		=	17	10'-6 cm/s	Papp		Apparent permeability from apical to basolateral side in dog RRCK cells	Canis lupus familiaris		MDCKII-LE		21924901	17	10'-6 Cm/s	RRCK		14	0	-1.72
Row3937_Row2074_Row44836_Row1101000_Row1100258_Row1052342_Row1098518	7929193	1263488	CHEMBL1916036	345.29	FC(F)(F)c1n[nH]c(-c2nc(Cc3cncnc3)c3ccccn23)n1		Bioorg Med Chem Lett	2011	21	21	6515	6518	C15H10F3N7		=	19	10'-6 cm/s	Papp		Apparent permeability from apical to basolateral side in dog RRCK cells	Canis lupus familiaris		MDCKII-LE		21924901	19	10'-6 Cm/s	RRCK		14	0	-1.49
Row3938_Row2074_Row44836_Row1101001_Row1100259_Row1052343_Row1098519	7929194	1263489	CHEMBL1916037	359.31	Cc1ncc(Cc2nc(-c3nc(C(F)(F)F)n[nH]3)n3ccccc23)cn1		Bioorg Med Chem Lett	2011	21	21	6515	6518	C16H12F3N7		=	27	10'-6 cm/s	Papp		Apparent permeability from apical to basolateral side in dog RRCK cells	Canis lupus familiaris		MDCKII-LE		21924901	27	10'-6 Cm/s	RRCK		14	0	-1.39
Row3939_Row2074_Row44836_Row1101002_Row1100260_Row1052344_Row1098520	7929195	1263490	CHEMBL1916038	377.31	Cc1ncc(Cc2nc(-c3nc(C(F)(F)F)n[nH]3)n3cccc(F)c23)cn1		Bioorg Med Chem Lett	2011	21	21	6515	6518	C16H11F4N7		=	23	10'-6 cm/s	Papp		Apparent permeability from apical to basolateral side in dog RRCK cells	Canis lupus familiaris		MDCKII-LE		21924901	23	10'-6 Cm/s	RRCK		14	0	-1.51
Row3940_Row2074_Row44836_Row1101003_Row1100261_Row1052345_Row1098521	7929196	1263491	CHEMBL1916039	364.27	Fc1ncncc1Cn1nc(-c2nc(C(F)(F)F)n[nH]2)c2cccnc21		Bioorg Med Chem Lett	2011	21	21	6515	6518	C14H8F4N8		=	20	10'-6 cm/s	Papp		Apparent permeability from apical to basolateral side in dog RRCK cells	Canis lupus familiaris		MDCKII-LE		21924901	20	10'-6 Cm/s	RRCK		14	0	-1.83
Row1941	12171676	1445921	CHEMBL2206288	314.47	c1cc([C@H]2C[C@@H](CN3CCOCC3)C2)ccc1CN1CCCC1	A	J. Med. Chem.	2011	54	21	7602	7620	C20H30N2O	879389	>	10	ucm/s	Papp	66816	Apparent permeability across apical to basolateral side in MDCK cells at 2 uM	Canis lupus familiaris		MDCK	Autocuration	21928839	10	10^-6cm/s	MDCK					Manually Curated
Row1972	7939388	1263772	CHEMBL1916317	440.92	NC(=O)[C@@H](CCC(F)(F)F)N(CC1CCCCC1)S(=O)(=O)c1ccc(Cl)cc1	A	J. Med. Chem.	2011	54	22	7772	7783	C18H24ClF3N2O3S	787627	=	4.42	10'-6 cm/s	Papp	60216	Apparent permeability from apical to basolateral side of dog RRCK cells by transwell assay	Canis lupus familiaris		RRCK	Autocuration	21995460	4.42	10^-6cm/s	RRCK					Manually Curated
Row1973	7939389	1263773	CHEMBL1916318	426.89	NC(=O)[C@@H](CCC(F)(F)F)N(CC1CCCC1)S(=O)(=O)c1ccc(Cl)cc1	A	J. Med. Chem.	2011	54	22	7772	7783	C17H22ClF3N2O3S	787627	=	6.01	10'-6 cm/s	Papp	60216	Apparent permeability from apical to basolateral side of dog RRCK cells by transwell assay	Canis lupus familiaris		RRCK	Autocuration	21995460	6.01	10^-6cm/s	RRCK					Manually Curated
Row1974	7939390	1263774	CHEMBL1916319	412.86	NC(=O)[C@@H](CCC(F)(F)F)N(CC1CCC1)S(=O)(=O)c1ccc(Cl)cc1	A	J. Med. Chem.	2011	54	22	7772	7783	C16H20ClF3N2O3S	787627	=	11.1	10'-6 cm/s	Papp	60216	Apparent permeability from apical to basolateral side of dog RRCK cells by transwell assay	Canis lupus familiaris		RRCK	Autocuration	21995460	11.1	10^-6cm/s	RRCK					Manually Curated
Row1975	7939391	1263775	CHEMBL1916320	442.89	NC(=O)[C@@H](CCC(F)(F)F)N(C[C@H]1CCCCO1)S(=O)(=O)c1ccc(Cl)cc1	A	J. Med. Chem.	2011	54	22	7772	7783	C17H22ClF3N2O4S	787627	=	13.4	10'-6 cm/s	Papp	60216	Apparent permeability from apical to basolateral side of dog RRCK cells by transwell assay	Canis lupus familiaris		RRCK	Autocuration	21995460	13.4	10^-6cm/s	RRCK					Manually Curated
Row1976	7939392	1263776	CHEMBL1916321	442.89	NC(=O)[C@@H](CCC(F)(F)F)N(C[C@@H]1CCCCO1)S(=O)(=O)c1ccc(Cl)cc1	A	J. Med. Chem.	2011	54	22	7772	7783	C17H22ClF3N2O4S	787627	=	15.4	10'-6 cm/s	Papp	60216	Apparent permeability from apical to basolateral side of dog RRCK cells by transwell assay	Canis lupus familiaris		RRCK	Autocuration	21995460	15.4	10^-6cm/s	RRCK					Manually Curated
Row1977	7939393	1263777	CHEMBL1916322	442.89	NC(=O)[C@@H](CCC(F)(F)F)N(C[C@H]1CCCOC1)S(=O)(=O)c1ccc(Cl)cc1	A	J. Med. Chem.	2011	54	22	7772	7783	C17H22ClF3N2O4S	787627	=	18.2	10'-6 cm/s	Papp	60216	Apparent permeability from apical to basolateral side of dog RRCK cells by transwell assay	Canis lupus familiaris		RRCK	Autocuration	21995460	18.2	10^-6cm/s	RRCK					Manually Curated
Row1978	7939394	1263778	CHEMBL1916323	442.89	NC(=O)[C@@H](CCC(F)(F)F)N(C[C@@H]1CCCOC1)S(=O)(=O)c1ccc(Cl)cc1	A	J. Med. Chem.	2011	54	22	7772	7783	C17H22ClF3N2O4S	787627	=	18.4	10'-6 cm/s	Papp	60216	Apparent permeability from apical to basolateral side of dog RRCK cells by transwell assay	Canis lupus familiaris		RRCK	Autocuration	21995460	18.4	10^-6cm/s	RRCK					Manually Curated
Row1979	7939395	1263779	CHEMBL1916324	442.89	NC(=O)[C@@H](CCC(F)(F)F)N(CC1CCOCC1)S(=O)(=O)c1ccc(Cl)cc1	A	J. Med. Chem.	2011	54	22	7772	7783	C17H22ClF3N2O4S	787627	=	26.3	10'-6 cm/s	Papp	60216	Apparent permeability from apical to basolateral side of dog RRCK cells by transwell assay	Canis lupus familiaris		RRCK	Autocuration	21995460	26.3	10^-6cm/s	RRCK					Manually Curated
Row1980	7939396	1263780	CHEMBL1916325	444.86	NC(=O)[C@@H](CCC(F)(F)F)N(C[C@@H]1COCCO1)S(=O)(=O)c1ccc(Cl)cc1	A	J. Med. Chem.	2011	54	22	7772	7783	C16H20ClF3N2O5S	787627	=	27.3	10'-6 cm/s	Papp	60216	Apparent permeability from apical to basolateral side of dog RRCK cells by transwell assay	Canis lupus familiaris		RRCK	Autocuration	21995460	27.3	10^-6cm/s	RRCK					Manually Curated
Row1981	7939397	1263781	CHEMBL1916326	444.86	NC(=O)[C@@H](CCC(F)(F)F)N(C[C@H]1COCCO1)S(=O)(=O)c1ccc(Cl)cc1	A	J. Med. Chem.	2011	54	22	7772	7783	C16H20ClF3N2O5S	787627	=	20.6	10'-6 cm/s	Papp	60216	Apparent permeability from apical to basolateral side of dog RRCK cells by transwell assay	Canis lupus familiaris		RRCK	Autocuration	21995460	20.6	10^-6cm/s	RRCK					Manually Curated
Row1982	7939398	1263782	CHEMBL1916327	428.86	NC(=O)[C@@H](CCC(F)(F)F)N(C[C@H]1CCCO1)S(=O)(=O)c1ccc(Cl)cc1	A	J. Med. Chem.	2011	54	22	7772	7783	C16H20ClF3N2O4S	787627	=	19.1	10'-6 cm/s	Papp	60216	Apparent permeability from apical to basolateral side of dog RRCK cells by transwell assay	Canis lupus familiaris		RRCK	Autocuration	21995460	19.1	10^-6cm/s	RRCK					Manually Curated
Row1983	7939399	1263783	CHEMBL1916328	428.86	NC(=O)[C@@H](CCC(F)(F)F)N(C[C@@H]1CCCO1)S(=O)(=O)c1ccc(Cl)cc1	A	J. Med. Chem.	2011	54	22	7772	7783	C16H20ClF3N2O4S	787627	=	22.4	10'-6 cm/s	Papp	60216	Apparent permeability from apical to basolateral side of dog RRCK cells by transwell assay	Canis lupus familiaris		RRCK	Autocuration	21995460	22.4	10^-6cm/s	RRCK					Manually Curated
Row1984	7939400	1263784	CHEMBL1916329	428.86	NC(=O)[C@@H](CCC(F)(F)F)N(C[C@H]1CCOC1)S(=O)(=O)c1ccc(Cl)cc1	A	J. Med. Chem.	2011	54	22	7772	7783	C16H20ClF3N2O4S	787627	=	21.7	10'-6 cm/s	Papp	60216	Apparent permeability from apical to basolateral side of dog RRCK cells by transwell assay	Canis lupus familiaris		RRCK	Autocuration	21995460	21.7	10^-6cm/s	RRCK					Manually Curated
Row1985	7939401	1263785	CHEMBL1916330	428.86	NC(=O)[C@@H](CCC(F)(F)F)N(C[C@@H]1CCOC1)S(=O)(=O)c1ccc(Cl)cc1	A	J. Med. Chem.	2011	54	22	7772	7783	C16H20ClF3N2O4S	787627	=	20.5	10'-6 cm/s	Papp	60216	Apparent permeability from apical to basolateral side of dog RRCK cells by transwell assay	Canis lupus familiaris		RRCK	Autocuration	21995460	20.5	10^-6cm/s	RRCK					Manually Curated
Row1986	7939402	1263786	CHEMBL1916331	414.83	NC(=O)[C@@H](CCC(F)(F)F)N(C[C@@H]1CCO1)S(=O)(=O)c1ccc(Cl)cc1	A	J. Med. Chem.	2011	54	22	7772	7783	C15H18ClF3N2O4S	787627	=	34.9	10'-6 cm/s	Papp	60216	Apparent permeability from apical to basolateral side of dog RRCK cells by transwell assay	Canis lupus familiaris		RRCK	Autocuration	21995460	34.9	10^-6cm/s	RRCK					Manually Curated
Row1987	7939403	1263787	CHEMBL1916332	414.83	NC(=O)[C@@H](CCC(F)(F)F)N(C[C@H]1CCO1)S(=O)(=O)c1ccc(Cl)cc1	A	J. Med. Chem.	2011	54	22	7772	7783	C15H18ClF3N2O4S	787627	=	28.7	10'-6 cm/s	Papp	60216	Apparent permeability from apical to basolateral side of dog RRCK cells by transwell assay	Canis lupus familiaris		RRCK	Autocuration	21995460	28.7	10^-6cm/s	RRCK					Manually Curated
Row1988	7939404	1263788	CHEMBL1916333	414.83	NC(=O)[C@@H](CCC(F)(F)F)N(CC1COC1)S(=O)(=O)c1ccc(Cl)cc1	A	J. Med. Chem.	2011	54	22	7772	7783	C15H18ClF3N2O4S	787627	=	25.4	10'-6 cm/s	Papp	60216	Apparent permeability from apical to basolateral side of dog RRCK cells by transwell assay	Canis lupus familiaris		RRCK	Autocuration	21995460	25.4	10^-6cm/s	RRCK					Manually Curated
Row1989	7939435	1263789	CHEMBL1916334	428.86	C[C@H]1C[C@@H](CN([C@H](CCC(F)(F)F)C(N)=O)S(=O)(=O)c2ccc(Cl)cc2)O1	A	J. Med. Chem.	2011	54	22	7772	7783	C16H20ClF3N2O4S	787627	=	21.8	10'-6 cm/s	Papp	60216	Apparent permeability from apical to basolateral side of dog RRCK cells by transwell assay	Canis lupus familiaris		RRCK	Autocuration	21995460	21.8	10^-6cm/s	RRCK					Manually Curated
Row1990	7939436	1263790	CHEMBL1916335	428.86	C[C@@H]1C[C@@H](CN([C@H](CCC(F)(F)F)C(N)=O)S(=O)(=O)c2ccc(Cl)cc2)O1	A	J. Med. Chem.	2011	54	22	7772	7783	C16H20ClF3N2O4S	787627	=	21.2	10'-6 cm/s	Papp	60216	Apparent permeability from apical to basolateral side of dog RRCK cells by transwell assay	Canis lupus familiaris		RRCK	Autocuration	21995460	21.2	10^-6cm/s	RRCK					Manually Curated
Row1991	7939437	1263791	CHEMBL1916336	442.89	CC1(C)C[C@H](CN([C@H](CCC(F)(F)F)C(N)=O)S(=O)(=O)c2ccc(Cl)cc2)O1	A	J. Med. Chem.	2011	54	22	7772	7783	C17H22ClF3N2O4S	787627	=	18.1	10'-6 cm/s	Papp	60216	Apparent permeability from apical to basolateral side of dog RRCK cells by transwell assay	Canis lupus familiaris		RRCK	Autocuration	21995460	18.1	10^-6cm/s	RRCK					Manually Curated
Row1992	7939438	1263792	CHEMBL1916337	442.89	CC1(C)C[C@@H](CN([C@H](CCC(F)(F)F)C(N)=O)S(=O)(=O)c2ccc(Cl)cc2)O1	A	J. Med. Chem.	2011	54	22	7772	7783	C17H22ClF3N2O4S	787627	=	14.9	10'-6 cm/s	Papp	60216	Apparent permeability from apical to basolateral side of dog RRCK cells by transwell assay	Canis lupus familiaris		RRCK	Autocuration	21995460	14.9	10^-6cm/s	RRCK					Manually Curated
Row1993	7939439	1263793	CHEMBL1916338	442.89	CC1(C)CO[C@@H]1CN([C@H](CCC(F)(F)F)C(N)=O)S(=O)(=O)c1ccc(Cl)cc1	A	J. Med. Chem.	2011	54	22	7772	7783	C17H22ClF3N2O4S	787627	=	22.3	10'-6 cm/s	Papp	60216	Apparent permeability from apical to basolateral side of dog RRCK cells by transwell assay	Canis lupus familiaris		RRCK	Autocuration	21995460	22.3	10^-6cm/s	RRCK					Manually Curated
Row1994	7939440	1263794	CHEMBL1916339	442.89	CC1(C)CO[C@H]1CN([C@H](CCC(F)(F)F)C(N)=O)S(=O)(=O)c1ccc(Cl)cc1	A	J. Med. Chem.	2011	54	22	7772	7783	C17H22ClF3N2O4S	787627	=	26.4	10'-6 cm/s	Papp	60216	Apparent permeability from apical to basolateral side of dog RRCK cells by transwell assay	Canis lupus familiaris		RRCK	Autocuration	21995460	26.4	10^-6cm/s	RRCK					Manually Curated
Row3945_Row2070_Row44949_Row1101284_Row1100542_Row1052626_Row1098802	7939388	1263772	CHEMBL1916317	440.92	NC(=O)[C@@H](CCC(F)(F)F)N(CC1CCCCC1)S(=O)(=O)c1ccc(Cl)cc1		J Med Chem	2011	54	22	7772	7783	C18H24ClF3N2O3S		=	4.42	10'-6 cm/s	Papp		Apparent permeability from apical to basolateral side of dog RRCK cells by transwell assay	Canis lupus familiaris		MDCKII-LE		21995460	4.42	10'-6 Cm/s	RRCK		14	0	-1.12
Row3946_Row2070_Row44949_Row1101285_Row1100543_Row1052627_Row1098803	7939389	1263773	CHEMBL1916318	426.89	NC(=O)[C@@H](CCC(F)(F)F)N(CC1CCCC1)S(=O)(=O)c1ccc(Cl)cc1		J Med Chem	2011	54	22	7772	7783	C17H22ClF3N2O3S		=	6.01	10'-6 cm/s	Papp		Apparent permeability from apical to basolateral side of dog RRCK cells by transwell assay	Canis lupus familiaris		MDCKII-LE		21995460	6.01	10'-6 Cm/s	RRCK		14	0	-1.15
Row3947_Row2070_Row44949_Row1101286_Row1100544_Row1052628_Row1098804	7939390	1263774	CHEMBL1916319	412.86	NC(=O)[C@@H](CCC(F)(F)F)N(CC1CCC1)S(=O)(=O)c1ccc(Cl)cc1		J Med Chem	2011	54	22	7772	7783	C16H20ClF3N2O3S		=	11.1	10'-6 cm/s	Papp		Apparent permeability from apical to basolateral side of dog RRCK cells by transwell assay	Canis lupus familiaris		MDCKII-LE		21995460	11.1	10'-6 Cm/s	RRCK		14	0	-1.18
Row3948_Row2070_Row44949_Row1101287_Row1100545_Row1052629_Row1098805	7939391	1263775	CHEMBL1916320	442.89	NC(=O)[C@@H](CCC(F)(F)F)N(C[C@H]1CCCCO1)S(=O)(=O)c1ccc(Cl)cc1		J Med Chem	2011	54	22	7772	7783	C17H22ClF3N2O4S		=	13.4	10'-6 cm/s	Papp		Apparent permeability from apical to basolateral side of dog RRCK cells by transwell assay	Canis lupus familiaris		MDCKII-LE		21995460	13.4	10'-6 Cm/s	RRCK		14	0	-1.04
Row3949_Row2070_Row44949_Row1101288_Row1100546_Row1052630_Row1098806	7939392	1263776	CHEMBL1916321	442.89	NC(=O)[C@@H](CCC(F)(F)F)N(C[C@@H]1CCCCO1)S(=O)(=O)c1ccc(Cl)cc1		J Med Chem	2011	54	22	7772	7783	C17H22ClF3N2O4S		=	15.4	10'-6 cm/s	Papp		Apparent permeability from apical to basolateral side of dog RRCK cells by transwell assay	Canis lupus familiaris		MDCKII-LE		21995460	15.4	10'-6 Cm/s	RRCK		14	0	-1.04
Row3950_Row2070_Row44949_Row1101289_Row1100547_Row1052631_Row1098807	7939393	1263777	CHEMBL1916322	442.89	NC(=O)[C@@H](CCC(F)(F)F)N(C[C@H]1CCCOC1)S(=O)(=O)c1ccc(Cl)cc1		J Med Chem	2011	54	22	7772	7783	C17H22ClF3N2O4S		=	18.2	10'-6 cm/s	Papp		Apparent permeability from apical to basolateral side of dog RRCK cells by transwell assay	Canis lupus familiaris		MDCKII-LE		21995460	18.2	10'-6 Cm/s	RRCK		14	0	-1.07
Row3951_Row2070_Row44949_Row1101290_Row1100548_Row1052632_Row1098808	7939394	1263778	CHEMBL1916323	442.89	NC(=O)[C@@H](CCC(F)(F)F)N(C[C@@H]1CCCOC1)S(=O)(=O)c1ccc(Cl)cc1		J Med Chem	2011	54	22	7772	7783	C17H22ClF3N2O4S		=	18.4	10'-6 cm/s	Papp		Apparent permeability from apical to basolateral side of dog RRCK cells by transwell assay	Canis lupus familiaris		MDCKII-LE		21995460	18.4	10'-6 Cm/s	RRCK		14	0	-1.07
Row3952_Row2070_Row44949_Row1101291_Row1100549_Row1052633_Row1098809	7939395	1263779	CHEMBL1916324	442.89	NC(=O)[C@@H](CCC(F)(F)F)N(CC1CCOCC1)S(=O)(=O)c1ccc(Cl)cc1		J Med Chem	2011	54	22	7772	7783	C17H22ClF3N2O4S		=	26.3	10'-6 cm/s	Papp		Apparent permeability from apical to basolateral side of dog RRCK cells by transwell assay	Canis lupus familiaris		MDCKII-LE		21995460	26.3	10'-6 Cm/s	RRCK		14	0	-1.18
Row3953_Row2070_Row44949_Row1101292_Row1100550_Row1052634_Row1098810	7939396	1263780	CHEMBL1916325	444.86	NC(=O)[C@@H](CCC(F)(F)F)N(C[C@@H]1COCCO1)S(=O)(=O)c1ccc(Cl)cc1		J Med Chem	2011	54	22	7772	7783	C16H20ClF3N2O5S		=	27.3	10'-6 cm/s	Papp		Apparent permeability from apical to basolateral side of dog RRCK cells by transwell assay	Canis lupus familiaris		MDCKII-LE		21995460	27.3	10'-6 Cm/s	RRCK		14	0	-1.2
Row3954_Row2070_Row44949_Row1101293_Row1100551_Row1052635_Row1098811	7939397	1263781	CHEMBL1916326	444.86	NC(=O)[C@@H](CCC(F)(F)F)N(C[C@H]1COCCO1)S(=O)(=O)c1ccc(Cl)cc1		J Med Chem	2011	54	22	7772	7783	C16H20ClF3N2O5S		=	20.6	10'-6 cm/s	Papp		Apparent permeability from apical to basolateral side of dog RRCK cells by transwell assay	Canis lupus familiaris		MDCKII-LE		21995460	20.6	10'-6 Cm/s	RRCK		14	0	-1.2
Row3955_Row2070_Row44949_Row1101294_Row1100552_Row1052636_Row1098812	7939398	1263782	CHEMBL1916327	428.86	NC(=O)[C@@H](CCC(F)(F)F)N(C[C@H]1CCCO1)S(=O)(=O)c1ccc(Cl)cc1		J Med Chem	2011	54	22	7772	7783	C16H20ClF3N2O4S		=	19.1	10'-6 cm/s	Papp		Apparent permeability from apical to basolateral side of dog RRCK cells by transwell assay	Canis lupus familiaris		MDCKII-LE		21995460	19.1	10'-6 Cm/s	RRCK		14	0	-1.08
Row3956_Row2070_Row44949_Row1101295_Row1100553_Row1052637_Row1098813	7939399	1263783	CHEMBL1916328	428.86	NC(=O)[C@@H](CCC(F)(F)F)N(C[C@@H]1CCCO1)S(=O)(=O)c1ccc(Cl)cc1		J Med Chem	2011	54	22	7772	7783	C16H20ClF3N2O4S		=	22.4	10'-6 cm/s	Papp		Apparent permeability from apical to basolateral side of dog RRCK cells by transwell assay	Canis lupus familiaris		MDCKII-LE		21995460	22.4	10'-6 Cm/s	RRCK		14	0	-1.08
Row3957_Row2070_Row44949_Row1101296_Row1100554_Row1052638_Row1098814	7939400	1263784	CHEMBL1916329	428.86	NC(=O)[C@@H](CCC(F)(F)F)N(C[C@H]1CCOC1)S(=O)(=O)c1ccc(Cl)cc1		J Med Chem	2011	54	22	7772	7783	C16H20ClF3N2O4S		=	21.7	10'-6 cm/s	Papp		Apparent permeability from apical to basolateral side of dog RRCK cells by transwell assay	Canis lupus familiaris		MDCKII-LE		21995460	21.7	10'-6 Cm/s	RRCK		14	0	-1.02
Row3958_Row2070_Row44949_Row1101297_Row1100555_Row1052639_Row1098815	7939401	1263785	CHEMBL1916330	428.86	NC(=O)[C@@H](CCC(F)(F)F)N(C[C@@H]1CCOC1)S(=O)(=O)c1ccc(Cl)cc1		J Med Chem	2011	54	22	7772	7783	C16H20ClF3N2O4S		=	20.5	10'-6 cm/s	Papp		Apparent permeability from apical to basolateral side of dog RRCK cells by transwell assay	Canis lupus familiaris		MDCKII-LE		21995460	20.5	10'-6 Cm/s	RRCK		14	0	-1.02
Row3959_Row2070_Row44949_Row1101298_Row1100556_Row1052640_Row1098816	7939402	1263786	CHEMBL1916331	414.83	NC(=O)[C@@H](CCC(F)(F)F)N(C[C@@H]1CCO1)S(=O)(=O)c1ccc(Cl)cc1		J Med Chem	2011	54	22	7772	7783	C15H18ClF3N2O4S		=	34.9	10'-6 cm/s	Papp		Apparent permeability from apical to basolateral side of dog RRCK cells by transwell assay	Canis lupus familiaris		MDCKII-LE		21995460	34.9	10'-6 Cm/s	RRCK		14	0	-1.02
Row3960_Row2070_Row44949_Row1101299_Row1100557_Row1052641_Row1098817	7939403	1263787	CHEMBL1916332	414.83	NC(=O)[C@@H](CCC(F)(F)F)N(C[C@H]1CCO1)S(=O)(=O)c1ccc(Cl)cc1		J Med Chem	2011	54	22	7772	7783	C15H18ClF3N2O4S		=	28.7	10'-6 cm/s	Papp		Apparent permeability from apical to basolateral side of dog RRCK cells by transwell assay	Canis lupus familiaris		MDCKII-LE		21995460	28.7	10'-6 Cm/s	RRCK		14	0	-1.02
Row3961_Row2070_Row44949_Row1101300_Row1100558_Row1052642_Row1098818	7939404	1263788	CHEMBL1916333	414.83	NC(=O)[C@@H](CCC(F)(F)F)N(CC1COC1)S(=O)(=O)c1ccc(Cl)cc1		J Med Chem	2011	54	22	7772	7783	C15H18ClF3N2O4S		=	25.4	10'-6 cm/s	Papp		Apparent permeability from apical to basolateral side of dog RRCK cells by transwell assay	Canis lupus familiaris		MDCKII-LE		21995460	25.4	10'-6 Cm/s	RRCK		14	0	-1.06
Row3962_Row2070_Row44949_Row1101301_Row1100559_Row1052643_Row1098819	7939435	1263789	CHEMBL1916334	428.86	C[C@H]1C[C@@H](CN([C@H](CCC(F)(F)F)C(N)=O)S(=O)(=O)c2ccc(Cl)cc2)O1		J Med Chem	2011	54	22	7772	7783	C16H20ClF3N2O4S		=	21.8	10'-6 cm/s	Papp		Apparent permeability from apical to basolateral side of dog RRCK cells by transwell assay	Canis lupus familiaris		MDCKII-LE		21995460	21.8	10'-6 Cm/s	RRCK		14	0	-0.77
Row3963_Row2070_Row44949_Row1101302_Row1100560_Row1052644_Row1098820	7939436	1263790	CHEMBL1916335	428.86	C[C@@H]1C[C@@H](CN([C@H](CCC(F)(F)F)C(N)=O)S(=O)(=O)c2ccc(Cl)cc2)O1		J Med Chem	2011	54	22	7772	7783	C16H20ClF3N2O4S		=	21.2	10'-6 cm/s	Papp		Apparent permeability from apical to basolateral side of dog RRCK cells by transwell assay	Canis lupus familiaris		MDCKII-LE		21995460	21.2	10'-6 Cm/s	RRCK		14	0	-0.77
Row3964_Row2070_Row44949_Row1101303_Row1100561_Row1052645_Row1098821	7939437	1263791	CHEMBL1916336	442.89	CC1(C)C[C@H](CN([C@H](CCC(F)(F)F)C(N)=O)S(=O)(=O)c2ccc(Cl)cc2)O1		J Med Chem	2011	54	22	7772	7783	C17H22ClF3N2O4S		=	18.1	10'-6 cm/s	Papp		Apparent permeability from apical to basolateral side of dog RRCK cells by transwell assay	Canis lupus familiaris		MDCKII-LE		21995460	18.1	10'-6 Cm/s	RRCK		14	0	-0.75
Row3965_Row2070_Row44949_Row1101304_Row1100562_Row1052646_Row1098822	7939438	1263792	CHEMBL1916337	442.89	CC1(C)C[C@@H](CN([C@H](CCC(F)(F)F)C(N)=O)S(=O)(=O)c2ccc(Cl)cc2)O1		J Med Chem	2011	54	22	7772	7783	C17H22ClF3N2O4S		=	14.9	10'-6 cm/s	Papp		Apparent permeability from apical to basolateral side of dog RRCK cells by transwell assay	Canis lupus familiaris		MDCKII-LE		21995460	14.9	10'-6 Cm/s	RRCK		14	0	-0.75
Row3966_Row2070_Row44949_Row1101305_Row1100563_Row1052647_Row1098823	7939439	1263793	CHEMBL1916338	442.89	CC1(C)CO[C@@H]1CN([C@H](CCC(F)(F)F)C(N)=O)S(=O)(=O)c1ccc(Cl)cc1		J Med Chem	2011	54	22	7772	7783	C17H22ClF3N2O4S		=	22.3	10'-6 cm/s	Papp		Apparent permeability from apical to basolateral side of dog RRCK cells by transwell assay	Canis lupus familiaris		MDCKII-LE		21995460	22.3	10'-6 Cm/s	RRCK		14	0	-0.55
Row3967_Row2070_Row44949_Row1101306_Row1100564_Row1052648_Row1098824	7939440	1263794	CHEMBL1916339	442.89	CC1(C)CO[C@H]1CN([C@H](CCC(F)(F)F)C(N)=O)S(=O)(=O)c1ccc(Cl)cc1		J Med Chem	2011	54	22	7772	7783	C17H22ClF3N2O4S		=	26.4	10'-6 cm/s	Papp		Apparent permeability from apical to basolateral side of dog RRCK cells by transwell assay	Canis lupus familiaris		MDCKII-LE		21995460	26.4	10'-6 Cm/s	RRCK		14	0	-0.55
Row2004	10842925	1331879	CHEMBL2010836	458.49	CN(C(=O)Cc1ccc(-n2cnnn2)cc1)C1CCN(Cc2ccc(C(F)(F)F)cc2)CC1	A	Bioorg. Med. Chem. Lett.	2011	21	24	7310	7316	C23H25F3N6O	810411	=	57	ucm/s	Papp	61433	Apparent permeability across apical to basolateral side in human Caco2 cells at 10 uM	Homo sapiens		Caco-2	Autocuration	22061639	57	10^-6cm/s	Caco2					Manually Curated
Row2003	10842923	1331879	CHEMBL2010836	458.49	CN(C(=O)Cc1ccc(-n2cnnn2)cc1)C1CCN(Cc2ccc(C(F)(F)F)cc2)CC1	A	Bioorg. Med. Chem. Lett.	2011	21	24	7310	7316	C23H25F3N6O	810413	=	17	ucm/s	Papp	61433	Apparent permeability across apical to basolateral side in dog MDCK cells at 10 uM	Canis lupus familiaris		MDCK	Autocuration	22061639	17	10^-6cm/s	MDCK					Manually Curated
Row2006	7951274	1249884	CHEMBL1910292	532.63	COCCCc1cc(CN(C(=O)[C@H]2CNCC[C@]2(O)c2ccc(F)c(F)c2)C2CC2)cc(OCCOC)c1	A	Bioorg. Med. Chem. Lett.	2011	21	24	7399	7404	C29H38F2N2O5	789981	=	21.5	10'-6 cm/s	Papp	60385	Apparent permeability of the compound				Autocuration	22071301	21.5	10^-6cm/s	ambiguous					Manually Curated
Row2007	8008669	1074570	CHEMBL1684295	540.46	O=C(CCN1CCC(c2nc(-c3ccccn3)no2)CC1)N1CCC[C@H]1c1nc2cc(Cl)c(Cl)cc2[nH]1	A	Bioorg. Med. Chem. Lett.	2012	22	1	658	665	C26H27Cl2N7O2	799454	=	23	ucm/s	Papp	60777	Apparent permeability of the compound across pig LLC-PK1 cells	Sus scrofa		LLC-PK1	Autocuration	22079761	23	10^-6cm/s	LLC-PK1					Manually Curated
Row2008	8008658	1273323	CHEMBL1938488	439.95	C[C@H](NC(=O)CCN1CCC(c2nc(-c3ccccn3)no2)CC1)c1ccc(Cl)cc1	A	Bioorg. Med. Chem. Lett.	2012	22	1	658	665	C23H26ClN5O2	799454	=	31	ucm/s	Papp	60777	Apparent permeability of the compound across pig LLC-PK1 cells	Sus scrofa		LLC-PK1	Autocuration	22079761	31	10^-6cm/s	LLC-PK1					Manually Curated
Row2009	8008659	1273326	CHEMBL1938491	493.92	O=C(CCN1CCC(c2nc(-c3ccccn3)no2)CC1)NC(c1ccc(Cl)cc1)C(F)(F)F	A	Bioorg. Med. Chem. Lett.	2012	22	1	658	665	C23H23ClF3N5O2	799454	=	35	ucm/s	Papp	60777	Apparent permeability of the compound across pig LLC-PK1 cells	Sus scrofa		LLC-PK1	Autocuration	22079761	35	10^-6cm/s	LLC-PK1					Manually Curated
Row2010	8008660	1273327	CHEMBL1938492	502.02	O=C(CCN1CCC(c2nc(-c3ccccn3)no2)CC1)NC(c1ccccc1)c1ccc(Cl)cc1	A	Bioorg. Med. Chem. Lett.	2012	22	1	658	665	C28H28ClN5O2	799454	=	24	ucm/s	Papp	60777	Apparent permeability of the compound across pig LLC-PK1 cells	Sus scrofa		LLC-PK1	Autocuration	22079761	24	10^-6cm/s	LLC-PK1					Manually Curated
Row2011	8008662	1273331	CHEMBL1938496	503.01	O=C(CCN1CCC(c2nc(-c3ccccn3)no2)CC1)NC(c1ccncc1)c1ccc(Cl)cc1	A	Bioorg. Med. Chem. Lett.	2012	22	1	658	665	C27H27ClN6O2	799454	=	30	ucm/s	Papp	60777	Apparent permeability of the compound across pig LLC-PK1 cells	Sus scrofa		LLC-PK1	Autocuration	22079761	30	10^-6cm/s	LLC-PK1					Manually Curated
Row2012	8008661	1273332	CHEMBL1938497	503.01	O=C(CCN1CCC(c2nc(-c3ccccn3)no2)CC1)NC(c1ccc(Cl)cc1)c1cccnc1	A	Bioorg. Med. Chem. Lett.	2012	22	1	658	665	C27H27ClN6O2	799454	=	32	ucm/s	Papp	60777	Apparent permeability of the compound across pig LLC-PK1 cells	Sus scrofa		LLC-PK1	Autocuration	22079761	32	10^-6cm/s	LLC-PK1					Manually Curated
Row2013	8008663	1273333	CHEMBL1938498	503.01	O=C(CCN1CCC(c2nc(-c3ccccn3)no2)CC1)NC(c1ccc(Cl)cc1)c1ccccn1	A	Bioorg. Med. Chem. Lett.	2012	22	1	658	665	C27H27ClN6O2	799454	=	33	ucm/s	Papp	60777	Apparent permeability of the compound across pig LLC-PK1 cells	Sus scrofa		LLC-PK1	Autocuration	22079761	33	10^-6cm/s	LLC-PK1					Manually Curated
Row2014	8008665	1273334	CHEMBL1938499	517.03	CC(NC(=O)CCN1CCC(c2nc(-c3ccccn3)no2)CC1)(c1ccncc1)c1ccc(Cl)cc1	A	Bioorg. Med. Chem. Lett.	2012	22	1	658	665	C28H29ClN6O2	799454	=	27	ucm/s	Papp	60777	Apparent permeability of the compound across pig LLC-PK1 cells	Sus scrofa		LLC-PK1	Autocuration	22079761	27	10^-6cm/s	LLC-PK1					Manually Curated
Row2015	8008664	1273351	CHEMBL1938516	398.98	CC(C)[C@H](NC(=O)CCN1CCC(c2ccccc2)CC1)c1ccc(Cl)cc1	A	Bioorg. Med. Chem. Lett.	2012	22	1	658	665	C24H31ClN2O	799454	=	21	ucm/s	Papp	60777	Apparent permeability of the compound across pig LLC-PK1 cells	Sus scrofa		LLC-PK1	Autocuration	22079761	21	10^-6cm/s	LLC-PK1					Manually Curated
Row2016	8008666	1273353	CHEMBL1938518	406.9	O=C(CCN1CCC(c2ccccc2)CC1)NC(c1ccc(Cl)cc1)C(F)F	A	Bioorg. Med. Chem. Lett.	2012	22	1	658	665	C22H25ClF2N2O	799454	=	28	ucm/s	Papp	60777	Apparent permeability of the compound across pig LLC-PK1 cells	Sus scrofa		LLC-PK1	Autocuration	22079761	28	10^-6cm/s	LLC-PK1					Manually Curated
Row2017	8008667	1273361	CHEMBL1938526	436.99	Cn1cc(C(NC(=O)CCN2CCC(c3ccccc3)CC2)c2ccc(Cl)cc2)cn1	A	Bioorg. Med. Chem. Lett.	2012	22	1	658	665	C25H29ClN4O	799454	=	21	ucm/s	Papp	60777	Apparent permeability of the compound across pig LLC-PK1 cells	Sus scrofa		LLC-PK1	Autocuration	22079761	21	10^-6cm/s	LLC-PK1					Manually Curated
Row2018	8008668	1273362	CHEMBL1938527	412.58	CC(NC(=O)CCN1CCC(c2ccccc2)CC1)c1ccccc1-c1ccccc1	A	Bioorg. Med. Chem. Lett.	2012	22	1	658	665	C28H32N2O	799454	=	18	ucm/s	Papp	60777	Apparent permeability of the compound across pig LLC-PK1 cells	Sus scrofa		LLC-PK1	Autocuration	22079761	18	10^-6cm/s	LLC-PK1					Manually Curated
Row2053	8012134	1273776	CHEMBL1938937	422.41	Cn1cc(C(=O)Nc2ccc(-c3ccccc3)c(C(F)(F)F)c2)c(=O)c2ccccc21	A	Bioorg. Med. Chem. Lett.	2012	22	1	527	531	C24H17F3N2O2	799855	=	1.2	ucm/s	Papp	60783	Apparent permeability of the compound in pig LLC-PK1 cells	Sus scrofa		LLC-PK1	Autocuration	22104144	1.2	10^-6cm/s	LLC-PK1					Manually Curated
Row2054	8012135	1273777	CHEMBL1938938	423.39	Cn1nc(C(=O)Nc2ccc(-c3ccccc3)c(C(F)(F)F)c2)c(=O)c2ccccc21	A	Bioorg. Med. Chem. Lett.	2012	22	1	527	531	C23H16F3N3O2	799855	=	2.3	ucm/s	Papp	60783	Apparent permeability of the compound in pig LLC-PK1 cells	Sus scrofa		LLC-PK1	Autocuration	22104144	2.3	10^-6cm/s	LLC-PK1					Manually Curated
Row2055	8012136	1273778	CHEMBL1938939	423.39	Cn1cc(C(=O)Nc2ccc(-c3ccccc3)c(C(F)(F)F)c2)c(=O)c2ncccc21	A	Bioorg. Med. Chem. Lett.	2012	22	1	527	531	C23H16F3N3O2	799855	=	16	ucm/s	Papp	60783	Apparent permeability of the compound in pig LLC-PK1 cells	Sus scrofa		LLC-PK1	Autocuration	22104144	16	10^-6cm/s	LLC-PK1					Manually Curated
Row2056	8012137	1273779	CHEMBL1938940	423.39	Cn1cc(C(=O)Nc2ccc(-c3ccccc3)c(C(F)(F)F)c2)c(=O)c2cnccc21	A	Bioorg. Med. Chem. Lett.	2012	22	1	527	531	C23H16F3N3O2	799855	=	5.7	ucm/s	Papp	60783	Apparent permeability of the compound in pig LLC-PK1 cells	Sus scrofa		LLC-PK1	Autocuration	22104144	5.7	10^-6cm/s	LLC-PK1					Manually Curated
Row2057	8012138	1273780	CHEMBL1938941	423.39	Cn1cc(C(=O)Nc2ccc(-c3ccccc3)c(C(F)(F)F)c2)c(=O)c2ccncc21	A	Bioorg. Med. Chem. Lett.	2012	22	1	527	531	C23H16F3N3O2	799855	=	3.4	ucm/s	Papp	60783	Apparent permeability of the compound in pig LLC-PK1 cells	Sus scrofa		LLC-PK1	Autocuration	22104144	3.4	10^-6cm/s	LLC-PK1					Manually Curated
Row2058	8012139	1273781	CHEMBL1938942	423.39	Cn1cc(C(=O)Nc2ccc(-c3ccccc3)c(C(F)(F)F)c2)c(=O)c2cccnc21	A	Bioorg. Med. Chem. Lett.	2012	22	1	527	531	C23H16F3N3O2	799855	=	2.2	ucm/s	Papp	60783	Apparent permeability of the compound in pig LLC-PK1 cells	Sus scrofa		LLC-PK1	Autocuration	22104144	2.2	10^-6cm/s	LLC-PK1					Manually Curated
Row2059	8012140	1273782	CHEMBL1938943	423.39	Cn1cc(C(=O)Nc2ccc(-c3ccccc3)c(C(F)(F)F)n2)c(=O)c2ccccc21	A	Bioorg. Med. Chem. Lett.	2012	22	1	527	531	C23H16F3N3O2	799855	<	1	ucm/s	Papp	60783	Apparent permeability of the compound in pig LLC-PK1 cells	Sus scrofa		LLC-PK1	Autocuration	22104144	1	10^-6cm/s	LLC-PK1					Manually Curated
Row2060	8012141	1273783	CHEMBL1938944	423.39	Cn1cc(C(=O)Nc2cc(C(F)(F)F)c(-c3ccccc3)cn2)c(=O)c2ccccc21	A	Bioorg. Med. Chem. Lett.	2012	22	1	527	531	C23H16F3N3O2	799855	<	1	ucm/s	Papp	60783	Apparent permeability of the compound in pig LLC-PK1 cells	Sus scrofa		LLC-PK1	Autocuration	22104144	1	10^-6cm/s	LLC-PK1					Manually Curated
Row2061	8012142	1273784	CHEMBL1938945	423.39	Cn1cc(C(=O)Nc2cnc(-c3ccccc3)c(C(F)(F)F)c2)c(=O)c2ccccc21	A	Bioorg. Med. Chem. Lett.	2012	22	1	527	531	C23H16F3N3O2	799855	=	11	ucm/s	Papp	60783	Apparent permeability of the compound in pig LLC-PK1 cells	Sus scrofa		LLC-PK1	Autocuration	22104144	11	10^-6cm/s	LLC-PK1					Manually Curated
Row2062	8012143	1273785	CHEMBL1938946	423.39	Cn1cc(C(=O)Nc2ccc(-c3ccccn3)c(C(F)(F)F)c2)c(=O)c2ccccc21	A	Bioorg. Med. Chem. Lett.	2012	22	1	527	531	C23H16F3N3O2	799855	=	11	ucm/s	Papp	60783	Apparent permeability of the compound in pig LLC-PK1 cells	Sus scrofa		LLC-PK1	Autocuration	22104144	11	10^-6cm/s	LLC-PK1					Manually Curated
Row2063	8012144	1273786	CHEMBL1938947	423.39	Cn1cc(C(=O)Nc2ccc(-c3cccnc3)c(C(F)(F)F)c2)c(=O)c2ccccc21	A	Bioorg. Med. Chem. Lett.	2012	22	1	527	531	C23H16F3N3O2	799855	=	18	ucm/s	Papp	60783	Apparent permeability of the compound in pig LLC-PK1 cells	Sus scrofa		LLC-PK1	Autocuration	22104144	18	10^-6cm/s	LLC-PK1					Manually Curated
Row2064	8012145	1273787	CHEMBL1938948	423.39	Cn1cc(C(=O)Nc2ccc(-c3ccncc3)c(C(F)(F)F)c2)c(=O)c2ccccc21	A	Bioorg. Med. Chem. Lett.	2012	22	1	527	531	C23H16F3N3O2	799855	=	15	ucm/s	Papp	60783	Apparent permeability of the compound in pig LLC-PK1 cells	Sus scrofa		LLC-PK1	Autocuration	22104144	15	10^-6cm/s	LLC-PK1					Manually Curated
Row2065	8012146	1273788	CHEMBL1938949	424.38	Cn1cc(C(=O)Nc2ccc(-c3ccccc3)c(C(F)(F)F)n2)c(=O)c2cnccc21	A	Bioorg. Med. Chem. Lett.	2012	22	1	527	531	C22H15F3N4O2	799855	=	6.7	ucm/s	Papp	60783	Apparent permeability of the compound in pig LLC-PK1 cells	Sus scrofa		LLC-PK1	Autocuration	22104144	6.7	10^-6cm/s	LLC-PK1					Manually Curated
Row2066	8012147	1273789	CHEMBL1938950	424.38	Cn1cc(C(=O)Nc2ccc(-c3ccccn3)c(C(F)(F)F)c2)c(=O)c2cnccc21	A	Bioorg. Med. Chem. Lett.	2012	22	1	527	531	C22H15F3N4O2	799855	=	16	ucm/s	Papp	60783	Apparent permeability of the compound in pig LLC-PK1 cells	Sus scrofa		LLC-PK1	Autocuration	22104144	16	10^-6cm/s	LLC-PK1					Manually Curated
Row2067	8012171	1273790	CHEMBL1938951	425.37	Cn1cc(C(=O)Nc2ccc(-c3ccccn3)c(C(F)(F)F)n2)c(=O)c2cnccc21	A	Bioorg. Med. Chem. Lett.	2012	22	1	527	531	C21H14F3N5O2	799855	=	15	ucm/s	Papp	60783	Apparent permeability of the compound in pig LLC-PK1 cells	Sus scrofa		LLC-PK1	Autocuration	22104144	15	10^-6cm/s	LLC-PK1					Manually Curated
Row2068	8012036	1273791	CHEMBL1938952	415.37	COc1ccncc1C(=O)NC(=O)Nc1ccc(-c2ccccc2)c(C(F)(F)F)c1	A	Bioorg. Med. Chem. Lett.	2012	22	1	527	531	C21H16F3N3O3	799855	=	2.3	ucm/s	Papp	60783	Apparent permeability of the compound in pig LLC-PK1 cells	Sus scrofa		LLC-PK1	Autocuration	22104144	2.3	10^-6cm/s	LLC-PK1					Manually Curated
Row2073	8032864	621772	CHEMBL1091192	225.51	Cc1nc(Cl)nc(Cl)c1CCCl	A	Bioorg. Med. Chem. Lett.	2012	22	1	308	312	C7H7Cl3N2	803048	=	35.8	ucm/s	Papp	61081	Apparent permeability from apical to basolateral side in MDCK2 cells expressing human MDR1 at 10 uM after 60 mins	Canis lupus familiaris		MDCK-II	Autocuration	22130132	35.8	10^-6cm/s	MDCK2-MDR1					Manually Curated
Row2077	8032865	1279792	CHEMBL1950812	211.48	ClCCc1cnc(Cl)nc1Cl	A	Bioorg. Med. Chem. Lett.	2012	22	1	308	312	C6H5Cl3N2	803048	=	20.8	ucm/s	Papp	61081	Apparent permeability from apical to basolateral side in MDCK2 cells expressing human MDR1 at 10 uM after 60 mins	Canis lupus familiaris		MDCK-II	Autocuration	22130132	20.8	10^-6cm/s	MDCK2-MDR1					Manually Curated
Row2070	8032856	621772	CHEMBL1091192	225.51	Cc1nc(Cl)nc(Cl)c1CCCl	A	Bioorg. Med. Chem. Lett.	2012	22	1	308	312	C7H7Cl3N2	803052	=	31.1	ucm/s	Papp	61081	Apparent permeability from basolateral to apical side in MDCK2 cells expressing human MDR1 at 10 uM after 60 mins in presence of P-gp inhibitor elacridar	Canis lupus familiaris		MDCK-II	Autocuration	22130132	31.1	10^-6cm/s	removed					Manually Curated
Row2071	8032858	621772	CHEMBL1091192	225.51	Cc1nc(Cl)nc(Cl)c1CCCl	A	Bioorg. Med. Chem. Lett.	2012	22	1	308	312	C7H7Cl3N2	803051	=	21.6	ucm/s	Papp	61081	Apparent permeability from apical to basolateral side in MDCK2 cells expressing human MDR1 at 10 uM after 60 mins in presence of P-gp inhibitor elacridar	Canis lupus familiaris		MDCK-II	Autocuration	22130132	21.6	10^-6cm/s	removed					Manually Curated
Row2072	8032862	621772	CHEMBL1091192	225.51	Cc1nc(Cl)nc(Cl)c1CCCl	A	Bioorg. Med. Chem. Lett.	2012	22	1	308	312	C7H7Cl3N2	803049	=	20.9	ucm/s	Papp	61081	Apparent permeability from basolateral to apical side in MDCK2 cells expressing human MDR1 at 10 uM after 60 mins	Canis lupus familiaris		MDCK-II	Autocuration	22130132	20.9	10^-6cm/s	removed					Manually Curated
Row2074	8032857	1279792	CHEMBL1950812	211.48	ClCCc1cnc(Cl)nc1Cl	A	Bioorg. Med. Chem. Lett.	2012	22	1	308	312	C6H5Cl3N2	803052	=	29.6	ucm/s	Papp	61081	Apparent permeability from basolateral to apical side in MDCK2 cells expressing human MDR1 at 10 uM after 60 mins in presence of P-gp inhibitor elacridar	Canis lupus familiaris		MDCK-II	Autocuration	22130132	29.6	10^-6cm/s	removed					Manually Curated
Row2075	8032859	1279792	CHEMBL1950812	211.48	ClCCc1cnc(Cl)nc1Cl	A	Bioorg. Med. Chem. Lett.	2012	22	1	308	312	C6H5Cl3N2	803051	=	25.6	ucm/s	Papp	61081	Apparent permeability from apical to basolateral side in MDCK2 cells expressing human MDR1 at 10 uM after 60 mins in presence of P-gp inhibitor elacridar	Canis lupus familiaris		MDCK-II	Autocuration	22130132	25.6	10^-6cm/s	removed					Manually Curated
Row2076	8032863	1279792	CHEMBL1950812	211.48	ClCCc1cnc(Cl)nc1Cl	A	Bioorg. Med. Chem. Lett.	2012	22	1	308	312	C6H5Cl3N2	803049	=	25.8	ucm/s	Papp	61081	Apparent permeability from basolateral to apical side in MDCK2 cells expressing human MDR1 at 10 uM after 60 mins	Canis lupus familiaris		MDCK-II	Autocuration	22130132	25.8	10^-6cm/s	removed					Manually Curated
Row2102	12082389	1429054	CHEMBL2165615	432.44	Cc1cnc(NC(=O)c2cc(Oc3cnc(C(=O)N(C)C)nc3)c3cc(C)oc3c2)cn1	A	J. Med. Chem.	2012	55	3	1318	1333	C22H20N6O4	858380	=	20.1	ucm/s	Papp	65761	Apparent permeability across dog RRCK cells	Canis lupus familiaris		RRCK	Autocuration	22196621	20.1	10^-6cm/s	RRCK					Manually Curated
Row2103	12082388	1429055	CHEMBL2165616	432.44	Cc1cnc(NC(=O)c2cc(Oc3cnc(C(=O)N(C)C)cn3)c3cc(C)oc3c2)cn1	A	J. Med. Chem.	2012	55	3	1318	1333	C22H20N6O4	858380	=	22.3	ucm/s	Papp	65761	Apparent permeability across dog RRCK cells	Canis lupus familiaris		RRCK	Autocuration	22196621	22.3	10^-6cm/s	RRCK					Manually Curated
Row2104	12082390	1429057	CHEMBL2165618	397.36	O=C(O)c1cnc(NC(=O)[C@H](CC2CCCC2)n2cnc(C(F)(F)F)c2)cn1	A	J. Med. Chem.	2012	55	3	1318	1333	C17H18F3N5O3	858380	=	1.1	ucm/s	Papp	65761	Apparent permeability across dog RRCK cells	Canis lupus familiaris		RRCK	Autocuration	22196621	1.1	10^-6cm/s	RRCK					Manually Curated
Row2105	12082400	1429058	CHEMBL2165619	366.39	Cc1ccc(NC(=O)[C@H](CC2CCCC2)n2cnc(C(F)(F)F)c2)nc1	A	J. Med. Chem.	2012	55	3	1318	1333	C18H21F3N4O	858380	=	17.4	ucm/s	Papp	65761	Apparent permeability across dog RRCK cells	Canis lupus familiaris		RRCK	Autocuration	22196621	17.4	10^-6cm/s	RRCK					Manually Curated
Row2106	12082399	1429059	CHEMBL2165620	396.37	O=C(O)c1ccc(NC(=O)[C@H](CC2CCCC2)n2cnc(C(F)(F)F)c2)nc1	A	J. Med. Chem.	2012	55	3	1318	1333	C18H19F3N4O3	858380	=	1	ucm/s	Papp	65761	Apparent permeability across dog RRCK cells	Canis lupus familiaris		RRCK	Autocuration	22196621	1	10^-6cm/s	RRCK					Manually Curated
Row2107	12082398	1429060	CHEMBL2165621	396.37	O=C(O)c1cccc(NC(=O)[C@H](CC2CCCC2)n2cnc(C(F)(F)F)c2)n1	A	J. Med. Chem.	2012	55	3	1318	1333	C18H19F3N4O3	858380	=	0.7	ucm/s	Papp	65761	Apparent permeability across dog RRCK cells	Canis lupus familiaris		RRCK	Autocuration	22196621	0.7	10^-6cm/s	RRCK					Manually Curated
Row2108	12082396	1429062	CHEMBL2165623	410.4	O=C(O)Cc1ccc(NC(=O)[C@H](CC2CCCC2)n2cnc(C(F)(F)F)c2)nc1	A	J. Med. Chem.	2012	55	3	1318	1333	C19H21F3N4O3	858380	=	0.4	ucm/s	Papp	65761	Apparent permeability across dog RRCK cells	Canis lupus familiaris		RRCK	Autocuration	22196621	0.4	10^-6cm/s	RRCK					Manually Curated
Row2109	12082395	1429063	CHEMBL2165624	432.42	O=C(Nc1ccc(S(=O)(=O)O)cn1)[C@H](CC1CCCC1)n1cnc(C(F)(F)F)c1	A	J. Med. Chem.	2012	55	3	1318	1333	C17H19F3N4O4S	858380	=	0.7	ucm/s	Papp	65761	Apparent permeability across dog RRCK cells	Canis lupus familiaris		RRCK	Autocuration	22196621	0.7	10^-6cm/s	RRCK					Manually Curated
Row2110	12082394	1429064	CHEMBL2165625	432.34	O=C(Nc1ccc(P(=O)(O)O)cn1)[C@H](CC1CCCC1)n1cnc(C(F)(F)F)c1	A	J. Med. Chem.	2012	55	3	1318	1333	C17H20F3N4O4P	858380	=	1.1	ucm/s	Papp	65761	Apparent permeability across dog RRCK cells	Canis lupus familiaris		RRCK	Autocuration	22196621	1.1	10^-6cm/s	RRCK					Manually Curated
Row2111	12082393	1429065	CHEMBL2165626	420.4	O=C(Nc1ccc(-c2nnn[nH]2)cn1)[C@H](CC1CCCC1)n1cnc(C(F)(F)F)c1	A	J. Med. Chem.	2012	55	3	1318	1333	C18H19F3N8O	858380	=	0.6	ucm/s	Papp	65761	Apparent permeability across dog RRCK cells	Canis lupus familiaris		RRCK	Autocuration	22196621	0.6	10^-6cm/s	RRCK					Manually Curated
Row2112	12082392	1429066	CHEMBL2165627	439.39	O=C(O)C(=O)Nc1ccc(NC(=O)[C@H](CC2CCCC2)n2cnc(C(F)(F)F)c2)nc1	A	J. Med. Chem.	2012	55	3	1318	1333	C19H20F3N5O4	858380	=	0.3	ucm/s	Papp	65761	Apparent permeability across dog RRCK cells	Canis lupus familiaris		RRCK	Autocuration	22196621	0.3	10^-6cm/s	RRCK					Manually Curated
Row2114	8007152	737875	CHEMBL1313991	289.4	CC(C)(C)c1ccc(CSc2nc(N)cc(O)n2)cc1	A	Bioorg. Med. Chem. Lett.	2012	22	2	1055	1060	C15H19N3OS	797983	=	27	ucm/s	Papp	60865	Apparent permeability across pig LLC-PK1 cells over expressing human MDR1 at 5 uM in presence 0.1 % BSA	Sus scrofa		LLC-PK1	Autocuration	22209205	27	10^-6cm/s	ambiguous					Manually Curated
Row2115	8007151	849122	CHEMBL1425238	241.36	CCCCCCCSc1nc(N)cc(O)n1	A	Bioorg. Med. Chem. Lett.	2012	22	2	1055	1060	C11H19N3OS	797983	=	21	ucm/s	Papp	60865	Apparent permeability across pig LLC-PK1 cells over expressing human MDR1 at 5 uM in presence 0.1 % BSA	Sus scrofa		LLC-PK1	Autocuration	22209205	21	10^-6cm/s	ambiguous					Manually Curated
Row2116	8007153	1273706	CHEMBL1938867	303.43	Cn1c(SCc2ccc(C(C)(C)C)cc2)nc(N)cc1=O	A	Bioorg. Med. Chem. Lett.	2012	22	2	1055	1060	C16H21N3OS	797983	=	16	ucm/s	Papp	60865	Apparent permeability across pig LLC-PK1 cells over expressing human MDR1 at 5 uM in presence 0.1 % BSA	Sus scrofa		LLC-PK1	Autocuration	22209205	16	10^-6cm/s	ambiguous					Manually Curated
Row2119	8044639	1278902	CHEMBL1949930	439.96	COc1cc(OC(C)C)cc(S(=O)(=O)c2ccc3c(c2)O[C@H]2CNCC[C@@H]32)c1.Cl	A	Bioorg. Med. Chem. Lett.	2012	22	3	1421	1426	C21H26ClNO5S	804640	=	2.88	ucm/s	Papp	61114	Apparent permeability from apical to basal side of MDCK2-MDR1	Canis lupus familiaris		MDCK-II	Autocuration	22226656	2.88	10^-6cm/s	MDCK-MDR1					Manually Curated
Row2165	15461645	1420377	CHEMBL2146883	531.32	O=C(c1ccc(F)c(F)c1Nc1ccc(I)cc1F)N1CC(O)([C@@H]2CCCCN2)C1	A	Drug Metab. Dispos.	2012	40	5	919	927	C21H21F3IN3O2	1484338	=	1.39	ucm/s	Papp	91909	Apparent permeability from apical to basolateral side of MDCK1 cells at 10 uM after 60 mins	Canis lupus familiaris		MDCK1	Autocuration	22315332	1.39	10^-6cm/s	MDCK					Manually Curated
Row2163	15461642	1420377	CHEMBL2146883	531.32	O=C(c1ccc(F)c(F)c1Nc1ccc(I)cc1F)N1CC(O)([C@@H]2CCCCN2)C1	A	Drug Metab. Dispos.	2012	40	5	919	927	C21H21F3IN3O2	1484341	=	0.88	ucm/s	Papp	91909	Apparent permeability from apical to basolateral side of MDCK1 cells expressing MDR1 at 25 uM after 2 hrs by LC-MS/MS analysis	Canis lupus familiaris		MDCK1	Autocuration	22315332	0.88	10^-6cm/s	MDCK-MDR1					Manually Curated
Row2161	15452745	72873	CHEMBL160	1202.63	C/C=C/C[C@@H](C)[C@@H](O)[C@H]1C(=O)N[C@@H](CC)C(=O)N(C)CC(=O)N(C)[C@@H](CC(C)C)C(=O)N[C@@H](C(C)C)C(=O)N(C)[C@@H](CC(C)C)C(=O)N[C@@H](C)C(=O)N[C@H](C)C(=O)N(C)[C@@H](CC(C)C)C(=O)N(C)[C@@H](CC(C)C)C(=O)N(C)[C@@H](C(C)C)C(=O)N1C	A	Drug Metab. Dispos.	2012	40	5	919	927	C62H111N11O12	1484341	=	2.57	ucm/s	Papp	91909	Apparent permeability from apical to basolateral side of MDCK1 cells expressing MDR1 at 25 uM after 2 hrs by LC-MS/MS analysis	Canis lupus familiaris		MDCK1	Autocuration	22315332	2.57	10^-6cm/s	ambiguous					Manually Curated
Row2162	15461641	1420377	CHEMBL2146883	531.32	O=C(c1ccc(F)c(F)c1Nc1ccc(I)cc1F)N1CC(O)([C@@H]2CCCCN2)C1	A	Drug Metab. Dispos.	2012	40	5	919	927	C21H21F3IN3O2	1484342	=	35.4	ucm/s	Papp	91909	Apparent permeability from basolateral to apical side of MDCK1 cells expressing MDR1 at 25 uM after 2 hrs by LC-MS/MS analysis	Canis lupus familiaris		MDCK1	Autocuration	22315332	35.4	10^-6cm/s	removed					Manually Curated
Row2164	15461644	1420377	CHEMBL2146883	531.32	O=C(c1ccc(F)c(F)c1Nc1ccc(I)cc1F)N1CC(O)([C@@H]2CCCCN2)C1	A	Drug Metab. Dispos.	2012	40	5	919	927	C21H21F3IN3O2	1484339	=	4	ucm/s	Papp	91909	Apparent permeability from basolateral to apical side of MDCK1 cells at 10 uM after 60 mins	Canis lupus familiaris		MDCK1	Autocuration	22315332	4	10^-6cm/s	removed					Manually Curated
Row2184	10842454	1334077	CHEMBL2013012	428	CC(C)S(=O)(=O)NC[C@H]1CC[C@H](NC(=O)CN2CCc3cc(Cl)ccc32)CC1	A	Bioorg. Med. Chem. Lett.	2012	22	6	2167	2171	C20H30ClN3O3S	811659	=	2.31	ucm/s	Papp	61491	Apparent permeability from apical to basolateral side in MDCK cells expressing MDR	Canis lupus familiaris		MDCK	Autocuration	22361135	2.31	10^-6cm/s	MDCK-MDR1					Manually Curated
Row2185	10842455	1334077	CHEMBL2013012	428	CC(C)S(=O)(=O)NC[C@H]1CC[C@H](NC(=O)CN2CCc3cc(Cl)ccc32)CC1	A	Bioorg. Med. Chem. Lett.	2012	22	6	2167	2171	C20H30ClN3O3S	811660	=	60.1	ucm/s	Papp	61491	Apparent permeability from basolateral to apical side in MDCK cells expressing MDR	Canis lupus familiaris		MDCK	Autocuration	22361135	60.1	10^-6cm/s	removed					Manually Curated
Row2220	10970433	1357271	CHEMBL2063869	498.65	CN[C@@H](C)C(=O)N[C@H](C(=O)N1CCC[C@H]1C(=O)Nc1snnc1-c1ccccc1)C1CCCCC1	A	J. Med. Chem.	2012	55	9	4101	4113	C25H34N6O3S	831203	=	1.8	ucm/s	Papp	62780	Apparent permeability from apical to basal side of MDCK cells	Canis lupus familiaris		MDCK	Autocuration	22413863	1.8	10^-6cm/s	MDCK					Manually Curated
Row4646_Row2372_Row47421_Row1191256_Row1189858_Row1138329_Row1187547	10970433	1357271	CHEMBL2063869	498.65	CN[C@@H](C)C(=O)N[C@H](C(=O)N1CCC[C@H]1C(=O)Nc1snnc1-c1ccccc1)C1CCCCC1		J Med Chem	2012	55	9	4101	4113	C25H34N6O3S		=	1.8	ucm/s	Papp		Apparent permeability from apical to basal side of MDCK cells	Canis lupus familiaris		MDCK		22413863	1.8	Ucm/s	MDCK		15	0	-1.02
Row2221	10952949	619010	CHEMBL1090771	520.89	NC(=O)[C@@H](CCC(F)(F)F)N(Cc1ccc(-c2ncon2)cc1F)S(=O)(=O)c1ccc(Cl)cc1	A	J. Med. Chem.	2012	55	7	3414	3424	C20H17ClF4N4O4S	829027	=	5.52	ucm/s	Papp	62674	Apparent permeability from apical to basal side of dog RRCK cells	Canis lupus familiaris		RRCK	Autocuration	22420884	5.52	10^-6cm/s	RRCK					Manually Curated
Row2222	10952940	1354778	CHEMBL2059011	437.87	N#C[C@H]1C[C@@H](CN([C@H](CCC(F)(F)F)C(N)=O)S(=O)(=O)c2ccc(Cl)cc2)C1	A	J. Med. Chem.	2012	55	7	3414	3424	C17H19ClF3N3O3S	829027	=	24.1	ucm/s	Papp	62674	Apparent permeability from apical to basal side of dog RRCK cells	Canis lupus familiaris		RRCK	Autocuration	22420884	24.1	10^-6cm/s	RRCK					Manually Curated
Row2223	10952939	1354779	CHEMBL2059012	437.87	N#C[C@H]1C[C@H](CN([C@H](CCC(F)(F)F)C(N)=O)S(=O)(=O)c2ccc(Cl)cc2)C1	A	J. Med. Chem.	2012	55	7	3414	3424	C17H19ClF3N3O3S	829027	=	24.9	ucm/s	Papp	62674	Apparent permeability from apical to basal side of dog RRCK cells	Canis lupus familiaris		RRCK	Autocuration	22420884	24.9	10^-6cm/s	RRCK					Manually Curated
Row2224	10952938	1354780	CHEMBL2059013	451.9	C[C@]1(C#N)C[C@H](CN([C@H](CCC(F)(F)F)C(N)=O)S(=O)(=O)c2ccc(Cl)cc2)C1	A	J. Med. Chem.	2012	55	7	3414	3424	C18H21ClF3N3O3S	829027	=	21.8	ucm/s	Papp	62674	Apparent permeability from apical to basal side of dog RRCK cells	Canis lupus familiaris		RRCK	Autocuration	22420884	21.8	10^-6cm/s	RRCK					Manually Curated
Row2225	10952937	1354781	CHEMBL2059014	451.9	C[C@]1(C#N)C[C@@H](CN([C@H](CCC(F)(F)F)C(N)=O)S(=O)(=O)c2ccc(Cl)cc2)C1	A	J. Med. Chem.	2012	55	7	3414	3424	C18H21ClF3N3O3S	829027	=	25.7	ucm/s	Papp	62674	Apparent permeability from apical to basal side of dog RRCK cells	Canis lupus familiaris		RRCK	Autocuration	22420884	25.7	10^-6cm/s	RRCK					Manually Curated
Row2226	10952936	1354782	CHEMBL2059015	423.84	N#CC1(CN([C@H](CCC(F)(F)F)C(N)=O)S(=O)(=O)c2ccc(Cl)cc2)CC1	A	J. Med. Chem.	2012	55	7	3414	3424	C16H17ClF3N3O3S	829027	=	29.9	ucm/s	Papp	62674	Apparent permeability from apical to basal side of dog RRCK cells	Canis lupus familiaris		RRCK	Autocuration	22420884	29.9	10^-6cm/s	RRCK					Manually Curated
Row2227	10952934	1354783	CHEMBL2059016	465.93	N#C[C@H]1CC[C@H](CN([C@H](CCC(F)(F)F)C(N)=O)S(=O)(=O)c2ccc(Cl)cc2)CC1	A	J. Med. Chem.	2012	55	7	3414	3424	C19H23ClF3N3O3S	829027	=	15.7	ucm/s	Papp	62674	Apparent permeability from apical to basal side of dog RRCK cells	Canis lupus familiaris		RRCK	Autocuration	22420884	15.7	10^-6cm/s	RRCK					Manually Curated
Row2228	10952935	1354783	CHEMBL2059016	465.93	N#C[C@H]1CC[C@H](CN([C@H](CCC(F)(F)F)C(N)=O)S(=O)(=O)c2ccc(Cl)cc2)CC1	A	J. Med. Chem.	2012	55	7	3414	3424	C19H23ClF3N3O3S	829027	=	14.6	ucm/s	Papp	62674	Apparent permeability from apical to basal side of dog RRCK cells	Canis lupus familiaris		RRCK	Autocuration	22420884	14.6	10^-6cm/s	RRCK					Manually Curated
Row2229	10952933	1354784	CHEMBL2059017	440.83	NC(=O)[C@@H](CCC(F)(F)F)N(CCc1ncon1)S(=O)(=O)c1ccc(Cl)cc1	A	J. Med. Chem.	2012	55	7	3414	3424	C15H16ClF3N4O4S	829027	=	29.6	ucm/s	Papp	62674	Apparent permeability from apical to basal side of dog RRCK cells	Canis lupus familiaris		RRCK	Autocuration	22420884	29.6	10^-6cm/s	RRCK					Manually Curated
Row2230	10952932	1354785	CHEMBL2059018	454.86	NC(=O)[C@@H](CCC(F)(F)F)N(CCCc1ncon1)S(=O)(=O)c1ccc(Cl)cc1	A	J. Med. Chem.	2012	55	7	3414	3424	C16H18ClF3N4O4S	829027	=	31.3	ucm/s	Papp	62674	Apparent permeability from apical to basal side of dog RRCK cells	Canis lupus familiaris		RRCK	Autocuration	22420884	31.3	10^-6cm/s	RRCK					Manually Curated
Row2231	10952931	1354786	CHEMBL2059019	466.87	NC(=O)[C@@H](CCC(F)(F)F)N(CC1(c2ncon2)CC1)S(=O)(=O)c1ccc(Cl)cc1	A	J. Med. Chem.	2012	55	7	3414	3424	C17H18ClF3N4O4S	829027	=	16.4	ucm/s	Papp	62674	Apparent permeability from apical to basal side of dog RRCK cells	Canis lupus familiaris		RRCK	Autocuration	22420884	16.4	10^-6cm/s	RRCK					Manually Curated
Row2232	10952930	1354787	CHEMBL2059020	480.9	NC(=O)[C@@H](CCC(F)(F)F)N(C[C@H]1C[C@@H](c2ncon2)C1)S(=O)(=O)c1ccc(Cl)cc1	A	J. Med. Chem.	2012	55	7	3414	3424	C18H20ClF3N4O4S	829027	=	14.1	ucm/s	Papp	62674	Apparent permeability from apical to basal side of dog RRCK cells	Canis lupus familiaris		RRCK	Autocuration	22420884	14.1	10^-6cm/s	RRCK					Manually Curated
Row2233	10952929	1354788	CHEMBL2059021	449.88	N#CC12CC(CN([C@H](CCC(F)(F)F)C(N)=O)S(=O)(=O)c3ccc(Cl)cc3)(C1)C2	A	J. Med. Chem.	2012	55	7	3414	3424	C18H19ClF3N3O3S	829027	=	30.2	ucm/s	Papp	62674	Apparent permeability from apical to basal side of dog RRCK cells	Canis lupus familiaris		RRCK	Autocuration	22420884	30.2	10^-6cm/s	RRCK					Manually Curated
Row2234	10952948	1355588	CHEMBL2059813	492.91	NC(=O)[C@@H](CCC(F)(F)F)N(CC12CC(c3ncon3)(C1)C2)S(=O)(=O)c1ccc(Cl)cc1	A	J. Med. Chem.	2012	55	7	3414	3424	C19H20ClF3N4O4S	829027	=	19.3	ucm/s	Papp	62674	Apparent permeability from apical to basal side of dog RRCK cells	Canis lupus familiaris		RRCK	Autocuration	22420884	19.3	10^-6cm/s	RRCK					Manually Curated
Row2235	10952947	1355589	CHEMBL2059814	459.88	N#Cc1ccc(CN([C@H](CCC(F)(F)F)C(N)=O)S(=O)(=O)c2ccc(Cl)cc2)cc1	A	J. Med. Chem.	2012	55	7	3414	3424	C19H17ClF3N3O3S	829027	=	19.7	ucm/s	Papp	62674	Apparent permeability from apical to basal side of dog RRCK cells	Canis lupus familiaris		RRCK	Autocuration	22420884	19.7	10^-6cm/s	RRCK					Manually Curated
Row2236	10952946	1355590	CHEMBL2059815	477.87	N#Cc1ccc(CN([C@H](CCC(F)(F)F)C(N)=O)S(=O)(=O)c2ccc(Cl)cc2)c(F)c1	A	J. Med. Chem.	2012	55	7	3414	3424	C19H16ClF4N3O3S	829027	=	18.7	ucm/s	Papp	62674	Apparent permeability from apical to basal side of dog RRCK cells	Canis lupus familiaris		RRCK	Autocuration	22420884	18.7	10^-6cm/s	RRCK					Manually Curated
Row2237	10952945	1355591	CHEMBL2059816	397.81	N#CCCN([C@H](CCC(F)(F)F)C(N)=O)S(=O)(=O)c1ccc(Cl)cc1	A	J. Med. Chem.	2012	55	7	3414	3424	C14H15ClF3N3O3S	829027	=	10.2	ucm/s	Papp	62674	Apparent permeability from apical to basal side of dog RRCK cells	Canis lupus familiaris		RRCK	Autocuration	22420884	10.2	10^-6cm/s	RRCK					Manually Curated
Row2238	10952944	1355592	CHEMBL2059817	411.83	N#CCCCN([C@H](CCC(F)(F)F)C(N)=O)S(=O)(=O)c1ccc(Cl)cc1	A	J. Med. Chem.	2012	55	7	3414	3424	C15H17ClF3N3O3S	829027	=	27.6	ucm/s	Papp	62674	Apparent permeability from apical to basal side of dog RRCK cells	Canis lupus familiaris		RRCK	Autocuration	22420884	27.6	10^-6cm/s	RRCK					Manually Curated
Row2239	10952943	1355593	CHEMBL2059818	425.86	N#CCCCCN([C@H](CCC(F)(F)F)C(N)=O)S(=O)(=O)c1ccc(Cl)cc1	A	J. Med. Chem.	2012	55	7	3414	3424	C16H19ClF3N3O3S	829027	=	24	ucm/s	Papp	62674	Apparent permeability from apical to basal side of dog RRCK cells	Canis lupus familiaris		RRCK	Autocuration	22420884	24	10^-6cm/s	RRCK					Manually Curated
Row2240	10952942	1355594	CHEMBL2059819	423.84	N#C[C@H]1C[C@@H]1CN([C@H](CCC(F)(F)F)C(N)=O)S(=O)(=O)c1ccc(Cl)cc1	A	J. Med. Chem.	2012	55	7	3414	3424	C16H17ClF3N3O3S	829027	=	21.5	ucm/s	Papp	62674	Apparent permeability from apical to basal side of dog RRCK cells	Canis lupus familiaris		RRCK	Autocuration	22420884	21.5	10^-6cm/s	RRCK					Manually Curated
Row2241	10952941	1355595	CHEMBL2059820	423.84	N#C[C@@H]1C[C@H]1CN([C@H](CCC(F)(F)F)C(N)=O)S(=O)(=O)c1ccc(Cl)cc1	A	J. Med. Chem.	2012	55	7	3414	3424	C16H17ClF3N3O3S	829027	=	9.94	ucm/s	Papp	62674	Apparent permeability from apical to basal side of dog RRCK cells	Canis lupus familiaris		RRCK	Autocuration	22420884	9.94	10^-6cm/s	RRCK					Manually Curated
Row4509_Row2341_Row47328_Row559883_Row559774_Row551062_Row558344	10952949	619010	CHEMBL1090771	520.89	NC(=O)[C@@H](CCC(F)(F)F)N(Cc1ccc(-c2ncon2)cc1F)S(=O)(=O)c1ccc(Cl)cc1		J Med Chem	2012	55	7	3414	3424	C20H17ClF4N4O4S		=	5.52	ucm/s	Papp		Apparent permeability from apical to basal side of dog RRCK cells	Canis lupus familiaris		MDCKII-LE		22420884	5.52	Ucm/s	RRCK		15	0	-1.62
Row4500_Row2341_Row47328_Row1188838_Row1187440_Row1135911_Row1185129	10952940	1354778	CHEMBL2059011	437.87	N#C[C@H]1C[C@@H](CN([C@H](CCC(F)(F)F)C(N)=O)S(=O)(=O)c2ccc(Cl)cc2)C1		J Med Chem	2012	55	7	3414	3424	C17H19ClF3N3O3S		=	24.1	ucm/s	Papp		Apparent permeability from apical to basal side of dog RRCK cells	Canis lupus familiaris		MDCKII-LE		22420884	24.1	Ucm/s	RRCK		15	0	-1.16
Row4499_Row2341_Row47328_Row1188839_Row1187441_Row1135912_Row1185130	10952939	1354779	CHEMBL2059012	437.87	N#C[C@H]1C[C@H](CN([C@H](CCC(F)(F)F)C(N)=O)S(=O)(=O)c2ccc(Cl)cc2)C1		J Med Chem	2012	55	7	3414	3424	C17H19ClF3N3O3S		=	24.9	ucm/s	Papp		Apparent permeability from apical to basal side of dog RRCK cells	Canis lupus familiaris		MDCKII-LE		22420884	24.9	Ucm/s	RRCK		15	0	-1.16
Row4498_Row2341_Row47328_Row1188840_Row1187442_Row1135913_Row1185131	10952938	1354780	CHEMBL2059013	451.9	C[C@]1(C#N)C[C@H](CN([C@H](CCC(F)(F)F)C(N)=O)S(=O)(=O)c2ccc(Cl)cc2)C1		J Med Chem	2012	55	7	3414	3424	C18H21ClF3N3O3S		=	21.8	ucm/s	Papp		Apparent permeability from apical to basal side of dog RRCK cells	Canis lupus familiaris		MDCKII-LE		22420884	21.8	Ucm/s	RRCK		15	0	-0.84
Row4497_Row2341_Row47328_Row1188841_Row1187443_Row1135914_Row1185132	10952937	1354781	CHEMBL2059014	451.9	C[C@]1(C#N)C[C@@H](CN([C@H](CCC(F)(F)F)C(N)=O)S(=O)(=O)c2ccc(Cl)cc2)C1		J Med Chem	2012	55	7	3414	3424	C18H21ClF3N3O3S		=	25.7	ucm/s	Papp		Apparent permeability from apical to basal side of dog RRCK cells	Canis lupus familiaris		MDCKII-LE		22420884	25.7	Ucm/s	RRCK		15	0	-0.84
Row4496_Row2341_Row47328_Row1188842_Row1187444_Row1135915_Row1185133	10952936	1354782	CHEMBL2059015	423.84	N#CC1(CN([C@H](CCC(F)(F)F)C(N)=O)S(=O)(=O)c2ccc(Cl)cc2)CC1		J Med Chem	2012	55	7	3414	3424	C16H17ClF3N3O3S		=	29.9	ucm/s	Papp		Apparent permeability from apical to basal side of dog RRCK cells	Canis lupus familiaris		MDCKII-LE		22420884	29.9	Ucm/s	RRCK		15	0	-1.06
Row4494_Row2341_Row47328_Row1188843_Row1187445_Row1135916_Row1185134	10952934	1354783	CHEMBL2059016	465.93	N#C[C@H]1CC[C@H](CN([C@H](CCC(F)(F)F)C(N)=O)S(=O)(=O)c2ccc(Cl)cc2)CC1		J Med Chem	2012	55	7	3414	3424	C19H23ClF3N3O3S		=	15.7	ucm/s	Papp		Apparent permeability from apical to basal side of dog RRCK cells	Canis lupus familiaris		MDCKII-LE		22420884	15.7	Ucm/s	RRCK		15	0	-1.23
Row4495_Row2341_Row47328_Row1188843_Row1187445_Row1135916_Row1185134	10952935	1354783	CHEMBL2059016	465.93	N#C[C@H]1CC[C@H](CN([C@H](CCC(F)(F)F)C(N)=O)S(=O)(=O)c2ccc(Cl)cc2)CC1		J Med Chem	2012	55	7	3414	3424	C19H23ClF3N3O3S		=	14.6	ucm/s	Papp		Apparent permeability from apical to basal side of dog RRCK cells	Canis lupus familiaris		MDCKII-LE		22420884	14.6	Ucm/s	RRCK		15	0	-1.23
Row4493_Row2341_Row47328_Row1188844_Row1187446_Row1135917_Row1185135	10952933	1354784	CHEMBL2059017	440.83	NC(=O)[C@@H](CCC(F)(F)F)N(CCc1ncon1)S(=O)(=O)c1ccc(Cl)cc1		J Med Chem	2012	55	7	3414	3424	C15H16ClF3N4O4S		=	29.6	ucm/s	Papp		Apparent permeability from apical to basal side of dog RRCK cells	Canis lupus familiaris		MDCKII-LE		22420884	29.6	Ucm/s	RRCK		15	0	-1.48
Row4492_Row2341_Row47328_Row1188845_Row1187447_Row1135918_Row1185136	10952932	1354785	CHEMBL2059018	454.86	NC(=O)[C@@H](CCC(F)(F)F)N(CCCc1ncon1)S(=O)(=O)c1ccc(Cl)cc1		J Med Chem	2012	55	7	3414	3424	C16H18ClF3N4O4S		=	31.3	ucm/s	Papp		Apparent permeability from apical to basal side of dog RRCK cells	Canis lupus familiaris		MDCKII-LE		22420884	31.3	Ucm/s	RRCK		15	0	-1.57
Row4491_Row2341_Row47328_Row1188846_Row1187448_Row1135919_Row1185137	10952931	1354786	CHEMBL2059019	466.87	NC(=O)[C@@H](CCC(F)(F)F)N(CC1(c2ncon2)CC1)S(=O)(=O)c1ccc(Cl)cc1		J Med Chem	2012	55	7	3414	3424	C17H18ClF3N4O4S		=	16.4	ucm/s	Papp		Apparent permeability from apical to basal side of dog RRCK cells	Canis lupus familiaris		MDCKII-LE		22420884	16.4	Ucm/s	RRCK		15	0	-1.2
Row4490_Row2341_Row47328_Row1188847_Row1187449_Row1135920_Row1185138	10952930	1354787	CHEMBL2059020	480.9	NC(=O)[C@@H](CCC(F)(F)F)N(C[C@H]1C[C@@H](c2ncon2)C1)S(=O)(=O)c1ccc(Cl)cc1		J Med Chem	2012	55	7	3414	3424	C18H20ClF3N4O4S		=	14.1	ucm/s	Papp		Apparent permeability from apical to basal side of dog RRCK cells	Canis lupus familiaris		MDCKII-LE		22420884	14.1	Ucm/s	RRCK		15	0	-1.15
Row4489_Row2341_Row47328_Row1188848_Row1187450_Row1135921_Row1185139	10952929	1354788	CHEMBL2059021	449.88	N#CC12CC(CN([C@H](CCC(F)(F)F)C(N)=O)S(=O)(=O)c3ccc(Cl)cc3)(C1)C2		J Med Chem	2012	55	7	3414	3424	C18H19ClF3N3O3S		=	30.2	ucm/s	Papp		Apparent permeability from apical to basal side of dog RRCK cells	Canis lupus familiaris		MDCKII-LE		22420884	30.2	Ucm/s	RRCK		15	0	-1.02
Row4508_Row2341_Row47328_Row1189646_Row1188248_Row1136719_Row1185937	10952948	1355588	CHEMBL2059813	492.91	NC(=O)[C@@H](CCC(F)(F)F)N(CC12CC(c3ncon3)(C1)C2)S(=O)(=O)c1ccc(Cl)cc1		J Med Chem	2012	55	7	3414	3424	C19H20ClF3N4O4S		=	19.3	ucm/s	Papp		Apparent permeability from apical to basal side of dog RRCK cells	Canis lupus familiaris		MDCKII-LE		22420884	19.3	Ucm/s	RRCK		15	0	-1.13
Row4507_Row2341_Row47328_Row1189647_Row1188249_Row1136720_Row1185938	10952947	1355589	CHEMBL2059814	459.88	N#Cc1ccc(CN([C@H](CCC(F)(F)F)C(N)=O)S(=O)(=O)c2ccc(Cl)cc2)cc1		J Med Chem	2012	55	7	3414	3424	C19H17ClF3N3O3S		=	19.7	ucm/s	Papp		Apparent permeability from apical to basal side of dog RRCK cells	Canis lupus familiaris		MDCKII-LE		22420884	19.7	Ucm/s	RRCK		15	0	-1.44
Row4506_Row2341_Row47328_Row1189648_Row1188250_Row1136721_Row1185939	10952946	1355590	CHEMBL2059815	477.87	N#Cc1ccc(CN([C@H](CCC(F)(F)F)C(N)=O)S(=O)(=O)c2ccc(Cl)cc2)c(F)c1		J Med Chem	2012	55	7	3414	3424	C19H16ClF4N3O3S		=	18.7	ucm/s	Papp		Apparent permeability from apical to basal side of dog RRCK cells	Canis lupus familiaris		MDCKII-LE		22420884	18.7	Ucm/s	RRCK		15	0	-1.61
Row4505_Row2341_Row47328_Row1189649_Row1188251_Row1136722_Row1185940	10952945	1355591	CHEMBL2059816	397.81	N#CCCN([C@H](CCC(F)(F)F)C(N)=O)S(=O)(=O)c1ccc(Cl)cc1		J Med Chem	2012	55	7	3414	3424	C14H15ClF3N3O3S		=	10.2	ucm/s	Papp		Apparent permeability from apical to basal side of dog RRCK cells	Canis lupus familiaris		MDCKII-LE		22420884	10.2	Ucm/s	RRCK		15	0	-1.43
Row4504_Row2341_Row47328_Row1189650_Row1188252_Row1136723_Row1185941	10952944	1355592	CHEMBL2059817	411.83	N#CCCCN([C@H](CCC(F)(F)F)C(N)=O)S(=O)(=O)c1ccc(Cl)cc1		J Med Chem	2012	55	7	3414	3424	C15H17ClF3N3O3S		=	27.6	ucm/s	Papp		Apparent permeability from apical to basal side of dog RRCK cells	Canis lupus familiaris		MDCKII-LE		22420884	27.6	Ucm/s	RRCK		15	0	-1.34
Row4503_Row2341_Row47328_Row1189651_Row1188253_Row1136724_Row1185942	10952943	1355593	CHEMBL2059818	425.86	N#CCCCCN([C@H](CCC(F)(F)F)C(N)=O)S(=O)(=O)c1ccc(Cl)cc1		J Med Chem	2012	55	7	3414	3424	C16H19ClF3N3O3S		=	24	ucm/s	Papp		Apparent permeability from apical to basal side of dog RRCK cells	Canis lupus familiaris		MDCKII-LE		22420884	24	Ucm/s	RRCK		15	0	-1.23
Row4502_Row2341_Row47328_Row1189652_Row1188254_Row1136725_Row1185943	10952942	1355594	CHEMBL2059819	423.84	N#C[C@H]1C[C@@H]1CN([C@H](CCC(F)(F)F)C(N)=O)S(=O)(=O)c1ccc(Cl)cc1		J Med Chem	2012	55	7	3414	3424	C16H17ClF3N3O3S		=	21.5	ucm/s	Papp		Apparent permeability from apical to basal side of dog RRCK cells	Canis lupus familiaris		MDCKII-LE		22420884	21.5	Ucm/s	RRCK		15	0	-1.11
Row4501_Row2341_Row47328_Row1189653_Row1188255_Row1136726_Row1185944	10952941	1355595	CHEMBL2059820	423.84	N#C[C@@H]1C[C@H]1CN([C@H](CCC(F)(F)F)C(N)=O)S(=O)(=O)c1ccc(Cl)cc1		J Med Chem	2012	55	7	3414	3424	C16H17ClF3N3O3S		=	9.94	ucm/s	Papp		Apparent permeability from apical to basal side of dog RRCK cells	Canis lupus familiaris		MDCKII-LE		22420884	9.94	Ucm/s	RRCK		15	0	-1.11
Row2266	10873267	708212	CHEMBL1259194	578.54	C[C@@H](c1ccc(-c2ccccc2)cc1)[C@H](NC(=O)C(C)(C)N)C(=O)N1CCC[C@H]1c1nc2cc(Cl)c(Cl)cc2[nH]1	A	Bioorg. Med. Chem. Lett.	2012	22	8	2811	2817	C31H33Cl2N5O2	815319	=	2.3	ucm/s	Papp	61883	Apparent permeability across pig LLC-PK1 cells at 5 uM	Sus scrofa		LLC-PK1	Autocuration	22444683	2.3	10^-6cm/s	LLC-PK1					Manually Curated
Row2267	10873362	1338578	CHEMBL2023202	575.53	Cc1cc(C2CCN(C(=O)[C@@H]3CN(C(C)(C)C)C[C@H]3c3ccc(F)cc3F)CC2)n(-c2cc(Cl)ccc2Cl)n1	A	Bioorg. Med. Chem. Lett.	2012	22	8	2811	2817	C30H34Cl2F2N4O	815320	=	26.9	ucm/s	Papp	61883	Apparent permeability across pig LLC-PK1 cells at 1 uM	Sus scrofa		LLC-PK1	Autocuration	22444683	26.9	10^-6cm/s	LLC-PK1					Manually Curated
Row2268	10873363	1338581	CHEMBL2023205	542.62	Cc1cc(C2CCN(C(=O)[C@@H]3CN(C(C)(C)C)C[C@H]3c3ccc(F)cc3F)CC2)n(-c2ccc(F)c(F)c2)n1	A	Bioorg. Med. Chem. Lett.	2012	22	8	2811	2817	C30H34F4N4O	815320	=	28	ucm/s	Papp	61883	Apparent permeability across pig LLC-PK1 cells at 1 uM	Sus scrofa		LLC-PK1	Autocuration	22444683	28	10^-6cm/s	LLC-PK1					Manually Curated
Row2269	10873364	1338586	CHEMBL2023210	545.05	CC(C)(C)N1C[C@@H](C(=O)N2CCC(c3ccnn3-c3ccc(F)c(Cl)c3)CC2)[C@H](c2ccc(F)cc2F)C1	A	Bioorg. Med. Chem. Lett.	2012	22	8	2811	2817	C29H32ClF3N4O	815320	=	28.8	ucm/s	Papp	61883	Apparent permeability across pig LLC-PK1 cells at 1 uM	Sus scrofa		LLC-PK1	Autocuration	22444683	28.8	10^-6cm/s	LLC-PK1					Manually Curated
Row2270	10886291	1338578	CHEMBL2023202	575.53	Cc1cc(C2CCN(C(=O)[C@@H]3CN(C(C)(C)C)C[C@H]3c3ccc(F)cc3F)CC2)n(-c2cc(Cl)ccc2Cl)n1	A	Bioorg. Med. Chem. Lett.	2012	22	8	2818	2822	C30H34Cl2F2N4O	818290	=	26.9	ucm/s	Papp	61965	Apparent permeability across pig LLC-PK1 cells at 1 uM	Sus scrofa		LLC-PK1	Autocuration	22444685	26.9	10^-6cm/s	LLC-PK1					Manually Curated
Row2271	10886292	1343657	CHEMBL2031591	531.02	Cc1cc(C2CCN(C(=O)[C@@H]3C[C@@](C)(N)C[C@H]3c3ccc(F)cc3F)CC2)n(-c2ccc(F)c(Cl)c2)n1	A	Bioorg. Med. Chem. Lett.	2012	22	8	2818	2822	C28H30ClF3N4O	818290	=	24	ucm/s	Papp	61965	Apparent permeability across pig LLC-PK1 cells at 1 uM	Sus scrofa		LLC-PK1	Autocuration	22444685	24	10^-6cm/s	LLC-PK1					Manually Curated
Row2272	10886293	1343661	CHEMBL2031595	545.05	CN(C)[C@]1(C)C[C@H](C(=O)N2CCC(c3ccnn3-c3ccc(F)c(Cl)c3)CC2)[C@@H](c2ccc(F)cc2F)C1	A	Bioorg. Med. Chem. Lett.	2012	22	8	2818	2822	C29H32ClF3N4O	818290	=	23.1	ucm/s	Papp	61965	Apparent permeability across pig LLC-PK1 cells at 1 uM	Sus scrofa		LLC-PK1	Autocuration	22444685	23.1	10^-6cm/s	LLC-PK1					Manually Curated
Row2273	10886294	1343663	CHEMBL2031597	517	C[C@@]1(N)C[C@H](C(=O)N2CCC(c3ccnn3-c3ccc(F)c(Cl)c3)CC2)[C@@H](c2ccc(F)cc2F)C1	A	Bioorg. Med. Chem. Lett.	2012	22	8	2818	2822	C27H28ClF3N4O	818290	=	21.7	ucm/s	Papp	61965	Apparent permeability across pig LLC-PK1 cells at 1 uM	Sus scrofa		LLC-PK1	Autocuration	22444685	21.7	10^-6cm/s	LLC-PK1					Manually Curated
Row2274	10937053	1350333	CHEMBL2046916	475.83	CNc1nc2nc(-c3ccc(P(=O)(O)O)cc3)n(CCOc3ccc(Cl)cc3)c2c(=O)[nH]1	A	J. Med. Chem.	2012	55	8	3837	3851	C20H19ClN5O5P	826739	=	1.1	ucm/s	Papp	62439	Apparent permeability of the compound across pig LLC-PK1 cells	Sus scrofa		LLC-PK1	Autocuration	22458568	1.1	10^-6cm/s	LLC-PK1					Manually Curated
Row2275	10937054	1350334	CHEMBL2046917	489.86	CNc1nc2nc(-c3ccc(CP(=O)(O)O)cc3)n(CCOc3ccc(Cl)cc3)c2c(=O)[nH]1	A	J. Med. Chem.	2012	55	8	3837	3851	C21H21ClN5O5P	826739	=	0.6	ucm/s	Papp	62439	Apparent permeability of the compound across pig LLC-PK1 cells	Sus scrofa		LLC-PK1	Autocuration	22458568	0.6	10^-6cm/s	LLC-PK1					Manually Curated
Row2276	10937055	1350335	CHEMBL2046918	525.84	CNc1nc2nc(-c3ccc(C(F)(F)P(=O)(O)O)cc3)n(CCOc3ccc(Cl)cc3)c2c(=O)[nH]1	A	J. Med. Chem.	2012	55	8	3837	3851	C21H19ClF2N5O5P	826739	=	0.7	ucm/s	Papp	62439	Apparent permeability of the compound across pig LLC-PK1 cells	Sus scrofa		LLC-PK1	Autocuration	22458568	0.7	10^-6cm/s	LLC-PK1					Manually Curated
Row2277	10937056	1350336	CHEMBL2046919	531.94	CCOP(=O)(OCC)c1ccc(-c2nc3nc(NC)[nH]c(=O)c3n2CCOc2ccc(Cl)cc2)cc1	A	J. Med. Chem.	2012	55	8	3837	3851	C24H27ClN5O5P	826739	=	12.1	ucm/s	Papp	62439	Apparent permeability of the compound across pig LLC-PK1 cells	Sus scrofa		LLC-PK1	Autocuration	22458568	12.1	10^-6cm/s	LLC-PK1					Manually Curated
Row2278	10937057	1350337	CHEMBL2046920	503.88	CCOP(=O)(O)c1ccc(-c2nc3nc(NC)[nH]c(=O)c3n2CCOc2ccc(Cl)cc2)cc1	A	J. Med. Chem.	2012	55	8	3837	3851	C22H23ClN5O5P	826739	=	1	ucm/s	Papp	62439	Apparent permeability of the compound across pig LLC-PK1 cells	Sus scrofa		LLC-PK1	Autocuration	22458568	1	10^-6cm/s	LLC-PK1					Manually Curated
Row2279	10937058	1350338	CHEMBL2046921	439.86	CNc1nc2nc(-c3ccc(C(=O)O)cc3)n(CCOc3ccc(Cl)cc3)c2c(=O)[nH]1	A	J. Med. Chem.	2012	55	8	3837	3851	C21H18ClN5O4	826739	=	1.15	ucm/s	Papp	62439	Apparent permeability of the compound across pig LLC-PK1 cells	Sus scrofa		LLC-PK1	Autocuration	22458568	1.15	10^-6cm/s	LLC-PK1					Manually Curated
Row2326	12135166	1442656	CHEMBL2181827	572.71	CC(C)(C)Cc1cnc2c(c1)[C@@H](NC[C@@H](O)[C@H](Cc1ccc3c(c1)OCO3)NC(=O)c1cccnc1)CC1(CCC1)O2	A	J. Med. Chem.	2012	55	21	9009	9024	C33H40N4O5	873881	=	11	ucm/s	Papp	66530	Apparent permeability across pig LLC-PK1 cells after 2hrs by LC/MS analysis	Sus scrofa		LLC-PK1	Autocuration	22468639	11	10^-6cm/s	LLC-PK1					Manually Curated
Row2327	12135165	1442657	CHEMBL2181828	590.7	CC(C)(C)Cc1cnc2c(c1)[C@@H](NC[C@@H](O)[C@H](Cc1ccc3c(c1)OCO3)NC(=O)c1ccc(F)nc1)CC1(CCC1)O2	A	J. Med. Chem.	2012	55	21	9009	9024	C33H39FN4O5	873881	=	18	ucm/s	Papp	66530	Apparent permeability across pig LLC-PK1 cells after 2hrs by LC/MS analysis	Sus scrofa		LLC-PK1	Autocuration	22468639	18	10^-6cm/s	LLC-PK1					Manually Curated
Row2328	12135226	1442658	CHEMBL2181829	523.67	CC(=O)N[C@@H](Cc1ccc2c(c1)OCCO2)[C@H](O)CN[C@H]1CC2(CCC2)Oc2ncc(CC(C)(C)C)cc21	A	J. Med. Chem.	2012	55	21	9009	9024	C30H41N3O5	873881	=	20	ucm/s	Papp	66530	Apparent permeability across pig LLC-PK1 cells after 2hrs by LC/MS analysis	Sus scrofa		LLC-PK1	Autocuration	22468639	20	10^-6cm/s	LLC-PK1					Manually Curated
Row2329	12135173	1442659	CHEMBL2181830	539.67	COCC(=O)N[C@@H](Cc1ccc2c(c1)OCO2)[C@H](O)CN[C@H]1CC2(CCC2)Oc2ncc(CC(C)(C)C)cc21	A	J. Med. Chem.	2012	55	21	9009	9024	C30H41N3O6	873881	=	17	ucm/s	Papp	66530	Apparent permeability across pig LLC-PK1 cells after 2hrs by LC/MS analysis	Sus scrofa		LLC-PK1	Autocuration	22468639	17	10^-6cm/s	LLC-PK1					Manually Curated
Row2330	12135172	1442660	CHEMBL2181831	537.7	CC(C)C(=O)N[C@@H](Cc1ccc2c(c1)OCO2)[C@H](O)CN[C@H]1CC2(CCC2)Oc2ncc(CC(C)(C)C)cc21	A	J. Med. Chem.	2012	55	21	9009	9024	C31H43N3O5	873881	=	17	ucm/s	Papp	66530	Apparent permeability across pig LLC-PK1 cells after 2hrs by LC/MS analysis	Sus scrofa		LLC-PK1	Autocuration	22468639	17	10^-6cm/s	LLC-PK1					Manually Curated
Row2331	12135171	1442710	CHEMBL2181880	553.7	CO[C@H](C)C(=O)N[C@@H](Cc1ccc2c(c1)OCO2)[C@H](O)CN[C@H]1CC2(CCC2)Oc2ncc(CC(C)(C)C)cc21	A	J. Med. Chem.	2012	55	21	9009	9024	C31H43N3O6	873881	=	23	ucm/s	Papp	66530	Apparent permeability across pig LLC-PK1 cells after 2hrs by LC/MS analysis	Sus scrofa		LLC-PK1	Autocuration	22468639	23	10^-6cm/s	LLC-PK1					Manually Curated
Row2332	12135170	1442711	CHEMBL2181881	565.71	CC(C)(C)Cc1cnc2c(c1)[C@@H](NC[C@@H](O)[C@H](Cc1ccc3c(c1)OCO3)NC(=O)[C@@H]1CCCO1)CC1(CCC1)O2	A	J. Med. Chem.	2012	55	21	9009	9024	C32H43N3O6	873881	=	19	ucm/s	Papp	66530	Apparent permeability across pig LLC-PK1 cells after 2hrs by LC/MS analysis	Sus scrofa		LLC-PK1	Autocuration	22468639	19	10^-6cm/s	LLC-PK1					Manually Curated
Row2333	12135169	1442712	CHEMBL2181882	541.66	C[C@@H](F)C(=O)N[C@@H](Cc1ccc2c(c1)OCO2)[C@H](O)CN[C@H]1CC2(CCC2)Oc2ncc(CC(C)(C)C)cc21	A	J. Med. Chem.	2012	55	21	9009	9024	C30H40FN3O5	873881	=	16	ucm/s	Papp	66530	Apparent permeability across pig LLC-PK1 cells after 2hrs by LC/MS analysis	Sus scrofa		LLC-PK1	Autocuration	22468639	16	10^-6cm/s	LLC-PK1					Manually Curated
Row2334	12135168	1442713	CHEMBL2181883	589.71	CC(C)(C)Cc1cnc2c(c1)[C@@H](NC[C@@H](O)[C@H](Cc1ccc3c(c1)OCO3)NC(=O)c1ccccc1F)CC1(CCC1)O2	A	J. Med. Chem.	2012	55	21	9009	9024	C34H40FN3O5	873881	=	11	ucm/s	Papp	66530	Apparent permeability across pig LLC-PK1 cells after 2hrs by LC/MS analysis	Sus scrofa		LLC-PK1	Autocuration	22468639	11	10^-6cm/s	LLC-PK1					Manually Curated
Row2335	12135167	1442714	CHEMBL2181884	590.7	CC(C)(C)Cc1cnc2c(c1)[C@@H](NC[C@@H](O)[C@H](Cc1ccc3c(c1)OCO3)NC(=O)c1cccnc1F)CC1(CCC1)O2	A	J. Med. Chem.	2012	55	21	9009	9024	C33H39FN4O5	873881	=	17	ucm/s	Papp	66530	Apparent permeability across pig LLC-PK1 cells after 2hrs by LC/MS analysis	Sus scrofa		LLC-PK1	Autocuration	22468639	17	10^-6cm/s	LLC-PK1					Manually Curated
Row2336	12135229	1442715	CHEMBL2181885	525.69	COc1ccc(C[C@H](NC(C)=O)[C@H](O)CN[C@H]2CC3(CCC3)Oc3ncc(CC(C)(C)C)cc32)cc1OC	A	J. Med. Chem.	2012	55	21	9009	9024	C30H43N3O5	873881	=	21	ucm/s	Papp	66530	Apparent permeability across pig LLC-PK1 cells after 2hrs by LC/MS analysis	Sus scrofa		LLC-PK1	Autocuration	22468639	21	10^-6cm/s	LLC-PK1					Manually Curated
Row2337	12135228	1442716	CHEMBL2181886	597.65	CC(=O)N[C@@H](Cc1ccc(OC(F)F)c(OC(F)F)c1)[C@H](O)CN[C@H]1CC2(CCC2)Oc2ncc(CC(C)(C)C)cc21	A	J. Med. Chem.	2012	55	21	9009	9024	C30H39F4N3O5	873881	=	8	ucm/s	Papp	66530	Apparent permeability across pig LLC-PK1 cells after 2hrs by LC/MS analysis	Sus scrofa		LLC-PK1	Autocuration	22468639	8	10^-6cm/s	LLC-PK1					Manually Curated
Row2338	12135227	1442717	CHEMBL2181887	509.65	CC(=O)N[C@@H](Cc1ccc2c(c1)OCO2)[C@H](O)CN[C@H]1CC2(CCC2)Oc2ncc(CC(C)(C)C)cc21	A	J. Med. Chem.	2012	55	21	9009	9024	C29H39N3O5	873881	=	11	ucm/s	Papp	66530	Apparent permeability across pig LLC-PK1 cells after 2hrs by LC/MS analysis	Sus scrofa		LLC-PK1	Autocuration	22468639	11	10^-6cm/s	LLC-PK1					Manually Curated
Row2339	12137227	1442718	CHEMBL2181888	572.75	COCC(=O)N[C@@H](Cc1cccc(-c2ccncc2)c1)[C@H](O)CN[C@H]1CC2(CCC2)Oc2ncc(CC(C)(C)C)cc21	A	J. Med. Chem.	2012	55	21	9025	9044	C34H44N4O4	874109	=	22	ucm/s	Papp	66531	Apparent permeability across pig LLC-PK1 cells after 2 hrs by LC/MS analysis	Sus scrofa		LLC-PK1	Autocuration	22468684	22	10^-6cm/s	average					Manually Curated
Row2340	12137226	1442719	CHEMBL2181889	572.75	COCC(=O)N[C@@H](Cc1cccc(-c2ccccn2)c1)[C@H](O)CN[C@H]1CC2(CCC2)Oc2ncc(CC(C)(C)C)cc21	A	J. Med. Chem.	2012	55	21	9025	9044	C34H44N4O4	874109	=	32	ucm/s	Papp	66531	Apparent permeability across pig LLC-PK1 cells after 2 hrs by LC/MS analysis	Sus scrofa		LLC-PK1	Autocuration	22468684	32	10^-6cm/s	average					Manually Curated
Row2341	12137225	1442720	CHEMBL2181890	562.71	COCC(=O)N[C@@H](Cc1cccc(-c2ncco2)c1)[C@H](O)CN[C@H]1CC2(CCC2)Oc2ncc(CC(C)(C)C)cc21	A	J. Med. Chem.	2012	55	21	9025	9044	C32H42N4O5	874109	=	9.9	ucm/s	Papp	66531	Apparent permeability across pig LLC-PK1 cells after 2 hrs by LC/MS analysis	Sus scrofa		LLC-PK1	Autocuration	22468684	9.9	10^-6cm/s	average					Manually Curated
Row2342	12137224	1442721	CHEMBL2181891	575.75	COCC(=O)N[C@@H](Cc1cccc(-c2nccn2C)c1)[C@H](O)CN[C@H]1CC2(CCC2)Oc2ncc(CC(C)(C)C)cc21	A	J. Med. Chem.	2012	55	21	9025	9044	C33H45N5O4	874109	=	12	ucm/s	Papp	66531	Apparent permeability across pig LLC-PK1 cells after 2 hrs by LC/MS analysis	Sus scrofa		LLC-PK1	Autocuration	22468684	12	10^-6cm/s	average					Manually Curated
Row2343	12137223	1442722	CHEMBL2181892	578.78	COCC(=O)N[C@@H](Cc1cccc(-c2nccs2)c1)[C@H](O)CN[C@H]1CC2(CCC2)Oc2ncc(CC(C)(C)C)cc21	A	J. Med. Chem.	2012	55	21	9025	9044	C32H42N4O4S	874109	=	23	ucm/s	Papp	66531	Apparent permeability across pig LLC-PK1 cells after 2 hrs by LC/MS analysis	Sus scrofa		LLC-PK1	Autocuration	22468684	23	10^-6cm/s	average					Manually Curated
Row2344	12137222	1442723	CHEMBL2181893	578.78	COCC(=O)N[C@@H](Cc1cccc(-c2cncs2)c1)[C@H](O)CN[C@H]1CC2(CCC2)Oc2ncc(CC(C)(C)C)cc21	A	J. Med. Chem.	2012	55	21	9025	9044	C32H42N4O4S	874109	=	24	ucm/s	Papp	66531	Apparent permeability across pig LLC-PK1 cells after 2 hrs by LC/MS analysis	Sus scrofa		LLC-PK1	Autocuration	22468684	24	10^-6cm/s	average					Manually Curated
Row2345	12137221	1442724	CHEMBL2181894	578.78	COCC(=O)N[C@@H](Cc1cccc(-c2cscn2)c1)[C@H](O)CN[C@H]1CC2(CCC2)Oc2ncc(CC(C)(C)C)cc21	A	J. Med. Chem.	2012	55	21	9025	9044	C32H42N4O4S	874109	=	21	ucm/s	Papp	66531	Apparent permeability across pig LLC-PK1 cells after 2 hrs by LC/MS analysis	Sus scrofa		LLC-PK1	Autocuration	22468684	21	10^-6cm/s	average					Manually Curated
Row2346	12137220	1442725	CHEMBL2181895	592.81	COCC(=O)N[C@@H](Cc1cccc(-c2nc(C)cs2)c1)[C@H](O)CN[C@H]1CC2(CCC2)Oc2ncc(CC(C)(C)C)cc21	A	J. Med. Chem.	2012	55	21	9025	9044	C33H44N4O4S	874109	=	23	ucm/s	Papp	66531	Apparent permeability across pig LLC-PK1 cells after 2 hrs by LC/MS analysis	Sus scrofa		LLC-PK1	Autocuration	22468684	23	10^-6cm/s	average					Manually Curated
Row2347	12137219	1442726	CHEMBL2181896	519.69	C#Cc1cccc(C[C@H](NC(=O)COC)[C@H](O)CN[C@H]2CC3(CCC3)Oc3ncc(CC(C)(C)C)cc32)c1	A	J. Med. Chem.	2012	55	21	9025	9044	C31H41N3O4	874109	=	24	ucm/s	Papp	66531	Apparent permeability across pig LLC-PK1 cells after 2 hrs by LC/MS analysis	Sus scrofa		LLC-PK1	Autocuration	22468684	24	10^-6cm/s	average					Manually Curated
Row2348	12137218	1442727	CHEMBL2181897	533.71	CC#Cc1cccc(C[C@H](NC(=O)COC)[C@H](O)CN[C@H]2CC3(CCC3)Oc3ncc(CC(C)(C)C)cc32)c1	A	J. Med. Chem.	2012	55	21	9025	9044	C32H43N3O4	874109	=	20	ucm/s	Papp	66531	Apparent permeability across pig LLC-PK1 cells after 2 hrs by LC/MS analysis	Sus scrofa		LLC-PK1	Autocuration	22468684	20	10^-6cm/s	average					Manually Curated
Row2349	12137217	1442728	CHEMBL2181898	578.78	COCC(=O)N[C@@H](Cc1ccc(-c2nccs2)cc1)[C@H](O)CN[C@H]1CC2(CCC2)Oc2ncc(CC(C)(C)C)cc21	A	J. Med. Chem.	2012	55	21	9025	9044	C32H42N4O4S	874109	=	20	ucm/s	Papp	66531	Apparent permeability across pig LLC-PK1 cells after 2 hrs by LC/MS analysis	Sus scrofa		LLC-PK1	Autocuration	22468684	20	10^-6cm/s	average					Manually Curated
Row2350	12137216	1442729	CHEMBL2181899	519.69	C#Cc1ccc(C[C@H](NC(=O)COC)[C@H](O)CN[C@H]2CC3(CCC3)Oc3ncc(CC(C)(C)C)cc32)cc1	A	J. Med. Chem.	2012	55	21	9025	9044	C31H41N3O4	874109	=	18	ucm/s	Papp	66531	Apparent permeability across pig LLC-PK1 cells after 2 hrs by LC/MS analysis	Sus scrofa		LLC-PK1	Autocuration	22468684	18	10^-6cm/s	average					Manually Curated
Row2351	12137215	1442730	CHEMBL2181900	596.77	COCC(=O)N[C@@H](Cc1cccc(-c2nccs2)c1F)[C@H](O)CN[C@H]1CC2(CCC2)Oc2ncc(CC(C)(C)C)cc21	A	J. Med. Chem.	2012	55	21	9025	9044	C32H41FN4O4S	874109	=	19	ucm/s	Papp	66531	Apparent permeability across pig LLC-PK1 cells after 2 hrs by LC/MS analysis	Sus scrofa		LLC-PK1	Autocuration	22468684	19	10^-6cm/s	average					Manually Curated
Row2352	12137214	1442731	CHEMBL2181901	596.77	COCC(=O)N[C@@H](Cc1ccc(F)c(-c2nccs2)c1)[C@H](O)CN[C@H]1CC2(CCC2)Oc2ncc(CC(C)(C)C)cc21	A	J. Med. Chem.	2012	55	21	9025	9044	C32H41FN4O4S	874109	=	28	ucm/s	Papp	66531	Apparent permeability across pig LLC-PK1 cells after 2 hrs by LC/MS analysis	Sus scrofa		LLC-PK1	Autocuration	22468684	28	10^-6cm/s	average					Manually Curated
Row2353	12137213	1442732	CHEMBL2181902	596.77	COCC(=O)N[C@@H](Cc1cc(F)cc(-c2nccs2)c1)[C@H](O)CN[C@H]1CC2(CCC2)Oc2ncc(CC(C)(C)C)cc21	A	J. Med. Chem.	2012	55	21	9025	9044	C32H41FN4O4S	874109	=	23	ucm/s	Papp	66531	Apparent permeability across pig LLC-PK1 cells after 2 hrs by LC/MS analysis	Sus scrofa		LLC-PK1	Autocuration	22468684	23	10^-6cm/s	average					Manually Curated
Row2354	12137212	1442733	CHEMBL2181903	596.77	COCC(=O)N[C@@H](Cc1cc(-c2nccs2)ccc1F)[C@H](O)CN[C@H]1CC2(CCC2)Oc2ncc(CC(C)(C)C)cc21	A	J. Med. Chem.	2012	55	21	9025	9044	C32H41FN4O4S	874109	=	11	ucm/s	Papp	66531	Apparent permeability across pig LLC-PK1 cells after 2 hrs by LC/MS analysis	Sus scrofa		LLC-PK1	Autocuration	22468684	11	10^-6cm/s	average					Manually Curated
Row2355	12137211	1442734	CHEMBL2181904	537.68	C#Cc1cccc(C[C@H](NC(=O)COC)[C@H](O)CN[C@H]2CC3(CCC3)Oc3ncc(CC(C)(C)C)cc32)c1F	A	J. Med. Chem.	2012	55	21	9025	9044	C31H40FN3O4	874109	=	18	ucm/s	Papp	66531	Apparent permeability across pig LLC-PK1 cells after 2 hrs by LC/MS analysis	Sus scrofa		LLC-PK1	Autocuration	22468684	18	10^-6cm/s	average					Manually Curated
Row2356	12137210	1442735	CHEMBL2181905	537.68	C#Cc1cc(C[C@H](NC(=O)COC)[C@H](O)CN[C@H]2CC3(CCC3)Oc3ncc(CC(C)(C)C)cc32)ccc1F	A	J. Med. Chem.	2012	55	21	9025	9044	C31H40FN3O4	874109	=	23	ucm/s	Papp	66531	Apparent permeability across pig LLC-PK1 cells after 2 hrs by LC/MS analysis	Sus scrofa		LLC-PK1	Autocuration	22468684	23	10^-6cm/s	average					Manually Curated
Row2357	12137209	1442736	CHEMBL2181906	537.68	C#Cc1cc(F)cc(C[C@H](NC(=O)COC)[C@H](O)CN[C@H]2CC3(CCC3)Oc3ncc(CC(C)(C)C)cc32)c1	A	J. Med. Chem.	2012	55	21	9025	9044	C31H40FN3O4	874109	=	34	ucm/s	Papp	66531	Apparent permeability across pig LLC-PK1 cells after 2 hrs by LC/MS analysis	Sus scrofa		LLC-PK1	Autocuration	22468684	34	10^-6cm/s	average					Manually Curated
Row2358	12137208	1442737	CHEMBL2181907	537.68	C#Cc1ccc(F)c(C[C@H](NC(=O)COC)[C@H](O)CN[C@H]2CC3(CCC3)Oc3ncc(CC(C)(C)C)cc32)c1	A	J. Med. Chem.	2012	55	21	9025	9044	C31H40FN3O4	874109	=	14	ucm/s	Papp	66531	Apparent permeability across pig LLC-PK1 cells after 2 hrs by LC/MS analysis	Sus scrofa		LLC-PK1	Autocuration	22468684	14	10^-6cm/s	average					Manually Curated
Row2359	12137207	1442738	CHEMBL2181908	548.75	CC(=O)N[C@@H](Cc1cccc(-c2nccs2)c1)[C@H](O)CN[C@H]1CC2(CCC2)Oc2ncc(CC(C)(C)C)cc21	A	J. Med. Chem.	2012	55	21	9025	9044	C31H40N4O3S	874109	=	22	ucm/s	Papp	66531	Apparent permeability across pig LLC-PK1 cells after 2 hrs by LC/MS analysis	Sus scrofa		LLC-PK1	Autocuration	22468684	22	10^-6cm/s	average					Manually Curated
Row2360	12137206	1442739	CHEMBL2181909	562.78	CCC(=O)N[C@@H](Cc1cccc(-c2nccs2)c1)[C@H](O)CN[C@H]1CC2(CCC2)Oc2ncc(CC(C)(C)C)cc21	A	J. Med. Chem.	2012	55	21	9025	9044	C32H42N4O3S	874109	=	18	ucm/s	Papp	66531	Apparent permeability across pig LLC-PK1 cells after 2 hrs by LC/MS analysis	Sus scrofa		LLC-PK1	Autocuration	22468684	18	10^-6cm/s	average					Manually Curated
Row2361	12137205	1442740	CHEMBL2181910	592.81	CCOCC(=O)N[C@@H](Cc1cccc(-c2nccs2)c1)[C@H](O)CN[C@H]1CC2(CCC2)Oc2ncc(CC(C)(C)C)cc21	A	J. Med. Chem.	2012	55	21	9025	9044	C33H44N4O4S	874109	=	33	ucm/s	Papp	66531	Apparent permeability across pig LLC-PK1 cells after 2 hrs by LC/MS analysis	Sus scrofa		LLC-PK1	Autocuration	22468684	33	10^-6cm/s	average					Manually Curated
Row2362	12137204	1442741	CHEMBL2181911	592.81	CO[C@H](C)C(=O)N[C@@H](Cc1cccc(-c2nccs2)c1)[C@H](O)CN[C@H]1CC2(CCC2)Oc2ncc(CC(C)(C)C)cc21	A	J. Med. Chem.	2012	55	21	9025	9044	C33H44N4O4S	874109	=	17	ucm/s	Papp	66531	Apparent permeability across pig LLC-PK1 cells after 2 hrs by LC/MS analysis	Sus scrofa		LLC-PK1	Autocuration	22468684	17	10^-6cm/s	average					Manually Curated
Row2363	12137203	1442742	CHEMBL2181912	592.81	CO[C@@H](C)C(=O)N[C@@H](Cc1cccc(-c2nccs2)c1)[C@H](O)CN[C@H]1CC2(CCC2)Oc2ncc(CC(C)(C)C)cc21	A	J. Med. Chem.	2012	55	21	9025	9044	C33H44N4O4S	874109	=	22	ucm/s	Papp	66531	Apparent permeability across pig LLC-PK1 cells after 2 hrs by LC/MS analysis	Sus scrofa		LLC-PK1	Autocuration	22468684	22	10^-6cm/s	average					Manually Curated
Row2364	12137202	1442743	CHEMBL2181913	606.83	CCO[C@H](C)C(=O)N[C@@H](Cc1cccc(-c2nccs2)c1)[C@H](O)CN[C@H]1CC2(CCC2)Oc2ncc(CC(C)(C)C)cc21	A	J. Med. Chem.	2012	55	21	9025	9044	C34H46N4O4S	874109	=	23	ucm/s	Papp	66531	Apparent permeability across pig LLC-PK1 cells after 2 hrs by LC/MS analysis	Sus scrofa		LLC-PK1	Autocuration	22468684	23	10^-6cm/s	average					Manually Curated
Row2365	12137201	1442744	CHEMBL2181914	608.81	COC(OC)C(=O)N[C@@H](Cc1cccc(-c2nccs2)c1)[C@H](O)CN[C@H]1CC2(CCC2)Oc2ncc(CC(C)(C)C)cc21	A	J. Med. Chem.	2012	55	21	9025	9044	C33H44N4O5S	874109	=	24	ucm/s	Papp	66531	Apparent permeability across pig LLC-PK1 cells after 2 hrs by LC/MS analysis	Sus scrofa		LLC-PK1	Autocuration	22468684	24	10^-6cm/s	average					Manually Curated
Row2366	12137200	1442745	CHEMBL2181915	604.82	CC(C)(C)Cc1cnc2c(c1)[C@@H](NC[C@@H](O)[C@H](Cc1cccc(-c3nccs3)c1)NC(=O)[C@H]1CCCO1)CC1(CCC1)O2	A	J. Med. Chem.	2012	55	21	9025	9044	C34H44N4O4S	874109	=	17	ucm/s	Papp	66531	Apparent permeability across pig LLC-PK1 cells after 2 hrs by LC/MS analysis	Sus scrofa		LLC-PK1	Autocuration	22468684	17	10^-6cm/s	average					Manually Curated
Row2367	12137199	1442746	CHEMBL2181916	604.82	CC(C)(C)Cc1cnc2c(c1)[C@@H](NC[C@@H](O)[C@H](Cc1cccc(-c3nccs3)c1)NC(=O)[C@@H]1CCCO1)CC1(CCC1)O2	A	J. Med. Chem.	2012	55	21	9025	9044	C34H44N4O4S	874109	=	21	ucm/s	Papp	66531	Apparent permeability across pig LLC-PK1 cells after 2 hrs by LC/MS analysis	Sus scrofa		LLC-PK1	Autocuration	22468684	21	10^-6cm/s	average					Manually Curated
Row2368	12137198	1442747	CHEMBL2181917	578.78	C[C@@H](O)C(=O)N[C@@H](Cc1cccc(-c2nccs2)c1)[C@H](O)CN[C@H]1CC2(CCC2)Oc2ncc(CC(C)(C)C)cc21	A	J. Med. Chem.	2012	55	21	9025	9044	C32H42N4O4S	874109	=	9.3	ucm/s	Papp	66531	Apparent permeability across pig LLC-PK1 cells after 2 hrs by LC/MS analysis	Sus scrofa		LLC-PK1	Autocuration	22468684	9.3	10^-6cm/s	average					Manually Curated
Row2369	11014576	1364236	CHEMBL2086582	413.52	COc1ccc(-c2cc(NC(=O)CCCCN3CCCN(C(C)=O)CC3)[nH]n2)cc1	A	J. Med. Chem.	2012	55	10	4806	4823	C22H31N5O3	842175	=	1.6	ucm/s	Papp	64923	Apparent permeability from apical to basal side of MDCK cells at 10 uM after 2 hrs by UPLC/TOF-MS analysis	Canis lupus familiaris		MDCK	Autocuration	22468936	1.6	10^-6cm/s	MDCK					Manually Curated
Row4744_Row2419_Row48591_Row1197179_Row1195680_Row1143230_Row1193018	11014576	1364236	CHEMBL2086582	413.52	COc1ccc(-c2cc(NC(=O)CCCCN3CCCN(C(C)=O)CC3)[nH]n2)cc1		J Med Chem	2012	55	10	4806	4823	C22H31N5O3		=	1.6	ucm/s	Papp		Apparent permeability from apical to basal side of MDCK cells at 10 uM after 2 hrs by UPLC/TOF-MS analysis	Canis lupus familiaris		MDCK		22468936	1.6	Ucm/s	MDCK		15	0	-1.73
Row2399	10851969	1336738	CHEMBL2018998	547.93	Cn1cc(C(=O)N2CCC(c3cc(F)ccc3F)(S(=O)(=O)c3ccc(Cl)cc3)CC2)c(C(F)(F)F)n1	A	Bioorg. Med. Chem. Lett.	2012	22	9	3203	3207	C23H19ClF5N3O3S	814411	=	30.7	ucm/s	Papp	61690	Apparent permeability of the compound				Autocuration	22483609	30.7	10^-6cm/s	ambiguous					Manually Curated
Row2400	10851968	1336753	CHEMBL2019013	507.91	O=C(N1CCC(c2cc(F)ccc2F)(S(=O)(=O)c2ccc(Cl)cc2)CC1)C1(C(F)(F)F)CC1	A	Bioorg. Med. Chem. Lett.	2012	22	9	3203	3207	C22H19ClF5NO3S	814411	=	37.3	ucm/s	Papp	61690	Apparent permeability of the compound				Autocuration	22483609	37.3	10^-6cm/s	ambiguous					Manually Curated
Row2401	10851967	1336759	CHEMBL2019019	523.91	O=C(N1CC[C@](c2cc(F)ccc2F)(S(=O)(=O)c2ccc(Cl)cc2)[C@H](O)C1)C1(C(F)(F)F)CC1	A	Bioorg. Med. Chem. Lett.	2012	22	9	3203	3207	C22H19ClF5NO4S	814411	=	31.1	ucm/s	Papp	61690	Apparent permeability of the compound				Autocuration	22483609	31.1	10^-6cm/s	ambiguous					Manually Curated
Row2426	12115770	1343057	CHEMBL2030997	483.63	CC(=O)N[C@@H](Cc1ccc(F)cc1)[C@H](O)CN[C@H]1CC2(CCC2)Oc2ncc(CC(C)(C)C)cc21	A	J. Med. Chem.	2012	55	11	4877	4895	C28H38FN3O3	862046	=	20	ucm/s	Papp	65920	Apparent permeability across pig LLC-PK1 cells	Sus scrofa		LLC-PK1	Autocuration	22506484	20	10^-6cm/s	LLC-PK1					Manually Curated
Row2427	12115765	1430795	CHEMBL2171303	564.68	CC(C)(C)Cc1cnc2c(c1)[C@@H](NC[C@@H](O)[C@H](Cc1ccc(F)cc1)NC(=O)c1cncc(F)c1)CC1(CCC1)O2	A	J. Med. Chem.	2012	55	11	4877	4895	C32H38F2N4O3	862046	=	31	ucm/s	Papp	65920	Apparent permeability across pig LLC-PK1 cells	Sus scrofa		LLC-PK1	Autocuration	22506484	31	10^-6cm/s	LLC-PK1					Manually Curated
Row2428	12115766	1430796	CHEMBL2171304	546.69	CC(C)(C)Cc1cnc2c(c1)[C@@H](NC[C@@H](O)[C@H](Cc1ccc(F)cc1)NC(=O)c1cccnc1)CC1(CCC1)O2	A	J. Med. Chem.	2012	55	11	4877	4895	C32H39FN4O3	862046	=	19	ucm/s	Papp	65920	Apparent permeability across pig LLC-PK1 cells	Sus scrofa		LLC-PK1	Autocuration	22506484	19	10^-6cm/s	LLC-PK1					Manually Curated
Row2429	12115767	1430797	CHEMBL2171305	564.68	CC(C)(C)Cc1cnc2c(c1)[C@@H](NC[C@@H](O)[C@H](Cc1ccc(F)cc1)NC(=O)c1cccnc1F)CC1(CCC1)O2	A	J. Med. Chem.	2012	55	11	4877	4895	C32H38F2N4O3	862046	=	38	ucm/s	Papp	65920	Apparent permeability across pig LLC-PK1 cells	Sus scrofa		LLC-PK1	Autocuration	22506484	38	10^-6cm/s	LLC-PK1					Manually Curated
Row2430	12115768	1430798	CHEMBL2171306	527.68	CO[C@H](C)C(=O)N[C@@H](Cc1ccc(F)cc1)[C@H](O)CN[C@H]1CC2(CCC2)Oc2ncc(CC(C)(C)C)cc21	A	J. Med. Chem.	2012	55	11	4877	4895	C30H42FN3O4	862046	=	37	ucm/s	Papp	65920	Apparent permeability across pig LLC-PK1 cells	Sus scrofa		LLC-PK1	Autocuration	22506484	37	10^-6cm/s	LLC-PK1					Manually Curated
Row2431	12115769	1430799	CHEMBL2171307	513.65	COCC(=O)N[C@@H](Cc1ccc(F)cc1)[C@H](O)CN[C@H]1CC2(CCC2)Oc2ncc(CC(C)(C)C)cc21	A	J. Med. Chem.	2012	55	11	4877	4895	C29H40FN3O4	862046	=	33	ucm/s	Papp	65920	Apparent permeability across pig LLC-PK1 cells	Sus scrofa		LLC-PK1	Autocuration	22506484	33	10^-6cm/s	LLC-PK1					Manually Curated
Row2421	12115759	19569	CHEMBL17157	471.69	CC(C)(C)c1ccc(C(O)CCCN2CCC(C(O)(c3ccccc3)c3ccccc3)CC2)cc1	A	J. Med. Chem.	2012	55	11	4877	4895	C32H41NO2	862044	=	28.5	ucm/s	Papp	65920	Apparent permeability across MDCK cells expressing human MDR1	Canis lupus familiaris		MDCK	Autocuration	22506484	28.5	10^-6cm/s	ambiguous					Manually Curated
Row2422	12115757	81683	CHEMBL914	501.67	CC(C)(C(=O)O)c1ccc(C(O)CCCN2CCC(C(O)(c3ccccc3)c3ccccc3)CC2)cc1	A	J. Med. Chem.	2012	55	11	4877	4895	C32H39NO4	862044	=	6.6	ucm/s	Papp	65920	Apparent permeability across MDCK cells expressing human MDR1	Canis lupus familiaris		MDCK	Autocuration	22506484	6.6	10^-6cm/s	ambiguous					Manually Curated
Row2465	10895241	1343209	CHEMBL2031147	499.63	CC(=O)N[C@@H](Cc1ccc(F)cc1)[C@H](O)CN[C@H]1C[C@]2(C[C@@H](O)C2)Oc2ncc(CC(C)(C)C)cc21	A	Bioorg. Med. Chem. Lett.	2012	22	11	3607	3611	C28H38FN3O4	819415	=	2.6	ucm/s	Papp	62004	Apparent permeability across pig LLC-PK1 cells	Sus scrofa		LLC-PK1	Autocuration	22572583	2.6	10^-6cm/s	LLC-PK1					Manually Curated
Row2466	10895242	1343210	CHEMBL2031148	499.63	CC(=O)N[C@@H](Cc1ccc(F)cc1)[C@H](O)CN[C@H]1C[C@]2(C[C@H](O)C2)Oc2ncc(CC(C)(C)C)cc21	A	Bioorg. Med. Chem. Lett.	2012	22	11	3607	3611	C28H38FN3O4	819415	=	4.3	ucm/s	Papp	62004	Apparent permeability across pig LLC-PK1 cells	Sus scrofa		LLC-PK1	Autocuration	22572583	4.3	10^-6cm/s	LLC-PK1					Manually Curated
Row2467	10895243	1343211	CHEMBL2031149	529.65	COCC(=O)N[C@@H](Cc1ccc(F)cc1)[C@H](O)CN[C@H]1C[C@]2(C[C@H](O)C2)Oc2ncc(CC(C)(C)C)cc21	A	Bioorg. Med. Chem. Lett.	2012	22	11	3607	3611	C29H40FN3O5	819415	=	6.5	ucm/s	Papp	62004	Apparent permeability across pig LLC-PK1 cells	Sus scrofa		LLC-PK1	Autocuration	22572583	6.5	10^-6cm/s	LLC-PK1					Manually Curated
Row2468	10895244	1343212	CHEMBL2031150	517.62	CC(C)(C)Cc1cnc2c(c1)[C@@H](NC[C@@H](O)[C@H](Cc1ccc(F)cc1)NC(=O)CF)C[C@]1(C[C@H](O)C1)O2	A	Bioorg. Med. Chem. Lett.	2012	22	11	3607	3611	C28H37F2N3O4	819415	=	6.4	ucm/s	Papp	62004	Apparent permeability across pig LLC-PK1 cells	Sus scrofa		LLC-PK1	Autocuration	22572583	6.4	10^-6cm/s	LLC-PK1					Manually Curated
Row2469	10895245	1343213	CHEMBL2031151	431.58	C=CC[C@H](NC(C)=O)[C@H](O)CN[C@H]1C[C@]2(C[C@H](O)C2)Oc2ncc(CC(C)(C)C)cc21	A	Bioorg. Med. Chem. Lett.	2012	22	11	3607	3611	C24H37N3O4	819415	<	2	ucm/s	Papp	62004	Apparent permeability across pig LLC-PK1 cells	Sus scrofa		LLC-PK1	Autocuration	22572583	2	10^-6cm/s	LLC-PK1					Manually Curated
Row2470	12063235	1422972	CHEMBL2152296	341.42	CC(C)(C)OC(=O)N[C@@H]1CC[C@@H](n2cnc3cnc4[nH]ccc4c32)C1	A	J. Med. Chem.	2012	55	12	5901	5921	C18H23N5O2	851255	=	11.2	ucm/s	Papp	65396	Apparent permeability from apical to basal side of MDCK cells at 10 uM	Canis lupus familiaris		MDCK	Autocuration	22591402	11.2	10^-6cm/s	MDCK					Manually Curated
Row2471	12063228	1422976	CHEMBL2152300	308.35	N#CCC(=O)N1CCC[C@@H](n2cnc3cnc4[nH]ccc4c32)C1	A	J. Med. Chem.	2012	55	12	5901	5921	C16H16N6O	851255	=	0.3	ucm/s	Papp	65396	Apparent permeability from apical to basal side of MDCK cells at 10 uM	Canis lupus familiaris		MDCK	Autocuration	22591402	0.3	10^-6cm/s	MDCK					Manually Curated
Row2472	12063229	1422981	CHEMBL2152305	331.42	c1ccc(CN2CCC(n3cnc4cnc5[nH]ccc5c43)CC2)cc1	A	J. Med. Chem.	2012	55	12	5901	5921	C20H21N5	851255	=	32.3	ucm/s	Papp	65396	Apparent permeability from apical to basal side of MDCK cells at 10 uM	Canis lupus familiaris		MDCK	Autocuration	22591402	32.3	10^-6cm/s	MDCK					Manually Curated
Row2473	12063230	1423075	CHEMBL2152398	319.39	CS(=O)(=O)N1CCC(n2cnc3cnc4[nH]ccc4c32)CC1	A	J. Med. Chem.	2012	55	12	5901	5921	C14H17N5O2S	851255	=	1.2	ucm/s	Papp	65396	Apparent permeability from apical to basal side of MDCK cells at 10 uM	Canis lupus familiaris		MDCK	Autocuration	22591402	1.2	10^-6cm/s	MDCK					Manually Curated
Row2474	12063231	1423078	CHEMBL2152401	294.36	N#CCCN1CCC(n2cnc3cnc4[nH]ccc4c32)CC1	A	J. Med. Chem.	2012	55	12	5901	5921	C16H18N6	851255	=	8.2	ucm/s	Papp	65396	Apparent permeability from apical to basal side of MDCK cells at 10 uM	Canis lupus familiaris		MDCK	Autocuration	22591402	8.2	10^-6cm/s	MDCK					Manually Curated
Row2475	12063232	1423086	CHEMBL2152409	333.42	CC1(n2cnc3cnc4[nH]ccc4c32)CCN(S(C)(=O)=O)CC1	A	J. Med. Chem.	2012	55	12	5901	5921	C15H19N5O2S	851255	=	2.5	ucm/s	Papp	65396	Apparent permeability from apical to basal side of MDCK cells at 10 uM	Canis lupus familiaris		MDCK	Autocuration	22591402	2.5	10^-6cm/s	MDCK					Manually Curated
Row2476	12063233	1423091	CHEMBL2152414	255.32	N[C@H]1CC[C@H](n2cnc3cnc4[nH]ccc4c32)CC1	A	J. Med. Chem.	2012	55	12	5901	5921	C14H17N5	851255	=	0.2	ucm/s	Papp	65396	Apparent permeability from apical to basal side of MDCK cells at 10 uM	Canis lupus familiaris		MDCK	Autocuration	22591402	0.2	10^-6cm/s	MDCK					Manually Curated
Row2477	12063234	1423097	CHEMBL2152420	308.39	N#CCCN[C@H]1CC[C@H](n2cnc3cnc4[nH]ccc4c32)CC1	A	J. Med. Chem.	2012	55	12	5901	5921	C17H20N6	851255	=	1.5	ucm/s	Papp	65396	Apparent permeability from apical to basal side of MDCK cells at 10 uM	Canis lupus familiaris		MDCK	Autocuration	22591402	1.5	10^-6cm/s	MDCK					Manually Curated
Row4890_Row2442_Row48842_Row1231274_Row1227552_Row1176538_Row1224709	12063235	1422972	CHEMBL2152296	341.42	CC(C)(C)OC(=O)N[C@@H]1CC[C@@H](n2cnc3cnc4[nH]ccc4c32)C1		J Med Chem	2012	55	12	5901	5921	C18H23N5O2		=	11.2	ucm/s	Papp		Apparent permeability from apical to basal side of MDCK cells at 10 uM	Canis lupus familiaris		MDCK		22591402	11.2	Ucm/s	MDCK		16	0	-0.86
Row4883_Row2442_Row48842_Row1231278_Row1227556_Row1176542_Row1224713	12063228	1422976	CHEMBL2152300	308.35	N#CCC(=O)N1CCC[C@@H](n2cnc3cnc4[nH]ccc4c32)C1		J Med Chem	2012	55	12	5901	5921	C16H16N6O		=	0.3	ucm/s	Papp		Apparent permeability from apical to basal side of MDCK cells at 10 uM	Canis lupus familiaris		MDCK		22591402	0.3	Ucm/s	MDCK		16	0	-1.16
Row4884_Row2442_Row48842_Row1231283_Row1227561_Row1176547_Row1224718	12063229	1422981	CHEMBL2152305	331.42	c1ccc(CN2CCC(n3cnc4cnc5[nH]ccc5c43)CC2)cc1		J Med Chem	2012	55	12	5901	5921	C20H21N5		=	32.3	ucm/s	Papp		Apparent permeability from apical to basal side of MDCK cells at 10 uM	Canis lupus familiaris		MDCK		22591402	32.3	Ucm/s	MDCK		16	0	-0.99
Row4885_Row2442_Row48842_Row1231377_Row1227655_Row1176641_Row1224812	12063230	1423075	CHEMBL2152398	319.39	CS(=O)(=O)N1CCC(n2cnc3cnc4[nH]ccc4c32)CC1		J Med Chem	2012	55	12	5901	5921	C14H17N5O2S		=	1.2	ucm/s	Papp		Apparent permeability from apical to basal side of MDCK cells at 10 uM	Canis lupus familiaris		MDCK		22591402	1.2	Ucm/s	MDCK		16	0	-1.27
Row4886_Row2442_Row48842_Row1231380_Row1227658_Row1176644_Row1224815	12063231	1423078	CHEMBL2152401	294.36	N#CCCN1CCC(n2cnc3cnc4[nH]ccc4c32)CC1		J Med Chem	2012	55	12	5901	5921	C16H18N6		=	8.2	ucm/s	Papp		Apparent permeability from apical to basal side of MDCK cells at 10 uM	Canis lupus familiaris		MDCK		22591402	8.2	Ucm/s	MDCK		16	0	-1.23
Row4887_Row2442_Row48842_Row1231388_Row1227666_Row1176652_Row1224823	12063232	1423086	CHEMBL2152409	333.42	CC1(n2cnc3cnc4[nH]ccc4c32)CCN(S(C)(=O)=O)CC1		J Med Chem	2012	55	12	5901	5921	C15H19N5O2S		=	2.5	ucm/s	Papp		Apparent permeability from apical to basal side of MDCK cells at 10 uM	Canis lupus familiaris		MDCK		22591402	2.5	Ucm/s	MDCK		16	0	-0.86
Row4888_Row2442_Row48842_Row1231393_Row1227671_Row1176657_Row1224828	12063233	1423091	CHEMBL2152414	255.32	N[C@H]1CC[C@H](n2cnc3cnc4[nH]ccc4c32)CC1		J Med Chem	2012	55	12	5901	5921	C14H17N5		=	0.2	ucm/s	Papp		Apparent permeability from apical to basal side of MDCK cells at 10 uM	Canis lupus familiaris		MDCK		22591402	0.2	Ucm/s	MDCK		16	0	-0.53
Row4889_Row2442_Row48842_Row1231399_Row1227677_Row1176663_Row1224834	12063234	1423097	CHEMBL2152420	308.39	N#CCCN[C@H]1CC[C@H](n2cnc3cnc4[nH]ccc4c32)CC1		J Med Chem	2012	55	12	5901	5921	C17H20N6		=	1.5	ucm/s	Papp		Apparent permeability from apical to basal side of MDCK cells at 10 uM	Canis lupus familiaris		MDCK		22591402	1.5	Ucm/s	MDCK		16	0	-0.83
Row2486	10891853	1342490	CHEMBL2030436	372.45	CS(=O)(=O)Cc1cc(N2CCOCC2)nc(-c2ccc3[nH]ccc3c2)n1	A	Bioorg. Med. Chem. Lett.	2012	22	12	4163	4168	C18H20N4O3S	820252	=	37	ucm/s	Papp	62043	Apparent permeability from apical to basal side of MDCK cells	Canis lupus familiaris		MDCK	Autocuration	22607682	37	10^-6cm/s	MDCK					Manually Curated
Row4339_Row2289_Row46731_Row1176815_Row1175417_Row1123888_Row1173121	10891853	1342490	CHEMBL2030436	372.45	CS(=O)(=O)Cc1cc(N2CCOCC2)nc(-c2ccc3[nH]ccc3c2)n1		Bioorg Med Chem Lett	2012	22	12	4163	4168	C18H20N4O3S		=	37	ucm/s	Papp		Apparent permeability from apical to basal side of MDCK cells	Canis lupus familiaris		MDCK		22607682	37	Ucm/s	MDCK		15	0	-1.77
Row2485	10891852	1342490	CHEMBL2030436	372.45	CS(=O)(=O)Cc1cc(N2CCOCC2)nc(-c2ccc3[nH]ccc3c2)n1	A	Bioorg. Med. Chem. Lett.	2012	22	12	4163	4168	C18H20N4O3S	820253	=	34	ucm/s	Papp	62043	Apparent permeability from basal to apical side of MDCK cells	Canis lupus familiaris		MDCK	Autocuration	22607682	34	10^-6cm/s	removed					Manually Curated
Row2487	10915250	1346267	CHEMBL2036730	456.45	O=C(O)C[C@H]1CC[C@H](c2ccc(NC(=O)c3nnc(Nc4ccc(F)c(F)c4)o3)cc2)CC1	A	Bioorg. Med. Chem. Lett.	2012	22	12	3873	3878	C23H22F2N4O4	822972	=	12	ucm/s	Papp	62222	Apparent permeability across apical to basolateral side in MDCK cells at 10 uM	Canis lupus familiaris		MDCK	Autocuration	22608962	12	10^-6cm/s	MDCK					Manually Curated
Row2488	10915251	1346267	CHEMBL2036730	456.45	O=C(O)C[C@H]1CC[C@H](c2ccc(NC(=O)c3nnc(Nc4ccc(F)c(F)c4)o3)cc2)CC1	A	Bioorg. Med. Chem. Lett.	2012	22	12	3873	3878	C23H22F2N4O4	822973	=	14	ucm/s	Papp	62222	Apparent permeability across basolateral to apical side in MDCK cells at 10 uM	Canis lupus familiaris		MDCK	Autocuration	22608962	14	10^-6cm/s	removed					Manually Curated
Row2509	12147425	1421829	CHEMBL2151164	428.47	COc1nc(Nc2cccc3c2nc(-c2ccc(F)cc2)n3C)ccc1-n1cnc(C)c1	A	J. Med. Chem.	2012	55	21	9089	9106	C24H21FN6O	875785	=	8	ucm/s	Papp	66542	Apparent permeability from apical to basal side of pig LLCPK1 cells expressing MDR1	Sus scrofa		LLC-PK1	Autocuration	22650177	8	10^-6cm/s	LLC-PK1					Manually Curated
Row2508	12147424	1421829	CHEMBL2151164	428.47	COc1nc(Nc2cccc3c2nc(-c2ccc(F)cc2)n3C)ccc1-n1cnc(C)c1	A	J. Med. Chem.	2012	55	21	9089	9106	C24H21FN6O	875784	=	4	ucm/s	Papp	66542	Apparent permeability from basal to apical side of pig LLCPK1 cells expressing MDR1	Sus scrofa		LLC-PK1	Autocuration	22650177	4	10^-6cm/s	removed					Manually Curated
Row2525	12052105	1423858	CHEMBL2153173	278.42	CCCSc1ncccc1C(=O)NC1CCCCC1	A	J. Med. Chem.	2012	55	12	5951	5964	C15H22N2OS	852664	=	27	ucm/s	Papp	65409	Apparent permeability across human Caco2 cells	Homo sapiens		Caco-2	Autocuration	22691057	27	10^-6cm/s	Caco2					Manually Curated
Row2526	12052106	1423859	CHEMBL2153174	421.39	O=S(=O)(Cc1c(F)cccc1F)N1CCN(c2ncccc2C(F)(F)F)CC1	A	J. Med. Chem.	2012	55	12	5951	5964	C17H16F5N3O2S	852664	=	10	ucm/s	Papp	65409	Apparent permeability across human Caco2 cells	Homo sapiens		Caco-2	Autocuration	22691057	10	10^-6cm/s	Caco2					Manually Curated
Row2527	12052156	1423876	CHEMBL2153191	419.59	CCCSc1nc(N2CCC[C@@H](CC(=O)O)C2)ccc1C(=O)NC1CCCCC1	A	J. Med. Chem.	2012	55	12	5951	5964	C22H33N3O3S	852673	=	29	ucm/s	Papp	65409	Apparent permeability from apical to basal side of MDCK cells at 10 uM	Canis lupus familiaris		MDCK	Autocuration	22691057	29	10^-6cm/s	MDCK					Manually Curated
Row4812_Row2473_Row48855_Row1232162_Row1228440_Row1177426_Row1225597	12052156	1423876	CHEMBL2153191	419.59	CCCSc1nc(N2CCC[C@@H](CC(=O)O)C2)ccc1C(=O)NC1CCCCC1		J Med Chem	2012	55	12	5951	5964	C22H33N3O3S		=	29	ucm/s	Papp		Apparent permeability from apical to basal side of MDCK cells at 10 uM	Canis lupus familiaris		MDCK		22691057	29	Ucm/s	MDCK		16	0	-1.3
Row2528	12052157	1423876	CHEMBL2153191	419.59	CCCSc1nc(N2CCC[C@@H](CC(=O)O)C2)ccc1C(=O)NC1CCCCC1	A	J. Med. Chem.	2012	55	12	5951	5964	C22H33N3O3S	852674	=	22	ucm/s	Papp	65409	Apparent permeability from basal to apical side of MDCK cells at 10 uM	Canis lupus familiaris		MDCK	Autocuration	22691057	22	10^-6cm/s	removed					Manually Curated
Row2529	12068189	1425684	CHEMBL2159141	255.32	Cc1nc2cnc3[nH]ccc3c2n1C1CCNCC1	A	J. Med. Chem.	2012	55	13	6176	6193	C14H17N5	856888	=	0.4	ucm/s	Papp	65634	Apparent permeability from apical to basolateral side of MDCK cells at 10 uM	Canis lupus familiaris		MDCK	Autocuration	22698084	0.4	10^-6cm/s	MDCK					Manually Curated
Row2530	12068188	1425685	CHEMBL2159142	345.45	Cc1nc2cnc3[nH]ccc3c2n1C1CCN(Cc2ccccc2)CC1	A	J. Med. Chem.	2012	55	13	6176	6193	C21H23N5	856888	=	17	ucm/s	Papp	65634	Apparent permeability from apical to basolateral side of MDCK cells at 10 uM	Canis lupus familiaris		MDCK	Autocuration	22698084	17	10^-6cm/s	MDCK					Manually Curated
Row2531	12068187	1425686	CHEMBL2159143	308.39	Cc1nc2cnc3[nH]ccc3c2n1C1CCN(CCC#N)CC1	A	J. Med. Chem.	2012	55	13	6176	6193	C17H20N6	856888	=	5.1	ucm/s	Papp	65634	Apparent permeability from apical to basolateral side of MDCK cells at 10 uM	Canis lupus familiaris		MDCK	Autocuration	22698084	5.1	10^-6cm/s	MDCK					Manually Curated
Row2532	12068186	1425742	CHEMBL2159198	254.34	Cc1nc2cnc3[nH]ccc3c2n1C1CCCCC1	A	J. Med. Chem.	2012	55	13	6176	6193	C15H18N4	856888	=	20	ucm/s	Papp	65634	Apparent permeability from apical to basolateral side of MDCK cells at 10 uM	Canis lupus familiaris		MDCK	Autocuration	22698084	20	10^-6cm/s	MDCK					Manually Curated
Row2533	12068185	1425743	CHEMBL2159199	256.31	Cc1nc2cnc3[nH]ccc3c2n1C1CCOCC1	A	J. Med. Chem.	2012	55	13	6176	6193	C14H16N4O	856888	=	14	ucm/s	Papp	65634	Apparent permeability from apical to basolateral side of MDCK cells at 10 uM	Canis lupus familiaris		MDCK	Autocuration	22698084	14	10^-6cm/s	MDCK					Manually Curated
Row2534	12068184	1425744	CHEMBL2159200	256.31	Cc1nc2cnc3[nH]ccc3c2n1[C@H]1CCCOC1	A	J. Med. Chem.	2012	55	13	6176	6193	C14H16N4O	856888	=	7.8	ucm/s	Papp	65634	Apparent permeability from apical to basolateral side of MDCK cells at 10 uM	Canis lupus familiaris		MDCK	Autocuration	22698084	7.8	10^-6cm/s	MDCK					Manually Curated
Row2535	12068183	1425745	CHEMBL2159201	255.32	Cc1nc2cnc3[nH]ccc3c2n1[C@H]1CCCNC1	A	J. Med. Chem.	2012	55	13	6176	6193	C14H17N5	856888	=	0.8	ucm/s	Papp	65634	Apparent permeability from apical to basolateral side of MDCK cells at 10 uM	Canis lupus familiaris		MDCK	Autocuration	22698084	0.8	10^-6cm/s	MDCK					Manually Curated
Row2536	12068182	1425746	CHEMBL2159202	273.31	Cc1nc2cnc3[nH]ccc3c2n1[C@@H]1CCNC[C@H]1F	A	J. Med. Chem.	2012	55	13	6176	6193	C14H16FN5	856888	=	5	ucm/s	Papp	65634	Apparent permeability from apical to basolateral side of MDCK cells at 10 uM	Canis lupus familiaris		MDCK	Autocuration	22698084	5	10^-6cm/s	MDCK					Manually Curated
Row2537	12068180	1425748	CHEMBL2159204	291.3	Cc1nc2cnc3[nH]ccc3c2n1C1CCNCC1(F)F	A	J. Med. Chem.	2012	55	13	6176	6193	C14H15F2N5	856888	=	3	ucm/s	Papp	65634	Apparent permeability from apical to basolateral side of MDCK cells at 10 uM	Canis lupus familiaris		MDCK	Autocuration	22698084	3	10^-6cm/s	MDCK					Manually Curated
Row2538	12068179	1425749	CHEMBL2159205	322.42	Cc1nc2cnc3[nH]ccc3c2n1[C@H]1CC[C@H](NCCC#N)CC1	A	J. Med. Chem.	2012	55	13	6176	6193	C18H22N6	856888	=	0.7	ucm/s	Papp	65634	Apparent permeability from apical to basolateral side of MDCK cells at 10 uM	Canis lupus familiaris		MDCK	Autocuration	22698084	0.7	10^-6cm/s	MDCK					Manually Curated
Row2539	12068178	1425750	CHEMBL2159206	347.44	Cc1nc2cnc3[nH]ccc3c2n1[C@H]1CC[C@H](NS(C)(=O)=O)CC1	A	J. Med. Chem.	2012	55	13	6176	6193	C16H21N5O2S	856888	=	0.3	ucm/s	Papp	65634	Apparent permeability from apical to basolateral side of MDCK cells at 10 uM	Canis lupus familiaris		MDCK	Autocuration	22698084	0.3	10^-6cm/s	MDCK					Manually Curated
Row2540	12068177	1425751	CHEMBL2159207	311.39	CC(=O)N[C@H]1CC[C@H](n2c(C)nc3cnc4[nH]ccc4c32)CC1	A	J. Med. Chem.	2012	55	13	6176	6193	C17H21N5O	856888	=	0.5	ucm/s	Papp	65634	Apparent permeability from apical to basolateral side of MDCK cells at 10 uM	Canis lupus familiaris		MDCK	Autocuration	22698084	0.5	10^-6cm/s	MDCK					Manually Curated
Row2541	12068176	1425752	CHEMBL2159208	327.39	COC(=O)N[C@H]1CC[C@H](n2c(C)nc3cnc4[nH]ccc4c32)CC1	A	J. Med. Chem.	2012	55	13	6176	6193	C17H21N5O2	856888	=	12	ucm/s	Papp	65634	Apparent permeability from apical to basolateral side of MDCK cells at 10 uM	Canis lupus familiaris		MDCK	Autocuration	22698084	12	10^-6cm/s	MDCK					Manually Curated
Row2542	12068175	1425753	CHEMBL2159209	270.34	Cc1nc2cnc3[nH]ccc3c2n1[C@H]1CC[C@H](O)CC1	A	J. Med. Chem.	2012	55	13	6176	6193	C15H18N4O	856888	=	2.1	ucm/s	Papp	65634	Apparent permeability from apical to basolateral side of MDCK cells at 10 uM	Canis lupus familiaris		MDCK	Autocuration	22698084	2.1	10^-6cm/s	MDCK					Manually Curated
Row2543	12068173	1425754	CHEMBL2159210	270.34	Cc1nc2cnc3[nH]ccc3c2n1[C@@H]1CCC[C@@H](O)C1	A	J. Med. Chem.	2012	55	13	6176	6193	C15H18N4O	856888	=	7	ucm/s	Papp	65634	Apparent permeability from apical to basolateral side of MDCK cells at 10 uM	Canis lupus familiaris		MDCK	Autocuration	22698084	7	10^-6cm/s	MDCK					Manually Curated
Row2544	12068172	1425755	CHEMBL2159211	270.34	Cc1nc2cnc3[nH]ccc3c2n1[C@H]1CCC[C@@H](O)C1	A	J. Med. Chem.	2012	55	13	6176	6193	C15H18N4O	856888	=	4.9	ucm/s	Papp	65634	Apparent permeability from apical to basolateral side of MDCK cells at 10 uM	Canis lupus familiaris		MDCK	Autocuration	22698084	4.9	10^-6cm/s	MDCK					Manually Curated
Row2545	12068174	1425756	CHEMBL2159212	270.34	Cc1nc2cnc3[nH]ccc3c2n1[C@H]1CC[C@@H](O)CC1	A	J. Med. Chem.	2012	55	13	6176	6193	C15H18N4O	856888	=	4.8	ucm/s	Papp	65634	Apparent permeability from apical to basolateral side of MDCK cells at 10 uM	Canis lupus familiaris		MDCK	Autocuration	22698084	4.8	10^-6cm/s	MDCK					Manually Curated
Row2546	12068171	1425757	CHEMBL2159213	270.34	Cc1nc2cnc3[nH]ccc3c2n1[C@@H]1CCCC[C@H]1O	A	J. Med. Chem.	2012	55	13	6176	6193	C15H18N4O	856888	=	7.7	ucm/s	Papp	65634	Apparent permeability from apical to basolateral side of MDCK cells at 10 uM	Canis lupus familiaris		MDCK	Autocuration	22698084	7.7	10^-6cm/s	MDCK					Manually Curated
Row2547	12068170	1425758	CHEMBL2159214	256.31	Cc1nc2cnc3[nH]ccc3c2n1[C@@H]1CC[C@@H](O)C1	A	J. Med. Chem.	2012	55	13	6176	6193	C14H16N4O	856888	=	3.6	ucm/s	Papp	65634	Apparent permeability from apical to basolateral side of MDCK cells at 10 uM	Canis lupus familiaris		MDCK	Autocuration	22698084	3.6	10^-6cm/s	MDCK					Manually Curated
Row2548	12068169	1425759	CHEMBL2159215	256.31	Cc1nc2cnc3[nH]ccc3c2n1[C@H]1CC[C@@H](O)C1	A	J. Med. Chem.	2012	55	13	6176	6193	C14H16N4O	856888	=	5.5	ucm/s	Papp	65634	Apparent permeability from apical to basolateral side of MDCK cells at 10 uM	Canis lupus familiaris		MDCK	Autocuration	22698084	5.5	10^-6cm/s	MDCK					Manually Curated
Row4928_Row2523_Row49080_Row1233930_Row1230208_Row1179194_Row1227365	12068189	1425684	CHEMBL2159141	255.32	Cc1nc2cnc3[nH]ccc3c2n1C1CCNCC1		J Med Chem	2012	55	13	6176	6193	C14H17N5		=	0.4	ucm/s	Papp		Apparent permeability from apical to basolateral side of MDCK cells at 10 uM	Canis lupus familiaris		MDCK		22698084	0.4	Ucm/s	MDCK		16	0	-0.82
Row4927_Row2523_Row49080_Row1233931_Row1230209_Row1179195_Row1227366	12068188	1425685	CHEMBL2159142	345.45	Cc1nc2cnc3[nH]ccc3c2n1C1CCN(Cc2ccccc2)CC1		J Med Chem	2012	55	13	6176	6193	C21H23N5		=	17	ucm/s	Papp		Apparent permeability from apical to basolateral side of MDCK cells at 10 uM	Canis lupus familiaris		MDCK		22698084	17	Ucm/s	MDCK		16	0	-1.21
Row4926_Row2523_Row49080_Row1233932_Row1230210_Row1179196_Row1227367	12068187	1425686	CHEMBL2159143	308.39	Cc1nc2cnc3[nH]ccc3c2n1C1CCN(CCC#N)CC1		J Med Chem	2012	55	13	6176	6193	C17H20N6		=	5.1	ucm/s	Papp		Apparent permeability from apical to basolateral side of MDCK cells at 10 uM	Canis lupus familiaris		MDCK		22698084	5.1	Ucm/s	MDCK		16	0	-1.46
Row4925_Row2523_Row49080_Row1233988_Row1230266_Row1179252_Row1227423	12068186	1425742	CHEMBL2159198	254.34	Cc1nc2cnc3[nH]ccc3c2n1C1CCCCC1		J Med Chem	2012	55	13	6176	6193	C15H18N4		=	20	ucm/s	Papp		Apparent permeability from apical to basolateral side of MDCK cells at 10 uM	Canis lupus familiaris		MDCK		22698084	20	Ucm/s	MDCK		16	0	-0.91
Row4924_Row2523_Row49080_Row1233989_Row1230267_Row1179253_Row1227424	12068185	1425743	CHEMBL2159199	256.31	Cc1nc2cnc3[nH]ccc3c2n1C1CCOCC1		J Med Chem	2012	55	13	6176	6193	C14H16N4O		=	14	ucm/s	Papp		Apparent permeability from apical to basolateral side of MDCK cells at 10 uM	Canis lupus familiaris		MDCK		22698084	14	Ucm/s	MDCK		16	0	-1.01
Row4923_Row2523_Row49080_Row1233990_Row1230268_Row1179254_Row1227425	12068184	1425744	CHEMBL2159200	256.31	Cc1nc2cnc3[nH]ccc3c2n1[C@H]1CCCOC1		J Med Chem	2012	55	13	6176	6193	C14H16N4O		=	7.8	ucm/s	Papp		Apparent permeability from apical to basolateral side of MDCK cells at 10 uM	Canis lupus familiaris		MDCK		22698084	7.8	Ucm/s	MDCK		16	0	-0.8
Row4922_Row2523_Row49080_Row1233991_Row1230269_Row1179255_Row1227426	12068183	1425745	CHEMBL2159201	255.32	Cc1nc2cnc3[nH]ccc3c2n1[C@H]1CCCNC1		J Med Chem	2012	55	13	6176	6193	C14H17N5		=	0.8	ucm/s	Papp		Apparent permeability from apical to basolateral side of MDCK cells at 10 uM	Canis lupus familiaris		MDCK		22698084	0.8	Ucm/s	MDCK		16	0	-0.69
Row4921_Row2523_Row49080_Row1233992_Row1230270_Row1179256_Row1227427	12068182	1425746	CHEMBL2159202	273.31	Cc1nc2cnc3[nH]ccc3c2n1[C@@H]1CCNC[C@H]1F		J Med Chem	2012	55	13	6176	6193	C14H16FN5		=	5	ucm/s	Papp		Apparent permeability from apical to basolateral side of MDCK cells at 10 uM	Canis lupus familiaris		MDCK		22698084	5	Ucm/s	MDCK		16	0	-0.62
Row4919_Row2523_Row49080_Row1233994_Row1230272_Row1179258_Row1227429	12068180	1425748	CHEMBL2159204	291.3	Cc1nc2cnc3[nH]ccc3c2n1C1CCNCC1(F)F		J Med Chem	2012	55	13	6176	6193	C14H15F2N5		=	3	ucm/s	Papp		Apparent permeability from apical to basolateral side of MDCK cells at 10 uM	Canis lupus familiaris		MDCK		22698084	3	Ucm/s	MDCK		16	0	-0.45
Row4918_Row2523_Row49080_Row1233995_Row1230273_Row1179259_Row1227430	12068179	1425749	CHEMBL2159205	322.42	Cc1nc2cnc3[nH]ccc3c2n1[C@H]1CC[C@H](NCCC#N)CC1		J Med Chem	2012	55	13	6176	6193	C18H22N6		=	0.7	ucm/s	Papp		Apparent permeability from apical to basolateral side of MDCK cells at 10 uM	Canis lupus familiaris		MDCK		22698084	0.7	Ucm/s	MDCK		16	0	-1.07
Row4917_Row2523_Row49080_Row1233996_Row1230274_Row1179260_Row1227431	12068178	1425750	CHEMBL2159206	347.44	Cc1nc2cnc3[nH]ccc3c2n1[C@H]1CC[C@H](NS(C)(=O)=O)CC1		J Med Chem	2012	55	13	6176	6193	C16H21N5O2S		=	0.3	ucm/s	Papp		Apparent permeability from apical to basolateral side of MDCK cells at 10 uM	Canis lupus familiaris		MDCK		22698084	0.3	Ucm/s	MDCK		16	0	-1.34
Row4916_Row2523_Row49080_Row1233997_Row1230275_Row1179261_Row1227432	12068177	1425751	CHEMBL2159207	311.39	CC(=O)N[C@H]1CC[C@H](n2c(C)nc3cnc4[nH]ccc4c32)CC1		J Med Chem	2012	55	13	6176	6193	C17H21N5O		=	0.5	ucm/s	Papp		Apparent permeability from apical to basolateral side of MDCK cells at 10 uM	Canis lupus familiaris		MDCK		22698084	0.5	Ucm/s	MDCK		16	0	-1
Row4915_Row2523_Row49080_Row1233998_Row1230276_Row1179262_Row1227433	12068176	1425752	CHEMBL2159208	327.39	COC(=O)N[C@H]1CC[C@H](n2c(C)nc3cnc4[nH]ccc4c32)CC1		J Med Chem	2012	55	13	6176	6193	C17H21N5O2		=	12	ucm/s	Papp		Apparent permeability from apical to basolateral side of MDCK cells at 10 uM	Canis lupus familiaris		MDCK		22698084	12	Ucm/s	MDCK		16	0	-1.06
Row4914_Row2523_Row49080_Row1233999_Row1230277_Row1179263_Row1227434	12068175	1425753	CHEMBL2159209	270.34	Cc1nc2cnc3[nH]ccc3c2n1[C@H]1CC[C@H](O)CC1		J Med Chem	2012	55	13	6176	6193	C15H18N4O		=	2.1	ucm/s	Papp		Apparent permeability from apical to basolateral side of MDCK cells at 10 uM	Canis lupus familiaris		MDCK		22698084	2.1	Ucm/s	MDCK		16	0	-0.59
Row4912_Row2523_Row49080_Row1234000_Row1230278_Row1179264_Row1227435	12068173	1425754	CHEMBL2159210	270.34	Cc1nc2cnc3[nH]ccc3c2n1[C@@H]1CCC[C@@H](O)C1		J Med Chem	2012	55	13	6176	6193	C15H18N4O		=	7	ucm/s	Papp		Apparent permeability from apical to basolateral side of MDCK cells at 10 uM	Canis lupus familiaris		MDCK		22698084	7	Ucm/s	MDCK		16	0	-0.18
Row4911_Row2523_Row49080_Row1234001_Row1230279_Row1179265_Row1227436	12068172	1425755	CHEMBL2159211	270.34	Cc1nc2cnc3[nH]ccc3c2n1[C@H]1CCC[C@@H](O)C1		J Med Chem	2012	55	13	6176	6193	C15H18N4O		=	4.9	ucm/s	Papp		Apparent permeability from apical to basolateral side of MDCK cells at 10 uM	Canis lupus familiaris		MDCK		22698084	4.9	Ucm/s	MDCK		16	0	-0.18
Row4913_Row2523_Row49080_Row1234002_Row1230280_Row1179266_Row1227437	12068174	1425756	CHEMBL2159212	270.34	Cc1nc2cnc3[nH]ccc3c2n1[C@H]1CC[C@@H](O)CC1		J Med Chem	2012	55	13	6176	6193	C15H18N4O		=	4.8	ucm/s	Papp		Apparent permeability from apical to basolateral side of MDCK cells at 10 uM	Canis lupus familiaris		MDCK		22698084	4.8	Ucm/s	MDCK		16	0	-0.59
Row4910_Row2523_Row49080_Row1234003_Row1230281_Row1179267_Row1227438	12068171	1425757	CHEMBL2159213	270.34	Cc1nc2cnc3[nH]ccc3c2n1[C@@H]1CCCC[C@H]1O		J Med Chem	2012	55	13	6176	6193	C15H18N4O		=	7.7	ucm/s	Papp		Apparent permeability from apical to basolateral side of MDCK cells at 10 uM	Canis lupus familiaris		MDCK		22698084	7.7	Ucm/s	MDCK		16	0	-0.24
Row4909_Row2523_Row49080_Row1234004_Row1230282_Row1179268_Row1227439	12068170	1425758	CHEMBL2159214	256.31	Cc1nc2cnc3[nH]ccc3c2n1[C@@H]1CC[C@@H](O)C1		J Med Chem	2012	55	13	6176	6193	C14H16N4O		=	3.6	ucm/s	Papp		Apparent permeability from apical to basolateral side of MDCK cells at 10 uM	Canis lupus familiaris		MDCK		22698084	3.6	Ucm/s	MDCK		16	0	-0.2
Row4908_Row2523_Row49080_Row1234005_Row1230283_Row1179269_Row1227440	12068169	1425759	CHEMBL2159215	256.31	Cc1nc2cnc3[nH]ccc3c2n1[C@H]1CC[C@@H](O)C1		J Med Chem	2012	55	13	6176	6193	C14H16N4O		=	5.5	ucm/s	Papp		Apparent permeability from apical to basolateral side of MDCK cells at 10 uM	Canis lupus familiaris		MDCK		22698084	5.5	Ucm/s	MDCK		16	0	-0.2
Row5032_Row2582_Row49390_Row934309_Row933726_Row900720_Row932110	12108910	1038194	CHEMBL1615183	307.32	Cc1nc(N)nc(-n2c(Nc3cc[nH]n3)nc3ccccc32)n1		Bioorg Med Chem Lett	2012	22	15	4967	4974	C14H13N9		=	20.3	ucm/s	Papp		Apparent permeability from apical to basal side of pig LLC-PK1 cells	Sus scrofa		LLC-PK1		22765895	20.3	Ucm/s	LLC-PK1		16	0	-1.53
Row5034_Row2582_Row49390_Row1240324_Row1236602_Row1185587_Row1233759	12108924	1432143	CHEMBL2172637	307.32	Cc1nc(N)nc(-c2c(Nc3cc[nH]n3)nc3ccccn23)n1		Bioorg Med Chem Lett	2012	22	15	4967	4974	C14H13N9		=	13.8	ucm/s	Papp		Apparent permeability from apical to basal side of pig LLC-PK1 cells	Sus scrofa		LLC-PK1		22765895	13.8	Ucm/s	LLC-PK1		16	0	-2.05
Row2617	12108909	1038194	CHEMBL1615183	307.32	Cc1nc(N)nc(-n2c(Nc3cc[nH]n3)nc3ccccc32)n1	A	Bioorg. Med. Chem. Lett.	2012	22	15	4967	4974	C14H13N9	864271	=	35.4	ucm/s	Papp	65944	Apparent permeability from basal to apical side of pig LLC-PK1 cells	Sus scrofa		LLC-PK1	Autocuration	22765895	35.4	10^-6cm/s	ambiguous					Manually Curated
Row2618	12108910	1038194	CHEMBL1615183	307.32	Cc1nc(N)nc(-n2c(Nc3cc[nH]n3)nc3ccccc32)n1	A	Bioorg. Med. Chem. Lett.	2012	22	15	4967	4974	C14H13N9	864274	=	20.3	ucm/s	Papp	65944	Apparent permeability from apical to basal side of pig LLC-PK1 cells	Sus scrofa		LLC-PK1	Autocuration	22765895	20.3	10^-6cm/s	ambiguous					Manually Curated
Row2619	12108923	1432143	CHEMBL2172637	307.32	Cc1nc(N)nc(-c2c(Nc3cc[nH]n3)nc3ccccn23)n1	A	Bioorg. Med. Chem. Lett.	2012	22	15	4967	4974	C14H13N9	864271	=	33.7	ucm/s	Papp	65944	Apparent permeability from basal to apical side of pig LLC-PK1 cells	Sus scrofa		LLC-PK1	Autocuration	22765895	33.7	10^-6cm/s	ambiguous					Manually Curated
Row2620	12108924	1432143	CHEMBL2172637	307.32	Cc1nc(N)nc(-c2c(Nc3cc[nH]n3)nc3ccccn23)n1	A	Bioorg. Med. Chem. Lett.	2012	22	15	4967	4974	C14H13N9	864274	=	13.8	ucm/s	Papp	65944	Apparent permeability from apical to basal side of pig LLC-PK1 cells	Sus scrofa		LLC-PK1	Autocuration	22765895	13.8	10^-6cm/s	ambiguous					Manually Curated
Row2622	10960410	1353922	CHEMBL2058163	340.35	NC(=O)c1cn2cc(-c3cnc(N)nc3)nc(N3CCOCC3)c2n1	A	Bioorg. Med. Chem. Lett.	2012	22	16	5208	5214	C15H16N8O2	829319	=	15.4	ucm/s	Papp	62656	Apparent permeability from apical to basolateral side in MDCK cells over expressing human MDR1 at 2 uM after 150 mins	Canis lupus familiaris		MDCK	Autocuration	22819764	15.4	10^-6cm/s	MDCK-MDR1					Manually Curated
Row2623	10960409	1353923	CHEMBL2058164	411.47	CN(C)CCNC(=O)c1cn2cc(-c3cnc(N)nc3)nc(N3CCOCC3)c2n1	A	Bioorg. Med. Chem. Lett.	2012	22	16	5208	5214	C19H25N9O2	829319	=	0.3	ucm/s	Papp	62656	Apparent permeability from apical to basolateral side in MDCK cells over expressing human MDR1 at 2 uM after 150 mins	Canis lupus familiaris		MDCK	Autocuration	22819764	0.3	10^-6cm/s	MDCK-MDR1					Manually Curated
Row2624	10960408	1353924	CHEMBL2058165	425.5	CN(C)CCCNC(=O)c1cn2cc(-c3cnc(N)nc3)nc(N3CCOCC3)c2n1	A	Bioorg. Med. Chem. Lett.	2012	22	16	5208	5214	C20H27N9O2	829319	=	0.2	ucm/s	Papp	62656	Apparent permeability from apical to basolateral side in MDCK cells over expressing human MDR1 at 2 uM after 150 mins	Canis lupus familiaris		MDCK	Autocuration	22819764	0.2	10^-6cm/s	MDCK-MDR1					Manually Curated
Row2625	10960407	1353925	CHEMBL2058166	398.43	COCCNC(=O)c1cn2cc(-c3cnc(N)nc3)nc(N3CCOCC3)c2n1	A	Bioorg. Med. Chem. Lett.	2012	22	16	5208	5214	C18H22N8O3	829319	=	8.4	ucm/s	Papp	62656	Apparent permeability from apical to basolateral side in MDCK cells over expressing human MDR1 at 2 uM after 150 mins	Canis lupus familiaris		MDCK	Autocuration	22819764	8.4	10^-6cm/s	MDCK-MDR1					Manually Curated
Row2626	10960406	1353926	CHEMBL2058167	412.45	COCCCNC(=O)c1cn2cc(-c3cnc(N)nc3)nc(N3CCOCC3)c2n1	A	Bioorg. Med. Chem. Lett.	2012	22	16	5208	5214	C19H24N8O3	829319	=	8.3	ucm/s	Papp	62656	Apparent permeability from apical to basolateral side in MDCK cells over expressing human MDR1 at 2 uM after 150 mins	Canis lupus familiaris		MDCK	Autocuration	22819764	8.3	10^-6cm/s	MDCK-MDR1					Manually Curated
Row2627	10960405	1353928	CHEMBL2058169	453.51	Nc1ncc(-c2cn3cc(C(=O)NCCN4CCOCC4)nc3c(N3CCOCC3)n2)cn1	A	Bioorg. Med. Chem. Lett.	2012	22	16	5208	5214	C21H27N9O3	829319	=	2.7	ucm/s	Papp	62656	Apparent permeability from apical to basolateral side in MDCK cells over expressing human MDR1 at 2 uM after 150 mins	Canis lupus familiaris		MDCK	Autocuration	22819764	2.7	10^-6cm/s	MDCK-MDR1					Manually Curated
Row2628	10960404	1353930	CHEMBL2058171	432.87	COCCNC(=O)c1cn2c(Cl)c(-c3cnc(N)nc3)nc(N3CCOCC3)c2n1	A	Bioorg. Med. Chem. Lett.	2012	22	16	5208	5214	C18H21ClN8O3	829319	=	11.1	ucm/s	Papp	62656	Apparent permeability from apical to basolateral side in MDCK cells over expressing human MDR1 at 2 uM after 150 mins	Canis lupus familiaris		MDCK	Autocuration	22819764	11.1	10^-6cm/s	MDCK-MDR1					Manually Curated
Row2629	10960495	1353931	CHEMBL2058172	412.45	COCCNC(=O)c1nc2c(N3CCOCC3)nc(-c3cnc(N)nc3)cn2c1C	A	Bioorg. Med. Chem. Lett.	2012	22	16	5208	5214	C19H24N8O3	829319	=	9.8	ucm/s	Papp	62656	Apparent permeability from apical to basolateral side in MDCK cells over expressing human MDR1 at 2 uM after 150 mins	Canis lupus familiaris		MDCK	Autocuration	22819764	9.8	10^-6cm/s	MDCK-MDR1					Manually Curated
Row2630	10987937	1359537	CHEMBL2069398	337.35	Cc1cccc(-c2noc(C3CC(=O)N(c4ccc(F)cc4)C3)n2)c1	A	Bioorg. Med. Chem. Lett.	2012	22	17	5658	5662	C19H16FN3O2	834005	=	20	ucm/s	Papp	62981	Apparent permeability from apical to basolateral direction in MDCKI cells expressing MDR	Canis lupus familiaris		MDCKI	Autocuration	22832311	20	10^-6cm/s	MDCK-MDR1					Manually Curated
Row2631	10987938	1359537	CHEMBL2069398	337.35	Cc1cccc(-c2noc(C3CC(=O)N(c4ccc(F)cc4)C3)n2)c1	A	Bioorg. Med. Chem. Lett.	2012	22	17	5658	5662	C19H16FN3O2	834006	=	6.4	ucm/s	Papp	62981	Apparent permeability from basolateral to apical direction in MDCKI cells expressing MDR	Canis lupus familiaris		MDCKI	Autocuration	22832311	6.4	10^-6cm/s	MDCK-MDR1					Manually Curated
Row2651	15456535	97	CHEMBL2	383.41	COc1cc2nc(N3CCN(C(=O)c4ccco4)CC3)nc(N)c2cc1OC	A	Drug Metab. Dispos.	2012	40	11	2102	2108	C19H21N5O4	1484716	=	3.92	ucm/s	Papp	92117	Apparent permeability from apical to basolateral side of human Caco2 cells at 2 uM after 60 to 120 mins	Homo sapiens		Caco-2	Autocuration	22855735	3.92	10^-6cm/s	Caco2					Manually Curated
Row2657	15456536	1123018	CHEMBL1744447	1001.15	CC(C)c1nc(N(C)S(C)(=O)=O)nc(-c2ccc(F)cc2)c1/C=C/[C@@H](O)C[C@@H](O)CC(=O)[O-].CC(C)c1nc(N(C)S(C)(=O)=O)nc(-c2ccc(F)cc2)c1/C=C/[C@@H](O)C[C@@H](O)CC(=O)[O-].[Ca+2]	A	Drug Metab. Dispos.	2012	40	11	2102	2108	C44H54CaF2N6O12S2	1484716	=	0.25	ucm/s	Papp	92117	Apparent permeability from apical to basolateral side of human Caco2 cells at 2 uM after 60 to 120 mins	Homo sapiens		Caco-2	Autocuration	22855735	0.25	10^-6cm/s	Caco2					Manually Curated
Row2649	15456529	97	CHEMBL2	383.41	COc1cc2nc(N3CCN(C(=O)c4ccco4)CC3)nc(N)c2cc1OC	A	Drug Metab. Dispos.	2012	40	11	2102	2108	C19H21N5O4	1484719	=	4.32	ucm/s	Papp	92117	Apparent permeability from apical to basolateral side of MDCK cells at 2 uM after 60 to 120 mins	Canis lupus familiaris		MDCK	Autocuration	22855735	4.32	10^-6cm/s	MDCK					Manually Curated
Row2655	15456530	1123018	CHEMBL1744447	1001.15	CC(C)c1nc(N(C)S(C)(=O)=O)nc(-c2ccc(F)cc2)c1/C=C/[C@@H](O)C[C@@H](O)CC(=O)[O-].CC(C)c1nc(N(C)S(C)(=O)=O)nc(-c2ccc(F)cc2)c1/C=C/[C@@H](O)C[C@@H](O)CC(=O)[O-].[Ca+2]	A	Drug Metab. Dispos.	2012	40	11	2102	2108	C44H54CaF2N6O12S2	1484719	=	0.43	ucm/s	Papp	92117	Apparent permeability from apical to basolateral side of MDCK cells at 2 uM after 60 to 120 mins	Canis lupus familiaris		MDCK	Autocuration	22855735	0.43	10^-6cm/s	MDCK					Manually Curated
Row8276_Row4072_Row62449_Row75_Row75_Row75_Row75	15456529	97	CHEMBL2	383.41	COc1cc2nc(N3CCN(C(=O)c4ccco4)CC3)nc(N)c2cc1OC		Drug Metab Dispos	2012	40	11	2102	2108	C19H21N5O4		=	4.32	ucm/s	Papp		Apparent permeability from apical to basolateral side of MDCK cells at 2 uM after 60 to 120 mins	Canis lupus familiaris		MDCK		22855735	4.32	Ucm/s	MDCK		21	0	-1.29
Row8277_Row4072_Row62449_Row1007015_Row1006288_Row961169_Row1004594	15456530	1123018	CHEMBL1744447	1001.15	CC(C)c1nc(N(C)S(C)(=O)=O)nc(-c2ccc(F)cc2)c1/C=C/[C@@H](O)C[C@@H](O)CC(=O)[O-].CC(C)c1nc(N(C)S(C)(=O)=O)nc(-c2ccc(F)cc2)c1/C=C/[C@@H](O)C[C@@H](O)CC(=O)[O-].[Ca+2]		Drug Metab Dispos	2012	40	11	2102	2108	C44H54CaF2N6O12S2		=	0.43	ucm/s	Papp		Apparent permeability from apical to basolateral side of MDCK cells at 2 uM after 60 to 120 mins	Canis lupus familiaris		MDCK		22855735	0.43	Ucm/s	MDCK		21	0	-0.17
Row2647	15444823	97	CHEMBL2	383.41	COc1cc2nc(N3CCN(C(=O)c4ccco4)CC3)nc(N)c2cc1OC	A	Drug Metab. Dispos.	2012	40	11	2102	2108	C19H21N5O4	1484722	=	1.31	ucm/s	Papp	92117	Apparent permeability from apical to basolateral side of MDCK cells overexpressing BCRP at 2 uM after 60 to 120 mins	Canis lupus familiaris		MDCK	Autocuration	22855735	1.31	10^-6cm/s	MDCK-BCRP					Manually Curated
Row2653	15444824	1123018	CHEMBL1744447	1001.15	CC(C)c1nc(N(C)S(C)(=O)=O)nc(-c2ccc(F)cc2)c1/C=C/[C@@H](O)C[C@@H](O)CC(=O)[O-].CC(C)c1nc(N(C)S(C)(=O)=O)nc(-c2ccc(F)cc2)c1/C=C/[C@@H](O)C[C@@H](O)CC(=O)[O-].[Ca+2]	A	Drug Metab. Dispos.	2012	40	11	2102	2108	C44H54CaF2N6O12S2	1484722	=	0.28	ucm/s	Papp	92117	Apparent permeability from apical to basolateral side of MDCK cells overexpressing BCRP at 2 uM after 60 to 120 mins	Canis lupus familiaris		MDCK	Autocuration	22855735	0.28	10^-6cm/s	MDCK-BCRP					Manually Curated
Row2646	15444821	97	CHEMBL2	383.41	COc1cc2nc(N3CCN(C(=O)c4ccco4)CC3)nc(N)c2cc1OC	A	Drug Metab. Dispos.	2012	40	11	2102	2108	C19H21N5O4	1484723	=	45.15	ucm/s	Papp	92117	Apparent permeability from basolateral to apical side of MDCK cells overexpressing BCRP at 2 uM after 60 to 120 mins	Canis lupus familiaris		MDCK	Autocuration	22855735	45.15	10^-6cm/s	removed					Manually Curated
Row2648	15456527	97	CHEMBL2	383.41	COc1cc2nc(N3CCN(C(=O)c4ccco4)CC3)nc(N)c2cc1OC	A	Drug Metab. Dispos.	2012	40	11	2102	2108	C19H21N5O4	1484720	=	13.57	ucm/s	Papp	92117	Apparent permeability from basolateral to apical side of MDCK cells at 2 uM after 60 to 120 mins	Canis lupus familiaris		MDCK	Autocuration	22855735	13.57	10^-6cm/s	removed					Manually Curated
Row2650	15456533	97	CHEMBL2	383.41	COc1cc2nc(N3CCN(C(=O)c4ccco4)CC3)nc(N)c2cc1OC	A	Drug Metab. Dispos.	2012	40	11	2102	2108	C19H21N5O4	1484717	=	41.1	ucm/s	Papp	92117	Apparent permeability from basolateral to apical side of human Caco2 cells at 2 uM after 60 to 120 mins	Homo sapiens		Caco-2	Autocuration	22855735	41.1	10^-6cm/s	removed					Manually Curated
Row2652	15444822	1123018	CHEMBL1744447	1001.15	CC(C)c1nc(N(C)S(C)(=O)=O)nc(-c2ccc(F)cc2)c1/C=C/[C@@H](O)C[C@@H](O)CC(=O)[O-].CC(C)c1nc(N(C)S(C)(=O)=O)nc(-c2ccc(F)cc2)c1/C=C/[C@@H](O)C[C@@H](O)CC(=O)[O-].[Ca+2]	A	Drug Metab. Dispos.	2012	40	11	2102	2108	C44H54CaF2N6O12S2	1484723	=	1.63	ucm/s	Papp	92117	Apparent permeability from basolateral to apical side of MDCK cells overexpressing BCRP at 2 uM after 60 to 120 mins	Canis lupus familiaris		MDCK	Autocuration	22855735	1.63	10^-6cm/s	removed					Manually Curated
Row2654	15456528	1123018	CHEMBL1744447	1001.15	CC(C)c1nc(N(C)S(C)(=O)=O)nc(-c2ccc(F)cc2)c1/C=C/[C@@H](O)C[C@@H](O)CC(=O)[O-].CC(C)c1nc(N(C)S(C)(=O)=O)nc(-c2ccc(F)cc2)c1/C=C/[C@@H](O)C[C@@H](O)CC(=O)[O-].[Ca+2]	A	Drug Metab. Dispos.	2012	40	11	2102	2108	C44H54CaF2N6O12S2	1484720	=	0.49	ucm/s	Papp	92117	Apparent permeability from basolateral to apical side of MDCK cells at 2 uM after 60 to 120 mins	Canis lupus familiaris		MDCK	Autocuration	22855735	0.49	10^-6cm/s	removed					Manually Curated
Row2656	15456534	1123018	CHEMBL1744447	1001.15	CC(C)c1nc(N(C)S(C)(=O)=O)nc(-c2ccc(F)cc2)c1/C=C/[C@@H](O)C[C@@H](O)CC(=O)[O-].CC(C)c1nc(N(C)S(C)(=O)=O)nc(-c2ccc(F)cc2)c1/C=C/[C@@H](O)C[C@@H](O)CC(=O)[O-].[Ca+2]	A	Drug Metab. Dispos.	2012	40	11	2102	2108	C44H54CaF2N6O12S2	1484717	=	20.66	ucm/s	Papp	92117	Apparent permeability from basolateral to apical side of human Caco2 cells at 2 uM after 60 to 120 mins	Homo sapiens		Caco-2	Autocuration	22855735	20.66	10^-6cm/s	removed					Manually Curated
Row2660	12105502	1431441	CHEMBL2171942	516.65	CCc1nc2ccccc2n1-c1nc(N2CCOCC2)c2nc(CN3CC(C4CCOCC4)C3)n(C)c2n1	A	J. Med. Chem.	2012	55	17	7686	7695	C28H36N8O2	864126	=	16	ucm/s	Papp	65970	Permeability across MDCK cells	Canis lupus familiaris		MDCK	Autocuration	22877085	16	10^-6cm/s	MDCK					Manually Curated
Row2707	12143745	1438093	CHEMBL2177310	396.85	COc1ccc(C2(c3cccc(-c4cc(Cl)ccc4F)c3)COC(N)=N2)cc1	A	J. Med. Chem.	2012	55	21	9156	9169	C22H18ClFN2O2	874920	=	4.2	ucm/s	Papp	66576	Apparent permeability across pig LLC-PK1 cells at 5 uM after 2 hrs by LC/MS analysis	Sus scrofa		LLC-PK1	Autocuration	22928914	4.2	10^-6cm/s	LLC-PK1					Manually Curated
Row2708	12143755	1438094	CHEMBL2177311	378.86	COc1ccc(C2(c3cccc(-c4cccc(Cl)c4)c3)COC(N)=N2)cc1	A	J. Med. Chem.	2012	55	21	9156	9169	C22H19ClN2O2	874920	=	3.4	ucm/s	Papp	66576	Apparent permeability across pig LLC-PK1 cells at 5 uM after 2 hrs by LC/MS analysis	Sus scrofa		LLC-PK1	Autocuration	22928914	3.4	10^-6cm/s	LLC-PK1					Manually Curated
Row2709	12143681	1438095	CHEMBL2177312	345.4	COc1ccc(C2(c3cccc(-c4cccnc4)c3)COC(N)=N2)cc1	A	J. Med. Chem.	2012	55	21	9156	9169	C21H19N3O2	874920	=	36	ucm/s	Papp	66576	Apparent permeability across pig LLC-PK1 cells at 5 uM after 2 hrs by LC/MS analysis	Sus scrofa		LLC-PK1	Autocuration	22928914	36	10^-6cm/s	LLC-PK1					Manually Curated
Row2710	12143676	1438096	CHEMBL2177313	346.39	COc1ccc(C2(c3cccc(-c4cncnc4)c3)COC(N)=N2)cc1	A	J. Med. Chem.	2012	55	21	9156	9169	C20H18N4O2	874920	=	40	ucm/s	Papp	66576	Apparent permeability across pig LLC-PK1 cells at 5 uM after 2 hrs by LC/MS analysis	Sus scrofa		LLC-PK1	Autocuration	22928914	40	10^-6cm/s	LLC-PK1					Manually Curated
Row2711	12143684	1438097	CHEMBL2177314	363.39	COc1ccc(C2(c3cccc(-c4ccc(F)nc4)c3)COC(N)=N2)cc1	A	J. Med. Chem.	2012	55	21	9156	9169	C21H18FN3O2	874920	=	32	ucm/s	Papp	66576	Apparent permeability across pig LLC-PK1 cells at 5 uM after 2 hrs by LC/MS analysis	Sus scrofa		LLC-PK1	Autocuration	22928914	32	10^-6cm/s	LLC-PK1					Manually Curated
Row2712	12143701	1438098	CHEMBL2177315	363.39	COc1ccc(C2(c3cccc(-c4cccnc4F)c3)COC(N)=N2)cc1	A	J. Med. Chem.	2012	55	21	9156	9169	C21H18FN3O2	874920	=	15	ucm/s	Papp	66576	Apparent permeability across pig LLC-PK1 cells at 5 uM after 2 hrs by LC/MS analysis	Sus scrofa		LLC-PK1	Autocuration	22928914	15	10^-6cm/s	LLC-PK1					Manually Curated
Row2713	12143710	1438099	CHEMBL2177316	399.37	NC1=N[C@](c2ccc(OC(F)F)cc2)(c2cccc(-c3cccnc3F)c2)CO1	A	J. Med. Chem.	2012	55	21	9156	9169	C21H16F3N3O2	874920	=	12	ucm/s	Papp	66576	Apparent permeability across pig LLC-PK1 cells at 5 uM after 2 hrs by LC/MS analysis	Sus scrofa		LLC-PK1	Autocuration	22928914	12	10^-6cm/s	LLC-PK1					Manually Curated
Row2714	12143735	1438109	CHEMBL2177325	392.84	COc1ccc2c(c1)C1(COC(N)=N1)c1cc(-c3cccc(Cl)c3)ccc1O2	A	J. Med. Chem.	2012	55	21	9156	9169	C22H17ClN2O3	874920	=	5.4	ucm/s	Papp	66576	Apparent permeability across pig LLC-PK1 cells at 5 uM after 2 hrs by LC/MS analysis	Sus scrofa		LLC-PK1	Autocuration	22928914	5.4	10^-6cm/s	LLC-PK1					Manually Curated
Row2715	12143732	1438115	CHEMBL2177331	410.83	COc1ccc2c(c1)C1(COC(N)=N1)c1cc(-c3cc(Cl)ccc3F)ccc1O2	A	J. Med. Chem.	2012	55	21	9156	9169	C22H16ClFN2O3	874920	=	5.7	ucm/s	Papp	66576	Apparent permeability across pig LLC-PK1 cells at 5 uM after 2 hrs by LC/MS analysis	Sus scrofa		LLC-PK1	Autocuration	22928914	5.7	10^-6cm/s	LLC-PK1					Manually Curated
Row2716	12143697	1438123	CHEMBL2177339	360.37	COc1ccc2c(c1)C1(COC(N)=N1)c1cc(-c3cncnc3)ccc1O2	A	J. Med. Chem.	2012	55	21	9156	9169	C20H16N4O3	874920	=	17	ucm/s	Papp	66576	Apparent permeability across pig LLC-PK1 cells at 5 uM after 2 hrs by LC/MS analysis	Sus scrofa		LLC-PK1	Autocuration	22928914	17	10^-6cm/s	LLC-PK1					Manually Curated
Row2717	12143690	1438124	CHEMBL2177340	360.37	COc1ccc2c(c1)[C@]1(COC(N)=N1)c1cc(-c3cncnc3)ccc1O2	A	J. Med. Chem.	2012	55	21	9156	9169	C20H16N4O3	874920	=	17	ucm/s	Papp	66576	Apparent permeability across pig LLC-PK1 cells at 5 uM after 2 hrs by LC/MS analysis	Sus scrofa		LLC-PK1	Autocuration	22928914	17	10^-6cm/s	LLC-PK1					Manually Curated
Row2718	12143691	1438126	CHEMBL2177342	388.43	CCCOc1ccc2c(c1)[C@]1(COC(N)=N1)c1cc(-c3cncnc3)ccc1O2	A	J. Med. Chem.	2012	55	21	9156	9169	C22H20N4O3	874920	=	14	ucm/s	Papp	66576	Apparent permeability across pig LLC-PK1 cells at 5 uM after 2 hrs by LC/MS analysis	Sus scrofa		LLC-PK1	Autocuration	22928914	14	10^-6cm/s	LLC-PK1					Manually Curated
Row2719	12143694	1438127	CHEMBL2177343	402.45	CC(C)COc1ccc2c(c1)[C@]1(COC(N)=N1)c1cc(-c3cncnc3)ccc1O2	A	J. Med. Chem.	2012	55	21	9156	9169	C23H22N4O3	874920	=	9.1	ucm/s	Papp	66576	Apparent permeability across pig LLC-PK1 cells at 5 uM after 2 hrs by LC/MS analysis	Sus scrofa		LLC-PK1	Autocuration	22928914	9.1	10^-6cm/s	LLC-PK1					Manually Curated
Row2725	12057447	263997	CHEMBL158784	487.41	CN/C(=N\S(=O)(=O)c1ccc(Cl)cc1)N1CC(c2ccccc2)C(c2ccc(Cl)cc2)=N1	A	Bioorg. Med. Chem. Lett.	2012	22	19	6173	6180	C23H20Cl2N4O2S	851484	=	9.45	ucm/s	Papp	65419	Apparent permeability from apical to basolateral side in MDR expressing MDCK cells by LC-MS-MS analysis	Canis lupus familiaris		MDCK	Autocuration	22959249	9.45	10^-6cm/s	MDCK-MDR1					Manually Curated
Row2727	12057448	1424352	CHEMBL2153662	530.44	NC(=O)CN/C(=N\S(=O)(=O)c1ccc(Cl)cc1)N1CC(c2ccccc2)C(c2ccc(Cl)cc2)=N1	A	Bioorg. Med. Chem. Lett.	2012	22	19	6173	6180	C24H21Cl2N5O3S	851484	=	1.8	ucm/s	Papp	65419	Apparent permeability from apical to basolateral side in MDR expressing MDCK cells by LC-MS-MS analysis	Canis lupus familiaris		MDCK	Autocuration	22959249	1.8	10^-6cm/s	MDCK-MDR1					Manually Curated
Row2729	12057449	1424353	CHEMBL2153663	544.46	NC(=O)CCN/C(=N\S(=O)(=O)c1ccc(Cl)cc1)N1CC(c2ccccc2)C(c2ccc(Cl)cc2)=N1	A	Bioorg. Med. Chem. Lett.	2012	22	19	6173	6180	C25H23Cl2N5O3S	851484	=	0.88	ucm/s	Papp	65419	Apparent permeability from apical to basolateral side in MDR expressing MDCK cells by LC-MS-MS analysis	Canis lupus familiaris		MDCK	Autocuration	22959249	0.88	10^-6cm/s	MDCK-MDR1					Manually Curated
Row2731	12057450	1424355	CHEMBL2153665	544.46	C[C@H](N/C(=N\S(=O)(=O)c1ccc(Cl)cc1)N1CC(c2ccccc2)C(c2ccc(Cl)cc2)=N1)C(N)=O	A	Bioorg. Med. Chem. Lett.	2012	22	19	6173	6180	C25H23Cl2N5O3S	851484	=	2.44	ucm/s	Papp	65419	Apparent permeability from apical to basolateral side in MDR expressing MDCK cells by LC-MS-MS analysis	Canis lupus familiaris		MDCK	Autocuration	22959249	2.44	10^-6cm/s	MDCK-MDR1					Manually Curated
Row2733	12057451	1424359	CHEMBL2153669	572.52	CC(C)[C@H](N/C(=N\S(=O)(=O)c1ccc(Cl)cc1)N1CC(c2ccccc2)C(c2ccc(Cl)cc2)=N1)C(N)=O	A	Bioorg. Med. Chem. Lett.	2012	22	19	6173	6180	C27H27Cl2N5O3S	851484	=	1.08	ucm/s	Papp	65419	Apparent permeability from apical to basolateral side in MDR expressing MDCK cells by LC-MS-MS analysis	Canis lupus familiaris		MDCK	Autocuration	22959249	1.08	10^-6cm/s	MDCK-MDR1					Manually Curated
Row2735	12057452	1424362	CHEMBL2153672	586.54	CC(C)(C)[C@H](N/C(=N\S(=O)(=O)c1ccc(Cl)cc1)N1CC(c2ccccc2)C(c2ccc(Cl)cc2)=N1)C(N)=O	A	Bioorg. Med. Chem. Lett.	2012	22	19	6173	6180	C28H29Cl2N5O3S	851484	=	0.7	ucm/s	Papp	65419	Apparent permeability from apical to basolateral side in MDR expressing MDCK cells by LC-MS-MS analysis	Canis lupus familiaris		MDCK	Autocuration	22959249	0.7	10^-6cm/s	MDCK-MDR1					Manually Curated
Row2737	12057453	1424364	CHEMBL2153674	574.49	C[C@@H](O)[C@H](N/C(=N/S(=O)(=O)c1ccc(Cl)cc1)N1CC(c2ccccc2)C(c2ccc(Cl)cc2)=N1)C(N)=O	A	Bioorg. Med. Chem. Lett.	2012	22	19	6173	6180	C26H25Cl2N5O4S	851484	<	0.9	ucm/s	Papp	65419	Apparent permeability from apical to basolateral side in MDR expressing MDCK cells by LC-MS-MS analysis	Canis lupus familiaris		MDCK	Autocuration	22959249	0.9	10^-6cm/s	MDCK-MDR1					Manually Curated
Row2739	12057454	1424455	CHEMBL2153764	587.49	NC(=O)CNC(=O)CN/C(=N\S(=O)(=O)c1ccc(Cl)cc1)N1CC(c2ccccc2)C(c2ccc(Cl)cc2)=N1	A	Bioorg. Med. Chem. Lett.	2012	22	19	6173	6180	C26H24Cl2N6O4S	851484	=	1.8	ucm/s	Papp	65419	Apparent permeability from apical to basolateral side in MDR expressing MDCK cells by LC-MS-MS analysis	Canis lupus familiaris		MDCK	Autocuration	22959249	1.8	10^-6cm/s	MDCK-MDR1					Manually Curated
Row2740	12057446	1424457	CHEMBL2153766	615.54	C[C@H](NC(=O)[C@H](C)N/C(=N\S(=O)(=O)c1ccc(Cl)cc1)N1CC(c2ccccc2)C(c2ccc(Cl)cc2)=N1)C(N)=O	A	Bioorg. Med. Chem. Lett.	2012	22	19	6173	6180	C28H28Cl2N6O4S	851484	=	0.3	ucm/s	Papp	65419	Apparent permeability from apical to basolateral side in MDR expressing MDCK cells by LC-MS-MS analysis	Canis lupus familiaris		MDCK	Autocuration	22959249	0.3	10^-6cm/s	MDCK-MDR1					Manually Curated
Row2724	12057438	263997	CHEMBL158784	487.41	CN/C(=N\S(=O)(=O)c1ccc(Cl)cc1)N1CC(c2ccccc2)C(c2ccc(Cl)cc2)=N1	A	Bioorg. Med. Chem. Lett.	2012	22	19	6173	6180	C23H20Cl2N4O2S	851483	=	10	ucm/s	Papp	65419	Apparent permeability from basolateral to apical side in MDR expressing MDCK cells by LC-MS-MS analysis	Canis lupus familiaris		MDCK	Autocuration	22959249	10	10^-6cm/s	removed					Manually Curated
Row2726	12057439	1424352	CHEMBL2153662	530.44	NC(=O)CN/C(=N\S(=O)(=O)c1ccc(Cl)cc1)N1CC(c2ccccc2)C(c2ccc(Cl)cc2)=N1	A	Bioorg. Med. Chem. Lett.	2012	22	19	6173	6180	C24H21Cl2N5O3S	851483	=	60.5	ucm/s	Papp	65419	Apparent permeability from basolateral to apical side in MDR expressing MDCK cells by LC-MS-MS analysis	Canis lupus familiaris		MDCK	Autocuration	22959249	60.5	10^-6cm/s	removed					Manually Curated
Row2728	12057440	1424353	CHEMBL2153663	544.46	NC(=O)CCN/C(=N\S(=O)(=O)c1ccc(Cl)cc1)N1CC(c2ccccc2)C(c2ccc(Cl)cc2)=N1	A	Bioorg. Med. Chem. Lett.	2012	22	19	6173	6180	C25H23Cl2N5O3S	851483	=	58	ucm/s	Papp	65419	Apparent permeability from basolateral to apical side in MDR expressing MDCK cells by LC-MS-MS analysis	Canis lupus familiaris		MDCK	Autocuration	22959249	58	10^-6cm/s	removed					Manually Curated
Row2730	12057441	1424355	CHEMBL2153665	544.46	C[C@H](N/C(=N\S(=O)(=O)c1ccc(Cl)cc1)N1CC(c2ccccc2)C(c2ccc(Cl)cc2)=N1)C(N)=O	A	Bioorg. Med. Chem. Lett.	2012	22	19	6173	6180	C25H23Cl2N5O3S	851483	=	9.25	ucm/s	Papp	65419	Apparent permeability from basolateral to apical side in MDR expressing MDCK cells by LC-MS-MS analysis	Canis lupus familiaris		MDCK	Autocuration	22959249	9.25	10^-6cm/s	removed					Manually Curated
Row2732	12057442	1424359	CHEMBL2153669	572.52	CC(C)[C@H](N/C(=N\S(=O)(=O)c1ccc(Cl)cc1)N1CC(c2ccccc2)C(c2ccc(Cl)cc2)=N1)C(N)=O	A	Bioorg. Med. Chem. Lett.	2012	22	19	6173	6180	C27H27Cl2N5O3S	851483	=	16.6	ucm/s	Papp	65419	Apparent permeability from basolateral to apical side in MDR expressing MDCK cells by LC-MS-MS analysis	Canis lupus familiaris		MDCK	Autocuration	22959249	16.6	10^-6cm/s	removed					Manually Curated
Row2734	12057443	1424362	CHEMBL2153672	586.54	CC(C)(C)[C@H](N/C(=N\S(=O)(=O)c1ccc(Cl)cc1)N1CC(c2ccccc2)C(c2ccc(Cl)cc2)=N1)C(N)=O	A	Bioorg. Med. Chem. Lett.	2012	22	19	6173	6180	C28H29Cl2N5O3S	851483	<	0.1	ucm/s	Papp	65419	Apparent permeability from basolateral to apical side in MDR expressing MDCK cells by LC-MS-MS analysis	Canis lupus familiaris		MDCK	Autocuration	22959249	0.1	10^-6cm/s	removed					Manually Curated
Row2736	12057444	1424364	CHEMBL2153674	574.49	C[C@@H](O)[C@H](N/C(=N/S(=O)(=O)c1ccc(Cl)cc1)N1CC(c2ccccc2)C(c2ccc(Cl)cc2)=N1)C(N)=O	A	Bioorg. Med. Chem. Lett.	2012	22	19	6173	6180	C26H25Cl2N5O4S	851483	=	18.6	ucm/s	Papp	65419	Apparent permeability from basolateral to apical side in MDR expressing MDCK cells by LC-MS-MS analysis	Canis lupus familiaris		MDCK	Autocuration	22959249	18.6	10^-6cm/s	removed					Manually Curated
Row2738	12057445	1424455	CHEMBL2153764	587.49	NC(=O)CNC(=O)CN/C(=N\S(=O)(=O)c1ccc(Cl)cc1)N1CC(c2ccccc2)C(c2ccc(Cl)cc2)=N1	A	Bioorg. Med. Chem. Lett.	2012	22	19	6173	6180	C26H24Cl2N6O4S	851483	=	22.3	ucm/s	Papp	65419	Apparent permeability from basolateral to apical side in MDR expressing MDCK cells by LC-MS-MS analysis	Canis lupus familiaris		MDCK	Autocuration	22959249	22.3	10^-6cm/s	removed					Manually Curated
Row2749	12133653	1423605	CHEMBL2152922	432.52	OC1(CN2CCC(COc3noc4cccc(O[C@@H]5CCOC5)c34)CC2)CCOCC1	A	J. Med. Chem.	2012	55	21	9240	9254	C23H32N2O6	873989	=	30	ucm/s	Papp	66601	Apparent permeability from apical to basal side of RRCK cells at 2 uM after 2 hrs by transwell assay	Canis lupus familiaris		RRCK	Autocuration	22974325	30	10^-6cm/s	RRCK					Manually Curated
Row2750	12133670	1440386	CHEMBL2179580	446.54	O[C@@H]1CC[C@@H](Oc2cccc3onc(OCC4CCN(CC5(O)CCOCC5)CC4)c23)C1	A	J. Med. Chem.	2012	55	21	9240	9254	C24H34N2O6	873989	=	15	ucm/s	Papp	66601	Apparent permeability from apical to basal side of RRCK cells at 2 uM after 2 hrs by transwell assay	Canis lupus familiaris		RRCK	Autocuration	22974325	15	10^-6cm/s	RRCK					Manually Curated
Row2751	12133652	1440387	CHEMBL2179581	446.54	OC1(CN2CCC(COc3noc4cccc(OC5CCOCC5)c34)CC2)CCOCC1	A	J. Med. Chem.	2012	55	21	9240	9254	C24H34N2O6	873989	=	32	ucm/s	Papp	66601	Apparent permeability from apical to basal side of RRCK cells at 2 uM after 2 hrs by transwell assay	Canis lupus familiaris		RRCK	Autocuration	22974325	32	10^-6cm/s	RRCK					Manually Curated
Row2752	12133757	1440388	CHEMBL2179582	433.52	CC1(C)C(=O)N(C(=O)NCC2CCN(CC3(O)CCOCC3)CC2)c2cc(F)ccc21	A	J. Med. Chem.	2012	55	21	9240	9254	C23H32FN3O4	873989	>	27	ucm/s	Papp	66601	Apparent permeability from apical to basal side of RRCK cells at 2 uM after 2 hrs by transwell assay	Canis lupus familiaris		RRCK	Autocuration	22974325	27	10^-6cm/s	RRCK					Manually Curated
Row2753	12133664	1440389	CHEMBL2179583	448.54	CC(C)n1c(=O)n(C(=O)NCC2CCN(CC3(O)CCOCC3)CC2)c2cc(F)ccc21	A	J. Med. Chem.	2012	55	21	9240	9254	C23H33FN4O4	873989	=	21.9	ucm/s	Papp	66601	Apparent permeability from apical to basal side of RRCK cells at 2 uM after 2 hrs by transwell assay	Canis lupus familiaris		RRCK	Autocuration	22974325	21.9	10^-6cm/s	RRCK					Manually Curated
Row2754	12133696	1440390	CHEMBL2179584	358.48	CCCCN1CCC(COc2noc3cccc(OC4CCC4)c23)CC1	A	J. Med. Chem.	2012	55	21	9240	9254	C21H30N2O3	873989	=	2.1	ucm/s	Papp	66601	Apparent permeability from apical to basal side of RRCK cells at 2 uM after 2 hrs by transwell assay	Canis lupus familiaris		RRCK	Autocuration	22974325	2.1	10^-6cm/s	RRCK					Manually Curated
Row2755	12133692	1440391	CHEMBL2179585	372.51	CCCCN1CCC(COc2noc3cccc(OC4CCCC4)c23)CC1	A	J. Med. Chem.	2012	55	21	9240	9254	C22H32N2O3	873989	=	2.4	ucm/s	Papp	66601	Apparent permeability from apical to basal side of RRCK cells at 2 uM after 2 hrs by transwell assay	Canis lupus familiaris		RRCK	Autocuration	22974325	2.4	10^-6cm/s	RRCK					Manually Curated
Row2756	12133744	1440393	CHEMBL2179587	360.5	CCCCN1CCC(COc2noc3cccc(OCC(C)C)c23)CC1	A	J. Med. Chem.	2012	55	21	9240	9254	C21H32N2O3	873989	=	0.31	ucm/s	Papp	66601	Apparent permeability from apical to basal side of RRCK cells at 2 uM after 2 hrs by transwell assay	Canis lupus familiaris		RRCK	Autocuration	22974325	0.31	10^-6cm/s	RRCK					Manually Curated
Row2757	12133689	1440395	CHEMBL2179589	418.53	CC(C)COc1cccc2onc(OCC3CCN(CC4(O)CCOCC4)CC3)c12	A	J. Med. Chem.	2012	55	21	9240	9254	C23H34N2O5	873989	=	3.8	ucm/s	Papp	66601	Apparent permeability from apical to basal side of RRCK cells at 2 uM after 2 hrs by transwell assay	Canis lupus familiaris		RRCK	Autocuration	22974325	3.8	10^-6cm/s	RRCK					Manually Curated
Row2758	12133648	1440396	CHEMBL2179590	434.53	CC(C)(O)COc1cccc2onc(OCC3CCN(CC4(O)CCOCC4)CC3)c12	A	J. Med. Chem.	2012	55	21	9240	9254	C23H34N2O6	873989	=	35	ucm/s	Papp	66601	Apparent permeability from apical to basal side of RRCK cells at 2 uM after 2 hrs by transwell assay	Canis lupus familiaris		RRCK	Autocuration	22974325	35	10^-6cm/s	RRCK					Manually Curated
Row5051_Row2610_Row49567_Row1231907_Row1228185_Row1177171_Row1225342	12133653	1423605	CHEMBL2152922	432.52	OC1(CN2CCC(COc3noc4cccc(O[C@@H]5CCOC5)c34)CC2)CCOCC1		J Med Chem	2012	55	21	9240	9254	C23H32N2O6		=	30	ucm/s	Papp		Apparent permeability from apical to basal side of RRCK cells at 2 uM after 2 hrs by transwell assay	Canis lupus familiaris		MDCKII-LE		22974325	30	Ucm/s	RRCK		16	0	-0.36
Row5053_Row2610_Row49567_Row1242931_Row1239209_Row1188194_Row1236366	12133670	1440386	CHEMBL2179580	446.54	O[C@@H]1CC[C@@H](Oc2cccc3onc(OCC4CCN(CC5(O)CCOCC5)CC4)c23)C1		J Med Chem	2012	55	21	9240	9254	C24H34N2O6		=	15	ucm/s	Papp		Apparent permeability from apical to basal side of RRCK cells at 2 uM after 2 hrs by transwell assay	Canis lupus familiaris		MDCKII-LE		22974325	15	Ucm/s	RRCK		16	0	-0.02
Row5050_Row2610_Row49567_Row1242932_Row1239210_Row1188195_Row1236367	12133652	1440387	CHEMBL2179581	446.54	OC1(CN2CCC(COc3noc4cccc(OC5CCOCC5)c34)CC2)CCOCC1		J Med Chem	2012	55	21	9240	9254	C24H34N2O6		=	32	ucm/s	Papp		Apparent permeability from apical to basal side of RRCK cells at 2 uM after 2 hrs by transwell assay	Canis lupus familiaris		MDCKII-LE		22974325	32	Ucm/s	RRCK		16	0	-0.36
Row5058_Row2610_Row49567_Row1242933_Row1239211_Row1188196_Row1236368	12133757	1440388	CHEMBL2179582	433.52	CC1(C)C(=O)N(C(=O)NCC2CCN(CC3(O)CCOCC3)CC2)c2cc(F)ccc21		J Med Chem	2012	55	21	9240	9254	C23H32FN3O4		>	27	ucm/s	Papp		Apparent permeability from apical to basal side of RRCK cells at 2 uM after 2 hrs by transwell assay	Canis lupus familiaris		MDCKII-LE		22974325	27	Ucm/s	RRCK		16	0	-0.77
Row5052_Row2610_Row49567_Row1242934_Row1239212_Row1188197_Row1236369	12133664	1440389	CHEMBL2179583	448.54	CC(C)n1c(=O)n(C(=O)NCC2CCN(CC3(O)CCOCC3)CC2)c2cc(F)ccc21		J Med Chem	2012	55	21	9240	9254	C23H33FN4O4		=	21.9	ucm/s	Papp		Apparent permeability from apical to basal side of RRCK cells at 2 uM after 2 hrs by transwell assay	Canis lupus familiaris		MDCKII-LE		22974325	21.9	Ucm/s	RRCK		16	0	-1.03
Row5056_Row2610_Row49567_Row1242935_Row1239213_Row1188198_Row1236370	12133696	1440390	CHEMBL2179584	358.48	CCCCN1CCC(COc2noc3cccc(OC4CCC4)c23)CC1		J Med Chem	2012	55	21	9240	9254	C21H30N2O3		=	2.1	ucm/s	Papp		Apparent permeability from apical to basal side of RRCK cells at 2 uM after 2 hrs by transwell assay	Canis lupus familiaris		MDCKII-LE		22974325	2.1	Ucm/s	RRCK		16	0	-0.74
Row5055_Row2610_Row49567_Row1242936_Row1239214_Row1188199_Row1236371	12133692	1440391	CHEMBL2179585	372.51	CCCCN1CCC(COc2noc3cccc(OC4CCCC4)c23)CC1		J Med Chem	2012	55	21	9240	9254	C22H32N2O3		=	2.4	ucm/s	Papp		Apparent permeability from apical to basal side of RRCK cells at 2 uM after 2 hrs by transwell assay	Canis lupus familiaris		MDCKII-LE		22974325	2.4	Ucm/s	RRCK		16	0	-0.73
Row5057_Row2610_Row49567_Row1242938_Row1239216_Row1188201_Row1236373	12133744	1440393	CHEMBL2179587	360.5	CCCCN1CCC(COc2noc3cccc(OCC(C)C)c23)CC1		J Med Chem	2012	55	21	9240	9254	C21H32N2O3		=	0.31	ucm/s	Papp		Apparent permeability from apical to basal side of RRCK cells at 2 uM after 2 hrs by transwell assay	Canis lupus familiaris		MDCKII-LE		22974325	0.31	Ucm/s	RRCK		16	0	-1.03
Row5054_Row2610_Row49567_Row1242940_Row1239218_Row1188203_Row1236375	12133689	1440395	CHEMBL2179589	418.53	CC(C)COc1cccc2onc(OCC3CCN(CC4(O)CCOCC4)CC3)c12		J Med Chem	2012	55	21	9240	9254	C23H34N2O5		=	3.8	ucm/s	Papp		Apparent permeability from apical to basal side of RRCK cells at 2 uM after 2 hrs by transwell assay	Canis lupus familiaris		MDCKII-LE		22974325	3.8	Ucm/s	RRCK		16	0	-0.7
Row5049_Row2610_Row49567_Row1242941_Row1239219_Row1188204_Row1236376	12133648	1440396	CHEMBL2179590	434.53	CC(C)(O)COc1cccc2onc(OCC3CCN(CC4(O)CCOCC4)CC3)c12		J Med Chem	2012	55	21	9240	9254	C23H34N2O6		=	35	ucm/s	Papp		Apparent permeability from apical to basal side of RRCK cells at 2 uM after 2 hrs by transwell assay	Canis lupus familiaris		MDCKII-LE		22974325	35	Ucm/s	RRCK		16	0	-0.57
Row2759	12137676	1438255	CHEMBL2177470	477.6	CC(C)Oc1cc(CN2CC[C@@]3(C[C@@H]2C)CN(C)S(=O)(=O)N3c2cccc(F)c2)ccc1O	A	J. Med. Chem.	2012	55	21	9224	9239	C24H32FN3O4S	874511	=	17.6	ucm/s	Papp	66605	Apparent permeability from apical to basal side of MDCK cells at 2 uM after 5 hrs by LC-MS/MS analysis	Canis lupus familiaris		MDCK	Autocuration	22984865	17.6	10^-6cm/s	MDCK					Manually Curated
Row2760	12137677	1438258	CHEMBL2177473	461.6	CC(C)Oc1cccc(CN2CC[C@@]3(C[C@@H]2C)CN(C)S(=O)(=O)N3c2cccc(F)c2)c1	A	J. Med. Chem.	2012	55	21	9224	9239	C24H32FN3O3S	874511	=	7.5	ucm/s	Papp	66605	Apparent permeability from apical to basal side of MDCK cells at 2 uM after 5 hrs by LC-MS/MS analysis	Canis lupus familiaris		MDCK	Autocuration	22984865	7.5	10^-6cm/s	MDCK					Manually Curated
Row2769	12137678	1438273	CHEMBL2177488	447.58	CC(C)Oc1cccc(CN2CC[C@]3(CNS(=O)(=O)N3c3cccc(F)c3)C[C@@H]2C)c1	A	J. Med. Chem.	2012	55	21	9224	9239	C23H30FN3O3S	874511	=	10.2	ucm/s	Papp	66605	Apparent permeability from apical to basal side of MDCK cells at 2 uM after 5 hrs by LC-MS/MS analysis	Canis lupus familiaris		MDCK	Autocuration	22984865	10.2	10^-6cm/s	MDCK					Manually Curated
Row5102_Row2621_Row49571_Row1240812_Row1237090_Row1186075_Row1234247	12137676	1438255	CHEMBL2177470	477.6	CC(C)Oc1cc(CN2CC[C@@]3(C[C@@H]2C)CN(C)S(=O)(=O)N3c2cccc(F)c2)ccc1O		J Med Chem	2012	55	21	9224	9239	C24H32FN3O4S		=	17.6	ucm/s	Papp		Apparent permeability from apical to basal side of MDCK cells at 2 uM after 5 hrs by LC-MS/MS analysis	Canis lupus familiaris		MDCK		22984865	17.6	Ucm/s	MDCK		16	0	-0.7
Row5103_Row2621_Row49571_Row1240815_Row1237093_Row1186078_Row1234250	12137677	1438258	CHEMBL2177473	461.6	CC(C)Oc1cccc(CN2CC[C@@]3(C[C@@H]2C)CN(C)S(=O)(=O)N3c2cccc(F)c2)c1		J Med Chem	2012	55	21	9224	9239	C24H32FN3O3S		=	7.5	ucm/s	Papp		Apparent permeability from apical to basal side of MDCK cells at 2 uM after 5 hrs by LC-MS/MS analysis	Canis lupus familiaris		MDCK		22984865	7.5	Ucm/s	MDCK		16	0	-1.13
Row5104_Row2621_Row49571_Row1240830_Row1237108_Row1186093_Row1234265	12137678	1438273	CHEMBL2177488	447.58	CC(C)Oc1cccc(CN2CC[C@]3(CNS(=O)(=O)N3c3cccc(F)c3)C[C@@H]2C)c1		J Med Chem	2012	55	21	9224	9239	C23H30FN3O3S		=	10.2	ucm/s	Papp		Apparent permeability from apical to basal side of MDCK cells at 2 uM after 5 hrs by LC-MS/MS analysis	Canis lupus familiaris		MDCK		22984865	10.2	Ucm/s	MDCK		16	0	-1.11
Row2761	12137702	1438258	CHEMBL2177473	461.6	CC(C)Oc1cccc(CN2CC[C@@]3(C[C@@H]2C)CN(C)S(=O)(=O)N3c2cccc(F)c2)c1	A	J. Med. Chem.	2012	55	21	9224	9239	C24H32FN3O3S	874516	=	7.48	ucm/s	Papp	66605	Apparent permeability across RRCK cells at 2 uM after 2 hrs by transwell assay	Canis lupus familiaris		RRCK	Autocuration	22984865	7.48	10^-6cm/s	RRCK					Manually Curated
Row2762	12137701	1438259	CHEMBL2177474	475.63	CCN1C[C@]2(CCN(Cc3cccc(OC(C)C)c3)[C@@H](C)C2)N(c2cccc(F)c2)S1(=O)=O	A	J. Med. Chem.	2012	55	21	9224	9239	C25H34FN3O3S	874516	=	17.5	ucm/s	Papp	66605	Apparent permeability across RRCK cells at 2 uM after 2 hrs by transwell assay	Canis lupus familiaris		RRCK	Autocuration	22984865	17.5	10^-6cm/s	RRCK					Manually Curated
Row2763	12137700	1438260	CHEMBL2177475	489.66	CC(C)Oc1cccc(CN2CC[C@@]3(C[C@@H]2C)CN(C(C)C)S(=O)(=O)N3c2cccc(F)c2)c1	A	J. Med. Chem.	2012	55	21	9224	9239	C26H36FN3O3S	874516	=	7.96	ucm/s	Papp	66605	Apparent permeability across RRCK cells at 2 uM after 2 hrs by transwell assay	Canis lupus familiaris		RRCK	Autocuration	22984865	7.96	10^-6cm/s	RRCK					Manually Curated
Row2764	12137699	1438261	CHEMBL2177476	524.66	CC(C)Oc1cccc(CN2CC[C@@]3(C[C@@H]2C)CN(c2ccncc2)S(=O)(=O)N3c2cccc(F)c2)c1	A	J. Med. Chem.	2012	55	21	9224	9239	C28H33FN4O3S	874516	=	10	ucm/s	Papp	66605	Apparent permeability across RRCK cells at 2 uM after 2 hrs by transwell assay	Canis lupus familiaris		RRCK	Autocuration	22984865	10	10^-6cm/s	RRCK					Manually Curated
Row2765	12137698	1438262	CHEMBL2177477	524.66	CC(C)Oc1cccc(CN2CC[C@@]3(C[C@@H]2C)CN(c2cccnc2)S(=O)(=O)N3c2cccc(F)c2)c1	A	J. Med. Chem.	2012	55	21	9224	9239	C28H33FN4O3S	874516	=	2.24	ucm/s	Papp	66605	Apparent permeability across RRCK cells at 2 uM after 2 hrs by transwell assay	Canis lupus familiaris		RRCK	Autocuration	22984865	2.24	10^-6cm/s	RRCK					Manually Curated
Row2766	12137697	1438263	CHEMBL2177478	525.65	CC(C)Oc1cccc(CN2CC[C@@]3(C[C@@H]2C)CN(c2ncccn2)S(=O)(=O)N3c2cccc(F)c2)c1	A	J. Med. Chem.	2012	55	21	9224	9239	C27H32FN5O3S	874516	=	3.37	ucm/s	Papp	66605	Apparent permeability across RRCK cells at 2 uM after 2 hrs by transwell assay	Canis lupus familiaris		RRCK	Autocuration	22984865	3.37	10^-6cm/s	RRCK					Manually Curated
Row2767	12137696	1438264	CHEMBL2177479	530.69	CC(C)Oc1cccc(CN2CC[C@@]3(C[C@@H]2C)CN(c2nccs2)S(=O)(=O)N3c2cccc(F)c2)c1	A	J. Med. Chem.	2012	55	21	9224	9239	C26H31FN4O3S2	874516	=	0.53	ucm/s	Papp	66605	Apparent permeability across RRCK cells at 2 uM after 2 hrs by transwell assay	Canis lupus familiaris		RRCK	Autocuration	22984865	0.53	10^-6cm/s	RRCK					Manually Curated
Row2768	12137695	1438265	CHEMBL2177480	514.62	CC(C)Oc1cccc(CN2CC[C@@]3(C[C@@H]2C)CN(c2ncco2)S(=O)(=O)N3c2cccc(F)c2)c1	A	J. Med. Chem.	2012	55	21	9224	9239	C26H31FN4O4S	874516	=	0.83	ucm/s	Papp	66605	Apparent permeability across RRCK cells at 2 uM after 2 hrs by transwell assay	Canis lupus familiaris		RRCK	Autocuration	22984865	0.83	10^-6cm/s	RRCK					Manually Curated
Row2770	12139771	1429495	CHEMBL2170016	377.83	CNc1nc(Nc2ccc(C(=O)N3CCOCC3)cc2OC)ncc1Cl	A	J. Med. Chem.	2012	55	22	9416	9433	C17H20ClN5O3	874761	=	4.4	ucm/s	Papp	66608	Apparent permeability from apical to basolateral side of MDCK cells expressing human MDR1	Canis lupus familiaris		MDCK	Autocuration	22985112	4.4	10^-6cm/s	MDCK-MDR1					Manually Curated
Row2771	12137967	1431242	CHEMBL2171745	411.38	CNc1nc(Nc2ccc(C(=O)N3CCOCC3)cc2OC)ncc1C(F)(F)F	A	J. Med. Chem.	2012	55	22	9416	9433	C18H20F3N5O3	874761	=	18.2	ucm/s	Papp	66608	Apparent permeability from apical to basolateral side of MDCK cells expressing human MDR1	Canis lupus familiaris		MDCK	Autocuration	22985112	18.2	10^-6cm/s	MDCK-MDR1					Manually Curated
Row2772	12139768	1431243	CHEMBL2171746	368.4	CNc1nc(Nc2ccc(C(=O)N3CCOCC3)cc2OC)ncc1C#N	A	J. Med. Chem.	2012	55	22	9416	9433	C18H20N6O3	874761	=	3.1	ucm/s	Papp	66608	Apparent permeability from apical to basolateral side of MDCK cells expressing human MDR1	Canis lupus familiaris		MDCK	Autocuration	22985112	3.1	10^-6cm/s	MDCK-MDR1					Manually Curated
Row2773	12139769	1438915	CHEMBL2178123	423.27	COc1cc(C(=O)N2CCOCC2)ccc1Nc1ncc(Br)c(OC)n1	A	J. Med. Chem.	2012	55	22	9416	9433	C17H19BrN4O4	874761	=	5.6	ucm/s	Papp	66608	Apparent permeability from apical to basolateral side of MDCK cells expressing human MDR1	Canis lupus familiaris		MDCK	Autocuration	22985112	5.6	10^-6cm/s	MDCK-MDR1					Manually Curated
Row2774	12137966	1438916	CHEMBL2178124	445.83	CNc1nc(Nc2cc(Cl)c(C(=O)N3CCOCC3)cc2OC)ncc1C(F)(F)F	A	J. Med. Chem.	2012	55	22	9416	9433	C18H19ClF3N5O3	874761	=	8.1	ucm/s	Papp	66608	Apparent permeability from apical to basolateral side of MDCK cells expressing human MDR1	Canis lupus familiaris		MDCK	Autocuration	22985112	8.1	10^-6cm/s	MDCK-MDR1					Manually Curated
Row2775	12137965	1438917	CHEMBL2178125	441.41	CNc1nc(Nc2cc(OC)c(C(=O)N3CCOCC3)cc2OC)ncc1C(F)(F)F	A	J. Med. Chem.	2012	55	22	9416	9433	C19H22F3N5O4	874761	=	4.4	ucm/s	Papp	66608	Apparent permeability from apical to basolateral side of MDCK cells expressing human MDR1	Canis lupus familiaris		MDCK	Autocuration	22985112	4.4	10^-6cm/s	MDCK-MDR1					Manually Curated
Row2776	12137964	1438918	CHEMBL2178126	445.83	CNc1nc(Nc2cc(OC)c(C(=O)N3CCOCC3)cc2Cl)ncc1C(F)(F)F	A	J. Med. Chem.	2012	55	22	9416	9433	C18H19ClF3N5O3	874761	=	10.4	ucm/s	Papp	66608	Apparent permeability from apical to basolateral side of MDCK cells expressing human MDR1	Canis lupus familiaris		MDCK	Autocuration	22985112	10.4	10^-6cm/s	MDCK-MDR1					Manually Curated
Row2777	12137963	1438919	CHEMBL2178127	459.86	CCNc1nc(Nc2cc(OC)c(C(=O)N3CCOCC3)cc2Cl)ncc1C(F)(F)F	A	J. Med. Chem.	2012	55	22	9416	9433	C19H21ClF3N5O3	874761	=	8.3	ucm/s	Papp	66608	Apparent permeability from apical to basolateral side of MDCK cells expressing human MDR1	Canis lupus familiaris		MDCK	Autocuration	22985112	8.3	10^-6cm/s	MDCK-MDR1					Manually Curated
Row2778	12137962	1438920	CHEMBL2178128	467.9	[2H]C1([2H])OC([2H])([2H])C([2H])([2H])N(C(=O)c2cc(Cl)c(Nc3ncc(C(F)(F)F)c(NCC)n3)cc2OC)C1([2H])[2H]	A	J. Med. Chem.	2012	55	22	9416	9433	C19H21ClF3N5O3	874761	=	8.5	ucm/s	Papp	66608	Apparent permeability from apical to basolateral side of MDCK cells expressing human MDR1	Canis lupus familiaris		MDCK	Autocuration	22985112	8.5	10^-6cm/s	MDCK-MDR1					Manually Curated
Row2779	12137961	1438922	CHEMBL2178130	425.41	CNc1nc(Nc2cc(C)c(C(=O)N3CCOCC3)cc2OC)ncc1C(F)(F)F	A	J. Med. Chem.	2012	55	22	9416	9433	C19H22F3N5O3	874761	=	5	ucm/s	Papp	66608	Apparent permeability from apical to basolateral side of MDCK cells expressing human MDR1	Canis lupus familiaris		MDCK	Autocuration	22985112	5	10^-6cm/s	MDCK-MDR1					Manually Curated
Row2780	12137960	1438925	CHEMBL2178133	429.37	CNc1nc(Nc2cc(F)c(C(=O)N3CCOCC3)cc2OC)ncc1C(F)(F)F	A	J. Med. Chem.	2012	55	22	9416	9433	C18H19F4N5O3	874761	=	3.3	ucm/s	Papp	66608	Apparent permeability from apical to basolateral side of MDCK cells expressing human MDR1	Canis lupus familiaris		MDCK	Autocuration	22985112	3.3	10^-6cm/s	MDCK-MDR1					Manually Curated
Row2781	12137959	1438926	CHEMBL2178134	443.4	CCNc1nc(Nc2cc(F)c(C(=O)N3CCOCC3)cc2OC)ncc1C(F)(F)F	A	J. Med. Chem.	2012	55	22	9416	9433	C19H21F4N5O3	874761	=	10.4	ucm/s	Papp	66608	Apparent permeability from apical to basolateral side of MDCK cells expressing human MDR1	Canis lupus familiaris		MDCK	Autocuration	22985112	10.4	10^-6cm/s	MDCK-MDR1					Manually Curated
Row2782	12137958	1438927	CHEMBL2178135	455.41	COc1cc(C(=O)N2CCOCC2)c(F)cc1Nc1ncc(C(F)(F)F)c(NC2CC2)n1	A	J. Med. Chem.	2012	55	22	9416	9433	C20H21F4N5O3	874761	=	10.9	ucm/s	Papp	66608	Apparent permeability from apical to basolateral side of MDCK cells expressing human MDR1	Canis lupus familiaris		MDCK	Autocuration	22985112	10.9	10^-6cm/s	MDCK-MDR1					Manually Curated
Row2783	12139770	1438934	CHEMBL2178142	378.82	COc1cc(C(=O)N2CCOCC2)ccc1Nc1ncc(Cl)c(OC)n1	A	J. Med. Chem.	2012	55	22	9416	9433	C17H19ClN4O4	874761	=	8.2	ucm/s	Papp	66608	Apparent permeability from apical to basolateral side of MDCK cells expressing human MDR1	Canis lupus familiaris		MDCK	Autocuration	22985112	8.2	10^-6cm/s	MDCK-MDR1					Manually Curated
Row2795	12073250	1425022	CHEMBL2158485	398.51	O=C(N[C@H]1C2CC3CC1C[C@](O)(C3)C2)c1cnc(N2CCOCC2)nc1C1CC1	A	Bioorg. Med. Chem. Lett.	2012	22	21	6756	6761	C22H30N4O3	856069	=	19	ucm/s	Papp	65663	Apparent permeability across apical to basolateral side in MDCK cells at 10 uM	Canis lupus familiaris		MDCK	Autocuration	23013933	19	10^-6cm/s	MDCK					Manually Curated
Row2796	12073251	1425022	CHEMBL2158485	398.51	O=C(N[C@H]1C2CC3CC1C[C@](O)(C3)C2)c1cnc(N2CCOCC2)nc1C1CC1	A	Bioorg. Med. Chem. Lett.	2012	22	21	6756	6761	C22H30N4O3	856070	=	30	ucm/s	Papp	65663	Apparent permeability across basolateral to apical side in MDCK cells at 10 uM	Canis lupus familiaris		MDCK	Autocuration	23013933	30	10^-6cm/s	removed					Manually Curated
Row2825	12152099	1440880	CHEMBL2180069	397.44	C[C@H](c1nc2c(cnn2C2CCOCC2)c(=O)[nH]1)N1CC(Oc2ncccn2)C1	A	J. Med. Chem.	2012	55	21	9055	9068	C19H23N7O3	873302	=	18.5	ucm/s	Papp	66623	Apparent permeability from apical to basal side of MDCK cells expressing MDR1 at 2 uM after 5 hrs by transwell assay	Canis lupus familiaris		MDCK	Autocuration	23025719	18.5	10^-6cm/s	ambiguous					Manually Curated
Row2826	12152094	1440881	CHEMBL2180070	365.44	C[C@H](c1nc2c(cnn2C2CCCC2)c(=O)[nH]1)N1CC(c2ncccn2)C1	A	J. Med. Chem.	2012	55	21	9055	9068	C19H23N7O	873302	=	22	ucm/s	Papp	66623	Apparent permeability from apical to basal side of MDCK cells expressing MDR1 at 2 uM after 5 hrs by transwell assay	Canis lupus familiaris		MDCK	Autocuration	23025719	22	10^-6cm/s	ambiguous					Manually Curated
Row2827	12152160	1440883	CHEMBL2180072	379.46	C[C@H](c1nc2c(cnn2C2CCCC2)c(=O)[nH]1)N1CC(Oc2ccccc2)C1	A	J. Med. Chem.	2012	55	21	9055	9068	C21H25N5O2	873302	=	16	ucm/s	Papp	66623	Apparent permeability from apical to basal side of MDCK cells expressing MDR1 at 2 uM after 5 hrs by transwell assay	Canis lupus familiaris		MDCK	Autocuration	23025719	16	10^-6cm/s	ambiguous					Manually Curated
Row2828	12152155	1440884	CHEMBL2180073	395.46	C[C@H](c1nc2c(cnn2C2CCOCC2)c(=O)[nH]1)N1CC(Oc2ccccc2)C1	A	J. Med. Chem.	2012	55	21	9055	9068	C21H25N5O3	873302	=	32	ucm/s	Papp	66623	Apparent permeability from apical to basal side of MDCK cells expressing MDR1 at 2 uM after 5 hrs by transwell assay	Canis lupus familiaris		MDCK	Autocuration	23025719	32	10^-6cm/s	ambiguous					Manually Curated
Row2835	12142189	1440123	CHEMBL2179319	400.45	FC(F)(F)c1c(N2CCC(c3ccccc3)CC2)ccn2c(CC3CC3)nnc12	A	J. Med. Chem.	2012	55	20	8770	8789	C22H23F3N4	879034	=	12	ucm/s	Papp	66646	Apparent permeability from apical to basolateral side in MDR1 expressing pig LLC-PK1 cells	Sus scrofa		LLC-PK1	Autocuration	23072213	12	10^-6cm/s	LLC-PK1-MDR1					Manually Curated
Row2834	12142188	1440123	CHEMBL2179319	400.45	FC(F)(F)c1c(N2CCC(c3ccccc3)CC2)ccn2c(CC3CC3)nnc12	A	J. Med. Chem.	2012	55	20	8770	8789	C22H23F3N4	878807	=	6	ucm/s	Papp	66646	Apparent permeability from basolateral to apical side in MDR1 expressing pig LLC-PK1 cells	Sus scrofa		LLC-PK1	Autocuration	23072213	6	10^-6cm/s	removed					Manually Curated
Row2840	15448777	581814	CHEMBL1751	780.95	C[C@H]1O[C@@H](O[C@H]2[C@@H](O)C[C@H](O[C@H]3[C@@H](O)C[C@H](O[C@H]4CC[C@]5(C)[C@H]6C[C@@H](O)[C@]7(C)[C@@H](C8=CC(=O)OC8)CC[C@]7(O)[C@@H]6CC[C@@H]5C4)O[C@@H]3C)O[C@@H]2C)C[C@H](O)[C@@H]1O	A	Drug Metab. Dispos.	2013	41	1	149	158	C41H64O14	1490944	=	1.06	ucm/s	Papp	92072	Apparent permeability of the compound assessed as human P-glycoprotein-mediated transport across apical to basolateral side expressed in pig LLC-PK1 cells	Homo sapiens		LLC-PK1	Autocuration	23073734	1.06	10^-6cm/s	LLC-PK1-MDR1					Manually Curated
Row2836	15448764	399873	CHEMBL237500	472.55	CC#CCn1c(N2CCC[C@@H](N)C2)nc2c1c(=O)n(Cc1nc(C)c3ccccc3n1)c(=O)n2C	A	Drug Metab. Dispos.	2013	41	1	149	158	C25H28N8O2	1491746	=	4.21	ucm/s	Papp	92072	Permeability assessed as human P-glycoprotein-mediated transport across apical to basolateral side expressed in pig LLC-PK1 cells at 2 uM by liquid scintillation counting	Homo sapiens		LLC-PK1	Autocuration	23073734	4.21	10^-6cm/s	LLC-PK1-MDR1 2uM					Manually Curated
Row2837	15448765	399873	CHEMBL237500	472.55	CC#CCn1c(N2CCC[C@@H](N)C2)nc2c1c(=O)n(Cc1nc(C)c3ccccc3n1)c(=O)n2C	A	Drug Metab. Dispos.	2013	41	1	149	158	C25H28N8O2	1491747	=	26.7	ucm/s	Papp	92072	Permeability assessed as human P-glycoprotein-mediated transport across apical to basolateral side expressed in pig LLC-PK1 cells at 500 uM by liquid scintillation counting	Homo sapiens		LLC-PK1	Autocuration	23073734	26.7	10^-6cm/s	LLC-PK1-MDR1 5uM					Manually Curated
Row2838	15448766	399873	CHEMBL237500	472.55	CC#CCn1c(N2CCC[C@@H](N)C2)nc2c1c(=O)n(Cc1nc(C)c3ccccc3n1)c(=O)n2C	A	Drug Metab. Dispos.	2013	41	1	149	158	C25H28N8O2	1491748	=	39.4	ucm/s	Papp	92072	Permeability assessed as human P-glycoprotein-mediated transport across basolateral to apical side expressed in pig LLC-PK1 cells at 2 uM by liquid scintillation counting	Homo sapiens		LLC-PK1	Autocuration	23073734	39.4	10^-6cm/s	removed					Manually Curated
Row2839	15448767	399873	CHEMBL237500	472.55	CC#CCn1c(N2CCC[C@@H](N)C2)nc2c1c(=O)n(Cc1nc(C)c3ccccc3n1)c(=O)n2C	A	Drug Metab. Dispos.	2013	41	1	149	158	C25H28N8O2	1491749	=	15.7	ucm/s	Papp	92072	Permeability assessed as human P-glycoprotein-mediated transport across basolateral to apical side expressed in pig LLC-PK1 cells at 500 uM by liquid scintillation counting	Homo sapiens		LLC-PK1	Autocuration	23073734	15.7	10^-6cm/s	removed					Manually Curated
Row2841	15448778	581814	CHEMBL1751	780.95	C[C@H]1O[C@@H](O[C@H]2[C@@H](O)C[C@H](O[C@H]3[C@@H](O)C[C@H](O[C@H]4CC[C@]5(C)[C@H]6C[C@@H](O)[C@]7(C)[C@@H](C8=CC(=O)OC8)CC[C@]7(O)[C@@H]6CC[C@@H]5C4)O[C@@H]3C)O[C@@H]2C)C[C@H](O)[C@@H]1O	A	Drug Metab. Dispos.	2013	41	1	149	158	C41H64O14	1490945	=	11.9	ucm/s	Papp	92072	Apparent permeability of the compound assessed as human P-glycoprotein-mediated transport across basolateral to apical side expressed in pig LLC-PK1 cells	Homo sapiens		LLC-PK1	Autocuration	23073734	11.9	10^-6cm/s	removed					Manually Curated
Row2842	12052830	1423481	CHEMBL2152800	370.47	CCn1cc(C(=O)N[C@@H]2C(C)(C)C3CC[C@]2(C)C3)c(=O)c2ccc(F)cc21	A	Eur. J. Med. Chem.	2012	58		30	43	C22H27FN2O2	854404	=	0.17	ucm/s	Papp	65467	Apparent permeability across apical to basolateral side in human MDR1 transfected MDCK2 cells at 10 uM after 2 hrs	Canis lupus familiaris		MDCK-II	Autocuration	23085772	0.17	10^-6cm/s	MDCK-MDR1					Manually Curated
Row2843	12052831	1423512	CHEMBL2152830	525.5	CCCCCn1cc(C(=O)NCc2ccc(Cl)c(Cl)c2)c(=O)c2ccc(Sc3ccccc3)cc21	A	Eur. J. Med. Chem.	2012	58		30	43	C28H26Cl2N2O2S	854404	=	0.14	ucm/s	Papp	65467	Apparent permeability across apical to basolateral side in human MDR1 transfected MDCK2 cells at 10 uM after 2 hrs	Canis lupus familiaris		MDCK-II	Autocuration	23085772	0.14	10^-6cm/s	MDCK-MDR1					Manually Curated
Row2845	12154397	1438395	CHEMBL2177609	421.54	CC(C)(C)c1c(C(=O)NC2C3CC4CC(C3)CC2C4)cnn1-c1ccc(C(=O)O)cc1	A	J. Med. Chem.	2012	55	22	10136	10147	C25H31N3O3	877618	=	7.3	ucm/s	Papp	66660	Apparent permeability from apical to basolateral side in MDCK cells at 10 uM	Canis lupus familiaris		MDCK	Autocuration	23088558	7.3	10^-6cm/s	MDCK					Manually Curated
Row5243_Row2645_Row49626_Row1240952_Row1237230_Row1186215_Row1234387	12154397	1438395	CHEMBL2177609	421.54	CC(C)(C)c1c(C(=O)NC2C3CC4CC(C3)CC2C4)cnn1-c1ccc(C(=O)O)cc1		J Med Chem	2012	55	22	10136	10147	C25H31N3O3		=	7.3	ucm/s	Papp		Apparent permeability from apical to basolateral side in MDCK cells at 10 uM	Canis lupus familiaris		MDCK		23088558	7.3	Ucm/s	MDCK		16	0	-1.06
Row2844	12154396	1438395	CHEMBL2177609	421.54	CC(C)(C)c1c(C(=O)NC2C3CC4CC(C3)CC2C4)cnn1-c1ccc(C(=O)O)cc1	A	J. Med. Chem.	2012	55	22	10136	10147	C25H31N3O3	877616	=	3.9	ucm/s	Papp	66660	Apparent permeability from basolateral to apical side in MDCK cells at 10 uM	Canis lupus familiaris		MDCK	Autocuration	23088558	3.9	10^-6cm/s	removed					Manually Curated
Row2846	12196694	1445689	CHEMBL2206059	359.46	CS(=O)(=O)NCc1nc2cnc3[nH]ccc3c2n1[C@@H]1C[C@H]2CC[C@@H]1C2	A	Bioorg. Med. Chem. Lett.	2012	22	24	7627	7633	C17H21N5O2S	887149	=	8.2	ucm/s	Papp	66969	Apparent permeability from apical to basal side of MDCK cells	Canis lupus familiaris		MDCK	Autocuration	23107482	8.2	10^-6cm/s	MDCK					Manually Curated
Row5360_Row2722_Row49935_Row1248200_Row1244478_Row1193462_Row1241635	12196694	1445689	CHEMBL2206059	359.46	CS(=O)(=O)NCc1nc2cnc3[nH]ccc3c2n1[C@@H]1C[C@H]2CC[C@@H]1C2		Bioorg Med Chem Lett	2012	22	24	7627	7633	C17H21N5O2S		=	8.2	ucm/s	Papp		Apparent permeability from apical to basal side of MDCK cells	Canis lupus familiaris		MDCK		23107482	8.2	Ucm/s	MDCK		16	0	-0.88
Row2848	12150763	1439733	CHEMBL2178933	353.47	Cc1nc(C)c(-c2ccc([C@H]3CC[C@H](CCO)CC3)cc2)nc1C(N)=O	A	J. Med. Chem.	2012	55	23	10610	10629	C21H27N3O2	876780	=	58	ucm/s	Papp	66687	Apparent permeability from apical to basolateral side in human Caco2 cells at pH 7.4	Homo sapiens		Caco-2	Autocuration	23116186	58	10^-6cm/s	Caco2					Manually Curated
Row2847	12150764	1439165	CHEMBL2178371	379.46	Cc1nc(C)c(-c2ccc(C34CCC(C(=O)O)(CC3)CC4)cc2)nc1C(N)=O	A	J. Med. Chem.	2012	55	23	10610	10629	C22H25N3O3	876781	=	13	ucm/s	Papp	66687	Apparent permeability from apical to basolateral side in MDCK cells at pH 7.4	Canis lupus familiaris		MDCK	Autocuration	23116186	13	10^-6cm/s	MDCK					Manually Curated
Row2850	12150768	1439735	CHEMBL2178935	366.47	Cc1nc(C)c(-c2ccc([C@H]3CC[C@H](CC(N)=O)CC3)cc2)nc1C(N)=O	A	J. Med. Chem.	2012	55	23	10610	10629	C21H26N4O2	876781	=	18	ucm/s	Papp	66687	Apparent permeability from apical to basolateral side in MDCK cells at pH 7.4	Canis lupus familiaris		MDCK	Autocuration	23116186	18	10^-6cm/s	MDCK					Manually Curated
Row2854	12150766	1439740	CHEMBL2178940	391.48	Cc1nc(C)c(-c2ccc([C@H]3CC[C@H](Cc4nnn[nH]4)CC3)cc2)nc1C(N)=O	A	J. Med. Chem.	2012	55	23	10610	10629	C21H25N7O	876781	=	3.7	ucm/s	Papp	66687	Apparent permeability from apical to basolateral side in MDCK cells at pH 7.4	Canis lupus familiaris		MDCK	Autocuration	23116186	3.7	10^-6cm/s	MDCK					Manually Curated
Row2855	12150765	1439747	CHEMBL2178947	393.49	Cc1nc(C)c(-c2ccc3c(c2)CC[C@]32CC[C@@H](CC(=O)O)CC2)nc1C(N)=O	A	J. Med. Chem.	2012	55	23	10610	10629	C23H27N3O3	876781	=	12	ucm/s	Papp	66687	Apparent permeability from apical to basolateral side in MDCK cells at pH 7.4	Canis lupus familiaris		MDCK	Autocuration	23116186	12	10^-6cm/s	MDCK					Manually Curated
Row2858	12150769	1439753	CHEMBL2178953	367.45	Cc1nc(C)c(-c2ccc([C@H]3CC[C@H](CC(=O)O)CC3)cc2)nc1C(N)=O	A	J. Med. Chem.	2012	55	23	10610	10629	C21H25N3O3	876781	=	12	ucm/s	Papp	66687	Apparent permeability from apical to basolateral side in MDCK cells at pH 7.4	Canis lupus familiaris		MDCK	Autocuration	23116186	12	10^-6cm/s	MDCK					Manually Curated
Row5218_Row2643_Row49653_Row1241721_Row1237999_Row1186984_Row1235156	12150764	1439165	CHEMBL2178371	379.46	Cc1nc(C)c(-c2ccc(C34CCC(C(=O)O)(CC3)CC4)cc2)nc1C(N)=O		J Med Chem	2012	55	23	10610	10629	C22H25N3O3		=	13	ucm/s	Papp		Apparent permeability from apical to basolateral side in MDCK cells at pH 7.4	Canis lupus familiaris		MDCK		23116186	13	Ucm/s	MDCK		16	0	-0.03
Row5222_Row2643_Row49653_Row1242286_Row1238564_Row1187549_Row1235721	12150768	1439735	CHEMBL2178935	366.47	Cc1nc(C)c(-c2ccc([C@H]3CC[C@H](CC(N)=O)CC3)cc2)nc1C(N)=O		J Med Chem	2012	55	23	10610	10629	C21H26N4O2		=	18	ucm/s	Papp		Apparent permeability from apical to basolateral side in MDCK cells at pH 7.4	Canis lupus familiaris		MDCK		23116186	18	Ucm/s	MDCK		16	0	-0.54
Row5220_Row2643_Row49653_Row1242291_Row1238569_Row1187554_Row1235726	12150766	1439740	CHEMBL2178940	391.48	Cc1nc(C)c(-c2ccc([C@H]3CC[C@H](Cc4nnn[nH]4)CC3)cc2)nc1C(N)=O		J Med Chem	2012	55	23	10610	10629	C21H25N7O		=	3.7	ucm/s	Papp		Apparent permeability from apical to basolateral side in MDCK cells at pH 7.4	Canis lupus familiaris		MDCK		23116186	3.7	Ucm/s	MDCK		16	0	-0.96
Row5219_Row2643_Row49653_Row1242298_Row1238576_Row1187561_Row1235733	12150765	1439747	CHEMBL2178947	393.49	Cc1nc(C)c(-c2ccc3c(c2)CC[C@]32CC[C@@H](CC(=O)O)CC2)nc1C(N)=O		J Med Chem	2012	55	23	10610	10629	C23H27N3O3		=	12	ucm/s	Papp		Apparent permeability from apical to basolateral side in MDCK cells at pH 7.4	Canis lupus familiaris		MDCK		23116186	12	Ucm/s	MDCK		16	0	0.08
Row5223_Row2643_Row49653_Row1242304_Row1238582_Row1187567_Row1235739	12150769	1439753	CHEMBL2178953	367.45	Cc1nc(C)c(-c2ccc([C@H]3CC[C@H](CC(=O)O)CC3)cc2)nc1C(N)=O		J Med Chem	2012	55	23	10610	10629	C21H25N3O3		=	12	ucm/s	Papp		Apparent permeability from apical to basolateral side in MDCK cells at pH 7.4	Canis lupus familiaris		MDCK		23116186	12	Ucm/s	MDCK		16	0	-0.31
Row2880	14531717	1727806	CHEMBL3221396	770.03	CC(C)C[C@@H]1NC(=O)[C@H](Cc2ccc(O)cc2)N(C)C(=O)[C@H]2CCCN2C(=O)[C@H](CC(C)C)NC(=O)[C@H](CCCCN)N(C)C(=O)[C@@H](CC(C)C)N(C)C1=O	A	MedChemComm	2012	3	10	1282	1289	C41H67N7O7	1328028	=	0.09	ucm/s	Papp	81955	Apparent permeability from apical to basolateral side in human Caco2 cells by LC-MS/MS analysis	Homo sapiens		Caco-2	Autocuration	23133740	0.09	10^-6cm/s	read					Manually Curated
Row2881	14531721	1727806	CHEMBL3221396	770.03	CC(C)C[C@@H]1NC(=O)[C@H](Cc2ccc(O)cc2)N(C)C(=O)[C@H]2CCCN2C(=O)[C@H](CC(C)C)NC(=O)[C@H](CCCCN)N(C)C(=O)[C@@H](CC(C)C)N(C)C1=O	A	MedChemComm	2012	3	10	1282	1289	C41H67N7O7	1327998	=	0.3	ucm/s	Papp	81955	Apparent permeability across apical to basolateral side of RRCK cells at 5 uM after 2 hrs by LC/MS/MS analysis	Canis lupus familiaris		RRCK	Autocuration	23133740	0.3	10^-6cm/s	read					Manually Curated
Row2882	14531719	1727807	CHEMBL3221397	784.06	CNCCCC[C@H]1C(=O)N[C@@H](CC(C)C)C(=O)N2CCC[C@@H]2C(=O)N(C)[C@@H](Cc2ccc(O)cc2)C(=O)N[C@@H](CC(C)C)C(=O)N(C)[C@H](CC(C)C)C(=O)N1C	A	MedChemComm	2012	3	10	1282	1289	C42H69N7O7	1327998	=	0.2	ucm/s	Papp	81955	Apparent permeability across apical to basolateral side of RRCK cells at 5 uM after 2 hrs by LC/MS/MS analysis	Canis lupus familiaris		RRCK	Autocuration	23133740	0.2	10^-6cm/s	read					Manually Curated
Row2883	14531720	1727808	CHEMBL3221398	795.08	CC(C)C[C@@H]1NC(=O)[C@H](Cc2ccc(O)cc2)N(C)C(=O)[C@H]2CCCN2C(=O)[C@H](CC(C)C)NC(=O)[C@H](CC2CCCCC2)N(C)C(=O)[C@@H](CC(C)C)N(C)C1=O	A	MedChemComm	2012	3	10	1282	1289	C44H70N6O7	1327998	=	0.2	ucm/s	Papp	81955	Apparent permeability across apical to basolateral side of RRCK cells at 5 uM after 2 hrs by LC/MS/MS analysis	Canis lupus familiaris		RRCK	Autocuration	23133740	0.2	10^-6cm/s	read					Manually Curated
Row2884	14531725	1727809	CHEMBL3221399	810.09	CC(C)C[C@@H]1NC(=O)[C@H](Cc2ccc(O)cc2)N(C)C(=O)[C@H]2CCCN2C(=O)[C@H](CC(C)C)NC(=O)[C@H](CCN2CCCCC2)N(C)C(=O)[C@@H](CC(C)C)N(C)C1=O	A	MedChemComm	2012	3	10	1282	1289	C44H71N7O7	1327998	=	0.7	ucm/s	Papp	81955	Apparent permeability across apical to basolateral side of RRCK cells at 5 uM after 2 hrs by LC/MS/MS analysis	Canis lupus familiaris		RRCK	Autocuration	23133740	0.7	10^-6cm/s	read					Manually Curated
Row2885	14531728	1727810	CHEMBL3221400	824.08	CC(C)C[C@@H]1NC(=O)[C@H](Cc2ccc(O)cc2)N(C)C(=O)[C@H]2CCCN2C(=O)[C@H](CC(C)C)NC(=O)[C@H](CC(=O)N2CCCCC2)N(C)C(=O)[C@@H](CC(C)C)N(C)C1=O	A	MedChemComm	2012	3	10	1282	1289	C44H69N7O8	1327998	=	1.4	ucm/s	Papp	81955	Apparent permeability across apical to basolateral side of RRCK cells at 5 uM after 2 hrs by LC/MS/MS analysis	Canis lupus familiaris		RRCK	Autocuration	23133740	1.4	10^-6cm/s	read					Manually Curated
Row2886	14531726	1727811	CHEMBL3221401	812.07	CC(C)C[C@@H]1NC(=O)[C@H](Cc2ccc(O)cc2)N(C)C(=O)[C@H]2CCCN2C(=O)[C@H](CC(C)C)NC(=O)[C@H](CCN2CCOCC2)N(C)C(=O)[C@@H](CC(C)C)N(C)C1=O	A	MedChemComm	2012	3	10	1282	1289	C43H69N7O8	1327998	=	1.2	ucm/s	Papp	81955	Apparent permeability across apical to basolateral side of RRCK cells at 5 uM after 2 hrs by LC/MS/MS analysis	Canis lupus familiaris		RRCK	Autocuration	23133740	1.2	10^-6cm/s	read					Manually Curated
Row2887	14531724	1727812	CHEMBL3221402	826.05	CC(C)C[C@@H]1NC(=O)[C@H](Cc2ccc(O)cc2)N(C)C(=O)[C@H]2CCCN2C(=O)[C@H](CC(C)C)NC(=O)[C@H](CC(=O)N2CCOCC2)N(C)C(=O)[C@@H](CC(C)C)N(C)C1=O	A	MedChemComm	2012	3	10	1282	1289	C43H67N7O9	1327998	=	0.6	ucm/s	Papp	81955	Apparent permeability across apical to basolateral side of RRCK cells at 5 uM after 2 hrs by LC/MS/MS analysis	Canis lupus familiaris		RRCK	Autocuration	23133740	0.6	10^-6cm/s	read					Manually Curated
Row2888	14531735	1727813	CHEMBL3221403	712.93	CC(C)C[C@@H]1NC(=O)[C@H](Cc2ccc(O)cc2)N(C)C(=O)[C@H]2CCCN2C(=O)[C@H](CC(C)C)NC(=O)[C@H](C)N(C)C(=O)[C@@H](CC(C)C)N(C)C1=O	A	MedChemComm	2012	3	10	1282	1289	C38H60N6O7	1327998	=	5.5	ucm/s	Papp	81955	Apparent permeability across apical to basolateral side of RRCK cells at 5 uM after 2 hrs by LC/MS/MS analysis	Canis lupus familiaris		RRCK	Autocuration	23133740	5.5	10^-6cm/s	read					Manually Curated
Row2889	14531727	1727814	CHEMBL3221404	805.03	CC(C)C[C@@H]1NC(=O)[C@H](Cc2ccc(O)cc2)N(C)C(=O)[C@H]2CCCN2C(=O)[C@H](CC(C)C)NC(=O)[C@H](Cc2ccc(O)cc2)N(C)C(=O)[C@@H](CC(C)C)N(C)C1=O	A	MedChemComm	2012	3	10	1282	1289	C44H64N6O8	1327998	=	1.3	ucm/s	Papp	81955	Apparent permeability across apical to basolateral side of RRCK cells at 5 uM after 2 hrs by LC/MS/MS analysis	Canis lupus familiaris		RRCK	Autocuration	23133740	1.3	10^-6cm/s	read					Manually Curated
Row2890	14531736	1727815	CHEMBL3221405	789.03	CC(C)C[C@@H]1NC(=O)[C@H](Cc2ccc(O)cc2)N(C)C(=O)[C@H]2CCCN2C(=O)[C@H](CC(C)C)NC(=O)[C@H](Cc2ccccc2)N(C)C(=O)[C@@H](CC(C)C)N(C)C1=O	A	MedChemComm	2012	3	10	1282	1289	C44H64N6O7	1327998	=	5.8	ucm/s	Papp	81955	Apparent permeability across apical to basolateral side of RRCK cells at 5 uM after 2 hrs by LC/MS/MS analysis	Canis lupus familiaris		RRCK	Autocuration	23133740	5.8	10^-6cm/s	read					Manually Curated
Row2891	14531718	1727816	CHEMBL3221406	828.07	CC(C)C[C@@H]1NC(=O)[C@H](Cc2ccc(O)cc2)N(C)C(=O)[C@H]2CCCN2C(=O)[C@H](CC(C)C)NC(=O)[C@H](Cc2c[nH]c3ccccc23)N(C)C(=O)[C@@H](CC(C)C)N(C)C1=O	A	MedChemComm	2012	3	10	1282	1289	C46H65N7O7	1327998	=	0.2	ucm/s	Papp	81955	Apparent permeability across apical to basolateral side of RRCK cells at 5 uM after 2 hrs by LC/MS/MS analysis	Canis lupus familiaris		RRCK	Autocuration	23133740	0.2	10^-6cm/s	read					Manually Curated
Row2892	14531722	1727817	CHEMBL3221407	756.94	CC(C)C[C@@H]1NC(=O)[C@H](Cc2ccc(O)cc2)N(C)C(=O)[C@H]2CCCN2C(=O)[C@H](CC(C)C)NC(=O)[C@H](CC(=O)O)N(C)C(=O)[C@@H](CC(C)C)N(C)C1=O	A	MedChemComm	2012	3	10	1282	1289	C39H60N6O9	1328028	=	0.36	ucm/s	Papp	81955	Apparent permeability from apical to basolateral side in human Caco2 cells by LC-MS/MS analysis	Homo sapiens		Caco-2	Autocuration	23133740	0.36	10^-6cm/s	read					Manually Curated
Row2893	14531723	1727817	CHEMBL3221407	756.94	CC(C)C[C@@H]1NC(=O)[C@H](Cc2ccc(O)cc2)N(C)C(=O)[C@H]2CCCN2C(=O)[C@H](CC(C)C)NC(=O)[C@H](CC(=O)O)N(C)C(=O)[C@@H](CC(C)C)N(C)C1=O	A	MedChemComm	2012	3	10	1282	1289	C39H60N6O9	1327998	=	0.4	ucm/s	Papp	81955	Apparent permeability across apical to basolateral side of RRCK cells at 5 uM after 2 hrs by LC/MS/MS analysis	Canis lupus familiaris		RRCK	Autocuration	23133740	0.4	10^-6cm/s	read					Manually Curated
Row2894	14531732	1727818	CHEMBL3221408	742.96	CC(C)C[C@@H]1NC(=O)[C@H](Cc2ccc(O)cc2)N(C)C(=O)[C@H]2CCCN2C(=O)[C@H](CC(C)C)NC(=O)[C@H]([C@@H](C)O)N(C)C(=O)[C@@H](CC(C)C)N(C)C1=O	A	MedChemComm	2012	3	10	1282	1289	C39H62N6O8	1327998	=	4.7	ucm/s	Papp	81955	Apparent permeability across apical to basolateral side of RRCK cells at 5 uM after 2 hrs by LC/MS/MS analysis	Canis lupus familiaris		RRCK	Autocuration	23133740	4.7	10^-6cm/s	read					Manually Curated
[truncated: 3,316 more rows]
